# Supplementary material for: Laser microdissection transcriptome data derived gene regulatory networks of developing rice endosperm revealed tissue- and stage-specific regulators modulating starch metabolism
Source: Plant Mol Biol. 2022 Jan 31;108(4-5):443–67. doi: 10.1007/s11103-021-01225-w (PMC8894313; doi:10.1007/s11103-021-01225-w)
Supplement: Supplementary file 14 — Supplementary file14 (XLSX 3714 kb) [file 11103_2021_1225_MOESM14_ESM.xlsx]

## Sheet: Set-1
Table: DEGs within tissues of 7DAF and 12 DAF
7DAF																																				12DAF
AL VS CSE						AL VS DSE						AL VS LSE						CSE VS DSE						CSE VS LSE						DSE VS LSE						AL VS CSE						AL VS DSE						AL VS LSE
Probe	Description	logFC	P.Value	Adj.Pvalue (Benjamin Hochberg, BH)		Probe	Description	logFC	P.Value	Adj.Pvalue (BH)		ProbeName	Description	logFC	P.Value	Adj.Pvalue (BH)		ProbeName	Description	logFC	P.Value	Adj.Pvalue (BH)		ProbeName	Description	logFC	P.Value	Adj.Pvalue (BH)		ProbeName	Description	logFC	P.Value	Adj.Pvalue (BH)		ProbeName	Description	logFC	P.Value	Adj.Pvalue (BH)		ProbeName	Description	logFC	P.Value	Adj.Pvalue (BH)		ProbeName	Description
Os06g0131700|mRNA|AK119784|CDS+3'UTR	NAM protein.	-1.41056	0.0509683	0.0509683		Os03g0812300|mRNA|AK108409|UTR	Non-protein coding transcript, unclassifiable transcript.	1.41795	0.0508683	0.0508683		Os02g0519900|mRNA|AK121453|CDS+3'UTR	Elongation factor EF-2 (Fragment).	-1.2279	0.0509387	0.0509387		Os11g0153300|mRNA|AK102576|CDS+3'UTR	Hypothetical protein.	-1.22296	0.0508863	0.0508864		Os06g0284200|mRNA|AK068496|CDS+3'UTR	Hypothetical plant protein family protein.	1.36981	0.0504554	0.0504554		Os01g0762500|mRNA|M17513|CDS+3'UTR	Glutelin subunit mRNA.	-1.47714	0.0395134	0.0395134		Os03g0431600|COMBINER_EST|AU181307|6	Conserved hypothetical protein.	-1.33858	0.0489821	0.048982		Os08g0483600|mRNA|AK099543|CDS+3'UTR	Conserved hypothetical protein.	-1.69076	0.0469799	0.048982		Os01g0720800|COMBINER|CI003409|6	(No Hit)
Os05g0302100|COMBINER|CI432684|6	(No Hit)	2.33658	0.0509391	0.0509468		Os05g0170000|mRNA|AK100216|CDS+3'UTR	Arabidopsis protein of unknown function DUF266 family protein.	1.15921	0.0505581	0.050569		Os10g0148100|mRNA|AK099480|CDS+3'UTR	Protein of unknown function DUF1210 family protein.	1.1939	0.0469319	0.0469646		Os12g0128300|mRNA|AK109466|CDS+3'UTR	Hypothetical protein.	1.08175	0.0505518	0.0505614		Os05g0119300|mRNA|AK099495|CDS+3'UTR	Molluscan rhodopsin C-terminal tail family protein.	-1.06966	0.0474973	0.0475819		Os01g0762500|mRNA|X05661|CDS+3'UTR	Glutelin subunit mRNA.	-1.29961	0.0353558	0.0355439		Os02g0728300|COMBINER_EST|CI406536|0	ASC1 (Alternaria stem canker resistance protein).	-1.38405	0.0406032	0.040614		Os08g0157500|mRNA|AK064768|CDS+3'UTR	Caffeic acid 3-O-methyltransferase (EC 2.1.1.68) (S-adenosysl-L- methionine:caffeic acid 3-O-methyltransferase) (COMT) (CAOMT).	1.03602	0.0422787	0.040614		Os03g0642200|COMBINER_EST|CI431424|4	Protein kinase domain containing protein.
Os11g0444700|mRNA|AK066452|CDS+3'UTR	Octicosapeptide/Phox/Bem1p domain containing protein.	1.19475	0.0506416	0.0506569		Os01g0248800|mRNA|AK062766|CDS+3'UTR	Hypothetical protein.	-1.17571	0.0503231	0.0503449		Os02g0116700|mRNA|AK109928|CDS+3'UTR	Protein kinase domain containing protein.	1.13459	0.043731	0.0437918		Os02g0133200|mRNA|AK100898|CDS+3'UTR	Cellular retinaldehyde binding/alpha-tocopherol transport family protein.	1.15316	0.0504623	0.0504815		Os11g0106000|mRNA|AK100185|CDS+3'UTR	Hypothetical protein.	1.16138	0.041878	0.0420276		Os05g0349800|mRNA|AK119674|CDS+3'UTR	Embryonic abundant protein 1.	1.25054	0.0333571	0.0337139		Os10g0539500|mRNA|AK059098|CDS+3'UTR	Histone H4.	1.08463	0.0318742	0.0318912		Os03g0683700|mRNA|AK065067|CDS+3'UTR	Protein of unknown function DUF810 family protein.	-1.23104	0.0376616	0.0318912		Os06g0486000|mRNA|AK100169|CDS+3'UTR	Protein kinase domain containing protein.
Os04g0419500|COMBINER_EST|Os04g0419500|8	Zn-finger, RING domain containing protein.	-1.65246	0.0504165	0.0504394		Os06g0712900|mRNA|AK106648|CDS+3'UTR	Dihydrouridine synthase, DuS family protein.	-1.01918	0.0501154	0.0501478		Os12g0100400|COMBINER_EST|Os12g0100400|8	Hypothetical protein.	1.27032	0.0428355	0.042925		Os06g0594400|mRNA|AK065435|CDS+3'UTR	Cyclin-like F-box domain containing protein.	1.14851	0.050436	0.0504647		osa-miR168a|Os02|5'seq	miRNA	1.11491	0.0407155	0.040934		Os01g0762500|mRNA|X05662|CDS+3'UTR	Glutelin subunit mRNA.	-1.36656	0.0303167	0.0308057		Os04g0234600|mRNA|AK062081|CDS+3'UTR	Sedoheptulose-1,7-bisphosphatase, chloroplast precursor (EC 3.1.3.37) (Sedoheptulose-bisphosphatase) (SBPASE) (SED(1,7)P2ASE).	-1.76765	0.0272273	0.0272491		Os08g0140700|COMBINER_EST|Os08g0140700|8	Conserved hypothetical protein.	1.29963	0.0332967	0.0272491		Os04g0445100|mRNA|AK063700|CDS+3'UTR	22.7 kDa class IV heat shock protein precursor.
Os02g0541200|COMBINER|CI140476|6	(No Hit)	-1.6392	0.0504001	0.0504306		Os09g0538000|mRNA|AK104261|CDS+3'UTR	RNase S-like protein.	1.23038	0.0500377	0.0500809		Os08g0189100|mRNA|AF032973|CDS+3'UTR	Germin-like protein precursor.	1.01464	0.0418872	0.042004		Os03g0234100|COMBINER_EST|CI407244|0	Non-symbiotic hemoglobin 4 (rHb4) (ORYsa GLB1d).	-1.19486	0.0503787	0.050417		Os12g0514300|mRNA|AK062700|CDS+3'UTR	Protein of unknown function DUF588 family protein.	1.42388	0.0365606	0.0368226		Os02g0169300|mRNA|AK070041|CDS+3'UTR	Phosphoglycerate kinase, cytosolic (EC 2.7.2.3).	1.16976	0.0230121	0.0235096		Os04g0234600|mRNA|AK119209|CDS+3'UTR	Sedoheptulose-1,7-bisphosphatase, chloroplast precursor (EC 3.1.3.37) (Sedoheptulose-bisphosphatase) (SBPASE) (SED(1,7)P2ASE).	-1.56922	0.0231464	0.0231711		Os05g0155200|mRNA|AK111944|CDS+3'UTR	Ethylene receptor homolog.	-1.061	0.0295058	0.0231711		Os03g0290900|mRNA|AK063646|CDS+3'UTR	Protein of unknown function DUF231 domain containing protein.
Os09g0559500|COMBINER|CI003069|6	(No Hit)	-1.14891	0.0503862	0.0504244		Os01g0820300|COMBINER_EST|Os01g0820300|8	Retrotransposon gag protein family protein.	1.01031	0.0498828	0.0499366		Os03g0201300|mRNA|AK101497|CDS+3'UTR	Hypothetical protein.	-1.17982	0.0404787	0.0406199		Os07g0415600|COMBINER_EST|CI533199|6	Conserved hypothetical protein.	-1.07668	0.050364	0.0504119		Os03g0168500|COMBINER_EST|CI476814|6	Thioredoxin-related domain containing protein.	1.40432	0.0365357	0.0368226		Os01g0800700|COMBINER_EST|CI537840|6	Hypothetical protein.	1.31108	0.0201698	0.0207179		Os04g0234600|mRNA|AY188797|CDS+3'UTR	Sedoheptulose-1,7-bisphosphatase, chloroplast precursor (EC 3.1.3.37) (Sedoheptulose-bisphosphatase) (SBPASE) (SED(1,7)P2ASE).	-1.19886	0.0203247	0.0203518		Os06g0198800|mRNA|AK064781|CDS+3'UTR	Synaptobrevin family protein.	-1.06609	0.0237335	0.0203518		Os03g0789600|mRNA|AK106967|CDS+3'UTR	Conserved hypothetical protein.
Os07g0414700|COMBINER_EST|Os07g0414700|8	Protein of unknown function DUF707 family protein.	-1.08745	0.050259	0.0503047		Os01g0959100|mRNA|AK063053|CDS+3'UTR	Abscisic stress ripening protein 1.	-1.02707	0.0496901	0.0497545		Os01g0267100|mRNA|AK105155|CDS+3'UTR	MT-A70 family protein.	1.38355	0.0329789	0.033117		Os05g0577500|mRNA|AK119799|CDS+3'UTR	Flagellar calcium-binding protein (calflagin) family protein.	1.3562	0.0501549	0.0502121		Os05g0119300|mRNA|AK060883|CDS+3'UTR	Molluscan rhodopsin C-terminal tail family protein.	-1.28864	0.0330266	0.033383		Os07g0615500|mRNA|AK108210|CDS+3'UTR	Protein of unknown function DUF581 family protein.	1.07443	0.0188802	0.0194992		Os10g0463200|mRNA|AK108201|CDS+3'UTR	Lipolytic enzyme, G-D-S-L family protein.	1.05475	0.0197136	0.0197451		Os05g0595100|mRNA|AB087745|CDS+3'UTR	UDP-glucose 4-epimerase.	1.12509	0.0231485	0.0197451		Os10g0522800|mRNA|AK072776|CDS+3'UTR	Conserved hypothetical protein.
Os10g0192000|COMBINER|CI432862|x	(No Hit)	-1.14108	0.0501811	0.0502344		Os01g0878800|mRNA|AK070251|CDS+3'UTR	Extradiol ring-cleavage dioxygenase, class III enzyme, subunit B domain containing protein.	1.11826	0.0496428	0.0497178		Os04g0445100|mRNA|AK063700|CDS+3'UTR	22.7 kDa class IV heat shock protein precursor.	1.39095	0.0322395	0.0323971		Os03g0757500|mRNA|AK069049|CDS+3'UTR	UDP-glucuronosyl/UDP-glucosyltransferase family protein.	1.29327	0.0499632	0.0500297		Os02g0217900|COMBINER_EST|Os02g0217900|8	17.9 kDa class II heat shock protein.	1.07648	0.0265681	0.0269032		Os10g0400200|mRNA|X06149|CDS+3'UTR	Glutelin II precursor [Oryza sativa (japonica cultivar-group)].	-1.16388	0.0167239	0.0173671		Os04g0402100|mRNA|AK061185|CDS+3'UTR	Calnexin (Fragment).	-1.32398	0.019036	0.0190716		Os03g0238600|mRNA|AK104621|CDS+3'UTR	Purple acid phosphatase.	-1.16425	0.0223582	0.0190716		Os03g0684400|mRNA|AK100086|CDS+3'UTR	Mg2+ transporter protein, CorA-like family protein.
Os07g0142200|mRNA|AK108897|CDS+3'UTR	Conserved hypothetical protein.	-1.02498	0.0501778	0.0502344		Os01g0756300|mRNA|AK069648|CDS+3'UTR	Conserved hypothetical protein.	1.39057	0.0493223	0.0494075		Os01g0184100|mRNA|AK071240|CDS+3'UTR	17.5 kDa class II heat shock protein.	1.54974	0.0293427	0.0295068		Os02g0197600|mRNA|AK104215|CDS+3'UTR	Chlorophyll a/b-binding protein type III (Fragment).	-1.03618	0.0497407	0.0498164		Os08g0191600|mRNA|AK121169|CDS+3'UTR	Autophagy 8e.	1.01224	0.0265192	0.0269022		Os02g0268300|mRNA|X14393|CDS+3'UTR	Glutelin.	-1.53615	0.0108952	0.0113768		Os10g0148100|mRNA|AK059665|CDS+3'UTR	Protein of unknown function DUF1210 family protein.	1.51805	0.0175247	0.0175621		Os01g0937100|mRNA|AK105806|CDS+3'UTR	Xylanase inhibitor precursor.	1.12176	0.0206058	0.0175621		Os12g0114800|mRNA|U29176|CDS+3'UTR	Nonspecific lipid-transfer protein 3 precursor (LTP 3).
Os05g0413200|mRNA|AB104732|CDS+3'UTR	Beta-tubulin.	1.01539	0.0501313	0.0501997		Os06g0354700|mRNA|AK066777|CDS+3'UTR	Alpha/beta hydrolase fold domain containing protein.	1.01776	0.0491458	0.0492413		Os04g0465600|mRNA|AK059231|CDS+3'UTR	Bet v I allergen family protein.	1.76481	0.0292872	0.0294716		Os07g0544800|mRNA|AK099127|CDS+3'UTR	Oxygen-evolving enhancer protein 3-2, chloroplast precursor (OEE3) (16 kDa subunit of oxygen evolving system of photosystem II) (OEC 16 kDa subunit) (Ferredoxin-NADP reductase binding protein) (BP).	-1.38025	0.0497345	0.0498164		Os04g0101100|COMBINER_EST|Os04g0101100|8	Hypothetical protein.	1.00303	0.0249519	0.025358		Os03g0172100|mRNA|U25284|CDS+3'UTR	Hypothetical protein.	1.55951	0.00837324	0.00879191		Os12g0578200|mRNA|AK105512|CDS+3'UTR	Chorismate mutase, chloroplast precursor (EC 5.4.99.5) (CM-1).	-1.31464	0.0141977	0.0142318		Os09g0505000|COMBINER|CI253114|6	(No Hit)	1.07008	0.0179982	0.0142318		Os01g0680200|mRNA|AK121881|CDS+3'UTR	Protein of unknown function DUF250 domain containing protein.
Os12g0267400|mRNA|AK071825|CDS+3'UTR	Hypothetical protein.	-1.04362	0.0500902	0.0501661		Os11g0109000|mRNA|AK063260|CDS+3'UTR	Protein phosphatase 2C-like domain containing protein.	1.26924	0.0491446	0.0492413		Os04g0465600|mRNA|AK119676|CDS+3'UTR	Bet v I allergen family protein.	2.13297	0.0290849	0.0292885		Os11g0179100|COMBINER_EST|Os11g0179100|8	Plant disease resistance response protein family protein.	1.16931	0.0495987	0.0496931		Os03g0245800|mRNA|AK120045|CDS+3'UTR	Heat shock protein 26.	1.52837	0.0199881	0.0203503		Os07g0480900|mRNA|AK063422|CDS+3'UTR	Cysteine protease (Fragment).	1.09115	0.00822006	0.00867928		Os12g0150500|COMBINER_EST|Os12g0150500|8	Plastocyanin-like domain containing protein.	-1.13576	0.0132981	0.0133336		Os04g0223300|mRNA|AY382617|CDS+3'UTR	Peroxisome type ascorbate peroxidase.	1.24978	0.0168776	0.0133336		Os07g0605200|mRNA|AK064704|CDS+3'UTR	MADS-box protein EAP2S.
Os01g0801000|mRNA|AK064082|CDS+3'UTR	Apurinic endonuclease-redox protein (DNA-(apurinic or apyrimidinic site) lyase) (EC 4.2.99.18).	1.15842	0.04999	0.0500733		Os03g0234100|COMBINER_EST|CI407244|0	Non-symbiotic hemoglobin 4 (rHb4) (ORYsa GLB1d).	-1.50418	0.0490149	0.0491314		Os07g0614500|mRNA|AK059384|CDS+3'UTR	Elongation factor 1-beta (EF-1-beta).	-1.21038	0.0285779	0.0287981		Os09g0491100|mRNA|AK066710|CDS+3'UTR	Beta-primeverosidase (EC 3.2.1.149).	1.26074	0.0492454	0.0493485		Os03g0245800|mRNA|AK120048|CDS+3'UTR	Heat shock protein 26.	1.53596	0.0192521	0.0196364		Os10g0400200|mRNA|AK107314|CDS+3'UTR	Glutelin II precursor [Oryza sativa (japonica cultivar-group)].	-1.26817	0.00684535	0.00726837		Os02g0259900|mRNA|AK063689|CDS+3'UTR	Conserved hypothetical protein.	1.24543	0.0114048	0.0114383		Os08g0157500|mRNA|AB122056|CDS+3'UTR	Caffeic acid 3-O-methyltransferase (EC 2.1.1.68) (S-adenosysl-L- methionine:caffeic acid 3-O-methyltransferase) (COMT) (CAOMT).	1.25278	0.0168432	0.0114383		Os11g0115100|mRNA|AK119692|CDS+3'UTR	Lipid transfer protein.
Os07g0695900|mRNA|AK071940|CDS+3'UTR	Myb, DNA-binding domain containing protein.	1.10033	0.0499183	0.0500092		Os11g0528600|COMBINER|CI181685|6	(No Hit)	-1.29651	0.0488084	0.048935		Os08g0165300|mRNA|AK109581|CDS+3'UTR	Hypothetical protein.	1.27861	0.0261455	0.0263653		Os07g0556100|COMBINER|CI543163|6	(No Hit)	1.07387	0.0492229	0.0493354		Os02g0268100|mRNA|AK107238|CDS+3'UTR	Glutelin.	-1.58382	0.0187549	0.0191641		Os06g0142200|mRNA|AB018376|CDS+3'UTR	Early nodulin 93 ENOD93 protein family protein.	1.02595	0.00677712	0.00723659		Os10g0148100|mRNA|AK099480|CDS+3'UTR	Protein of unknown function DUF1210 family protein.	1.44406	0.0113956	0.0114321		Os05g0562000|mRNA|AK073575|CDS+3'UTR	Hypothetical protein.	1.09957	0.0165297	0.0114321		Os05g0517400|mRNA|AK106780|CDS+3'UTR	Conserved hypothetical protein.
Os08g0189400|COMBINER_EST|CI416990|6	Germin-like protein precursor.	1.00159	0.0498603	0.0499586		Os10g0571600|mRNA|AK110684|CDS+3'UTR	No apical meristem (NAM) protein domain containing protein.	-1.40798	0.0487916	0.0489287		Os05g0497300|mRNA|AY576527|CDS+3'UTR	Ethylene responsive element binding factor 5 (AtERF5).	1.18997	0.025369	0.0256003		Os11g0545000|mRNA|AK063297|CDS+3'UTR	Hypothetical protein.	1.00891	0.0490642	0.0491856		Os03g0177500|mRNA|AK061464|CDS+3'UTR	EF-1 alpha.	-1.2768	0.0186613	0.0191032		Os08g0345700|mRNA|AK101073|CDS+3'UTR	Pyrophosphate--fructose 6-phosphate 1-phosphotransferase alpha subunit (EC 2.7.1.90) (PFP) (6-phosphofructokinase, pyrophosphate-dependent) (Pyrophosphate-dependent 6-phosphofructose-1-kinase) (PPi-PFK).	1.30503	0.00673537	0.00723287		Os01g0757500|mRNA|AK121744|CDS+3'UTR	SGS domain containing protein.	-1.01923	0.0113054	0.0113447		Os06g0235500|mRNA|AK121472|CDS+3'UTR	Hypothetical protein.	-1.00287	0.0162643	0.0113447		Os02g0783700|mRNA|AK120371|5'UTR+CDS	Lysine-ketoglutarate reductase/saccharopine dehydrogenase bifunctional enzyme.
Os03g0602600|COMBINER_EST|CI439092|0	Carbohydrate kinase, PfkB family protein.	1.48691	0.0498352	0.049941		Os02g0208700|COMBINER_EST|CB650284|7	Conserved hypothetical protein.	-2.05967	0.0485237	0.0486705		Os08g0535200|mRNA|AK106127|CDS+3'UTR	MtN3-like protein.	1.26191	0.0246882	0.0249308		Os02g0531300|mRNA|AK068180|UTR	Non-protein coding transcript, uncharacterized transcript.	1.03232	0.0488437	0.0489739		Os04g0583600|mRNA|AK059019|CDS+3'UTR	Histone H4.	-1.03603	0.0170371	0.0174724		Os03g0245800|mRNA|AK120048|CDS+3'UTR	Heat shock protein 26.	1.4342	0.00614506	0.00663667		Os07g0206400|mRNA|X14392|CDS+3'UTR	13 kDa prolamin precursor.	1.69371	0.00929664	0.00933142		Os02g0606300|COMBINER_EST|Os02g0606300|8	Protein of unknown function Met10 family protein.	1.06388	0.0160693	0.00933142		Os03g0783800|COMBINER|CI075843|0	(No Hit)
Os04g0574700|mRNA|AK060520|CDS+3'UTR	C4-dicarboxylate transporter/malic acid transport protein family protein.	-2.03792	0.0498041	0.0499175		Os02g0101300|mRNA|AK105715|CDS+3'UTR	Conserved hypothetical protein.	1.40281	0.0484319	0.048589		Os01g0880800|mRNA|AK059526|CDS+3'UTR	Acyl-[acyl-carrier-protein] desaturase, chloroplast precursor (EC 1.14.19.2) (Stearoyl-ACP desaturase).	1.03835	0.0227301	0.0229696		Os09g0103300|mRNA|AK062317|5'UTR+CDS	Hypothetical protein.	1.58137	0.0488216	0.0489611		Os03g0146100|mRNA|AK104123|CDS+3'UTR	Tonoplast intrinsic protein (Tonoplast water channel).	-1.48336	0.0165039	0.0169565		Os10g0400200|mRNA|X05664|CDS+3'UTR	Glutelin II precursor [Oryza sativa (japonica cultivar-group)].	-1.21032	0.0061244	0.00663667		Os04g0618400|mRNA|AK108024|CDS+3'UTR	Hypothetical protein.	-1.08425	0.00921001	0.00924694		Os01g0720800|COMBINER|CI003409|6	(No Hit)	1.40893	0.0144356	0.00924694		Os02g0239400|COMBINER|CI334302|6	(No Hit)
Os06g0726900|COMBINER_EST|CI258024|6	Zn-finger, modified RING domain containing protein.	-1.15904	0.0497362	0.049857		Os02g0208300|COMBINER_EST|CI444593|0	PDR5-like ABC transporter.	1.20917	0.0483416	0.0485089		Os01g0880800|mRNA|AK101524|CDS+3'UTR	Acyl-[acyl-carrier-protein] desaturase, chloroplast precursor (EC 1.14.19.2) (Stearoyl-ACP desaturase).	1.09963	0.0226059	0.0228601		Os05g0105800|mRNA|AK058224|CDS+3'UTR	Hypothetical protein.	1.02395	0.0486654	0.0488137		Os03g0146100|mRNA|AK059438|CDS+3'UTR	Tonoplast intrinsic protein (Tonoplast water channel).	-1.34165	0.0160394	0.0165094		Os01g0764000|mRNA|AK060216|CDS+3'UTR	Glutathione S-transferase II.	1.02774	0.00596118	0.0065125		Os03g0267000|mRNA|X75616|CDS+3'UTR	Low molecular mass heat shock protein Oshsp18.0.	-1.78236	0.00841106	0.00844705		Os11g0455500|mRNA|AK060299|CDS+3'UTR	Adenosylhomocysteinase (EC 3.3.1.1) (S-adenosyl-L-homocysteine hydrolase) (AdoHcyase).	1.13754	0.0143709	0.00844705		Os01g0136000|COMBINER_EST|CI053053|0	16.9 kDa class I heat shock protein.
Os02g0129700|mRNA|AK063802|UTR	Hypothetical protein.	-1.11219	0.0496401	0.0497681		Os02g0808800|mRNA|AK064401|CDS+3'UTR	Cinnamoyl CoA reductase (EC 1.2.1.44).	1.04816	0.0481157	0.0482927		Os01g0660100|mRNA|AK108487|CDS+3'UTR	Conserved hypothetical protein.	-1.32797	0.0213793	0.0216349		Os04g0445600|COMBINER_EST|Os04g0445600|8	Conserved hypothetical protein.	1.54386	0.0485372	0.0486945		Os03g0245800|mRNA|AB020973|CDS+3'UTR	Heat shock protein 26.	1.59769	0.0158965	0.0163924		Os11g0210300|mRNA|AK061267|CDS+3'UTR	Alcohol dehydrogenase 1.	1.1161	0.00550704	0.00605134		Os12g0575300|mRNA|AK120701|CDS+3'UTR	Hypothetical protein.	1.03381	0.00789534	0.00793124		Os01g0683700|mRNA|AK103030|CDS+3'UTR	Protein of unknown function DUF599 family protein.	-1.12363	0.014123	0.00793124		Os03g0238600|mRNA|AK104621|CDS+3'UTR	Purple acid phosphatase.
Os01g0278000|COMBINER_EST|AU172536|6	VQ domain containing protein.	1.31491	0.049529	0.0496643		Os08g0201100|COMBINER|CI557177|x	(No Hit)	1.11774	0.0479778	0.0481647		Os12g0632000|mRNA|AF010580|CDS+3'UTR	Glycine-rich RNA-binding protein GRP1A.	-1.82952	0.0189686	0.0192088		Os06g0250300|COMBINER_EST|Os06g0250300|8	Histone-fold domain containing protein.	1.09512	0.0482892	0.0484549		Os03g0245800|mRNA|AK063618|CDS+3'UTR	Heat shock protein 26.	1.985	0.0157215	0.0162417		Os11g0210300|mRNA|X16296|CDS+3'UTR	Alcohol dehydrogenase 1.	1.24234	0.00478425	0.00528785		Os01g0136000|COMBINER_EST|CI053053|0	16.9 kDa class I heat shock protein.	1.06917	0.00618589	0.00621568		Os03g0128700|mRNA|AB078634|CDS+3'UTR	Calcium-dependent protein kinase, isoform 11 (EC 2.7.1.-) (CDPK 11).	-1.09663	0.0137234	0.00621568		Os03g0128700|mRNA|X81393|CDS+3'UTR	Calcium-dependent protein kinase, isoform 11 (EC 2.7.1.-) (CDPK 11).
Os08g0473900|mRNA|AK119761|CDS+3'UTR	Alpha-amylase type B (Fragment).	-2.0686	0.0494697	0.0496124		Os04g0117300|mRNA|AK109864|CDS+3'UTR	SEC7-like domain containing protein.	1.03488	0.0478638	0.0480606		Os04g0515300|mRNA|AK062092|CDS+3'UTR	Ribosomal protein L14 domain containing protein.	-1.14566	0.0183828	0.0186288		Os02g0781500|COMBINER_EST|Os02g0781500|8	Hypothetical protein.	1.0779	0.0482654	0.0484402		Os05g0223000|mRNA|AK071661|CDS+3'UTR	Calmodulin-related protein 2, touch-induced.	1.03605	0.0140153	0.0145057		Os01g0174600|mRNA|AK107662|CDS+3'UTR	Zn-finger, C-x8-C-x5-C-x3-H type domain containing protein.	-1.01812	0.00459716	0.00511096		Os12g0562000|mRNA|AY072714|CDS+3'UTR	Hypothetical protein.	-1.09155	0.00608804	0.00611899		Os03g0784300|COMBINER_EST|CI118036|6	Conserved hypothetical protein.	1.02539	0.0127806	0.00611899		Os12g0114100|mRNA|AK072172|CDS+3'UTR	Protein kinase domain containing protein.
Os06g0140400|mRNA|AY554033|5'UTR+CDS	DNA-binding protein (Homeodomain-leucine zipper transcription factor).	-1.03432	0.0492686	0.0494181		Os05g0151000|COMBINER_EST|Os05g0151000|8	RNA polymerase II largest subunit (Fragment).	1.00967	0.0477832	0.04799		Os03g0168500|COMBINER_EST|CI476814|6	Thioredoxin-related domain containing protein.	-1.37678	0.0163937	0.0166247		Os11g0170700|COMBINER|CI352294|1	(No Hit)	1.17824	0.04818	0.0483638		Os02g0161900|mRNA|AY072820|CDS+3'UTR	Ubiquitin.	1.6808	0.0137629	0.0142707		Os01g0764000|mRNA|AK059818|CDS+3'UTR	Glutathione S-transferase II.	1.01608	0.00445829	0.0049859		Os10g0430900|mRNA|AK121718|CDS+3'UTR	Protein kinase domain containing protein.	1.03482	0.00556317	0.00559295		Os11g0455500|mRNA|AK122115|CDS+3'UTR	Adenosylhomocysteinase (EC 3.3.1.1) (S-adenosyl-L-homocysteine hydrolase) (AdoHcyase).	1.10064	0.012374	0.00559295		Os09g0344900|mRNA|AK060053|CDS+3'UTR	Zn-finger, RING domain containing protein.
osa-miR398b|Os07|3'seq	miRNA	-1.10646	0.0492314	0.0493884		Os08g0556900|mRNA|AK072235|CDS+3'UTR	Cysteine proteinase (EC 3.4.22.-).	1.15199	0.0472196	0.0474343		Os11g0158700|COMBINER_EST|AU078724|7	POX domain containing protein.	-1.36535	0.0161234	0.0163621		Os03g0769000|COMBINER_EST|Os03g0769000|8	Protein of unknown function DUF547 domain containing protein.	1.00961	0.0481198	0.0483125		Os01g0147900|mRNA|AK060920|CDS+3'UTR	Triosephosphate isomerase, cytosolic (EC 5.3.1.1) (TIM) (Triose- phosphate isomerase).	1.02171	0.0134931	0.0140169		Os02g0268100|mRNA|AK107238|CDS+3'UTR	Glutelin.	-2.17346	0.00445478	0.0049859		Os01g0634600|COMBINER_EST|CI452330|0	Pectinesterase family protein.	-1.05264	0.00532083	0.00535074		Os03g0128600|COMBINER|CI450119|2	(No Hit)	-1.10026	0.0120762	0.00535074		Os10g0140200|mRNA|AK069822|CDS+3'UTR	Glycoside hydrolase, family 38 domain containing protein.
Os02g0139200|mRNA|AK073412|CDS+3'UTR	Skb1 methyltransferase family protein.	1.0708	0.0488797	0.049043		Os01g0189700|mRNA|AK071329|CDS+3'UTR	Hypothetical protein.	1.16475	0.0471094	0.0473339		Os01g0881500|mRNA|AK067457|CDS+3'UTR	SCARECROW gene regulator-like (Phytochrome A signal transduction 1 protein).	1.26406	0.0139506	0.0141672		Os01g0723800|mRNA|AK061902|CDS+3'UTR	P-glycoprotein homologue.	1.00223	0.0480632	0.0482649		Os07g0614500|mRNA|AK061069|CDS+3'UTR	Elongation factor 1-beta (EF-1-beta).	-1.07182	0.0129356	0.0134626		Os03g0245800|mRNA|AK120045|CDS+3'UTR	Heat shock protein 26.	1.45732	0.00437198	0.00494792		Os03g0802200|mRNA|AK111769|CDS+3'UTR	Hypothetical protein.	-1.43697	0.00428709	0.00431235		Os03g0128700|mRNA|BT014683|CDS	Calcium-dependent protein kinase, isoform 11 (EC 2.7.1.-) (CDPK 11).	-1.13288	0.0119462	0.00431235		Os02g0322500|mRNA|AK061382|UTR	Non-protein coding transcript, uncharacterized transcript.
Os01g0757200|mRNA|AK060666|CDS+3'UTR	Gibberellin 2-beta-dioxygenase (EC 1.14.11.13) (Gibberellin 2-beta- hydroxylase) (Gibberellin 2-oxidase) (GA 2-oxidase).	-1.14	0.0488482	0.0490188		Os09g0442400|mRNA|AK106970|CDS+3'UTR	Hypothetical protein.	-1.0188	0.0470598	0.0472943		Os11g0660500|mRNA|D12626|CDS+3'UTR	Translationally controlled tumor protein family protein.	-1.20127	0.0138054	0.0140296		Os12g0420400|mRNA|AK099109|CDS+3'UTR	Photosystem I reaction center subunit XI, chloroplast precursor (PSI- L) (PSI subunit V).	-1.12452	0.0480472	0.048258		Os07g0216700|mRNA|AK107633|CDS+3'UTR	Cereal seed allergen, trypsin/alpha-amylase inhibitor family protein.	1.85427	0.0126446	0.0131841		Os07g0206400|mRNA|X14392|CDS+3'UTR	13 kDa prolamin precursor.	-2.23119	0.00416219	0.00473888		Os05g0517500|mRNA|AK062148|CDS+3'UTR	Gamma-glutamyl hydrolase precursor (EC 3.4.19.9) (Gamma-Glu-X carboxypeptidase) (Conjugase) (GH).	-1.03703	0.00425059	0.00427677		Os04g0682100|mRNA|AK070539|CDS+3'UTR	C2 domain containing protein.	-1.09045	0.0109554	0.00427677		Os03g0269300|mRNA|AK111884|CDS+3'UTR	Protein kinase domain containing protein.
Os02g0115800|COMBINER_EST|CB635777|7	Hypothetical protein.	-1.03727	0.0487858	0.0489636		Os06g0297500|mRNA|AK071459|CDS+3'UTR	Hypothetical protein.	-1.33186	0.0467667	0.0470099		Os07g0225000|mRNA|AK111771|CDS+3'UTR	Hypothetical protein.	-1.35188	0.0137317	0.0139646		Os12g0528400|mRNA|AK103004|CDS+3'UTR	Glutathione synthetase GSHS1.	-1.24348	0.0479804	0.0482001		Os03g0266900|mRNA|AK119243|CDS+3'UTR	Low molecular mass heat shock protein Oshsp17.3.	1.25042	0.0117191	0.0122419		Os03g0245800|mRNA|AB020973|CDS+3'UTR	Heat shock protein 26.	1.60823	0.00389061	0.00445651		Os07g0568700|mRNA|AK061685|CDS+3'UTR	Floral organ regulator 1 (Floral organ regulator 2).	-1.01438	0.00386298	0.00388782		Os03g0265100|mRNA|AK105267|CDS+3'UTR	Glycosyl transferase, group 1 domain containing protein.	-1.05589	0.0108921	0.00388782		Os05g0573300|mRNA|AK070411|CDS+3'UTR	CTP synthase family protein.
Os05g0199300|COMBINER|CI164552|6	(No Hit)	-1.21046	0.0485123	0.0486965		Os06g0269200|mRNA|AK058415|CDS+3'UTR	Hypothetical protein.	1.16662	0.0465428	0.0467949		Os03g0245800|mRNA|AK120048|CDS+3'UTR	Heat shock protein 26.	1.50391	0.0131858	0.013419		Os01g0834200|mRNA|AK099857|CDS+3'UTR	Vacuolar proton-ATPase subunit-like protein.	-1.07073	0.0479791	0.0482001		Os12g0145100|mRNA|AK067141|CDS+3'UTR	Wali7 protein (Fragment).	1.11393	0.0111525	0.0116717		Os04g0508300|mRNA|AK065962|CDS+3'UTR	Glutaredoxin.	1.1946	0.00346977	0.00399869		Os02g0217900|COMBINER_EST|Os02g0217900|8	17.9 kDa class II heat shock protein.	-1.85981	0.00383928	0.00386501		Os08g0113100|mRNA|AB110164|CDS+3'UTR	Fructokinase 2.	-1.2332	0.0104719	0.00386501		Os04g0598200|COMBINER_EST|CI551112|0	60S ribosomal protein L12.
Os04g0479800|mRNA|AK121430|CDS+3'UTR	Cyclin-like F-box domain containing protein.	1.17311	0.0484442	0.0486355		Os11g0643800|COMBINER|CI420417|0	(No Hit)	-1.13062	0.0464226	0.0466842		Os06g0662200|mRNA|AB053474|CDS+3'UTR	Basic-leucine zipper (bZIP) transcription factor domain containing protein.	-1.00735	0.0127537	0.0129884		Os09g0334500|mRNA|AY676930|CDS	WRKY transcription factor 74.	1.07084	0.0477156	0.0479524		Os02g0161900|mRNA|AK101547|CDS+3'UTR	Ubiquitin.	1.69807	0.0105641	0.0110766		Os02g0576400|mRNA|AK107966|CDS+3'UTR	Conserved hypothetical protein.	1.2261	0.00341538	0.00396016		Os04g0175400|mRNA|AK107892|CDS+3'UTR	Conserved hypothetical protein.	1.23862	0.00376235	0.00378858		Os01g0926300|mRNA|AK105800|CDS+3'UTR	Transaldolase (EC 2.2.1.2).	1.00239	0.0104374	0.00378858		Os03g0137500|mRNA|AK100231|CDS+3'UTR	VDAC3.1.
Os07g0458600|COMBINER_EST|Os07g0458600|8	Hypothetical protein.	-1.21137	0.0481724	0.0483701		Os01g0343500|mRNA|AK071988|CDS+3'UTR	TPR repeat containing protein.	1.02648	0.0461639	0.0464341		Os03g0177500|mRNA|AK061464|CDS+3'UTR	EF-1 alpha.	-1.34846	0.0119685	0.0121974		Os05g0448300|COMBINER_EST|CI332456|0	Phospholipid/glycerol acyltransferase family protein.	1.22226	0.047684	0.0479298		Os03g0266900|mRNA|D12635|CDS+3'UTR	Low molecular mass heat shock protein Oshsp17.3.	1.22348	0.00974881	0.0102408		Os02g0249900|mRNA|X15833|CDS+3'UTR	Glutelin type-B 1 precursor.	-1.87161	0.00307222	0.00358425		Os04g0485700|mRNA|AK058766|CDS+3'UTR	Hypothetical protein.	-1.26826	0.00343667	0.00346155		Os03g0238600|mRNA|AK104751|CDS+3'UTR	Purple acid phosphatase.	-1.24743	0.0103062	0.00346155		Os01g0723200|mRNA|AK063794|CDS+3'UTR	40S ribosomal protein S19-like.
Os03g0132900|mRNA|AK099355|CDS+3'UTR	Chitinase (EC 3.2.1.14) (Fragment).	-1.13448	0.0480349	0.0482393		Os03g0680800|mRNA|AK067939|CDS+3'UTR	BEL1-related homeotic protein 14 (Fragment).	-1.16763	0.0461508	0.046431		Os12g0632000|mRNA|AJ002893|CDS+3'UTR	Glycine-rich RNA-binding protein GRP1A.	-1.92337	0.0116837	0.0119155		Os04g0186400|mRNA|AF271893|CDS	Phosphate transporter 6.	1.03641	0.0476811	0.0479298		Os03g0266900|mRNA|AK119717|CDS+3'UTR	Low molecular mass heat shock protein Oshsp17.3.	1.17907	0.00956561	0.0100672		Os02g0249800|mRNA|X14568|CDS+3'UTR	Glutelin precursor.	-1.86731	0.00295634	0.00347049		Os02g0189400|mRNA|AK108100|CDS+3'UTR	Nitrate-induced NOI family protein.	-1.12363	0.00339835	0.00342387		Os04g0605500|mRNA|AK120057|CDS+3'UTR	Calcium-transporting ATPase 8, plasma membrane-type (EC 3.6.3.8) (Ca(2+)-ATPase isoform 8).	1.08521	0.0100998	0.00342387		Os11g0115100|mRNA|AK119677|CDS+3'UTR	Lipid transfer protein.
Os08g0532800|mRNA|AK104251|CDS+3'UTR	Plant lipid transfer/seed storage/trypsin-alpha amylase inhibitor domain containing protein.	1.15037	0.048008	0.0482197		Os02g0600000|mRNA|AK068044|CDS+3'UTR	Conserved hypothetical protein.	1.16633	0.0460998	0.0463897		Os03g0245800|mRNA|AK120045|CDS+3'UTR	Heat shock protein 26.	1.52233	0.0116496	0.0118892		Os03g0792600|mRNA|AK103751|CDS+3'UTR	DNA polymerase III clamp loader subunit, C-terminal domain containing protein.	-1.28652	0.0475142	0.0477774		Os12g0145100|mRNA|AK104102|CDS+3'UTR	Wali7 protein (Fragment).	1.07879	0.00955879	0.0100672		Os06g0142300|COMBINER_EST|CI267407|6	Early nodulin 93 ENOD93 protein family protein.	2.22595	0.00280288	0.0033109		Os01g0356800|COMBINER_EST|CI112161|6	Peptidase S9A, prolyl oligopeptidase, N-terminal beta-propeller domain containing protein.	-1.15822	0.00336696	0.00339316		Os11g0455500|mRNA|AK059712|CDS+3'UTR	Adenosylhomocysteinase (EC 3.3.1.1) (S-adenosyl-L-homocysteine hydrolase) (AdoHcyase).	1.19984	0.00970578	0.00339316		Os03g0128700|mRNA|AY158077|CDS+3'UTR	Calcium-dependent protein kinase, isoform 11 (EC 2.7.1.-) (CDPK 11).
Os08g0554300|COMBINER_EST|CI325489|5	Rhamnogalacturonate lyase family protein.	-1.46302	0.0479774	0.0481962		Os04g0586000|COMBINER_EST|CI252201|6	Protein of unknown function DUF581 family protein.	-1.0338	0.0460734	0.0463732		Os01g0800000|COMBINER|CI536996|6	(No Hit)	1.4482	0.0112725	0.0115125		Os05g0111300|mRNA|AK119721|CDS+3'UTR	Plant metallothionein, family 15 protein.	-1.75482	0.047455	0.047727		Os02g0161900|mRNA|AK061956|CDS+3'UTR	Ubiquitin.	1.67127	0.00857827	0.009062		Os03g0266300|mRNA|AK119664|CDS+3'UTR	Heat shock protein Hsp20 domain containing protein.	1.86128	0.00267628	0.00318124		Os06g0593100|mRNA|AK060274|CDS+3'UTR	UDP-galactose/UDP-glucose transporter.	-1.63197	0.00324372	0.00326984		Os02g0774200|mRNA|AK066815|CDS+3'UTR	Conserved hypothetical protein.	-1.3234	0.00951681	0.00326984		Os08g0558100|mRNA|AK065151|CDS+3'UTR	Calcium-binding EF-hand domain containing protein.
Os11g0570400|mRNA|AK070108|CDS+3'UTR	Hypothetical protein.	-1.10435	0.0478009	0.0480262		Os11g0116200|mRNA|AK060108|CDS+3'UTR	Plant lipid transfer protein/Par allergen family protein.	1.55241	0.0459568	0.0462659		Os09g0278000|COMBINER_EST|Os09g0278000|8	Conserved hypothetical protein.	-1.0296	0.0110685	0.0113122		Os02g0615800|mRNA|AK111664|CDS+3'UTR	Protein kinase domain containing protein.	1.1097	0.0472862	0.0475663		Os03g0266900|mRNA|M80186|CDS+3'UTR	Low molecular mass heat shock protein Oshsp17.3.	1.28184	0.0082829	0.00876646		Os11g0112000|mRNA|AF014931|UTR	Aie2 protein.	1.34988	0.00252211	0.00301695		Os05g0223000|mRNA|AK071661|CDS+3'UTR	Calmodulin-related protein 2, touch-induced.	-1.02886	0.00323259	0.00325949		Os03g0578500|COMBINER|CI497396|6	(No Hit)	-1.0971	0.00940063	0.00325949		Os11g0163100|mRNA|AK071450|CDS+3'UTR	Actin 7 (Actin 2).
Os12g0218100|mRNA|AK063190|UTR	Non-protein coding transcript, unclassifiable transcript.	-1.05184	0.0477829	0.0480155		Os07g0641300|COMBINER_EST|Os07g0641300|8	Hypothetical protein.	1.26614	0.0459538	0.0462659		Os03g0749400|COMBINER_EST|Os03g0749400|8	Conserved hypothetical protein.	-1.38388	0.0106376	0.0108795		Os06g0666800|mRNA|AK103209|CDS+3'UTR	Conserved hypothetical protein.	1.18592	0.047284	0.0475663		Os03g0182600|mRNA|AK104286|CDS+3'UTR	Ribosomal protein S2 family protein.	-1.03375	0.00776765	0.00823665		Os03g0245800|mRNA|AK063618|CDS+3'UTR	Heat shock protein 26.	1.86237	0.00242766	0.00292248		Os02g0115900|mRNA|AK119653|CDS+3'UTR	Endosperm lumenal binding protein.	-2.30103	0.00318588	0.00321325		Os01g0680500|mRNA|AK069325|CDS+3'UTR	Conserved hypothetical protein.	-1.02127	0.00932793	0.00321325		Os04g0223300|mRNA|AY382617|CDS+3'UTR	Peroxisome type ascorbate peroxidase.
Os01g0501800|mRNA|AK060886|CDS+3'UTR	Oxygen-evolving enhancer protein 1, chloroplast precursor (OEE1) (33 kDa subunit of oxygen evolving system of photosystem II) (OEC 33 kDa subunit) (33 kDa thylakoid membrane protein).	1.70605	0.0476529	0.0478921		Os06g0662200|mRNA|AB053474|CDS+3'UTR	Basic-leucine zipper (bZIP) transcription factor domain containing protein.	-1.1245	0.0458494	0.0461779		Os01g0795800|COMBINER_EST|Os01g0795800|8	Hypothetical protein.	-1.23669	0.0101858	0.0104249		Os07g0202000|COMBINER_EST|Os07g0202000|8	UDP-glucuronosyl/UDP-glucosyltransferase family protein.	1.24851	0.0472577	0.0475557		Os12g0145100|mRNA|AK104347|CDS+3'UTR	Wali7 protein (Fragment).	1.10154	0.00775838	0.00823665		Os02g0249800|mRNA|AK107343|CDS+3'UTR	Glutelin precursor.	-1.91423	0.0023915	0.00289739		Os02g0115900|mRNA|AK065743|CDS+3'UTR	Endosperm lumenal binding protein.	-2.30463	0.00307779	0.00310507		Os08g0174800|mRNA|AK071471|CDS+3'UTR	Somatic embryogenesis receptor-like kinase.	1.13636	0.00931476	0.00310507		Os08g0258200|mRNA|AK067289|CDS+3'UTR	Ankyrin repeat containing protein.
Os03g0300900|mRNA|AK119594|CDS+3'UTR	Glycosyl transferase, family 8 protein.	1.01411	0.0475506	0.0477965		Os11g0542800|COMBINER|CI427052|x	(No Hit)	-1.00853	0.0455896	0.0459262		Os08g0536200|COMBINER_EST|Os08g0536200|8	Protein of unknown function DUF588 family protein.	1.37764	0.0101222	0.0103671		Os01g0800500|mRNA|AK066643|CDS+3'UTR	Metallophosphoesterase domain containing protein.	1.29049	0.0471581	0.0474646		Os03g0146100|mRNA|AK060994|CDS+3'UTR	Tonoplast intrinsic protein (Tonoplast water channel).	-1.44726	0.00762324	0.00811413		Os12g0111600|mRNA|AK119685|CDS+3'UTR	Hypoxia induced protein conserved region family protein.	1.6101	0.00235801	0.00287525		Os07g0413800|mRNA|AK060411|CDS+3'UTR	Conserved hypothetical protein.	-2.11194	0.00307348	0.00310156		Os11g0455500|mRNA|AK119539|CDS+3'UTR	Adenosylhomocysteinase (EC 3.3.1.1) (S-adenosyl-L-homocysteine hydrolase) (AdoHcyase).	1.2054	0.00917976	0.00310156		Os07g0207400|mRNA|AK063732|CDS+3'UTR	40S ribosomal protein S2 (Strings of pearls protein).
Os02g0791800|mRNA|AK066282|CDS+3'UTR	WD40-like domain containing protein.	-1.23867	0.047414	0.0476665		Os12g0628400|mRNA|AK061110|CDS+3'UTR	Fatty acid hydroxylase domain containing protein.	-1.12227	0.045465	0.0458106		Os01g0800000|COMBINER|CI536996|x	(No Hit)	1.56788	0.0100347	0.0102848		Os12g0422800|COMBINER|CI448489|x	(No Hit)	1.31845	0.0470596	0.0473745		Os06g0507200|mRNA|AK107785|CDS+3'UTR	Prolamin.	-1.44663	0.00752506	0.00802483		Os05g0331800|COMBINER_EST|CI460582|0	Prolamin.	-1.38039	0.00228908	0.00280932		Os04g0402100|mRNA|AK069118|CDS+3'UTR	Calnexin (Fragment).	-1.53779	0.00276673	0.00279276		Os07g0624600|mRNA|AK109902|CDS+3'UTR	Trehalose-6-phosphate phosphatase.	1.00408	0.00910345	0.00279276		Os01g0683700|mRNA|AK103030|CDS+3'UTR	Protein of unknown function DUF599 family protein.
Os12g0127200|mRNA|AK122005|CDS+3'UTR	Harpin-induced 1 domain containing protein.	-1.3307	0.0474084	0.0476665		Os12g0147800|mRNA|AK101186|CDS+3'UTR	Phytosulfokines 5 precursor (Secretory protein SH27A) [Contains: Phytosulfokine-alpha (PSK-alpha) (Phytosulfokine-a); Phytosulfokine- beta (PSK-beta) (Phytosulfokine-b)].	-1.00064	0.0454185	0.0457736		Os06g0593100|mRNA|AK071175|CDS+3'UTR	UDP-galactose/UDP-glucose transporter.	-1.13147	0.00992752	0.0101823		Os03g0135800|mRNA|AK072160|CDS+3'UTR	Hypothetical protein.	-1.06234	0.0466798	0.0470012		Os01g0918300|mRNA|AK058869|CDS+3'UTR	Ubiquitin-like protein SMT3.	1.02912	0.00668274	0.00714011		Os09g0511600|mRNA|AK102869|CDS+3'UTR	Glycoside hydrolase, family 1 protein.	1.00688	0.0021013	0.00259572		Os02g0806400|mRNA|AK106379|CDS+3'UTR	Conserved hypothetical protein.	-1.11633	0.0027484	0.002775		Os01g0926300|mRNA|AK072701|CDS+3'UTR	Transaldolase (EC 2.2.1.2).	1.12151	0.00904573	0.002775		Os08g0455700|COMBINER_EST|CI429866|6	Exo70 exocyst complex subunit family protein.
Os07g0188200|COMBINER_EST|CI441380|6	Peptidylprolyl isomerase, FKBP-type domain containing protein.	-1.07886	0.0473263	0.0475928		Os09g0538000|mRNA|AK104648|CDS+3'UTR	RNase S-like protein.	1.16502	0.0453467	0.0457112		Os05g0206600|COMBINER_EST|AU076292|7	Plant protein of unknown function DUF641 domain containing protein.	-1.77197	0.00982181	0.010081		Os12g0208900|COMBINER_EST|Os12g0208900|8	ZF-HD homeobox protein Cys/His-rich dimerisation region domain containing protein.	1.02935	0.0465644	0.0468939		Os01g0805900|mRNA|AK072502|CDS+3'UTR	Tubulin beta-2 chain (Beta-2 tubulin).	-1.41542	0.00591181	0.00632845		Os01g0764000|mRNA|AK099142|CDS+3'UTR	Glutathione S-transferase II.	1.12279	0.00199209	0.002477		Os02g0661900|mRNA|AK061447|CDS+3'UTR	Conserved hypothetical protein.	-1.00912	0.00264781	0.00267416		Os12g0114800|mRNA|U29176|CDS+3'UTR	Nonspecific lipid-transfer protein 3 precursor (LTP 3).	1.34118	0.00888576	0.00267416		Os12g0104400|mRNA|AK071185|CDS+3'UTR	Fatty acid desaturase domain containing protein.
Os05g0475700|mRNA|AK105733|CDS+3'UTR	Nodulin-like domain containing protein.	-1.02718	0.0471868	0.0474597		Os09g0476300|COMBINER|CI174280|6	(No Hit)	1.3384	0.0453255	0.0456997		Os02g0576400|mRNA|AK107966|CDS+3'UTR	Conserved hypothetical protein.	-1.08013	0.0092519	0.00950285		Os01g0834200|mRNA|AK100543|CDS+3'UTR	Vacuolar proton-ATPase subunit-like protein.	-1.05398	0.0464778	0.0468157		Os02g0169300|mRNA|AK070041|CDS+3'UTR	Phosphoglycerate kinase, cytosolic (EC 2.7.2.3).	1.33727	0.00561013	0.00601698		Os03g0266300|mRNA|AB110191|CDS+3'UTR	Heat shock protein Hsp20 domain containing protein.	2.15847	0.00196428	0.0024586		Os04g0555300|mRNA|AK103226|CDS+3'UTR	Major facilitator superfamily protein.	-1.01546	0.00260551	0.00263214		Os02g0639800|mRNA|AK062859|UTR	Zn-finger, RING domain containing protein.	-1.17204	0.0087438	0.00263214		Os09g0344800|mRNA|AK067189|CDS+3'UTR	Protein of unknown function DUF81 domain containing protein.
Os09g0417600|mRNA|AF467736|CDS	DNA-binding WRKY domain containing protein.	-1.20089	0.0471776	0.0474577		Os03g0194600|mRNA|AK062839|CDS+3'UTR	Protein of unknown function DUF568 domain containing protein.	1.27899	0.0451401	0.0455227		Os06g0562200|mRNA|AK107448|CDS+3'UTR	Bet v I allergen family protein.	-1.39503	0.008878	0.00912531		Os11g0130900|COMBINER_EST|Os11g0130900|8	NB-ARC domain containing protein.	1.20053	0.0463927	0.0467389		Os03g0146100|mRNA|AK058322|CDS+3'UTR	Tonoplast intrinsic protein (Tonoplast water channel).	-1.41594	0.00547006	0.00587797		Os03g0793700|mRNA|AK121667|CDS+3'UTR	Globulin 2 (Fragment).	2.24189	0.0018976	0.00239098		Os03g0246800|mRNA|AF262215|CDS+3'UTR	Guanine nucleotide exchange factor-like protein.	1.03271	0.00252811	0.00255464		Os01g0933200|COMBINER_EST|CI421238|0	Heavy metal transport/detoxification protein domain containing protein.	-1.23405	0.00872811	0.00255464		Os12g0114800|mRNA|AK104005|CDS+3'UTR	Nonspecific lipid-transfer protein 3 precursor (LTP 3).
Os12g0221700|COMBINER|CI167504|6	(No Hit)	-1.16205	0.0471489	0.047436		Os03g0637600|mRNA|AK109350|CDS+3'UTR	Extensin protein-like.	-1.01464	0.0450743	0.0454663		Os02g0241700|COMBINER_EST|Os02g0241700|8	UDP-glucuronosyl/UDP-glucosyltransferase family protein.	-1.58749	0.00869993	0.00894867		Os09g0493400|mRNA|AK102021|CDS+3'UTR	Protein of unknown function DUF547 domain containing protein.	-1.22702	0.0461795	0.046533		Os07g0523300|mRNA|AK060727|UTR	60S ribosomal protein L44 (L41).	-1.31329	0.00518837	0.00558595		Os12g0111600|mRNA|AK120264|CDS+3'UTR	Hypoxia induced protein conserved region family protein.	1.26926	0.00184929	0.00234575		Os01g0369700|mRNA|AK063796|CDS+3'UTR	Glutathione S-transferase GST 8 (EC 2.5.1.18).	1.10536	0.00246754	0.0024941		Os03g0728100|mRNA|AK099970|CDS+3'UTR	Heat shock protein DnaJ, N-terminal domain containing protein.	1.01126	0.00869405	0.0024941		Os12g0597000|mRNA|AK111887|CDS+3'UTR	Calcineurin B-like protein 3.
Os01g0115600|mRNA|AK121074|CDS+3'UTR	LRK14.	-1.03073	0.0470575	0.0473513		Os02g0658100|mRNA|AB114830|CDS+3'UTR	Aquaporin TIP2.1 (Tonoplast intrinsic protein 2.1) (Delta-tonoplast intrinsic protein) (Delta-TIP).	1.06335	0.0449171	0.0453175		Os12g0590000|COMBINER|CI229589|6	(No Hit)	1.02232	0.00752082	0.00774139		Os01g0721700|COMBINER_EST|CI557169|4	Conserved hypothetical protein.	1.02914	0.0458116	0.0461711		Os08g0480200|mRNA|AK065790|CDS+3'UTR	2OG-Fe(II) oxygenase domain containing protein.	1.3662	0.00516198	0.0055682		Os03g0197300|mRNA|AK102651|CDS+3'UTR	RmlC-like cupin family protein.	1.44326	0.0018132	0.0023155		Os02g0611200|mRNA|AK059503|CDS+3'UTR	S-adenosylmethionine decarboxylase family protein.	1.13659	0.00233789	0.0023637		Os07g0680000|mRNA|AK072667|CDS+3'UTR	Vacuolar sorting receptor homolog.	-1.06584	0.0084193	0.0023637		Os06g0579400|mRNA|AK111053|CDS+3'UTR	Hypothetical protein.
Os01g0961300|mRNA|AK068300|CDS+3'UTR	Hypothetical protein.	-1.64526	0.0470483	0.0473492		Os08g0508000|mRNA|AK102040|CDS+3'UTR	E-class P450, group I family protein.	-1.02449	0.0447752	0.0451842		Os03g0285700|mRNA|D45423|CDS+3'UTR	Ascorbate peroxidase (EC 1.11.1.11) (Cytosolic ascorbate peroxidase 1).	1.11698	0.00749349	0.00771878		Os07g0567600|mRNA|AK061242|CDS+3'UTR	Hypothetical protein.	1.19316	0.0455865	0.045953		Os01g0805900|mRNA|D30716|CDS+3'UTR	Tubulin beta-2 chain (Beta-2 tubulin).	-1.36744	0.00510224	0.00551434		Os03g0266300|mRNA|AF467729|CDS+3'UTR	Heat shock protein Hsp20 domain containing protein.	1.83969	0.00175428	0.0022555		Os03g0310800|mRNA|AK058663|CDS+3'UTR	Parvalbumin family protein.	-1.42451	0.00231614	0.00234233		Os03g0266100|mRNA|AK058507|CDS+3'UTR	Zn-binding protein, LIM domain containing protein.	-1.3318	0.00827397	0.00234233		Os11g0664000|COMBINER|CI517285|0	(No Hit)
Os05g0528000|mRNA|AK120905|CDS+3'UTR	RbohAOsp (Fragment).	1.12237	0.0469119	0.0472192		Os10g0561800|mRNA|X96681|CDS+3'UTR	Homeobox-leucine zipper protein HAT4 (HD-ZIP protein 4) (HD-ZIP protein ATHB-2).	1.13357	0.0447227	0.0451411		Os05g0487300|mRNA|AK064162|CDS+3'UTR	Conserved hypothetical protein.	1.78132	0.00714073	0.00736068		Os03g0211700|mRNA|AK072765|CDS+3'UTR	Glycoside hydrolase, family 79, N-terminal domain containing protein.	1.21493	0.0455621	0.0459373		Os11g0247300|mRNA|X91807|CDS+3'UTR	Tubulin alpha-1 chain (Alpha-1 tubulin).	-1.01891	0.00482376	0.00522342		Os05g0584200|mRNA|AK066062|CDS+3'UTR	Late embryogenesis abundant protein Lea14-A.	-1.20057	0.00174772	0.0022555		Os02g0115900|mRNA|AF006825|CDS+3'UTR	Endosperm lumenal binding protein.	-2.29837	0.0022345	0.00226037		Os08g0113100|mRNA|AK070120|CDS+3'UTR	Fructokinase 2.	-1.3829	0.00824808	0.00226037		Os07g0680000|mRNA|AK072667|CDS+3'UTR	Vacuolar sorting receptor homolog.
Os01g0886700|COMBINER|CI446821|6	(No Hit)	-2.19331	0.04684	0.047154		Os03g0137500|mRNA|AK060148|CDS+3'UTR	VDAC3.1.	2.06948	0.0445609	0.0449875		Os06g0131300|mRNA|AY604047|CDS+3'UTR	Arginine decarboxylase (EC 4.1.1.19) (Fragment).	1.1277	0.00696692	0.00718667		Os01g0120600|mRNA|AK106261|CDS+3'UTR	Phenol hydroxylase reductase family protein.	-1.28886	0.0453112	0.0456931		Os08g0530200|mRNA|AK120448|CDS+3'UTR	Ribosomal protein L22/L17 family protein.	-1.00321	0.00476188	0.00516636		Os03g0266300|mRNA|AK119616|CDS+3'UTR	Heat shock protein Hsp20 domain containing protein.	1.94934	0.00173424	0.0022555		Os08g0440500|mRNA|AK058761|CDS+3'UTR	MIR domain containing protein.	-1.29947	0.00219754	0.00222359		Os02g0822200|mRNA|AK058380|CDS+3'UTR	Peptidase C12, ubiquitin carboxyl-terminal hydrolase 1 family protein.	1.05734	0.00812988	0.00222359		Os12g0261300|mRNA|AK060733|CDS+3'UTR	ARM repeat fold domain containing protein.
Os02g0131000|mRNA|AK062905|CDS+3'UTR	Conserved hypothetical protein.	-1.13875	0.0467991	0.04712		Os11g0217300|mRNA|AK070818|CDS+3'UTR	GHMP kinase family protein.	1.61883	0.0445495	0.0449858		Os10g0407200|mRNA|AK101309|CDS+3'UTR	Protein of unknown function DUF962 family protein.	1.64343	0.00683299	0.00705357		Os03g0679100|COMBINER_EST|Os03g0679100|8	Conserved hypothetical protein.	1.02705	0.0453032	0.0456931		Os02g0601300|mRNA|AK099086|CDS+3'UTR	Glyceraldehyde-3-phosphate dehydrogenase, cytosolic 3 (EC 1.2.1.12).	1.34685	0.0045285	0.00492267		Os03g0336100|mRNA|AK105307|CDS+3'UTR	RmlC-like cupin family protein.	1.29698	0.0016949	0.00222456		Os02g0611200|mRNA|AK070259|CDS+3'UTR	S-adenosylmethionine decarboxylase family protein.	1.11013	0.00218799	0.00221452		Os12g0125200|COMBINER|CI414876|x	(No Hit)	-1.02483	0.00810274	0.00221452		Os02g0211500|mRNA|AK109899|UTR	Non-protein coding transcript, unclassifiable transcript.
Os08g0566700|mRNA|AK119354|CDS+3'UTR	Conserved hypothetical protein.	-1.05567	0.0466797	0.0470069		Os10g0407200|mRNA|AK101309|CDS+3'UTR	Protein of unknown function DUF962 family protein.	1.17074	0.0444721	0.0449174		Os10g0563700|mRNA|AK072751|CDS+3'UTR	Nucleoside diphosphate kinase family protein.	-1.90832	0.00669186	0.00691285		Os02g0452900|COMBINER_EST|Os02g0452900|8	Hypothetical protein.	1.11224	0.0451496	0.0455475		Os01g0760600|mRNA|AK103586|CDS+3'UTR	Aspartate aminotransferase, cytoplasmic (EC 2.6.1.1) (Transaminase A).	1.09902	0.00422162	0.00459796		Os03g0266300|mRNA|AK119239|CDS+3'UTR	Heat shock protein Hsp20 domain containing protein.	1.93048	0.00167448	0.00221312		Os07g0413800|mRNA|AK104124|CDS+3'UTR	Conserved hypothetical protein.	-2.18986	0.00218445	0.00221153		Os02g0756200|mRNA|AK101655|CDS+3'UTR	Phi-1 protein.	1.04197	0.00785477	0.00221153		Os12g0114800|mRNA|AK060340|CDS+3'UTR	Nonspecific lipid-transfer protein 3 precursor (LTP 3).
Os04g0590900|mRNA|AK066752|CDS+3'UTR	RING/C3HC4/PHD zinc finger-like protein.	1.29644	0.0466704	0.0470047		Os04g0515300|mRNA|AK062092|CDS+3'UTR	Ribosomal protein L14 domain containing protein.	-1.197	0.0444406	0.0448953		Os03g0177500|mRNA|D63583|CDS+3'UTR	EF-1 alpha.	-1.17567	0.00631384	0.00652703		Os03g0845500|mRNA|AK073441|CDS+3'UTR	Acyl-CoA synthetase-like protein.	-1.02581	0.0449381	0.0453428		Os12g0567700|mRNA|AK104806|CDS+3'UTR	60S ribosomal protein L2 (Fragment).	-1.36242	0.0041948	0.00457763		Os03g0266300|mRNA|AK119675|CDS+3'UTR	Heat shock protein Hsp20 domain containing protein.	2.01866	0.00163186	0.00217198		Os11g0454000|mRNA|AK071366|CDS+3'UTR	Dehydrin family protein.	-1.53841	0.00216939	0.00219688		Os03g0128700|mRNA|AY158077|CDS+3'UTR	Calcium-dependent protein kinase, isoform 11 (EC 2.7.1.-) (CDPK 11).	-1.37764	0.00762467	0.00219688		Os01g0875300|COMBINER_EST|Os01g0875300|8	UspA domain containing protein.
Os08g0549200|mRNA|AK069066|CDS+3'UTR	Glycoside hydrolase, family 35 protein.	-1.53714	0.0465565	0.0468972		Os01g0139600|mRNA|AK073130|CDS+3'UTR	Lipid phosphate phosphatase 2 (EC 3.1.3.-) (AtLPP2) (Phosphatidic acid phosphatase 2) (AtPAP2) (Prenyl diphosphate phosphatase).	1.04013	0.0444394	0.0448953		Os03g0248600|mRNA|AK104877|CDS+3'UTR	Enolase 2 (EC 4.2.1.11) (2-phosphoglycerate dehydratase 2) (2-phospho- D-glycerate hydro-lyase 2).	1.26667	0.00595778	0.00616337		Os08g0162300|mRNA|AK067263|CDS+3'UTR	Conserved hypothetical protein.	-1.05209	0.0448431	0.0452556		Os04g0543500|COMBINER_EST|AU181452|7	Homeodomain-like containing protein.	1.56415	0.00402006	0.00439547		Os11g0112000|mRNA|AF014930|CDS+3'UTR	Aie2 protein.	1.45769	0.00162937	0.00217198		Os01g0184100|mRNA|AK071240|CDS+3'UTR	17.5 kDa class II heat shock protein.	-1.48054	0.00215659	0.0021845		Os03g0331700|mRNA|AK109541|CDS+3'UTR	Avr9/Cf-9 rapidly elicited protein 31.	-1.31554	0.00760671	0.0021845		Os02g0168700|mRNA|AK061562|CDS+3'UTR	Peptidylprolyl isomerase, FKBP-type domain containing protein.
Os06g0289900|COMBINER_EST|CI000741|0	UDP-glucuronosyl/UDP-glucosyltransferase family protein.	1.14171	0.0464292	0.046776		Os06g0345200|mRNA|AK107186|CDS+3'UTR	Nicotianamine aminotransferase B.	-1.37258	0.0444202	0.0448943		Os06g0234700|mRNA|AK103533|CDS+3'UTR	Conserved hypothetical protein.	-1.06637	0.00580815	0.0060129		Os10g0476100|COMBINER_EST|Os10g0476100|8	Serine/threonine protein kinase family protein.	1.16022	0.0446249	0.0450441		Os07g0662500|mRNA|AK098892|CDS+3'UTR	Elongation factor 1-beta' (EF-1-beta').	-1.00679	0.00396253	0.00434101		Os02g0649800|mRNA|AK066861|CDS+3'UTR	Cytochrome b5 isoform 1.	1.16577	0.00162559	0.00217198		Os01g0224300|COMBINER_EST|CI443645|0	p8MTCP1 family protein.	-1.26799	0.00212602	0.00215413		Os02g0542700|COMBINER|CI206972|6	(No Hit)	-1.24023	0.00760416	0.00215413		Os08g0258200|mRNA|AK120159|CDS+3'UTR	Ankyrin repeat containing protein.
Os02g0652100|mRNA|AK072906|CDS+3'UTR	WRKY transcription factor 34.	-1.01171	0.0462324	0.0465849		Os01g0637600|mRNA|AK106980|CDS+3'UTR	Peptide deformylase, chloroplast precursor (EC 3.5.1.88) (PDF) (Polypeptide deformylase).	-1.05676	0.044288	0.0447704		Os03g0245800|mRNA|AK063618|CDS+3'UTR	Heat shock protein 26.	2.09039	0.00576094	0.00596832		osa-miR396a|Os02|Mature	miRNA	1.04887	0.0444639	0.0448902		Os03g0177400|mRNA|AK105030|CDS+3'UTR	EF-1 alpha.	-1.09838	0.00375654	0.00412339		Os05g0559800|COMBINER_EST|Os05g0559800|8	Conserved hypothetical protein.	1.13533	0.00156439	0.00212711		Os09g0325700|mRNA|AK063334|CDS+3'UTR	Protein phosphatase 2C (EC 3.1.3.16) (PP2C).	1.08709	0.00205157	0.00207925		Os01g0926300|mRNA|AK104087|CDS+3'UTR	Transaldolase (EC 2.2.1.2).	1.19318	0.00733828	0.00207925		Os02g0803300|mRNA|AK101538|CDS+3'UTR	Epsin, N-terminal domain containing protein.
Os08g0557700|mRNA|AK061111|CDS+3'UTR	Histidine-containing phosphotransfer protein.	1.19607	0.046216	0.0465755		Os06g0671900|mRNA|AK069237|CDS+3'UTR	Beta-tubulin.	-1.04661	0.0440876	0.0445776		Os05g0574500|mRNA|AB015972|CDS+3'UTR	GTP-binding nuclear protein RAN1B (Fragment).	1.1341	0.00560319	0.00580907		Os05g0102500|mRNA|AK063894|CDS+3'UTR	Conserved hypothetical protein.	1.02803	0.0442564	0.0446893		Os06g0194900|mRNA|D29732|CDS+3'UTR	Sucrose synthase 1 (EC 2.4.1.13) (Sucrose-UDP glucosyltransferase 1).	1.23192	0.0037453	0.0041191		Os03g0293500|mRNA|U27350|CDS+3'UTR	Pyruvate decarboxylase isozyme 2 (EC 4.1.1.1) (PDC) (Fragment).	1.18593	0.00151604	0.00207632		Os04g0559700|mRNA|AK098849|CDS+3'UTR	HvPIP1;5 protein.	1.127	0.00204918	0.00207739		Os11g0455500|mRNA|AK098924|CDS+3'UTR	Adenosylhomocysteinase (EC 3.3.1.1) (S-adenosyl-L-homocysteine hydrolase) (AdoHcyase).	1.20877	0.00704441	0.00207739		Os12g0114800|mRNA|AK119681|CDS+3'UTR	Nonspecific lipid-transfer protein 3 precursor (LTP 3).
Os05g0314100|mRNA|AK105062|CDS+3'UTR	Small nuclear ribonucleoprotein (Sm protein) family protein.	1.14841	0.0462086	0.0465752		Os02g0793800|COMBINER|CI104771|6	(No Hit)	1.07073	0.0440249	0.0445238		Os12g0567700|mRNA|AK104806|CDS+3'UTR	60S ribosomal protein L2 (Fragment).	-1.06945	0.00543361	0.00563732		Os08g0527700|COMBINER_EST|Os08g0527700|8	Hypothetical protein.	1.04393	0.0442116	0.0446526		Os01g0760600|mRNA|AK099338|CDS+3'UTR	Aspartate aminotransferase, cytoplasmic (EC 2.6.1.1) (Transaminase A).	1.06194	0.00366761	0.00404156		Os03g0266300|mRNA|AK073671|CDS+3'UTR	Heat shock protein Hsp20 domain containing protein.	2.03876	0.0014218	0.00196145		Os08g0464000|mRNA|AK059195|CDS+3'UTR	Protein of unknown function DUF704 domain containing protein.	-1.12805	0.00199217	0.00202014		Os01g0559900|COMBINER_EST|CI544332|4	Conserved hypothetical protein.	1.17933	0.00703203	0.00202014		Os09g0510700|mRNA|AK073117|CDS+3'UTR	ADP-ribosylation factor GTPase-activating protein GCS1.
Os05g0593100|mRNA|AK061855|CDS+3'UTR	Vacuolar ATP synthase subunit C (EC 3.6.3.14) (V-ATPase C subunit) (Vacuolar proton pump C subunit).	1.18119	0.0461738	0.0465471		Os05g0402900|mRNA|AK070554|CDS+3'UTR	EDGP.	-1.71534	0.0440229	0.0445238		Os03g0353400|mRNA|AB110172|CDS+3'UTR	Poly(A)-binding protein C-terminal interacting protein 243.	1.03859	0.00509994	0.00529496		Os04g0281900|mRNA|AK060229|CDS+3'UTR	Protein of unknown function DUF588 family protein.	-1.08024	0.0441404	0.0445892		Os08g0530200|mRNA|AK062052|CDS+3'UTR	Ribosomal protein L22/L17 family protein.	-1.10755	0.00343374	0.00379128		Os03g0793700|mRNA|U45321|CDS	Globulin 2 (Fragment).	1.30251	0.00128517	0.00178601		Os08g0293900|mRNA|AK105200|CDS+3'UTR	Conserved hypothetical protein.	-1.51505	0.00193655	0.00196427		Os02g0496900|mRNA|AK059542|CDS+3'UTR	Conserved hypothetical protein.	1.31149	0.00692643	0.00196427		Os01g0258600|COMBINER_EST|CI461665|6	Hypothetical protein.
Os04g0682100|mRNA|AK070539|CDS+3'UTR	C2 domain containing protein.	-1.11243	0.0461317	0.0465118		Os05g0491200|mRNA|AK071229|CDS+3'UTR	SNF1 kinase complex anchoring protein (Fragment).	-1.12425	0.0439911	0.0445091		Os02g0301100|mRNA|AK071676|CDS+3'UTR	MtN3 and saliva related transmembrane protein family protein.	1.6327	0.0048216	0.00500959		Os11g0580000|mRNA|AK119421|CDS+3'UTR	ARM repeat fold domain containing protein.	-1.04388	0.0441039	0.044561		Os03g0766100|mRNA|AK108254|CDS+3'UTR	10 kDa prolamin precursor.	-1.20248	0.00339516	0.00375607		Os09g0511600|mRNA|AK105396|UTR	Glycoside hydrolase, family 1 protein.	1.01721	0.00125938	0.00176313		Os02g0115900|mRNA|AK066006|CDS+3'UTR	Endosperm lumenal binding protein.	-2.17849	0.0019089	0.00193674		Os12g0590000|COMBINER|CI229589|6	(No Hit)	1.11413	0.00690371	0.00193674		Os04g0649700|mRNA|AK059352|CDS+3'UTR	Protein kinase domain containing protein.
Os06g0731900|mRNA|AK064258|CDS+3'UTR	Protein of unknown function DUF707 family protein.	1.00329	0.0461134	0.0465004		Os02g0608100|mRNA|AK119319|CDS+3'UTR	FAR1 domain containing protein.	-1.14843	0.0439341	0.0444612		Os02g0718900|mRNA|AK119207|CDS+3'UTR	ADP,ATP carrier protein, mitochondrial precursor (ADP/ATP translocase) (Adenine nucleotide translocator) (ANT).	1.255	0.00478178	0.0049718		Os01g0524100|mRNA|AK064098|5'UTR+CDS	Hypothetical protein.	1.05866	0.0440057	0.0444703		Os06g0283400|mRNA|AK072153|CDS+3'UTR	Phosphatidylinositol 3- and 4-kinase domain containing protein.	-1.26833	0.00334747	0.00371061		Os05g0542500|mRNA|Z68090|CDS+3'UTR	Group 3 LEA (Type I) protein.	1.92066	0.00118388	0.0016698		Os03g0815100|mRNA|AK099245|CDS+3'UTR	OsNAC6 protein.	1.02974	0.00189753	0.00192573		Os03g0264600|COMBINER_EST|CI379334|2	Zn-finger, C2H2 type domain containing protein.	-1.00333	0.00674506	0.00192573		Os04g0476100|mRNA|AK059867|CDS+3'UTR	Copper amine oxidase family protein.
Os02g0203700|mRNA|AK104409|CDS+3'UTR	Zinc finger transcription factor ZFP30.	1.17923	0.0460495	0.0464431		Os02g0139000|mRNA|AK065704|CDS+3'UTR	Phosphate starvation regulator protein (Regulatory protein of P- starvation acclimation response Psr1).	-1.28826	0.0437624	0.044297		Os04g0611300|mRNA|AK104924|CDS+3'UTR	Conserved hypothetical protein.	-1.19255	0.00476194	0.00495476		Os04g0393500|COMBINER_EST|Os04g0393500|8	Glutaredoxin family protein.	1.5468	0.0439498	0.0444222		Os03g0182600|mRNA|AK061289|CDS+3'UTR	Ribosomal protein S2 family protein.	-1.06705	0.00334309	0.00371061		Os01g0764000|mRNA|AK058894|CDS+3'UTR	Glutathione S-transferase II.	1.00909	0.00113971	0.00161959		Os09g0552900|COMBINER_EST|Os09g0552900|8	No apical meristem (NAM) protein family protein.	-1.66429	0.00186882	0.00189711		Os01g0786800|mRNA|AK061235|CDS+3'UTR	Conserved hypothetical protein.	-1.08572	0.00672174	0.00189711		Os01g0756600|mRNA|AK102373|CDS+3'UTR	Protein of unknown function DUF642 family protein.
Os04g0501600|mRNA|AK068612|CDS+3'UTR	HMG-I and HMG-Y, DNA-binding domain containing protein.	1.07755	0.0460453	0.0464431		Os01g0847200|mRNA|AK064779|CDS+3'UTR	Mannose-1-phosphate guanyltransferase (EC 2.7.7.13) (ATP-mannose-1- phosphate guanylyltransferase) (GDP-mannose pyrophosphorylase) (NDP- hexose pyrophosphorylase).	1.13767	0.0436326	0.0441752		Os12g0407800|mRNA|AK106427|CDS+3'UTR	Hypothetical protein.	-1.00869	0.00472454	0.0049194		Os01g0799900|mRNA|AK072822|CDS+3'UTR	Latex-abundant protein.	1.05045	0.0439421	0.0444222		Os06g0681400|mRNA|X76064|CDS+3'UTR	Polyubiquitin.	2.13676	0.00331109	0.00368482		Os05g0542500|mRNA|U57641|CDS+3'UTR	Group 3 LEA (Type I) protein.	2.09373	0.00108874	0.00155888		Os03g0358100|mRNA|AK073938|CDS+3'UTR	Phospholipid hydroperoxide glutathione peroxidase, mitochondrial precursor (EC 1.11.1.12) (PHGPx) (GPX-4).	1.20297	0.00184949	0.00187799		Os06g0167200|mRNA|AK100240|CDS+3'UTR	Zn-finger, RING domain containing protein.	-1.08292	0.00660924	0.00187799		Os11g0307600|mRNA|AK121926|CDS+3'UTR	Conserved hypothetical protein.
Os05g0137200|mRNA|AK059748|CDS+3'UTR	ABC transporter domain containing protein.	-1.12897	0.0459878	0.046395		Os03g0832800|mRNA|AK109423|CDS+3'UTR	Phospholipid/glycerol acyltransferase family protein.	-1.067	0.0435704	0.0441219		Os07g0615500|mRNA|AK108210|CDS+3'UTR	Protein of unknown function DUF581 family protein.	-1.73524	0.00466291	0.00485874		Os01g0564300|mRNA|AK064825|CDS+3'UTR	Peptidylprolyl isomerase, FKBP-type domain containing protein.	-1.06585	0.043931	0.0444203		Os03g0177500|mRNA|D63583|CDS+3'UTR	EF-1 alpha.	-1.30948	0.00313444	0.00349515		Os02g0601300|mRNA|AK099086|CDS+3'UTR	Glyceraldehyde-3-phosphate dehydrogenase, cytosolic 3 (EC 1.2.1.12).	1.36093	0.000972824	0.00140354		Os03g0266900|mRNA|M80186|CDS+3'UTR	Low molecular mass heat shock protein Oshsp17.3.	-2.8408	0.00171176	0.0017386		Os05g0484800|mRNA|AK071834|CDS+3'UTR	Protein of unknown function DUF567 family protein.	1.01029	0.00658953	0.0017386		Os09g0556400|mRNA|AK059357|CDS+3'UTR	Hypothetical protein.
Os01g0881500|mRNA|AK067457|CDS+3'UTR	SCARECROW gene regulator-like (Phytochrome A signal transduction 1 protein).	1.38687	0.0458361	0.0462491		Os06g0130000|mRNA|AK064427|CDS+3'UTR	Tobacco mosaic virus helicase domain-binding protein (Fragment).	1.01449	0.0434103	0.0439694		Os07g0573200|COMBINER_EST|Os07g0573200|8	Conserved hypothetical protein.	1.57114	0.00432065	0.00450538		Os10g0344000|mRNA|AK105578|CDS+3'UTR	Multi antimicrobial extrusion protein MatE family protein.	-1.60891	0.0438814	0.0443787		Os03g0177900|mRNA|AK119647|CDS+3'UTR	EF-1 alpha.	-1.32908	0.0028447	0.00317837		Os05g0542500|mRNA|AK119713|CDS+3'UTR	Group 3 LEA (Type I) protein.	1.917	0.000868482	0.00126264		Os03g0156700|mRNA|AK108804|CDS+3'UTR	High-affinity nickel-transporter family protein.	-1.07562	0.00169234	0.00171935		Os02g0308400|mRNA|AK061195|CDS+3'UTR	Beta-Ig-H3/fasciclin domain containing protein.	1.05696	0.00658449	0.00171935		Os05g0557000|mRNA|D29723|5'UTR+CDS	60S ribosomal protein L37a.
Os06g0514100|mRNA|AK062831|CDS+3'UTR	Thionin Osthi1.	1.11386	0.045807	0.0462268		Os04g0448800|mRNA|AK105021|CDS+3'UTR	Phosphate carrier protein, mitochondrial precursor (PTP). Splice isoform B.	-1.01794	0.0433444	0.0439123		Os07g0523300|mRNA|AK060727|UTR	60S ribosomal protein L44 (L41).	-1.11093	0.00422692	0.00441084		Os06g0706500|COMBINER|CI281545|6	(No Hit)	1.10681	0.0438287	0.0443339		Os01g0760600|mRNA|AK103133|CDS+3'UTR	Aspartate aminotransferase, cytoplasmic (EC 2.6.1.1) (Transaminase A).	1.16621	0.00284358	0.00317837		Os01g0511100|mRNA|AK070914|CDS+3'UTR	Universal stress protein (Usp) family protein.	1.04832	0.000778033	0.00113991		Os08g0104900|mRNA|AK063987|CDS+3'UTR	Protein of unknown function DUF6 domain containing protein.	-1.27442	0.00167627	0.00170348		Os12g0114800|mRNA|AK060340|CDS+3'UTR	Nonspecific lipid-transfer protein 3 precursor (LTP 3).	1.25646	0.00615569	0.00170348		Os11g0417200|COMBINER_EST|AU092884|7	Hypothetical protein.
Os01g0339500|mRNA|AK066107|CDS+3'UTR	Conserved hypothetical protein.	-1.60816	0.0456368	0.046062		Os06g0112100|mRNA|AK069439|CDS+3'UTR	Conserved hypothetical protein.	-1.09423	0.0433259	0.043903		Os03g0245800|mRNA|AB020973|CDS+3'UTR	Heat shock protein 26.	1.78671	0.00400031	0.00417739		Os01g0734200|mRNA|AF015302|CDS+3'UTR	RbohAOsp (Fragment).	-1.06266	0.0438042	0.0443177		Os01g0760600|mRNA|AB110193|CDS+3'UTR	Aspartate aminotransferase, cytoplasmic (EC 2.6.1.1) (Transaminase A).	1.1313	0.00283576	0.00317837		Os02g0121300|mRNA|L29470|CDS+3'UTR	Peptidyl-prolyl cis-trans isomerase (EC 5.2.1.8) (PPIase) (Rotamase) (Cyclophilin) (Cyclosporin A-binding protein).	1.24395	0.000748472	0.00110516		Os06g0644100|mRNA|AK059777|CDS+3'UTR	Carboxypeptidase regulatory region domain containing protein.	1.01132	0.00166701	0.00169453		Os03g0578900|COMBINER_EST|CI275807|6	Gibberellin MYB transcription factor.	-1.06883	0.00594628	0.00169453		Os02g0580700|mRNA|AK073664|CDS+3'UTR	Conserved hypothetical protein.
Os02g0580900|mRNA|AK072036|CDS+3'UTR	TGF-beta receptor, type I/II extracellular region family protein.	-1.17962	0.0456044	0.0460364		Os11g0679700|mRNA|AK120619|CDS+3'UTR	Phospholipid/glycerol acyltransferase family protein.	1.23787	0.0432911	0.0438774		Os09g0498400|mRNA|AK121017|UTR	Non-protein coding transcript, uncharacterized transcript.	-1.49606	0.0037772	0.00394727		Os10g0391500|mRNA|AK102238|CDS+3'UTR	Hypothetical protein.	1.03305	0.0436606	0.0441808		Os07g0206400|mRNA|X14392|CDS+3'UTR	13 kDa prolamin precursor.	-2.46067	0.00262318	0.00294845		Os04g0244800|mRNA|AK121488|CDS+3'UTR	Heavy metal transport/detoxification protein domain containing protein.	1.21046	0.000728157	0.00108364		Os04g0586200|mRNA|AK120315|CDS+3'UTR	Senescence-associated protein SAG102.	1.28484	0.00165521	0.00168299		Os06g0685300|COMBINER_EST|AU057097|7	Synaptotagmin C.	-1.04193	0.00592993	0.00168299		Os02g0578800|mRNA|AK070066|CDS+3'UTR	Protein of unknown function DUF962 family protein.
Os03g0237600|mRNA|AK067660|CDS+3'UTR	MAP65/ASE1 family protein.	-1.36062	0.0455547	0.0459932		Os05g0597100|mRNA|AF255711|CDS	Nucleolar histone deacetylase HD2-p39.	-1.04721	0.0430545	0.0436471		Os08g0558900|mRNA|AK060402|CDS+3'UTR	F1F0-ATPase inhibitor protein.	1.01998	0.00363801	0.00380458		Os05g0329000|COMBINER|CI489699|6	(No Hit)	-1.35718	0.0435796	0.0441074		Os12g0124200|mRNA|AK121503|CDS+3'UTR	Ribosomal protein S9 domain containing protein.	-1.13326	0.00258068	0.0029065		Os07g0683900|mRNA|AK060899|CDS+3'UTR	Ricin B lectin domain containing protein.	1.07888	0.000698383	0.00104758		Os07g0413800|mRNA|AK120684|CDS+3'UTR	Conserved hypothetical protein.	-2.72792	0.00162815	0.00165593		Os06g0265400|mRNA|AK109719|CDS+3'UTR	BZIP transcription factor.	-1.01946	0.00588453	0.00165593		Os03g0417700|COMBINER_EST|CI560567|6	E-class P450, group I family protein.
Os11g0431700|mRNA|AK111439|CDS+3'UTR	Serine carboxypeptidase.	-1.00367	0.0455336	0.0459789		Os01g0779400|mRNA|AK072085|CDS+3'UTR	SNF2-related domain containing protein.	-1.06606	0.0429687	0.0435697		Os01g0719100|mRNA|AK062155|CDS+3'UTR	PGPD14 protein.	-1.17917	0.00352937	0.00369365		Os03g0339300|mRNA|AK104644|CDS+3'UTR	Peroxidase (EC 1.11.1.7).	1.86534	0.0435025	0.0440378		Os07g0523300|mRNA|AK058830|CDS+3'UTR	60S ribosomal protein L44 (L41).	-1.3743	0.002557	0.00288561		Os10g0167300|mRNA|AK073662|CDS+3'UTR	Enolase 2 (EC 4.2.1.11) (2-phosphoglycerate dehydratase 2) (2-phospho- D-glycerate hydro-lyase 2).	1.40524	0.000683895	0.00103405		Os11g0149200|COMBINER_EST|CI469004|0	Conserved hypothetical protein.	2.33971	0.00158871	0.00161625		Os09g0447900|mRNA|AK111436|CDS+3'UTR	Hypothetical protein.	-1.03444	0.00566382	0.00161625		Os10g0492000|mRNA|AK064354|5'UTR+CDS	Chloroplast inner envelope protein, 110 kD (IEP110) precursor.
Os09g0541000|mRNA|AK119719|CDS+3'UTR	Aquaporin PIP2.3 (Plasma membrane intrinsic protein 2c) (PIP2c) (TMP2C) (RD28-PIP) (Water-stress induced tonoplast intrinsic protein) (WSI-TIP).	1.2455	0.0454605	0.0459122		Os10g0504600|mRNA|AK064441|CDS+3'UTR	Chorion 2 family protein.	1.52477	0.0425902	0.0431954		Os09g0498500|COMBINER_EST|CI548487|1	NAD-binding site containing protein.	-1.68254	0.00338421	0.00354431		Os12g0215900|COMBINER_EST|Os12g0215900|8	Leucine-rich repeat, plant specific containing protein.	1.0951	0.0434137	0.0439564		Os07g0673400|mRNA|AF491815|CDS+3'UTR	Universal stress protein (Usp) family protein.	1.17585	0.00250218	0.00282943		Os05g0584200|mRNA|AK061818|CDS+3'UTR	Late embryogenesis abundant protein Lea14-A.	-1.21948	0.000651036	0.000992304		Os05g0557000|mRNA|AK059395|CDS+3'UTR	60S ribosomal protein L37a.	1.18661	0.0015135	0.00154016		Os08g0530400|mRNA|AB071966|CDS+3'UTR	Eukaryotic molybdopterin oxidoreductase family protein.	1.12481	0.00546684	0.00154016		Os01g0130400|mRNA|AK063966|CDS+3'UTR	Alpha-xylosidase precursor (F24J5.20 protein) (At1g68560/F24J5_10).
Os02g0197600|mRNA|AK104458|CDS+3'UTR	Chlorophyll a/b-binding protein type III (Fragment).	1.28943	0.0453638	0.0458215		Os02g0601400|COMBINER_EST|Os02g0601400|8	E-class P450, group I family protein.	1.1343	0.0424904	0.0431035		Os02g0115900|mRNA|AK066006|CDS+3'UTR	Endosperm lumenal binding protein.	-2.13118	0.00323635	0.00339192		Os07g0600700|mRNA|AK111913|CDS+3'UTR	Conserved hypothetical protein.	-1.0308	0.0433302	0.0438803		Os01g0880800|mRNA|AK120809|CDS+3'UTR	Acyl-[acyl-carrier-protein] desaturase, chloroplast precursor (EC 1.14.19.2) (Stearoyl-ACP desaturase).	1.04782	0.00243843	0.0027629		Os01g0917100|mRNA|AK107234|CDS+3'UTR	Conserved hypothetical protein.	1.04829	0.000618331	0.000950119		Os04g0462500|mRNA|AK101938|CDS+3'UTR	14-3-3-like protein GF14-6.	1.5514	0.00150584	0.00153277		Os02g0621100|mRNA|AK100391|CDS+3'UTR	Pre-SET domain containing protein.	1.02708	0.00538196	0.00153277		Os04g0105500|mRNA|AK071444|CDS+3'UTR	Uridylate kinase (EC 2.7.4.-) (UK) (Uridine monophosphate kinase) (UMP kinase) (UMP/CMP kinase).
Os08g0276400|mRNA|AK102100|CDS+3'UTR	Protein kinase domain containing protein.	1.57964	0.0453634	0.0458215		Os12g0639600|mRNA|AK065168|CDS+3'UTR	Soluble quinoprotein glucose dehydrogenase domain containing protein.	1.05216	0.0422689	0.0428882		Os01g0719100|mRNA|AK068005|CDS+3'UTR	PGPD14 protein.	-1.34865	0.00322618	0.00338373		Os04g0572000|COMBINER|CI543163|6	(No Hit)	1.05332	0.0429331	0.0434865		Os09g0498400|mRNA|AK121017|UTR	Non-protein coding transcript, uncharacterized transcript.	-1.50216	0.00243321	0.00276255		Os11g0185100|mRNA|AK107866|CDS+3'UTR	Hypothetical protein.	1.05329	0.000571654	0.000885595		Os05g0498400|mRNA|AK070301|CDS+3'UTR	Translation initiation factor SUI1 family protein.	-1.13919	0.00150358	0.00153089		Os04g0591100|mRNA|AK069139|CDS+3'UTR	Protein of unknown function DUF597 family protein.	1.14698	0.00535011	0.00153089		Os10g0418000|mRNA|AK121515|CDS+3'UTR	Histone H2A.F/Z (At3g54560).
Os07g0689600|mRNA|AK070656|CDS+3'UTR	Nicotianamine synthase 9 (EC 2.5.1.43) (S-adenosyl-L-methionine:S- adenosyl-L-methionine:S-adenosyl-methionine 3-amino-3- carboxypropyltransferase 9).	1.00976	0.0452903	0.0457612		Os02g0770800|mRNA|AK102178|CDS+3'UTR	Nitrate reductase [NAD(P)H] (EC 1.7.1.2).	1.01972	0.041964	0.0425881		Os03g0656100|mRNA|AK062338|5'UTR+CDS	Conserved hypothetical protein.	-1.40445	0.0028938	0.00303733		Os07g0655600|mRNA|AK119935|CDS+3'UTR	Pectinesterase family protein.	-1.40741	0.0428653	0.0434262		Os06g0194900|mRNA|Z15028|CDS+3'UTR	Sucrose synthase 1 (EC 2.4.1.13) (Sucrose-UDP glucosyltransferase 1).	1.35816	0.00242113	0.00275441		Os10g0167300|mRNA|AY335488|CDS+3'UTR	Enolase 2 (EC 4.2.1.11) (2-phosphoglycerate dehydratase 2) (2-phospho- D-glycerate hydro-lyase 2).	1.35007	0.000559848	0.000874473		Os07g0229700|mRNA|AK103353|CDS+3'UTR	Transcription elongation factor S-II family protein.	-1.34741	0.00142345	0.0014497		Os03g0266900|mRNA|D12635|CDS+3'UTR	Low molecular mass heat shock protein Oshsp17.3.	-1.80985	0.00523091	0.0014497		Os04g0291900|COMBINER_EST|Os04g0291900|8	Protein kinase family protein.
Os06g0490200|mRNA|AK103613|UTR	Non-protein coding transcript, uncharacterized transcript.	-1.7028	0.0451768	0.0456535		Os05g0149400|mRNA|AK061064|CDS+3'UTR	1-aminocyclopropane-1-carboxylate oxidase.	-1.02718	0.0419254	0.0425583		Os03g0768600|mRNA|AK070348|UTR	Non-protein coding transcript, uncharacterized transcript.	1.01983	0.00275644	0.00289527		Os08g0416000|mRNA|AK110561|CDS+3'UTR	Homeodomain leucine zipper protein.	2.40522	0.0428309	0.0433996		Os01g0805900|mRNA|X78143|CDS+3'UTR	Tubulin beta-2 chain (Beta-2 tubulin).	-1.36077	0.00238077	0.00271398		Os03g0293500|mRNA|AK101594|CDS+3'UTR	Pyruvate decarboxylase isozyme 2 (EC 4.1.1.1) (PDC) (Fragment).	1.17696	0.000510897	0.000804663		Os01g0767600|mRNA|AK070672|CDS+3'UTR	Conserved hypothetical protein.	-1.00699	0.00140528	0.00143158		Os03g0266900|mRNA|M80186|CDS+3'UTR	Low molecular mass heat shock protein Oshsp17.3.	-1.84725	0.00522688	0.00143158		Os06g0643300|mRNA|AK104266|CDS+3'UTR	Superal1.
Os03g0323200|mRNA|AK065420|CDS+3'UTR	CobN/magnesium chelatase family protein.	-1.1747	0.045021	0.045503		Os10g0495100|mRNA|AK059574|5'UTR+CDS	Rf1 (PPR protein) (Fertility restorer) (Restorer for CMS).	1.19324	0.0418448	0.0424858		Os01g0120700|mRNA|AK067227|CDS+3'UTR	Conserved hypothetical protein.	-1.09319	0.00265735	0.00279323		Os02g0823800|mRNA|AK120318|CDS+3'UTR	Conserved hypothetical protein.	1.04812	0.0428026	0.0433794		Os05g0402700|mRNA|AY522925|CDS	Aldolase C-1.	1.0554	0.00234489	0.00267852		Os06g0503400|mRNA|AK073583|CDS+3'UTR	Reticulon family protein.	1.17486	0.000505368	0.000802644		Os01g0858900|mRNA|AK107493|CDS+3'UTR	Glycosyl transferase, family 29 protein.	-1.34936	0.00139639	0.00142291		Os04g0585000|mRNA|AK106934|CDS+3'UTR	Hypothetical protein.	-1.00181	0.00500592	0.00142291		Os06g0163300|mRNA|AK073824|CDS+3'UTR	Harpin-induced 1 domain containing protein.
Os05g0424300|mRNA|AK120987|CDS+3'UTR	Cytochrome P450 family protein.	-1.09578	0.0450203	0.045503		Os07g0130900|COMBINER_EST|Os07g0130900|8	Lectin-like receptor kinase 7;2.	-1.01098	0.0413442	0.0419867		Os01g0719100|mRNA|AY574990|CDS+3'UTR	PGPD14 protein.	-1.12775	0.00265024	0.00278779		Os12g0476200|COMBINER_EST|CI437556|1	MtN3 protein precursor.	-1.10805	0.0425847	0.0431668		Os02g0252400|mRNA|AK107294|CDS+3'UTR	Zn-finger, Dof type domain containing protein.	1.02895	0.00232106	0.00265669		Os01g0275600|mRNA|AK064813|CDS+3'UTR	Argonaute 4 protein.	1.04592	0.0004681	0.000749753		Os03g0266900|mRNA|D12635|CDS+3'UTR	Low molecular mass heat shock protein Oshsp17.3.	-2.75292	0.001388	0.00141474		Os10g0371000|mRNA|AK119798|CDS+3'UTR	Pollen Ole e 1 allergen and extensin domain containing protein.	1.01275	0.00491929	0.00141474		Os03g0598800|mRNA|AK066806|CDS+3'UTR	60S ribosomal protein L15.
Os01g0235900|COMBINER_EST|CI035931|6	Glutaredoxin domain containing protein.	-1.26236	0.0450047	0.0455005		Os02g0616600|mRNA|AK105414|CDS+3'UTR	Conserved hypothetical protein.	-1.15732	0.0412464	0.0418965		Os06g0175900|mRNA|AK119716|CDS+3'UTR	Ubiquinol-cytochrome C reductase complex ubiquinone-binding protein QP-C (EC 1.10.2.2) (Ubiquinol-cytochrome C reductase complex 8.2 kDa protein).	1.0996	0.00263686	0.00277575		Os06g0684500|mRNA|AK100859|CDS+3'UTR	Conserved hypothetical protein.	1.14161	0.0425005	0.0430898		Os05g0331800|COMBINER_EST|CI460582|0	Prolamin.	-1.16631	0.00229141	0.00262811		Os01g0380800|COMBINER_EST|CI041533|3	Cyclin-like F-box domain containing protein.	1.63772	0.000451204	0.000728867		Os09g0331900|COMBINER|CI455125|3	(No Hit)	-1.09905	0.0013625	0.00138912		Os03g0111400|COMBINER_EST|CI052930|0	Heavy metal transport/detoxification protein domain containing protein.	1.04336	0.00487602	0.00138912		Os03g0238600|mRNA|AK104751|CDS+3'UTR	Purple acid phosphatase.
Os04g0405100|COMBINER_EST|AU068274|6	Sterile alpha motif SAM domain containing protein.	1.25183	0.0450029	0.0455005		Os01g0228700|COMBINER_EST|CB637470|7	Hypothetical protein.	-1.05547	0.0412041	0.0418627		Os03g0267200|mRNA|AK069547|CDS+3'UTR	LMW heat shock protein.	1.52666	0.00262764	0.00276807		Os03g0832300|mRNA|AK101289|CDS+3'UTR	Conserved hypothetical protein.	-1.03146	0.0424755	0.0430727		Os02g0601300|mRNA|D10409|5'UTR+CDS	Glyceraldehyde-3-phosphate dehydrogenase, cytosolic 3 (EC 1.2.1.12).	1.12423	0.00223311	0.00256648		Os07g0219400|mRNA|X53856|CDS+3'UTR	Prolamin.	-1.68076	0.000450937	0.000728867		Os02g0139100|mRNA|AK065722|CDS+3'UTR	Conserved hypothetical protein.	-1.13004	0.00135337	0.0013802		Os12g0177500|mRNA|AK064771|CDS+3'UTR	Peptidase A1, pepsin family protein.	1.01468	0.0048254	0.0013802		Os11g0244200|mRNA|AK107883|CDS+3'UTR	Pisum sativum 17.9 kDa heat shock protein (hsp17.9) (Fragment).
Os07g0668600|mRNA|AK108315|CDS+3'UTR	Hypothetical protein.	1.41551	0.0449742	0.0454836		Os03g0830800|mRNA|AK109894|CDS+3'UTR	Plant invertase/pectin methylesterase inhibitor domain containing protein.	-1.30485	0.0406183	0.0412766		Os02g0718900|mRNA|D12637|CDS+3'UTR	ADP,ATP carrier protein, mitochondrial precursor (ADP/ATP translocase) (Adenine nucleotide translocator) (ANT).	1.19377	0.00258041	0.0027203		Os01g0668100|mRNA|AK105603|CDS+3'UTR	Beta-Ig-H3/fasciclin domain containing protein.	-1.0407	0.0424546	0.0430598		Os01g0760600|mRNA|AK067557|CDS+3'UTR	Aspartate aminotransferase, cytoplasmic (EC 2.6.1.1) (Transaminase A).	1.1601	0.00222138	0.00255823		Os10g0167300|mRNA|AK099292|CDS+3'UTR	Enolase 2 (EC 4.2.1.11) (2-phosphoglycerate dehydratase 2) (2-phospho- D-glycerate hydro-lyase 2).	1.40717	0.000442264	0.000726851		Os05g0568800|mRNA|AK059883|CDS+3'UTR	Conserved hypothetical protein.	-1.09393	0.00135164	0.0013788		Os07g0615200|mRNA|AK065604|CDS+3'UTR	ZIM domain containing protein.	-1.07755	0.00480145	0.0013788		Os06g0226700|mRNA|AK064240|CDS+3'UTR	TCP transcription factor family protein.
Os04g0375300|COMBINER_EST|Os04g0375300|8	Disease resistance protein family protein.	-1.33742	0.0449191	0.0454347		Os03g0667300|COMBINER_EST|CI162465|6	Fe(II) transport protein 1 precursor (Iron-regulated transporter 1).	2.11126	0.0406038	0.0412709		Os05g0498400|mRNA|AK070301|CDS+3'UTR	Translation initiation factor SUI1 family protein.	1.0411	0.00256085	0.00270166		Os02g0782500|mRNA|AK063602|CDS+3'UTR	Small heat stress protein class CIII.	-1.55846	0.0424179	0.0430309		Os03g0427300|mRNA|AK107271|CDS+3'UTR	Glutelin type-A III precursor.	-1.61666	0.0021618	0.00249473		Os01g0756900|mRNA|AK058427|CDS+3'UTR	Conserved hypothetical protein.	1.12963	0.000377028	0.000625073		Os02g0700600|mRNA|AK059173|UTR	GAMYB-binding protein.	-1.23216	0.00131019	0.00133688		Os06g0101300|mRNA|AK121897|CDS+3'UTR	Zn-finger, RING domain containing protein.	-1.0005	0.00479288	0.00133688		Os01g0891300|mRNA|AK099151|CDS+3'UTR	Allyl alcohol dehydrogenase.
Os10g0208800|COMBINER_EST|Os10g0208800|8	BED finger domain containing protein.	-1.01134	0.044905	0.0454275		Os04g0554200|mRNA|AK060752|CDS+3'UTR	Major sperm protein domain containing protein.	1.12003	0.0405814	0.0412571		Os11g0582400|mRNA|AK073083|CDS+3'UTR	Hypothetical protein.	3.47798	0.00252825	0.00266922		Os04g0116800|mRNA|AK119922|CDS+3'UTR	Naringenin-chalcone synthase family protein.	1.69119	0.0423913	0.0430122		Os01g0762500|mRNA|X05661|CDS+3'UTR	Glutelin subunit mRNA.	-2.40493	0.00212253	0.00245445		Os02g0121300|mRNA|AK061894|CDS+3'UTR	Peptidyl-prolyl cis-trans isomerase (EC 5.2.1.8) (PPIase) (Rotamase) (Cyclophilin) (Cyclosporin A-binding protein).	1.40336	0.000370649	0.000619936		Os08g0435900|mRNA|AK060222|CDS+3'UTR	Lhca4 protein,Type 4 protein of light-harvesting complex of photosystem I precursor (Fragment).	-1.22949	0.00126051	0.00128654		Os07g0119400|mRNA|AK102922|CDS+3'UTR	Pectinesterase like protein.	-1.08003	0.00478191	0.00128654		Os05g0556900|mRNA|AK102775|CDS+3'UTR	Ribosomal protein L35A.
Os03g0360200|mRNA|AK110606|CDS+3'UTR	Hypothetical protein.	-1.06998	0.0448009	0.0453291		Os11g0115400|mRNA|U31766|CDS+3'UTR	Nonspecific lipid-transfer protein precursor (LTP) (Phospholipid transfer protein) (PLTP) (Allergen Zea m 14).	-1.11055	0.0405629	0.0412474		Os04g0611300|mRNA|AK062605|CDS+3'UTR	Conserved hypothetical protein.	-1.25108	0.00250569	0.00264735		Os01g0952500|mRNA|AK101721|CDS+3'UTR	Two-component response regulator ARR9 (Response reactor 4).	1.15658	0.0423778	0.0430068		Os05g0445500|mRNA|AK058730|CDS+3'UTR	60S acidic ribosomal protein P2B.	-1.0332	0.00206539	0.0023933		Os04g0508300|mRNA|X77150|CDS+3'UTR	Glutaredoxin.	1.39101	0.000353926	0.000597251		Os07g0258700|mRNA|AK068718|CDS+3'UTR	BTB/POZ domain containing protein.	-1.0387	0.00124897	0.00127511		Os08g0175300|mRNA|AK064462|CDS+3'UTR	PolI-like DNA polymerase.	1.0139	0.00465456	0.00127511		Os01g0501800|mRNA|AK119188|CDS+3'UTR	Oxygen-evolving enhancer protein 1, chloroplast precursor (OEE1) (33 kDa subunit of oxygen evolving system of photosystem II) (OEC 33 kDa subunit) (33 kDa thylakoid membrane protein).
Os02g0191300|mRNA|AK069748|CDS+3'UTR	Amino acid/polyamine transporter II family protein.	-1.70471	0.0445599	0.0450922		Os07g0518500|mRNA|AK099924|CDS+3'UTR	Cytochrome P450 family protein.	-1.16654	0.040548	0.0412413		Os03g0808200|COMBINER_EST|Os03g0808200|8	Conserved hypothetical protein.	-1.34959	0.00236137	0.0024967		Os04g0446500|mRNA|AK073743|5'UTR+CDS	Peptidylprolyl isomerase, FKBP-type domain containing protein.	-1.01906	0.0423571	0.042994		Os01g0880800|mRNA|AK101524|CDS+3'UTR	Acyl-[acyl-carrier-protein] desaturase, chloroplast precursor (EC 1.14.19.2) (Stearoyl-ACP desaturase).	1.59607	0.00201674	0.00234175		Os05g0249300|COMBINER|CI476617|4	(No Hit)	1.11405	0.000351656	0.000597251		Os12g0269200|mRNA|AB016505|CDS+3'UTR	13 kDa prolamin precursor.	-1.5746	0.00113705	0.00116116		Os05g0551100|mRNA|AK066555|CDS+3'UTR	Conserved hypothetical protein.	1.20884	0.00456238	0.00116116		Os01g0183000|COMBINER_EST|CI138650|6	GmCK3p (EC 2.7.1.32) (Fragment).
Os05g0138300|mRNA|AY554051|CDS+3'UTR	Hydrophobic protein RCI2A (Low temperature and salt responsive protein LTI6A).	1.40273	0.0444655	0.0450035		Os05g0375400|mRNA|AF323610|CDS+3'UTR	(1,3;1,4) beta glucanase precursor (EC 3.2.1.73).	-1.08187	0.0404024	0.0411022		Os01g0550300|mRNA|AK061870|CDS+3'UTR	Conserved hypothetical protein.	1.05538	0.002351	0.00248756		Os07g0264000|mRNA|AK107969|CDS+3'UTR	Hypothetical protein.	1.04915	0.0422713	0.0429152		Os03g0182600|mRNA|AK066899|CDS+3'UTR	Ribosomal protein S2 family protein.	-1.1063	0.00200586	0.00233394		Os03g0277500|mRNA|AK063650|CDS+3'UTR	Glyoxalase/bleomycin resistance protein/dioxygenase domain containing protein.	1.02019	0.000345627	0.00059385		Os02g0700600|mRNA|AK100056|CDS+3'UTR	GAMYB-binding protein.	-1.24368	0.0011333	0.00115765		Os05g0420600|mRNA|AK060267|CDS+3'UTR	Cytochrome c.	1.03846	0.00450012	0.00115765		Os04g0560100|mRNA|AK071033|CDS+3'UTR	Cytochrome P450.
Os01g0959100|mRNA|AK063053|CDS+3'UTR	Abscisic stress ripening protein 1.	-1.32037	0.0443684	0.0449121		Os07g0220000|COMBINER|CI483127|x	(No Hit)	-1.82179	0.0402944	0.0410014		Os12g0288300|COMBINER_EST|Os12g0288300|8	Hypothetical protein.	-1.40324	0.00233631	0.00247384		Os04g0583600|mRNA|AK059019|CDS+3'UTR	Histone H4.	-1.58572	0.0421742	0.042825		Os10g0411800|mRNA|AK059434|CDS+3'UTR	Ribosomal protein S17.	-1.01827	0.00199432	0.00232532		Os05g0329000|COMBINER|CI489699|6	(No Hit)	-2.87304	0.000324197	0.00056214		Os05g0317200|mRNA|AK070636|CDS+3'UTR	AMP-dependent synthetase and ligase domain containing protein.	1.26393	0.00112304	0.00114748		Os03g0128700|mRNA|X81393|CDS+3'UTR	Calcium-dependent protein kinase, isoform 11 (EC 2.7.1.-) (CDPK 11).	-1.36722	0.00444129	0.00114748		Os06g0696400|mRNA|AK066125|CDS+3'UTR	Xyloglycan endo-transglycosylase precursor.
Os10g0488900|mRNA|AK069090|CDS+3'UTR	TPR-like domain containing protein.	-1.08069	0.0443239	0.044874		Os10g0317900|mRNA|AK070442|CDS+3'UTR	Flavonoid 3'-monooxygenase (EC 1.14.13.21) (Flavonoid 3'-hydroxylase) (Cytochrome P450 75B2).	-1.12153	0.0401699	0.0408836		Os05g0336200|COMBINER_EST|Os05g0336200|8	Hypothetical protein.	-1.21602	0.00214437	0.00227228		Os06g0525000|mRNA|AK119757|CDS+3'UTR	Conserved hypothetical protein.	1.15872	0.0421547	0.0428134		Os07g0673400|mRNA|AK073356|CDS+3'UTR	Universal stress protein (Usp) family protein.	1.08614	0.00199117	0.00232532		Os07g0671800|mRNA|AK104182|CDS+3'UTR	Stress-related protein-like protein (Fragment).	1.30018	0.000307369	0.000537896		Os02g0814000|mRNA|AK102943|CDS+3'UTR	Eukaryotic protein of unknown function DUF862 family protein.	-1.16338	0.00112009	0.00114478		Os05g0420600|mRNA|D12634|CDS+3'UTR	Cytochrome c.	1.09177	0.00443444	0.00114478		Os01g0156300|mRNA|AK107993|CDS+3'UTR	Protein of unknown function DUF1110 family protein.
Os11g0683600|COMBINER_EST|AU174404|6	Protein of unknown function DUF538 family protein.	-1.11869	0.0443105	0.0448673		Os02g0505400|mRNA|AK120466|CDS+3'UTR	Exo70 exocyst complex subunit family protein.	1.0005	0.0401027	0.0408242		Os11g0451700|COMBINER_EST|CI050356|0	Dehydrin 9.	2.29554	0.0021234	0.00225171		Os10g0525600|COMBINER_EST|CI189986|6	Tau class GST protein 3.	1.39538	0.0420441	0.0427093		Os01g0762500|mRNA|M17513|CDS+3'UTR	Glutelin subunit mRNA.	-2.61006	0.00197583	0.00231337		Os05g0328900|COMBINER_EST|CI489699|6	Hypothetical protein.	-2.9495	0.00030155	0.000532644		Os09g0469600|COMBINER_EST|CI151055|6	Hypothetical protein.	-1.22391	0.00107891	0.00110299		Os06g0226700|mRNA|AK064240|CDS+3'UTR	TCP transcription factor family protein.	-1.10839	0.00438546	0.00110299		Os03g0794500|mRNA|AY332470|CDS+3'UTR	Glutamate dehydrogenase (EC 1.4.1.3) (GDH).
Os05g0585400|mRNA|AK067538|CDS+3'UTR	Conserved hypothetical protein.	1.02482	0.0440767	0.0446373		Os02g0435900|mRNA|AK069351|CDS+3'UTR	Conserved hypothetical protein.	1.19113	0.0400896	0.0408197		Os01g0796800|COMBINER_EST|Os01g0796800|8	Hypothetical protein.	-1.19173	0.00210273	0.00223143		Os04g0636800|mRNA|AK104813|CDS+3'UTR	Conserved hypothetical protein.	-1.11866	0.0417765	0.0424456		Os03g0576700|mRNA|AK104895|CDS+3'UTR	60S ribosomal protein L13 (BBC1 protein homolog).	-1.14836	0.00196589	0.00230653		Os02g0601500|COMBINER_EST|CI075692|0	Cytochrome P450 family protein.	1.85369	0.000277891	0.000495486		Os10g0556100|mRNA|AK103929|CDS+3'UTR	Beta-expansin EXPB4 (EXPB4).	1.40927	0.00106252	0.00108653		Os02g0170300|mRNA|AK109522|CDS+3'UTR	MADS box protein ZMM17.	1.00982	0.00435233	0.00108653		Os04g0689500|mRNA|AK060983|CDS+3'UTR	Conserved hypothetical protein.
Os04g0459700|mRNA|AK102874|CDS+3'UTR	Nucleosome assembly protein (NAP) family protein.	1.19833	0.0439338	0.0444994		Os08g0185900|mRNA|AK108323|CDS+3'UTR	Ubiquitin domain containing protein.	1.05019	0.0399281	0.0406643		Os01g0523200|COMBINER|CI082861|6	(No Hit)	1.1718	0.00208793	0.00221736		Os02g0810500|mRNA|AK071602|CDS+3'UTR	RabGAP/TBC domain containing protein.	-1.03819	0.0417701	0.0424456		Os06g0194900|mRNA|AK100546|CDS+3'UTR	Sucrose synthase 1 (EC 2.4.1.13) (Sucrose-UDP glucosyltransferase 1).	1.42008	0.00195236	0.00229545		Os05g0329200|COMBINER|CI534342|x	(No Hit)	-3.09024	0.000264141	0.000475454		Os02g0700600|mRNA|AK100966|CDS+3'UTR	GAMYB-binding protein.	-1.35402	0.00103414	0.0010578		Os09g0248000|mRNA|AK065068|CDS+3'UTR	Conserved hypothetical protein.	-1.05399	0.0043448	0.0010578		Os03g0689300|mRNA|AK100996|5'UTR+CDS	Plasma membrane H+ ATPase (EC 3.6.3.6) (H-ATPase).
Os08g0421800|mRNA|AK103087|CDS+3'UTR	Mitogen-activated protein kinase kinase kinase 1 (EC 2.7.1.-) (Arabidospsis NPK1-related protein kinase 1). Splice isoform 1S.	1.09737	0.0437378	0.0443078		Os11g0162700|mRNA|AK119419|UTR	Non-protein coding transcript, uncharacterized transcript.	-1.03076	0.0398488	0.0405925		Os10g0378600|COMBINER_EST|Os10g0378600|8	Hypothetical protein.	-1.06067	0.00207235	0.00220244		Os06g0493100|mRNA|AY256682|CDS+3'UTR	Hypothetical protein.	1.30132	0.0417037	0.042388		Os08g0113100|mRNA|AK099353|CDS+3'UTR	Fructokinase 2.	-1.5986	0.00193174	0.00227597		Os05g0329200|COMBINER|CI466368|0	(No Hit)	-3.00765	0.000258289	0.000469392		Os12g0269700|COMBINER|CI482408|x	(No Hit)	-1.53374	0.00100984	0.00103322		Os12g0106000|mRNA|AF370029|CDS+3'UTR	Ferritin 1, chloroplast precursor (ZmFer1).	1.04732	0.0043345	0.00103322		Os03g0128700|mRNA|AB078634|CDS+3'UTR	Calcium-dependent protein kinase, isoform 11 (EC 2.7.1.-) (CDPK 11).
Os09g0408900|COMBINER_EST|CI137128|6	Protein kinase family protein.	1.03064	0.0437243	0.0443009		Os02g0695600|mRNA|AK062960|CDS+3'UTR	Conserved hypothetical protein.	1.48795	0.0397905	0.0405419		Os06g0283400|mRNA|AK072153|CDS+3'UTR	Phosphatidylinositol 3- and 4-kinase domain containing protein.	-1.01094	0.00204859	0.0021788		Os02g0816200|mRNA|AK099251|CDS+3'UTR	Lipolytic enzyme, G-D-S-L family protein.	1.069	0.0416956	0.042388		Os04g0628100|mRNA|D10432|5'UTR+CDS	Ubiquitin domain containing protein.	1.33225	0.00192773	0.00227597		Os02g0249600|COMBINER_EST|CI157255|6	Glutelin type-B 2 precursor.	-1.29444	0.000252212	0.000462797		Os06g0566500|mRNA|AK069227|CDS+3'UTR	Hypothetical protein.	-1.31056	0.000942355	0.000964438		Os11g0244200|mRNA|AK107883|CDS+3'UTR	Pisum sativum 17.9 kDa heat shock protein (hsp17.9) (Fragment).	-2.11355	0.00431212	0.000964438		Os08g0524600|COMBINER_EST|CI430950|0	60S ribosomal protein L32A.
Os09g0353200|COMBINER_EST|Os09g0353200|8	Protein kinase domain containing protein.	-1.09529	0.0437242	0.0443009		Os04g0591000|mRNA|AK072902|CDS+3'UTR	RNA-binding region RNP-1 (RNA recognition motif) domain containing protein.	-1.06741	0.0396792	0.0404374		Os03g0764800|mRNA|AB125309|CDS+3'UTR	Protein kinase, 41K (EC 2.7.1.-).	1.00088	0.0020143	0.00214392		Os12g0546000|COMBINER_EST|Os12g0546000|8	Conserved hypothetical protein.	1.1197	0.0415878	0.0422865		Os03g0177900|mRNA|D63582|CDS+3'UTR	EF-1 alpha.	-1.26125	0.00191152	0.00226163		Os03g0663800|mRNA|U45322|CDS+3'UTR	Globulin 1 (Fragment).	2.12715	0.000252061	0.000462797		Os03g0266900|mRNA|AK119243|CDS+3'UTR	Low molecular mass heat shock protein Oshsp17.3.	-2.79969	0.000925385	0.000947328		Os03g0818400|mRNA|AK120081|CDS+3'UTR	40S ribosomal protein S23 (S12).	-1.04013	0.00428247	0.000947328		Os03g0815100|mRNA|AK104712|CDS+3'UTR	OsNAC6 protein.
Os06g0714800|mRNA|AK059793|CDS+3'UTR	Protein of unknown function DUF581 family protein.	-1.24696	0.0436989	0.0442887		Os12g0424700|COMBINER_EST|Os12g0424700|8	Protein kinase domain containing protein.	1.09429	0.0394776	0.0402408		Os04g0571600|COMBINER_EST|Os04g0571600|8	Multi antimicrobial extrusion protein MatE family protein.	-1.20238	0.00200543	0.00213605		Os08g0397900|mRNA|AK109817|CDS+3'UTR	Conserved hypothetical protein.	1.13262	0.0415647	0.0422712		Os01g0224300|COMBINER_EST|CI443645|0	p8MTCP1 family protein.	1.26952	0.00189535	0.00224723		Os01g0805900|mRNA|AK072502|CDS+3'UTR	Tubulin beta-2 chain (Beta-2 tubulin).	-1.27978	0.000243287	0.00045526		Os10g0507600|mRNA|AK058656|CDS+3'UTR	Major sperm protein domain containing protein.	-1.03968	0.000924723	0.000946909		Os03g0741700|COMBINER_EST|CI363564|6	Hypothetical protein.	-1.09134	0.0042385	0.000946909		Os02g0755400|mRNA|AK106338|CDS+3'UTR	RNA recognition motif-containing protein SEB-4.
Os05g0564400|mRNA|AK073075|CDS+3'UTR	GTP-binding protein.	-1.07341	0.0436303	0.0442259		Os03g0370400|mRNA|AK060059|CDS+3'UTR	Protein of unknown function DUF679 family protein.	1.56437	0.0391923	0.0399588		Os02g0718900|mRNA|AK100143|CDS+3'UTR	ADP,ATP carrier protein, mitochondrial precursor (ADP/ATP translocase) (Adenine nucleotide translocator) (ANT).	1.20753	0.00200075	0.00213265		Os03g0565100|mRNA|AK061364|CDS+3'UTR	OST3/OST6 family protein.	-1.3486	0.0414924	0.0422059		Os12g0124500|COMBINER|CI033664|1	(No Hit)	1.36313	0.00186097	0.00221113		Os07g0206500|mRNA|AB016503|CDS+3'UTR	13 kDa prolamin precursor.	-2.81265	0.000241463	0.00045526		Os04g0672300|mRNA|AK101246|CDS+3'UTR	Conserved hypothetical protein.	-1.45928	0.000898434	0.000920239		Os11g0641300|COMBINER_EST|Os11g0641300|8	Hypothetical protein.	-1.16556	0.00421522	0.000920239		Os01g0265900|COMBINER_EST|CI076589|3	Translin family protein.
Os04g0614800|COMBINER_EST|CI155889|6	Hypothetical protein.	1.03811	0.0435968	0.0441988		Os11g0167600|COMBINER_EST|CI102959|6	Exo70 exocyst complex subunit family protein.	1.29396	0.0390527	0.0398251		Os06g0175900|mRNA|AK120341|CDS+3'UTR	Ubiquinol-cytochrome C reductase complex ubiquinone-binding protein QP-C (EC 1.10.2.2) (Ubiquinol-cytochrome C reductase complex 8.2 kDa protein).	1.1233	0.00192585	0.00205434		Os10g0186800|COMBINER_EST|CI432862|6	Nucleic acid-binding OB-fold domain containing protein.	1.29585	0.0414557	0.0421766		Os03g0576700|mRNA|AJ272394|CDS+3'UTR	60S ribosomal protein L13 (BBC1 protein homolog).	-1.17111	0.00186022	0.00221113		Os01g0884300|mRNA|AB028185|CDS+3'UTR	No apical meristem (NAM) protein domain containing protein.	1.01506	0.000233239	0.000445275		Os06g0300700|mRNA|AK071388|CDS+3'UTR	Hypothetical protein.	-1.05264	0.000892303	0.000914209		Os12g0114800|mRNA|AK072917|CDS+3'UTR	Nonspecific lipid-transfer protein 3 precursor (LTP 3).	1.24732	0.00416021	0.000914209		Os03g0800200|COMBINER_EST|CI106949|6	Argonaute protein.
Os01g0712700|COMBINER_EST|CI561655|0	Cytidine/deoxycytidylate deaminase, zinc-binding region domain containing protein.	1.02262	0.0435376	0.0441455		Os11g0181900|mRNA|AK063374|CDS+3'UTR	Hypothetical protein.	-1.25673	0.0389885	0.0397685		Os06g0701100|mRNA|D29715|UTR	Eukaryotic initiation factor 4A (eIF4A) (eIF-4A).	-1.14474	0.00183432	0.00195815		Os01g0723000|mRNA|AK102586|CDS+3'UTR	Elongation factor 2 (EF-2).	-1.59337	0.0414158	0.0421442		Os02g0287000|mRNA|AK099131|CDS+3'UTR	40S ribosomal protein S3a (CYC07 protein).	-1.00691	0.00185282	0.0022108		Os05g0330100|COMBINER_EST|CI466372|3	Hypothetical protein.	-2.68849	0.000230843	0.000445198		Os02g0556800|mRNA|AK060580|CDS+3'UTR	Conserved hypothetical protein.	-1.44138	0.000848283	0.000869345		Os03g0238600|mRNA|AK070684|CDS+3'UTR	Purple acid phosphatase.	-1.2541	0.00403232	0.000869345		Os06g0131400|mRNA|AK062712|UTR	Non-protein coding transcript, unclassifiable transcript.
Os05g0357200|mRNA|AK064069|CDS+3'UTR	Mitochondrial substrate carrier family protein.	1.12912	0.0435191	0.0441335		Os11g0191300|mRNA|AK070280|CDS+3'UTR	MEI1 protein.	1.49989	0.0389441	0.0397319		Os06g0473100|COMBINER_EST|Os06g0473100|8	Conserved hypothetical protein.	-1.04221	0.00175555	0.00187545		Os02g0605500|mRNA|AK067496|CDS+3'UTR	Zn-finger, TRAF type domain containing protein.	-1.13178	0.0413466	0.0420819		Os03g0177900|mRNA|AK071343|CDS+3'UTR	EF-1 alpha.	-1.35326	0.00185176	0.0022108		Os03g0111300|mRNA|AK062506|CDS+3'UTR	Nonspecific lipid-transfer protein 2 (nsLTP2) (7 kDa lipid transfer protein).	2.03666	0.00021659	0.000422016		Os03g0188400|mRNA|AK107555|CDS+3'UTR	Basic helix-loop-helix dimerisation region bHLH domain containing protein.	-1.1186	0.000841453	0.000862581		Os06g0136300|mRNA|AK109132|CDS+3'UTR	Conserved hypothetical protein.	1.33514	0.00401938	0.000862581		Os01g0329400|mRNA|AK101813|CDS+3'UTR	Mitochondrial substrate carrier family protein.
Os02g0235900|COMBINER_EST|CI429481|4	FAD linked oxidase, N-terminal domain containing protein.	1.08355	0.04338	0.0439992		Os01g0108600|mRNA|AK109432|CDS+3'UTR	Basic helix-loop-helix dimerisation region bHLH domain containing protein.	-1.55035	0.0388206	0.0396146		Os11g0241200|mRNA|AK111322|CDS+3'UTR	Hypothetical protein.	-1.05466	0.00175111	0.0018721		Os09g0371000|mRNA|AK109547|CDS+3'UTR	Major facilitator superfamily protein.	1.11369	0.0413055	0.0420483		Os02g0541300|COMBINER_EST|CI148106|6	Histidine decarboxylase (Serine decarboxylase).	-1.40557	0.00183795	0.0022024		Os07g0220000|COMBINER|CI483127|x	(No Hit)	-3.1923	0.000208456	0.000410399		Os03g0367900|mRNA|AK062116|CDS+3'UTR	Peptidase C15, pyroglutamyl peptidase I family protein.	-1.49538	0.000836522	0.000857761		Os06g0490700|mRNA|AK071337|CDS+3'UTR	Hypothetical protein.	-1.03331	0.00399744	0.000857761		Os05g0179300|mRNA|AK100028|CDS+3'UTR	Transferase family protein.
Os08g0562700|mRNA|AK064900|CDS+3'UTR	Aminopeptidase N.	-3.89373	0.043368	0.0439939		Os09g0538000|mRNA|AK104456|CDS+3'UTR	RNase S-like protein.	1.22607	0.0384224	0.0392168		Os12g0150000|COMBINER_EST|BI306423|7	Conserved hypothetical protein.	-1.36055	0.00172311	0.00184354		Os02g0744700|mRNA|AF395537|CDS+3'UTR	Starch synthase isoform zSTSII-2 (EC 2.4.1.21).	1.29459	0.0412837	0.0420342		Os01g0841600|mRNA|AK059805|CDS+3'UTR	Triosephosphate isomerase, cytosolic (EC 5.3.1.1) (TIM) (Triose- phosphate isomerase).	1.18194	0.00182686	0.0021938		Os06g0681400|mRNA|U37687|CDS+3'UTR	Polyubiquitin.	1.4422	0.000190876	0.000379743		Os03g0226600|mRNA|AK069173|CDS+3'UTR	Conserved hypothetical protein.	-1.32855	0.000830726	0.00085205		Os04g0561900|mRNA|AK070790|CDS+3'UTR	Multicopper oxidase, type 1 domain containing protein.	-1.11834	0.00396361	0.00085205		Os10g0510500|mRNA|AK068270|CDS+3'UTR	Auxin responsive SAUR protein family protein.
Os12g0114800|mRNA|U29176|CDS+3'UTR	Nonspecific lipid-transfer protein 3 precursor (LTP 3).	1.48635	0.0431524	0.0437818		Os03g0718000|mRNA|AB116722|CDS+3'UTR	Anthranilate synthase beta subunit (EC 4.1.3.27) (At1g25220).	1.17219	0.0381429	0.0389401		Os02g0115900|mRNA|AK119653|CDS+3'UTR	Endosperm lumenal binding protein.	-1.61409	0.0016869	0.00180614		Os05g0111300|mRNA|AK058529|CDS+3'UTR	Plant metallothionein, family 15 protein.	-1.84559	0.0412198	0.0419772		Os01g0760600|mRNA|D14673|CDS+3'UTR	Aspartate aminotransferase, cytoplasmic (EC 2.6.1.1) (Transaminase A).	1.13041	0.00180964	0.00217777		Os01g0788800|mRNA|AK071723|CDS+3'UTR	Homeobox domain containing protein.	1.08394	0.000189789	0.000379743		Os03g0266900|mRNA|AK119717|CDS+3'UTR	Low molecular mass heat shock protein Oshsp17.3.	-2.77661	0.000818714	0.000839959		Os03g0279400|mRNA|AK101851|CDS+3'UTR	Arginine biosynthesis protein ArgJ family protein.	1.09679	0.00391283	0.000839959		Os06g0214800|mRNA|AK109407|CDS+3'UTR	Esterase/lipase/thioesterase domain containing protein.
Os05g0119300|mRNA|AK071554|CDS+3'UTR	Molluscan rhodopsin C-terminal tail family protein.	1.12792	0.0431503	0.0437818		Os09g0385300|mRNA|AK120455|CDS+3'UTR	Hypothetical protein.	1.1708	0.0377773	0.0385754		Os04g0611300|mRNA|AK066749|CDS+3'UTR	Conserved hypothetical protein.	-1.17649	0.0016792	0.00179923		Os06g0343200|mRNA|AK070033|UTR	Non-protein coding transcript, uncharacterized transcript.	-1.39324	0.0410258	0.0417877		Os10g0411700|mRNA|AK121099|CDS+3'UTR	Ribosomal protein S28.	-1.16202	0.00178902	0.00215757		Os03g0305600|mRNA|AK063714|CDS+3'UTR	Mitochondrial import inner membrane translocase, subunit Tim17/22 family protein.	1.23622	0.000168469	0.000342373		Os10g0494000|mRNA|AK071373|CDS+3'UTR	Protein of unknown function DUF789 family protein.	-1.29299	0.000799375	0.000820342		Os09g0308900|mRNA|AK062084|CDS+3'UTR	Phosphoesterase, PA-phosphatase related family protein.	-1.0435	0.00385463	0.000820342		Os08g0485700|mRNA|AK068131|CDS+3'UTR	Zn-finger, C2H2 type domain containing protein.
Os05g0402900|mRNA|AK070554|CDS+3'UTR	EDGP.	-1.38427	0.0431396	0.0437818		Os05g0296900|mRNA|AK100725|CDS+3'UTR	Hypothetical protein.	1.39169	0.0377363	0.0385421		Os05g0519700|mRNA|AF332981|CDS+3'UTR	101 kDa heat shock protein.	1.02462	0.00165323	0.00177273		Os04g0652600|mRNA|AK107489|CDS+3'UTR	TPR repeat containing protein.	1.2091	0.0409838	0.0417531		Os01g0898500|mRNA|AK106563|CDS+3'UTR	Patatin-like protein 2 (Fragment).	1.88548	0.00178895	0.00215757		Os07g0219300|mRNA|D11385|CDS+3'UTR	Prolamin precursor (13 kDa prolamin).	-3.19541	0.000167699	0.000342373		Os05g0196700|mRNA|AK069743|CDS+3'UTR	Conserved hypothetical protein.	-1.17346	0.000786548	0.000807399		Os08g0301500|mRNA|AK101676|CDS+3'UTR	Sucrose-phosphate synthase 2 (EC 2.4.1.14) (Fragment).	1.04709	0.00385327	0.000807399		Os01g0833800|mRNA|AK072219|CDS+3'UTR	IQ calmodulin-binding region domain containing protein.
Os01g0203100|COMBINER|CI213548|6	(No Hit)	1.03578	0.0431135	0.0437626		Os11g0180300|mRNA|AK072438|UTR	Non-protein coding transcript, uncharacterized transcript.	-1.20435	0.0376757	0.0384886		Os07g0523300|mRNA|AK058830|CDS+3'UTR	60S ribosomal protein L44 (L41).	-1.37578	0.00159368	0.00171014		Os07g0408700|mRNA|AK060916|CDS+3'UTR	Spermidine synthase 2 (EC 2.5.1.16) (Putrescine aminopropyltransferase 2) (SPDSY 2).	-1.20849	0.0407662	0.0415394		Os06g0194900|mRNA|AK098923|CDS+3'UTR	Sucrose synthase 1 (EC 2.4.1.13) (Sucrose-UDP glucosyltransferase 1).	1.39844	0.00178475	0.00215757		Os07g0220000|COMBINER|CI454955|0	(No Hit)	-3.22928	0.000141771	0.000294447		Os12g0590000|COMBINER|CI229589|6	(No Hit)	1.41114	0.000770169	0.000790802		Os05g0179300|mRNA|AK100028|CDS+3'UTR	Transferase family protein.	1.06546	0.00384153	0.000790802		Os07g0520600|mRNA|AK072131|CDS+3'UTR	Hypothetical protein.
Os01g0390900|mRNA|AK102282|CDS+3'UTR	Dual specificity protein phosphatase family protein.	1.08245	0.043047	0.0437017		Os01g0973500|mRNA|AK069546|CDS+3'UTR	Protein kinase APK1A (EC 2.7.1.-).	1.03872	0.0376743	0.0384886		Os01g0834500|mRNA|AK058829|CDS+3'UTR	40S ribosomal protein S23.	-1.95401	0.00157854	0.00169516		Os06g0698900|COMBINER_EST|AU101418|7	Zn-finger, GATA type domain containing protein.	-1.08731	0.0407136	0.0414938		Os10g0411700|mRNA|AK058209|CDS+3'UTR	Ribosomal protein S28.	-1.16602	0.00177751	0.00215757		Os08g0521600|mRNA|AK108208|CDS+3'UTR	Pathogenesis-related transcriptional factor and ERF domain containing protein.	1.42348	0.000124391	0.000261221		Os09g0498500|COMBINER_EST|CI548487|1	NAD-binding site containing protein.	1.14193	0.000723513	0.0007431		Os01g0136000|COMBINER_EST|CI053053|0	16.9 kDa class I heat shock protein.	1.54138	0.00364223	0.0007431		Os07g0434500|COMBINER_EST|CI121245|6	SNF2-related domain containing protein.
Os04g0337500|mRNA|AK104524|CDS+3'UTR	Aldo/keto reductase family protein.	-1.11631	0.0430369	0.0436982		Os10g0161100|mRNA|AK121174|UTR	Non-protein coding transcript, uncharacterized transcript.	1.28841	0.0375202	0.0383467		Os01g0797600|mRNA|AK069262|CDS+3'UTR	Ethylene responsive element binding factor3 (OsERF3).	1.17891	0.00157668	0.00169443		Os07g0104600|COMBINER_EST|Os07g0104600|8	Haem peroxidase, plant/fungal/bacterial family protein.	1.02151	0.0407076	0.0414938		Os10g0466700|mRNA|AK120324|CDS+3'UTR	60S ribosomal protein L17 [Oryza sativa (japonica cultivar-group)].	-1.16682	0.00176425	0.00214612		Os04g0404400|mRNA|AK112111|CDS+3'UTR	Bipartite response regulator, C-terminal effector domain containing protein.	-1.57855	0.000115568	0.000245421		Os06g0273100|mRNA|AK099422|CDS+3'UTR	Hypothetical protein.	-1.03407	0.000717638	0.000737267		Os08g0113100|mRNA|AK099353|CDS+3'UTR	Fructokinase 2.	-1.85257	0.00360195	0.000737267		Os02g0584900|mRNA|AK102041|CDS+3'UTR	Conserved hypothetical protein.
Os02g0265700|mRNA|AK058601|CDS+3'UTR	Hypothetical protein.	1.18302	0.0429898	0.0436571		Os04g0381400|COMBINER_EST|Os04g0381400|8	Conserved hypothetical protein.	-1.11264	0.0374862	0.0383203		Os03g0167000|mRNA|AK107307|CDS+3'UTR	Hypothetical protein.	1.88371	0.00154055	0.00165684		Os09g0447500|mRNA|AK110565|CDS+3'UTR	Cytochrome P450 family protein.	1.36552	0.0403588	0.0411482		Os06g0681400|mRNA|U37687|CDS+3'UTR	Polyubiquitin.	2.11275	0.00169485	0.00206618		Os04g0445300|mRNA|AK063073|CDS+3'UTR	Plant invertase/pectin methylesterase inhibitor domain containing protein.	1.00569	0.000107634	0.000231168		Os03g0819700|mRNA|AK067854|CDS+3'UTR	Conserved hypothetical protein.	-1.01664	0.000714249	0.000733987		Os08g0455700|COMBINER_EST|CI429866|6	Exo70 exocyst complex subunit family protein.	-1.27451	0.00359215	0.000733987		Os03g0331700|mRNA|AK109541|CDS+3'UTR	Avr9/Cf-9 rapidly elicited protein 31.
Os03g0220700|mRNA|AF358775|CDS+3'UTR	Peptidase, trypsin-like serine and cysteine proteases domain containing protein.	1.07822	0.0428209	0.0434923		Os12g0245000|mRNA|AK108456|CDS+3'UTR	Winged helix DNA-binding domain containing protein.	1.1148	0.0373781	0.0382182		Os02g0585600|COMBINER|CI253529|6	(No Hit)	-1.18796	0.00153212	0.00164901		Os04g0578800|mRNA|AK069652|CDS+3'UTR	Protein of unknown function DUF604 family protein.	1.39041	0.0403554	0.0411482		Os03g0234200|mRNA|AK059011|CDS+3'UTR	Ubiquitin fused to ribosomal protein L40.	-1.3862	0.00167244	0.00204328		Os10g0191900|COMBINER_EST|CI473177|0	Histone-fold domain containing protein.	1.25651	0.000101754	0.000221052		Os02g0185900|COMBINER_EST|CI051296|0	Cytochrome P450 family protein.	1.6886	0.000713041	0.000732945		Os03g0226200|mRNA|U76031|CDS+3'UTR	Non-symbiotic hemoglobin 2 (rHb2) (ORYsa GLB1b).	1.00088	0.00358121	0.000732945		Os03g0438100|mRNA|AK060025|CDS+3'UTR	Allene oxide cyclase precursor (EC 5.3.99.6) (Allene oxide cylase).
Os01g0949300|mRNA|AK072758|CDS+3'UTR	Calcium-binding EF-hand domain containing protein.	-1.19322	0.042736	0.0434127		Os08g0156900|mRNA|AK073344|CDS+3'UTR	DNA topoisomerase, type II family protein.	-1.20297	0.0373558	0.0382038		Os07g0624700|mRNA|AK072973|CDS+3'UTR	UMP/CMP kinase a (EC 2.7.1.48).	-1.23113	0.00152732	0.00164507		Os04g0119400|mRNA|AK069299|CDS+3'UTR	Pyruvate dehydrogenase E1 alpha subunit (EC 1.2.4.1) (At1g01090/T25K16_8).	-1.0085	0.040332	0.0411368		Os02g0287000|mRNA|AF052503|CDS+3'UTR	40S ribosomal protein S3a (CYC07 protein).	-1.0126	0.0016573	0.0020292		Os05g0329100|mRNA|AF042201|CDS+3'UTR	Prolamin.	-3.09171	0.000100467	0.000220794		Os09g0331900|COMBINER|CI467396|x	(No Hit)	-1.16315	0.000708865	0.000728853		Os02g0132500|mRNA|AK070887|CDS+3'UTR	BZIP transcription factor.	1.2256	0.00352657	0.000728853		Os01g0688200|mRNA|AK120982|CDS+3'UTR	Alpha/beta hydrolase family protein.
Os06g0105400|mRNA|AK071985|CDS+3'UTR	Dihydrolipoamide S-acetyltransferase (EC 2.3.1.12).	1.25598	0.0426759	0.0433583		Os09g0362500|mRNA|AK068165|CDS+3'UTR	Peptidase M1, membrane alanine aminopeptidase family protein.	1.11901	0.0373346	0.0381906		Os07g0186000|mRNA|AK059196|CDS+3'UTR	Thioredoxin H-type (TRX-H) (Phloem sap 13 kDa protein-1).	2.05369	0.00152609	0.00164497		Os06g0226700|mRNA|AK064240|CDS+3'UTR	TCP transcription factor family protein.	1.0372	0.0403255	0.0411368		Os02g0715400|COMBINER_EST|CI475288|0	Conserved hypothetical protein.	1.29393	0.00165694	0.0020292		Os06g0681400|mRNA|X76064|CDS+3'UTR	Polyubiquitin.	1.45805	9.96683e-05	0.000220794		Os05g0498400|mRNA|AK058219|CDS+3'UTR	Translation initiation factor SUI1 family protein.	-1.18424	0.000662851	0.000681727		Os08g0113100|mRNA|AK061391|CDS+3'UTR	Fructokinase 2.	-1.3945	0.0034889	0.000681727		Os03g0244200|mRNA|AK105771|CDS+3'UTR	Thaumatin-like protein.
Os05g0143500|mRNA|AK099719|CDS+3'UTR	Blast and wounding induced mitogen-activated protein kinase.	-1.19001	0.0426272	0.0433154		Os02g0774200|mRNA|AK066815|CDS+3'UTR	Conserved hypothetical protein.	-1.75369	0.0373303	0.0381906		Os07g0231700|COMBINER_EST|AU082505|7	Conserved hypothetical protein.	-1.71344	0.00150936	0.00162816		Os09g0560000|mRNA|AK073825|CDS+3'UTR	Arabidopsis thaliana protein of unknown function DUF813 family protein.	-1.22002	0.0402784	0.041098		Os01g0393100|mRNA|AK107407|CDS+3'UTR	No apical meristem (NAM) protein domain containing protein.	1.5423	0.00164788	0.00202649		Os05g0332000|COMBINER_EST|CI472530|0	Prolamin 7.	-3.11335	9.96003e-05	0.000220794		Os01g0179300|mRNA|AK066179|CDS+3'UTR	Conserved hypothetical protein.	-1.21581	0.000654905	0.000673739		Os12g0132200|mRNA|AK111675|CDS+3'UTR	Serine/threonine kinase.	1.09717	0.00347102	0.000673739		Os08g0104100|mRNA|AK063887|CDS+3'UTR	Conserved hypothetical protein.
Os03g0283600|mRNA|AK070093|CDS+3'UTR	CDP-alcohol phosphatidyltransferase family protein.	-1.03071	0.0426269	0.0433154		Os06g0634000|mRNA|AK073652|CDS+3'UTR	Hypothetical protein.	1.19028	0.037239	0.0381096		Os11g0582400|mRNA|AK108352|CDS+3'UTR	Hypothetical protein.	3.75055	0.0014815	0.00159931		Os08g0535200|mRNA|AK070510|CDS+3'UTR	MtN3-like protein.	-1.25837	0.0402179	0.0410443		Os06g0681400|mRNA|AK121590|CDS+3'UTR	Polyubiquitin.	1.95671	0.00163916	0.0020202		Os01g0270100|mRNA|AK119511|CDS+3'UTR	Cysteine proteinase inhibitor.	1.20729	9.07413e-05	0.000206628		Os08g0564100|mRNA|AK063258|CDS+3'UTR	ATP-binding cassette, sub-family F, member 2 (Iron inhibited ABC transporter 2) (HUSSY-18).	1.0294	0.000650545	0.000669437		Os09g0497700|mRNA|AK101485|CDS+3'UTR	Apolipoprotein A/E/C3 family protein.	1.08154	0.00344263	0.000669437		Os02g0461600|mRNA|AK105240|CDS+3'UTR	Conserved hypothetical protein.
Os12g0618400|mRNA|AK107860|UTR	Hypothetical protein.	1.01888	0.0425721	0.0432728		Os06g0593100|mRNA|AK060274|CDS+3'UTR	UDP-galactose/UDP-glucose transporter.	-1.08043	0.0372282	0.0381069		Os03g0146100|mRNA|AK104123|CDS+3'UTR	Tonoplast intrinsic protein (Tonoplast water channel).	-1.49117	0.00144563	0.00156176		Os07g0556000|mRNA|AK121938|CDS+3'UTR	Cyclin, N-terminal domain containing protein.	-1.10878	0.0401751	0.0410085		Os11g0220800|mRNA|X81691|CDS+3'UTR	60S ribosomal protein L10 (QM protein homolog).	-1.23818	0.00162136	0.00200265		Os05g0329300|COMBINER_EST|CI466368|0	Prolamin 7.	-3.01429	9.02601e-05	0.000206628		Os07g0594400|COMBINER|CI448345|0	(No Hit)	-1.02374	0.000646647	0.000665609		Os03g0239300|mRNA|AK068149|CDS+3'UTR	Zn-finger, C2H2 type domain containing protein.	-1.06397	0.00341072	0.000665609		Os11g0115400|mRNA|AK058896|CDS+3'UTR	Nonspecific lipid-transfer protein precursor (LTP) (Phospholipid transfer protein) (PLTP) (Allergen Zea m 14).
Os03g0168700|COMBINER_EST|Os03g0168700|8	TPR-like domain containing protein.	-1.07687	0.0424997	0.0432058		Os01g0938400|mRNA|AK062398|CDS+3'UTR	Hypothetical protein.	-1.01298	0.0371681	0.0380538		Os11g0582400|mRNA|U25969|CDS+3'UTR	Hypothetical protein.	3.36546	0.00144265	0.00155971		Os09g0494600|mRNA|AK107667|CDS+3'UTR	Protein of unknown function DUF599 family protein.	1.11072	0.0401207	0.0409609		Os09g0498500|COMBINER_EST|CI548487|1	NAD-binding site containing protein.	-2.13189	0.00159432	0.00197359		Os05g0330600|COMBINER_EST|CI473306|0	Prolamin PPROL 7 precursor.	-2.93856	8.8893e-05	0.000206628		Os04g0136700|mRNA|AK066843|CDS+3'UTR	CBS domain containing protein.	1.33723	0.000642105	0.000661115		Os02g0774200|mRNA|AK064163|CDS+3'UTR	Conserved hypothetical protein.	-1.18768	0.00334312	0.000661115		Os02g0716500|mRNA|AK072282|CDS+3'UTR	Delta-12 fatty acid desaturase (Fragment).
Os05g0399100|mRNA|AK073623|CDS+3'UTR	Endo-1,3;1,4-beta-D-glucanase precursor (EC 3.2.1.-).	1.01843	0.0423274	0.0430373		Os07g0220000|COMBINER|CI454955|0	(No Hit)	-1.93945	0.0370522	0.0379435		Os01g0675100|mRNA|AK058509|CDS+3'UTR	Peroxiredoxin.	1.35038	0.00136215	0.00147379		Os02g0273800|mRNA|AK071312|UTR	TPR-like domain containing protein.	1.16471	0.040017	0.040863		Os07g0546700|mRNA|U86017|CDS+3'UTR	Conserved hypothetical protein.	-1.13549	0.00156832	0.00194569		Os07g0206500|mRNA|X60979|CDS+3'UTR	13 kDa prolamin precursor.	-2.556	8.81163e-05	0.000206628		Os05g0111200|mRNA|AK101693|CDS+3'UTR	Amino acid selective channel protein.	-1.38812	0.000638241	0.000657316		Os07g0119600|COMBINER|CI260557|6	(No Hit)	-1.15527	0.00334097	0.000657316		Os09g0461500|mRNA|AK102328|CDS+3'UTR	Esterase/lipase/thioesterase domain containing protein.
Os03g0735400|mRNA|AK068575|UTR	Non-protein coding transcript, uncharacterized transcript.	1.73161	0.0423113	0.0430275		Os05g0435800|mRNA|AK067138|CDS+3'UTR	Subtilisin-like protease.	-1.27233	0.0370478	0.0379435		Os02g0465900|mRNA|AK104241|CDS+3'UTR	ChaC-like protein family protein.	-1.06039	0.00135279	0.00146476		Os06g0675700|mRNA|AK119824|CDS+3'UTR	High pI alpha-glucosidase.	3.09424	0.0399386	0.0407909		Os01g0760600|mRNA|AK104829|CDS+3'UTR	Aspartate aminotransferase, cytoplasmic (EC 2.6.1.1) (Transaminase A).	1.179	0.00156745	0.00194569		Os08g0273600|COMBINER|CI451276|3	(No Hit)	1.01581	8.27425e-05	0.000197954		Os04g0462500|mRNA|AK071822|CDS+3'UTR	14-3-3-like protein GF14-6.	2.00282	0.000623027	0.000641824		Os03g0206100|COMBINER_EST|CI192352|6	Protein of unknown function DUF566 family protein.	-1.27613	0.00331718	0.000641824		Os12g0479400|mRNA|AK060796|CDS+3'UTR	Transcriptional factor B3 family protein.
Os02g0265900|mRNA|AK064290|CDS+3'UTR	Reticulon family protein.	-1.04768	0.0422969	0.0430196		Os02g0834300|mRNA|AK119712|CDS+3'UTR	Allergen V5/Tpx-1 related family protein.	1.21649	0.0370154	0.0379226		Os11g0247300|mRNA|X91807|CDS+3'UTR	Tubulin alpha-1 chain (Alpha-1 tubulin).	-1.43775	0.00133214	0.00144349		Os08g0473900|mRNA|AK119761|CDS+3'UTR	Alpha-amylase type B (Fragment).	2.16671	0.039861	0.0407195		Os02g0252400|mRNA|AB028131|CDS+3'UTR	Zn-finger, Dof type domain containing protein.	1.14134	0.0015486	0.00192975		Os01g0805900|mRNA|X78143|CDS+3'UTR	Tubulin beta-2 chain (Beta-2 tubulin).	-1.24081	7.7259e-05	0.000187204		Os05g0564200|mRNA|Y18348|CDS+3'UTR	U2 snRNP auxiliary factor, small subunit.	-1.05885	0.000620718	0.00063962		Os02g0227100|mRNA|AK066722|CDS+3'UTR	Conserved hypothetical protein.	-1.24865	0.00331534	0.00063962		Os06g0715100|mRNA|AK068956|CDS+3'UTR	Novel plant SNARE 12 (AtNPSN12).
Os03g0700200|mRNA|AK119711|CDS+3'UTR	Somatomedin B domain containing protein.	-1.25475	0.0422307	0.0429588		Os01g0625300|mRNA|AK069479|CDS+3'UTR	Heat shock transcription factor 31 (Fragment).	-1.09223	0.0370139	0.0379226		Os04g0613600|COMBINER_EST|CI562427|0	40S ribosomal protein S11.	-1.23204	0.0013068	0.0014171		Os08g0521000|mRNA|AK108985|CDS+3'UTR	Protein of unknown function DUF599 family protein.	1.00992	0.0398214	0.0406869		Os02g0601300|mRNA|AK062215|CDS+3'UTR	Glyceraldehyde-3-phosphate dehydrogenase, cytosolic 3 (EC 1.2.1.12).	1.50806	0.00154207	0.00192588		Os01g0788800|mRNA|AF317882|CDS+3'UTR	Homeobox domain containing protein.	1.06592	7.69945e-05	0.000187204		Os08g0462900|COMBINER_EST|CI562652|0	Protein of unknown function DUF716 family protein.	-1.35334	0.000594514	0.000612787		Os08g0469500|mRNA|AK109599|CDS+3'UTR	Hypothetical protein.	-1.25422	0.00331406	0.000612787		Os03g0169100|mRNA|AK061772|CDS+3'UTR	Ribulose-phosphate 3-epimerase, chloroplast precursor (EC 5.1.3.1) (Pentose-5-phosphate 3-epimerase) (PPE) (RPE) (R5P3E).
Os08g0104600|mRNA|D30763|CDS+3'UTR	Ferredoxin I, chloroplast precursor (Anti-disease protein 1).	1.4718	0.0421978	0.042932		Os06g0712600|COMBINER_EST|Os06g0712600|8	Protein of unknown function DUF702 family protein.	1.05866	0.0369187	0.0378402		Os12g0548600|COMBINER_EST|Os12g0548600|8	Conserved hypothetical protein.	-1.03126	0.00130346	0.00141454		Os12g0624000|mRNA|AK067726|CDS+3'UTR	Ethylene-responsive methionine synthase (Fragment).	-1.08631	0.0397818	0.0406543		Os02g0601300|mRNA|AF546879|5'UTR+CDS	Glyceraldehyde-3-phosphate dehydrogenase, cytosolic 3 (EC 1.2.1.12).	1.54861	0.00152192	0.00190494		Os02g0121300|mRNA|D29701|CDS+3'UTR	Peptidyl-prolyl cis-trans isomerase (EC 5.2.1.8) (PPIase) (Rotamase) (Cyclophilin) (Cyclosporin A-binding protein).	1.57675	7.08785e-05	0.000176264		Os02g0317700|mRNA|AK068024|CDS+3'UTR	Conserved hypothetical protein.	1.58061	0.00059258	0.000610961		Os07g0191600|mRNA|AK119391|CDS+3'UTR	Conserved hypothetical protein.	1.0851	0.00329794	0.000610961		Os08g0417000|mRNA|AK104072|CDS+3'UTR	2OG-Fe(II) oxygenase domain containing protein.
Os01g0670500|mRNA|AK109750|CDS+3'UTR	Conserved hypothetical protein.	1.10188	0.0421792	0.0429196		Os02g0543300|COMBINER_EST|Os02g0543300|8	Protein synthesis factor, GTP-binding domain containing protein.	1.14182	0.0369116	0.0378402		Os07g0206400|mRNA|X14392|CDS+3'UTR	13 kDa prolamin precursor.	-2.83267	0.00130203	0.00141406		Os02g0514600|COMBINER_EST|Os02g0514600|8	Hypothetical protein.	1.01603	0.0397301	0.0406094		Os08g0129800|mRNA|AK105083|UTR	Hypothetical protein.	-1.32598	0.0014166	0.00177708		Os03g0561000|COMBINER|CI404894|x	(No Hit)	1.14876	6.36482e-05	0.000160394		Os11g0199200|mRNA|AK059538|CDS+3'UTR	Protein disulfide-isomerase precursor (EC 5.3.4.1) (PDI).	1.51142	0.000584327	0.000602617		Os03g0238600|mRNA|AK119619|CDS+3'UTR	Purple acid phosphatase.	-1.36912	0.00326444	0.000602617		Os04g0516600|mRNA|AK099280|CDS+3'UTR	Conserved hypothetical protein.
Os08g0535400|mRNA|AK071527|CDS+3'UTR	Zn-finger, DHHC type domain containing protein.	1.08815	0.0421104	0.0428562		Os06g0207200|mRNA|AK062309|CDS+3'UTR	Conserved hypothetical protein.	1.39903	0.0368226	0.0377584		Os01g0210600|mRNA|AK060099|CDS+3'UTR	Protein of unknown function DUF538 family protein.	1.05671	0.0012612	0.00137074		Os03g0438100|mRNA|AK071443|CDS+3'UTR	Allene oxide cyclase precursor (EC 5.3.99.6) (Allene oxide cylase).	-1.02714	0.0397299	0.0406094		Os01g0880800|mRNA|AK059526|CDS+3'UTR	Acyl-[acyl-carrier-protein] desaturase, chloroplast precursor (EC 1.14.19.2) (Stearoyl-ACP desaturase).	1.61564	0.00139693	0.00175632		Os02g0725900|mRNA|AJ300218|CDS+3'UTR	Transcription factor CBF/NF-Y/archaeal histone domain containing protein.	1.7315	6.02171e-05	0.000153798		Os03g0712800|mRNA|AK099290|CDS+3'UTR	Glutamine synthetase root isozyme 2 (EC 6.3.1.2) (Glutamate--ammonia ligase).	-1.11086	0.000579524	0.000597828		Os03g0266900|mRNA|AK119243|CDS+3'UTR	Low molecular mass heat shock protein Oshsp17.3.	-1.87631	0.00324452	0.000597828		Os07g0570900|mRNA|AK106724|CDS+3'UTR	Hypothetical protein.
Os04g0345400|mRNA|AK121131|CDS+3'UTR	Terpene synthase-like domain containing protein.	-1.01922	0.0419715	0.0427215		Os10g0408700|mRNA|AK106558|CDS+3'UTR	Protein phosphatase 2C-like domain containing protein.	-1.00358	0.036814	0.037758		Os03g0177400|mRNA|AK062030|CDS+3'UTR	EF-1 alpha.	-1.38022	0.00124001	0.00134873		Os09g0416900|COMBINER_EST|Os09g0416900|8	ARM repeat fold domain containing protein.	1.00115	0.0396856	0.0405796		Os11g0168500|COMBINER_EST|Os11g0168500|8	Pathogenesis-related transcriptional factor and ERF domain containing protein.	1.50414	0.00135517	0.00170764		Os02g0601300|mRNA|AK062215|CDS+3'UTR	Glyceraldehyde-3-phosphate dehydrogenase, cytosolic 3 (EC 1.2.1.12).	1.31319	5.97256e-05	0.000153798		Os08g0480200|mRNA|AK065790|CDS+3'UTR	2OG-Fe(II) oxygenase domain containing protein.	2.16036	0.000576795	0.000595176		Os01g0794400|mRNA|AK122041|CDS+3'UTR	Thioredoxin domain 2 containing protein.	-1.13105	0.00320648	0.000595176		Os11g0579900|mRNA|AK102366|CDS+3'UTR	ARM repeat fold domain containing protein.
Os05g0501200|COMBINER_EST|Os05g0501200|8	Basic helix-loop-helix dimerisation region bHLH domain containing protein.	-1.00397	0.0418317	0.0425857		Os01g0726100|mRNA|AK064172|CDS+3'UTR	Pollen Ole e 1 allergen and extensin domain containing protein.	-1.00587	0.0367707	0.0377219		Os12g0243100|COMBINER_EST|AU085953|6	Plant lipid transfer/seed storage/trypsin-alpha amylase inhibitor domain containing protein.	3.61971	0.00119404	0.00129971		Os04g0469800|mRNA|AK101419|CDS+3'UTR	Cytochrome P450 family protein.	1.1009	0.0396727	0.0405743		Os05g0415400|mRNA|AK107330|CDS+3'UTR	No apical meristem (NAM) protein domain containing protein.	-1.09207	0.00133046	0.00168026		Os07g0638300|mRNA|AK102982|CDS+3'UTR	Peroxiredoxin 6 (EC 1.11.1.-) (Antioxidant protein 2) (1-Cys peroxiredoxin) (1-Cys PRX) (Acidic calcium-independent phospholipase A2) (EC 3.1.1.-) (aiPLA2) (Non-selenium glutathione peroxidase) (EC 1.11.1.7) (NSGPx) (24 kDa protein) (Liver 2D page spot 40	2.75874	5.65018e-05	0.000148317		Os03g0146100|mRNA|AK058322|CDS+3'UTR	Tonoplast intrinsic protein (Tonoplast water channel).	-1.85107	0.000574256	0.00059272		Os04g0516600|mRNA|AK059652|CDS+3'UTR	Conserved hypothetical protein.	-1.02038	0.00319171	0.00059272		Os01g0143100|mRNA|AK107219|CDS+3'UTR	Mitochondrial brown fat uncoupling protein family protein.
Os07g0132100|COMBINER_EST|Os07g0132100|8	Protein kinase family protein.	-1.20214	0.0418082	0.0425684		Os07g0222200|mRNA|AK107502|CDS+3'UTR	Protein of unknown function DUF594 family protein.	1.1967	0.0367514	0.0377104		Os03g0758800|mRNA|AJ252135|CDS+3'UTR	Eukaryotic translation initiation factor 5A-2 (eIF-5A) (eIF-4D).	1.22133	0.00117261	0.00127736		Os05g0200100|mRNA|AK061208|CDS+3'UTR	Thioredoxin-related domain containing protein.	-1.21424	0.0396662	0.0405743		Os10g0318700|COMBINER|CI457180|6	(No Hit)	1.20971	0.00132112	0.00167223		Os04g0546500|mRNA|U25970|CDS+3'UTR	Oleosin Zm-I (Oleosin 16 kDa) (Lipid body-associated major protein) (Lipid body-associated protein L3).	3.00052	5.39021e-05	0.000143486		Os07g0687200|mRNA|AK104031|CDS+3'UTR	Calmodulin (CaM) (BC329).	1.5461	0.000567565	0.000585974		Os08g0129600|mRNA|AK102166|CDS+3'UTR	Conserved hypothetical protein.	-1.03518	0.00310406	0.000585974		Os01g0749200|mRNA|AK072760|CDS+3'UTR	50S ribosomal protein L13.
Os01g0855000|mRNA|AK070880|CDS+3'UTR	Phospholipid/glycerol acyltransferase family protein.	-1.77858	0.0417643	0.0425302		Os11g0170700|COMBINER|CI352294|1	(No Hit)	1.12101	0.036407	0.0373653		Os05g0116100|mRNA|AB037970|CDS+3'UTR	Glutathione dependent dehydroascorbate reductase precursor (EC 1.8.5.1) (Dehydroascorbate reductase) (Fragment).	-1.32661	0.00114406	0.00124719		Os08g0549200|mRNA|AK070916|CDS+3'UTR	Glycoside hydrolase, family 35 protein.	1.00352	0.0396333	0.0405498		Os09g0568800|mRNA|AK059234|CDS+3'UTR	40S ribosomal protein S25.	-1.63084	0.00132056	0.00167223		Os11g0620300|mRNA|AJ704770|CDS+3'UTR	Nonspecific lipid-transfer protein 2 (LTP 2).	2.97416	5.33044e-05	0.000143486		Os01g0106800|mRNA|AK073331|CDS+3'UTR	RING-box protein 1a (RBX1a-At) (At-Rbx1;1) (RBX1-2).	1.14482	0.000560556	0.000578897		Os07g0182900|mRNA|AK111461|CDS+3'UTR	Cytosine-5 DNA methyltransferase MET1 (Fragment).	-1.02936	0.00309987	0.000578897		Os03g0238600|mRNA|AK070684|CDS+3'UTR	Purple acid phosphatase.
Os06g0587300|mRNA|AK069419|CDS+3'UTR	Conserved hypothetical protein.	-1.23918	0.0417114	0.0424829		Os01g0969300|COMBINER|CI274066|6	(No Hit)	-1.04579	0.036214	0.0371754		Os01g0850900|mRNA|AK102887|CDS+3'UTR	SOUL heme-binding protein family protein.	1.45764	0.00112475	0.00122708		Os09g0445600|mRNA|AK107839|CDS+3'UTR	Conserved hypothetical protein.	1.21536	0.0395663	0.0404892		Os07g0523100|COMBINER_EST|AU095530|6	60S ribosomal protein L44 (60S ribosomal protein L41).	-1.04221	0.00131009	0.00166577		Os01g0275600|mRNA|AK121307|CDS+3'UTR	Argonaute 4 protein.	1.25859	5.19453e-05	0.000142285		Os03g0146100|mRNA|AK060994|CDS+3'UTR	Tonoplast intrinsic protein (Tonoplast water channel).	-1.93364	0.000558264	0.000576689		Os10g0395200|mRNA|AK067046|CDS+3'UTR	Conserved hypothetical protein.	-1.24224	0.00302054	0.000576689		Os04g0117600|mRNA|AK111699|CDS+3'UTR	Dihydrouridine synthase, DuS family protein.
Os08g0120500|mRNA|AK102447|CDS+3'UTR	Topoisomerase-like protein.	1.79748	0.0416147	0.042391		Os10g0323500|mRNA|AK071372|CDS+3'UTR	Beta-glucosidase.	-1.42115	0.0362054	0.0371748		Os03g0139000|mRNA|AK060973|CDS+3'UTR	Hypothetical protein.	-1.12912	0.00111927	0.00122203		Os09g0349900|COMBINER|CI427432|6	(No Hit)	1.07375	0.0394804	0.0404091		Os06g0592500|mRNA|AK122052|CDS+3'UTR	Ethylene-responsive transcriptional coactivator.	2.22519	0.00129546	0.00165091		Os11g0620300|mRNA|AK107901|CDS+3'UTR	Nonspecific lipid-transfer protein 2 (LTP 2).	2.54278	5.14461e-05	0.000142285		Os04g0573300|COMBINER_EST|CI374348|0	SBT2 protein (Subtilisin-like protease).	-1.29076	0.000558155	0.000576689		Os10g0500500|mRNA|AK101839|CDS+3'UTR	Ribosomal protein S18 family protein.	1.02486	0.00297398	0.000576689		Os03g0815100|mRNA|AK104551|CDS+3'UTR	OsNAC6 protein.
Os04g0107900|mRNA|AK063698|CDS+3'UTR	Heat shock protein 81-1 (HSP81-1) (Heat shock protein 83).	1.11926	0.0415669	0.0423487		Os01g0866100|mRNA|AK068991|CDS+3'UTR	Actin 12.	-1.01254	0.0361498	0.0371259		Os01g0550300|mRNA|AK106151|CDS+3'UTR	Conserved hypothetical protein.	1.03442	0.00111524	0.00121855		Os07g0217800|mRNA|AK108654|CDS+3'UTR	Conserved hypothetical protein.	1.22876	0.0393691	0.040303		Os05g0566800|mRNA|AY181210|CDS+3'UTR	Cold acclimation protein COR413-TM1.	1.03656	0.0012687	0.00162047		Os05g0329200|COMBINER|CI488498|x	(No Hit)	-3.06262	5.07426e-05	0.000142285		Os01g0936200|mRNA|AK101890|CDS+3'UTR	Lipase, class 3 family protein.	-1.08094	0.000554964	0.000573596		Os03g0802500|mRNA|AK070731|CDS+3'UTR	AAA ATPase, central region domain containing protein.	1.03304	0.00294517	0.000573596		Os04g0211900|mRNA|AK119924|CDS+3'UTR	Conserved hypothetical protein.
Os06g0320300|mRNA|AK071655|CDS+3'UTR	Conserved hypothetical protein.	-1.05233	0.0414983	0.0422854		Os01g0128100|mRNA|AK071917|CDS+3'UTR	Bifunctional nuclease (Fragment).	1.04475	0.0358893	0.0368666		Os07g0478600|COMBINER_EST|CI253529|6	Conserved hypothetical protein.	-1.24286	0.00111518	0.00121855		Os05g0112800|mRNA|AK108350|CDS+3'UTR	Pectin lyase-like family protein.	1.41042	0.039279	0.0402185		Os08g0545200|mRNA|AK101517|CDS+3'UTR	NAD-dependent sorbitol dehydrogenase (EC 1.1.1.14).	1.60075	0.00126375	0.00161784		Os01g0197400|mRNA|AK102992|CDS+3'UTR	Conserved hypothetical protein.	1.03758	4.81892e-05	0.000137996		Os01g0369700|mRNA|AK120046|CDS+3'UTR	Glutathione S-transferase GST 8 (EC 2.5.1.18).	1.5297	0.000554071	0.000572829		Os07g0658100|COMBINER_EST|AU092143|6	Conserved hypothetical protein.	1.33192	0.0029314	0.000572829		Os04g0555000|mRNA|AK100757|CDS+3'UTR	GRAS transcription factor family protein.
Os04g0445600|COMBINER_EST|Os04g0445600|8	Conserved hypothetical protein.	-1.63756	0.0414552	0.042248		Os01g0930900|COMBINER_EST|CI239264|6	Tropinone reductase homolog (EC 1.1.1.-) (P29X).	1.25867	0.0358845	0.0368666		Os08g0117300|mRNA|AK058822|CDS+3'UTR	40S ribosomal protein S13.	-1.39221	0.00110434	0.00120848		Os02g0779300|mRNA|AK062611|CDS+3'UTR	Conserved hypothetical protein.	1.051	0.0392435	0.04019		Os01g0815800|mRNA|AK058706|UTR	60S ribosomal protein L24.	-1.16228	0.00119828	0.00153753		Os02g0121300|mRNA|AF263543|CDS+3'UTR	Peptidyl-prolyl cis-trans isomerase (EC 5.2.1.8) (PPIase) (Rotamase) (Cyclophilin) (Cyclosporin A-binding protein).	1.46907	4.80548e-05	0.000137996		Os03g0822200|mRNA|AK104209|CDS+3'UTR	Conserved hypothetical protein.	-1.02138	0.000539463	0.00055788		Os07g0679300|mRNA|AK099229|CDS+3'UTR	Alpha-galactosidase precursor (EC 3.2.1.22) (Melibiase) (Alpha-D- galactoside galactohydrolase).	1.15883	0.00290335	0.00055788		Os08g0352400|COMBINER|CI433262|6	(No Hit)
Os03g0643700|mRNA|AK110550|CDS+3'UTR	Glutathione transferase (EC 2.5.1.18).	-1.1087	0.0414448	0.0422439		Os12g0460100|COMBINER_EST|CI333110|0	Hypothetical protein.	1.03693	0.0358193	0.036811		Os03g0289100|mRNA|D82038|CDS+3'UTR	OSK3 (OSK5).	-1.16086	0.0010936	0.00119764		Os12g0494200|COMBINER|CI315240|6	(No Hit)	1.15829	0.0392383	0.04019		Os03g0177900|mRNA|AK119194|CDS+3'UTR	EF-1 alpha.	-1.2467	0.00118663	0.00152605		Os05g0156900|mRNA|AK107275|CDS+3'UTR	Pyrophosphate-energized vacuolar membrane proton pump (EC 3.6.1.1) (Pyrophosphate-energized inorganic pyrophosphatase) (H+-PPase).	1.43992	4.72012e-05	0.000137996		Os07g0220000|COMBINER|CI454955|0	(No Hit)	2.06999	0.000528022	0.0005462		Os09g0528200|mRNA|AK103160|CDS+3'UTR	Homeodomain leucine zipper protein (Fragment).	-1.03325	0.00287882	0.0005462		Os09g0539800|mRNA|AK058903|CDS+3'UTR	Acyl carrier protein III, chloroplast precursor (ACP III).
Os06g0264700|COMBINER_EST|CI048347|6	Acylphosphatase domain containing protein.	1.08253	0.0414235	0.0422287		Os01g0750800|mRNA|AK063860|CDS+3'UTR	Conserved hypothetical protein.	-1.14897	0.0357668	0.0367652		Os03g0255500|mRNA|AK061620|CDS+3'UTR	Phosphoenolpyruvate carboxykinase [ATP] (EC 4.1.1.49) (PEP carboxykinase) (Phosphoenolpyruvate carboxylase) (PEPCK).	1.43039	0.00109273	0.00119759		Os05g0230700|mRNA|AK106192|CDS+3'UTR	Auxin-responsive protein IAA2 (Indoleacetic acid-induced protein 2).	-1.03077	0.0390168	0.0399734		Os04g0526600|mRNA|AY166458|CDS+3'UTR	Alpha-amylase/subtilisin inhibitor (RASI).	-1.28055	0.00118388	0.00152602		Os04g0231800|mRNA|AK068417|CDS+3'UTR	Protein of unknown function DUF1165 family protein.	1.5404	4.61611e-05	0.000137996		Os10g0506900|mRNA|AK067420|CDS+3'UTR	Hypothetical protein.	1.00242	0.000526383	0.000544654		Os02g0241300|mRNA|AK100715|CDS+3'UTR	Conserved hypothetical protein.	-1.00303	0.00286528	0.000544654		Os03g0334700|mRNA|AK063540|CDS+3'UTR	ATPase, E1-E2 type family protein.
Os02g0123500|mRNA|AK070168|CDS+3'UTR	NADPH-dependent mannose 6-phosphate reductase.	1.15617	0.0414198	0.0422287		Os03g0244200|mRNA|AK101837|CDS+3'UTR	Thaumatin-like protein.	1.62927	0.0357587	0.036765		Os02g0465900|mRNA|AK104223|CDS+3'UTR	ChaC-like protein family protein.	-1.14691	0.00108971	0.00119519		Os05g0127300|mRNA|AK121766|CDS+3'UTR	Cytokinin-regulated kinase 1.	-1.10184	0.0389454	0.039908		Os08g0129800|mRNA|AK065009|CDS+3'UTR	Hypothetical protein.	-1.3129	0.0011676	0.00150849		Os01g0805900|mRNA|D30716|CDS+3'UTR	Tubulin beta-2 chain (Beta-2 tubulin).	-1.2556	4.34732e-05	0.000132523		Os04g0418000|mRNA|AK099124|CDS+3'UTR	Conserved hypothetical protein.	1.25475	0.000511731	0.00052964		Os08g0414300|mRNA|AK066387|UTR	Conserved hypothetical protein.	-1.00961	0.00284732	0.00052964		Os08g0481400|mRNA|AK106818|CDS+3'UTR	Homeobox domain containing protein.
Os12g0420400|mRNA|AK059750|CDS+3'UTR	Photosystem I reaction center subunit XI, chloroplast precursor (PSI- L) (PSI subunit V).	1.06945	0.0414135	0.0422287		Os01g0383900|mRNA|AK105445|CDS+3'UTR	Conserved hypothetical protein.	1.34756	0.0355672	0.0365762		Os04g0595800|mRNA|AK120076|CDS+3'UTR	Secretory carrier membrane protein.	-1.01006	0.00108607	0.00119211		Os10g0445700|COMBINER_EST|CB641691|7	Conserved hypothetical protein.	1.02132	0.0389068	0.0398762		Os05g0404700|COMBINER_EST|Os05g0404700|8	CW-type Zn-finger domain containing protein.	1.19891	0.00107901	0.00139724		Os04g0546500|mRNA|AK105470|CDS+3'UTR	Oleosin Zm-I (Oleosin 16 kDa) (Lipid body-associated major protein) (Lipid body-associated protein L3).	3.75366	4.3192e-05	0.000132523		Os05g0401000|COMBINER_EST|CI046043|0	Lipolytic enzyme, G-D-S-L family protein.	-1.10118	0.000501371	0.000519061		Os04g0206700|mRNA|AK105967|CDS+3'UTR	UDP-glucuronosyl/UDP-glucosyltransferase family protein.	1.25264	0.00283229	0.000519061		Os02g0744200|mRNA|AK073572|CDS+3'UTR	Alpha-expansin OsEXPA5.
Os12g0420400|mRNA|AK099109|CDS+3'UTR	Photosystem I reaction center subunit XI, chloroplast precursor (PSI- L) (PSI subunit V).	1.24838	0.0413345	0.0421575		Os10g0521000|mRNA|AK108163|CDS+3'UTR	Glycoside hydrolase, family 37 protein.	1.33786	0.0355628	0.0365762		Os09g0369500|mRNA|AK105479|CDS+3'UTR	Conserved hypothetical protein.	1.59388	0.00106374	0.00116849		Os04g0537100|mRNA|AK108118|CDS+3'UTR	Auxin-responsive protein-like.	-1.00449	0.0387706	0.0397444		Os04g0526600|mRNA|AK106723|CDS+3'UTR	Alpha-amylase/subtilisin inhibitor (RASI).	-1.26533	0.0010625	0.00137904		Os02g0242600|mRNA|AY196923|CDS	Glutelin.	-1.34846	4.13923e-05	0.000130386		Os06g0167000|mRNA|AK099780|CDS+3'UTR	PRP8 protein (Fragment).	1.03051	0.000498749	0.000516488		Os06g0603000|mRNA|AK104955|CDS+3'UTR	Heme oxygenase 1 (Fragment).	-1.27107	0.00282848	0.000516488		Os04g0679900|mRNA|AK104163|CDS+3'UTR	Conserved hypothetical protein.
Os11g0707000|mRNA|AK119513|CDS+3'UTR	Ribulose-bisphosphate carboxylase activase (EC 6.3.4.-) (Fragments).	1.34257	0.0412141	0.0420412		Os08g0232700|mRNA|AK100248|CDS+3'UTR	Exo70 exocyst complex subunit family protein.	1.11444	0.0355391	0.0365636		Os03g0750000|mRNA|AK071321|CDS+3'UTR	Universal stress protein (Usp) family protein.	2.57898	0.00104045	0.00114378		Os02g0722600|mRNA|AK062399|UTR	Non-protein coding transcript, unclassifiable transcript.	1.05806	0.0387448	0.0397257		Os03g0766100|mRNA|X84649|CDS+3'UTR	10 kDa prolamin precursor.	-1.46186	0.00104174	0.00135523		Os05g0329700|COMBINER_EST|CI466368|0	Prolamin precursor.	-3.09674	4.06292e-05	0.000130151		Os03g0174100|mRNA|AK065337|CDS+3'UTR	RNA Binding Protein 45.	-1.00339	0.000497163	0.000514988		Os01g0708400|COMBINER_EST|CI316234|2	Casein kinase I, delta isoform like (EC 2.7.1.-) (CKI-delta).	-1.02472	0.0028229	0.000514988		Os05g0350900|COMBINER_EST|CI511533|6	Myb, DNA-binding domain containing protein.
Os11g0525200|mRNA|AB025047|CDS+3'UTR	Cytochrome P450 51 (EC 1.14.13.70) (CYPLI) (P450-LIA1) (Obtusifoliol 14-alpha demethylase) (Fragment).	1.02369	0.0411153	0.0419468		Os03g0611200|mRNA|AK065587|CDS+3'UTR	Aldo/keto reductase family protein.	-1.31814	0.0355333	0.0365636		Os09g0325700|mRNA|AK063334|CDS+3'UTR	Protein phosphatase 2C (EC 3.1.3.16) (PP2C).	1.3992	0.00103764	0.00114156		Os05g0467000|mRNA|AK101942|CDS+3'UTR	Calcium-dependent protein kinase.	1.19785	0.0387301	0.0397184		Os05g0477300|mRNA|AK119693|CDS+3'UTR	Ribosomal protein S26E family protein.	-1.42448	0.00101778	0.00132712		Os03g0170900|mRNA|AK100027|CDS+3'UTR	Sucrose transporter.	1.901	4.05818e-05	0.000130151		Os02g0699300|mRNA|AK067761|CDS+3'UTR	NTGB1 (Fragment).	-1.28855	0.000496555	0.000514499		Os03g0140100|mRNA|AK067844|CDS+3'UTR	Cytochrome P450 family protein.	1.13713	0.00275121	0.000514499		Os02g0641300|COMBINER_EST|CI077567|0	Myb, DNA-binding domain containing protein.
Os12g0278800|mRNA|AK111962|CDS+3'UTR	U2 auxiliary factor small subunit family protein.	1.1529	0.0411039	0.0419418		Os01g0126100|mRNA|AK106990|CDS+3'UTR	Calycin family protein.	1.24675	0.0354642	0.0365027		Os12g0628100|mRNA|AK121150|CDS+3'UTR	Actin depolymerizing factor (ADF) (Fragment).	1.21257	0.00102301	0.00112633		Os11g0229500|mRNA|AB019186|CDS+3'UTR	Disease resistance protein family protein.	1.56514	0.0387192	0.0397149		Os03g0234200|mRNA|D12629|CDS+3'UTR	Ubiquitin fused to ribosomal protein L40.	-1.17558	0.00101202	0.00132269		Os06g0668200|mRNA|AK101622|CDS+3'UTR	Phosphoglycerate kinase, cytosolic (EC 2.7.2.3).	1.19773	3.84259e-05	0.000127412		Os10g0407200|mRNA|AK101309|CDS+3'UTR	Protein of unknown function DUF962 family protein.	-1.2788	0.000491467	0.000509368		Os11g0695300|COMBINER|CI486782|6	(No Hit)	-1.2622	0.0027482	0.000509368		Os05g0427200|mRNA|AK070830|CDS+3'UTR	Glycosyl transferase, family 31 protein.
Os01g0805900|mRNA|AK072502|CDS+3'UTR	Tubulin beta-2 chain (Beta-2 tubulin).	-1.14815	0.0410668	0.0419104		Os10g0442000|mRNA|AK071359|CDS+3'UTR	Receptor like protein kinase.	-1.14035	0.0353871	0.0364314		Os02g0626100|mRNA|AK058306|CDS+3'UTR	Phenylalanine ammonia-lyase (EC 4.3.1.5).	2.44731	0.00101002	0.00111288		Os09g0507200|mRNA|U78892|CDS+3'UTR	MADS box protein.	-1.05391	0.0386854	0.039688		Os05g0342900|mRNA|AK064169|CDS+3'UTR	Conserved hypothetical protein.	1.1067	0.00100713	0.00131936		Os07g0530400|mRNA|AK107269|CDS+3'UTR	Hypothetical protein.	1.35921	3.73678e-05	0.000126116		Os01g0933200|COMBINER_EST|CI421238|0	Heavy metal transport/detoxification protein domain containing protein.	-1.20327	0.000487612	0.000505512		Os04g0445100|mRNA|AK063700|CDS+3'UTR	22.7 kDa class IV heat shock protein precursor.	1.44764	0.00274299	0.000505512		Os07g0667100|COMBINER_EST|CI278377|6	Glycoside hydrolase, family 14 protein.
Os06g0163300|mRNA|AK058295|CDS+3'UTR	Harpin-induced 1 domain containing protein.	-1.01231	0.0409533	0.0418009		Os01g0715400|mRNA|AK070307|CDS+3'UTR	Glycoside hydrolase family 13 protein.	-1.24244	0.0352129	0.0362601		Os01g0679700|mRNA|AK059643|CDS+3'UTR	60S ribosomal protein L37a.	-1.16829	0.00100747	0.00111092		Os12g0119800|mRNA|AK059980|CDS+3'UTR	Harpin-induced 1 domain containing protein.	-1.22866	0.0385861	0.0395938		Os03g0178000|mRNA|AK073196|CDS+3'UTR	EF-1 alpha.	-1.55925	0.000994931	0.00130643		Os05g0328800|mRNA|X53857|CDS+3'UTR	Prolamin 7.	-3.11179	3.60432e-05	0.000123858		Os01g0847100|mRNA|AK121513|CDS+3'UTR	Hypothetical protein.	-1.1722	0.00048586	0.000503835		Os06g0573600|mRNA|AK105619|CDS+3'UTR	Beta-galactosidase precursor (EC 3.2.1.23) (Lactase).	-1.27814	0.00272656	0.000503835		Os04g0620600|mRNA|AK121449|CDS+3'UTR	NOI protein.
Os04g0559000|COMBINER_EST|Os04g0559000|8	Peptidase S8 and S53, subtilisin, kexin, sedolisin domain containing protein.	-1.01861	0.0409051	0.0417582		Os07g0459000|mRNA|AK066176|CDS+3'UTR	Conserved hypothetical protein.	-1.49931	0.0352024	0.0362573		Os03g0172100|mRNA|U25284|CDS+3'UTR	Hypothetical protein.	1.79275	0.000983432	0.00108525		Os06g0324200|COMBINER|CI253187|6	(No Hit)	-1.02878	0.0385004	0.0395136		Os01g0762500|mRNA|X05662|CDS+3'UTR	Glutelin subunit mRNA.	-2.47905	0.000978087	0.00128732		Os02g0121300|mRNA|AF263544|CDS+3'UTR	Peptidyl-prolyl cis-trans isomerase (EC 5.2.1.8) (PPIase) (Rotamase) (Cyclophilin) (Cyclosporin A-binding protein).	1.47125	3.28094e-05	0.000114833		Os09g0483500|mRNA|AK121473|CDS+3'UTR	Calcium-binding EF-hand domain containing protein.	-1.33507	0.000485075	0.00050316		Os11g0645400|COMBINER_EST|CI025686|0	Plant disease resistance response protein family protein.	1.0476	0.00271506	0.00050316		Os06g0663800|mRNA|AK105843|CDS+3'UTR	FKBP-type peptidyl-prolyl cis-trans isomerase 3, chloroplast precursor (EC 5.2.1.8) (PPIase) (Rotamase) (AtFKBP13) (FK506 binding protein 1).
Os01g0720500|mRNA|AK104176|CDS+3'UTR	Chlorophyll a-b binding protein 2, chloroplast precursor (LHCII type I CAB-2) (LHCP).	1.45622	0.0408923	0.0417516		Os07g0209700|mRNA|AK070654|CDS+3'UTR	Conserved hypothetical protein.	-1.19324	0.03518	0.0362422		Os02g0115900|mRNA|AK065743|CDS+3'UTR	Endosperm lumenal binding protein.	-1.61402	0.000971089	0.00107245		Os03g0576500|mRNA|AK062436|CDS+3'UTR	Hypothetical protein.	1.07328	0.0384623	0.0394822		Os11g0220800|mRNA|U55212|CDS+3'UTR	60S ribosomal protein L10 (QM protein homolog).	-1.18111	0.000977661	0.00128732		Os07g0638300|mRNA|D63917|CDS+3'UTR	Peroxiredoxin 6 (EC 1.11.1.-) (Antioxidant protein 2) (1-Cys peroxiredoxin) (1-Cys PRX) (Acidic calcium-independent phospholipase A2) (EC 3.1.1.-) (aiPLA2) (Non-selenium glutathione peroxidase) (EC 1.11.1.7) (NSGPx) (24 kDa protein) (Liver 2D page spot 40	2.76992	3.01971e-05	0.000107684		Os01g0760600|mRNA|AK099338|CDS+3'UTR	Aspartate aminotransferase, cytoplasmic (EC 2.6.1.1) (Transaminase A).	1.0996	0.000464763	0.000482224		Os03g0279600|mRNA|AK103191|CDS+3'UTR	Hypothetical protein.	1.1388	0.00270388	0.000482224		Os01g0756600|mRNA|AK060989|CDS+3'UTR	Protein of unknown function DUF642 family protein.
Os01g0170000|mRNA|AK061224|CDS+3'UTR	Raffinose synthase family protein.	1.19905	0.0408473	0.0417121		Os04g0507700|mRNA|AK121383|CDS+3'UTR	Lipolytic enzyme, G-D-S-L family protein.	-1.00192	0.0351679	0.0362379		Os02g0465900|mRNA|AK104187|CDS+3'UTR	ChaC-like protein family protein.	-1.07482	0.000948749	0.00104858		Os06g0490200|mRNA|AK103613|UTR	Non-protein coding transcript, uncharacterized transcript.	1.70345	0.0384431	0.0394702		Os01g0104500|COMBINER_EST|CI450272|0	No apical meristem (NAM) protein domain containing protein.	1.5021	0.000930178	0.00123002		Os05g0405000|mRNA|AK068025|CDS+3'UTR	Orthophosphate dikinase precursor (EC 2.7.9.1).	1.07895	2.93584e-05	0.000106706		Os03g0765400|mRNA|AK065267|CDS+3'UTR	Conserved hypothetical protein.	1.39047	0.000464719	0.000482224		Os01g0115300|mRNA|AK107581|UTR	Non-protein coding transcript, uncharacterized transcript.	-1.21443	0.00268458	0.000482224		Os03g0610900|mRNA|AB125311|CDS+3'UTR	Protein kinase, 41K (EC 2.7.1.-).
Os01g0847700|mRNA|AK103729|CDS+3'UTR	Aldose reductase.	1.09587	0.0408302	0.0417011		Os03g0581200|mRNA|AK073069|CDS+3'UTR	Hypothetical protein.	1.1788	0.0350961	0.0361719		Os07g0657100|mRNA|AK108253|CDS+3'UTR	Glyoxalase/bleomycin resistance protein/dioxygenase domain containing protein.	1.36481	0.00094558	0.00104588		Os05g0328900|COMBINER_EST|CI489699|6	Hypothetical protein.	-1.43368	0.0384391	0.0394702		Os11g0535100|COMBINER_EST|CI466287|0	10 kDa prolamin precursor.	-2.38331	0.000929501	0.00123002		Os01g0140100|mRNA|AK068990|CDS+3'UTR	Peptidase A1, pepsin family protein.	1.08292	2.84682e-05	0.0001055		Os03g0815100|mRNA|AK104712|CDS+3'UTR	OsNAC6 protein.	1.09414	0.000460323	0.000477881		Os06g0696400|mRNA|AK066125|CDS+3'UTR	Xyloglycan endo-transglycosylase precursor.	-1.4306	0.00268391	0.000477881		Os03g0239000|mRNA|AK061284|CDS+3'UTR	Glycoside hydrolase, family 16 domain containing protein.
Os02g0805300|mRNA|AK100109|CDS+3'UTR	Conserved hypothetical protein.	-1.20657	0.0408241	0.0417011		Os08g0562600|mRNA|AK061296|CDS+3'UTR	C2 domain containing protein.	1.09933	0.034957	0.0360365		Os02g0716500|mRNA|AK072282|CDS+3'UTR	Delta-12 fatty acid desaturase (Fragment).	1.04747	0.000935414	0.00103543		Os01g0131600|mRNA|AK102277|CDS+3'UTR	Pathogenesis-related transcriptional factor and ERF domain containing protein.	-1.06407	0.0384176	0.0394593		Os01g0778900|mRNA|AK107825|CDS+3'UTR	Conserved hypothetical protein.	1.35038	0.000915137	0.00121586		Os01g0270100|mRNA|AK073275|CDS+3'UTR	Cysteine proteinase inhibitor.	1.15324	2.72829e-05	0.000103129		Os01g0242900|mRNA|AK071658|CDS+3'UTR	Conserved hypothetical protein.	1.01561	0.000448663	0.000465905		Os02g0702500|mRNA|AK104341|CDS+3'UTR	Protein kinase domain containing protein.	-1.26241	0.00268074	0.000465905		Os12g0479900|mRNA|AK120970|CDS+3'UTR	Conserved hypothetical protein.
Os09g0538000|mRNA|AK104648|CDS+3'UTR	RNase S-like protein.	1.54737	0.0407564	0.0416386		Os12g0599400|COMBINER|CI458807|x	(No Hit)	1.14267	0.0349118	0.035998		Os06g0686700|mRNA|AK065448|UTR	Non-protein coding transcript, uncharacterized transcript.	1.24872	0.000930805	0.00103112		Os05g0469600|mRNA|U07339|CDS+3'UTR	Pyruvate decarboxylase isozyme 1 (EC 4.1.1.1) (PDC).	-1.93955	0.0383472	0.0393948		Os03g0178000|mRNA|D63581|CDS+3'UTR	EF-1 alpha.	-1.36754	0.000910282	0.00121227		Os01g0275600|mRNA|AK061675|CDS+3'UTR	Argonaute 4 protein.	1.05892	2.43615e-05	9.39659e-05		Os07g0133500|mRNA|AB110179|CDS+3'UTR	Protein of unknown function DUF1005 family protein.	-1.18657	0.000446352	0.000463633		Os05g0447200|mRNA|AK111849|CDS+3'UTR	AUX1-like protein.	-1.09284	0.00266001	0.000463633		Os04g0441900|mRNA|AK067882|CDS+3'UTR	Cleft lip and palate transmembrane 1 family protein.
Os11g0544200|mRNA|AK060692|UTR	Conserved hypothetical protein.	1.214	0.0407544	0.0416386		Os01g0881300|mRNA|AK099531|CDS+3'UTR	MtN3 and saliva related transmembrane protein family protein.	1.07687	0.0348342	0.0359259		Os03g0289100|mRNA|AK069206|CDS+3'UTR	OSK3 (OSK5).	-1.04765	0.000927552	0.00102831		Os01g0111300|mRNA|AK105004|CDS+3'UTR	Conserved hypothetical protein.	1.59839	0.0382209	0.0392726		Os07g0673400|mRNA|AY224503|5'UTR+CDS	Universal stress protein (Usp) family protein.	1.27919	0.000904788	0.00120782		Os05g0113400|mRNA|AK102177|CDS+3'UTR	Actin-depolymerizing factor 2 (ADF 2).	1.20376	2.41884e-05	9.39659e-05		Os01g0805900|mRNA|D30716|CDS+3'UTR	Tubulin beta-2 chain (Beta-2 tubulin).	1.3438	0.000443431	0.000460727		Os02g0629200|mRNA|AK061782|CDS+3'UTR	Plasma membrane integral protein ZmPIP2-3.	1.3232	0.00264997	0.000460727		Os03g0703000|mRNA|AK100165|CDS+3'UTR	Beta-glucosidase.
Os04g0175400|mRNA|AK107892|CDS+3'UTR	Conserved hypothetical protein.	1.01512	0.0406435	0.0415361		Os08g0191800|COMBINER_EST|Os08g0191800|8	Aminoacyl-tRNA synthetase, class Ib domain containing protein.	1.62285	0.0347376	0.0358342		Os07g0546700|mRNA|U86017|CDS+3'UTR	Conserved hypothetical protein.	-1.18367	0.000918119	0.00101864		Os03g0336400|mRNA|AK107698|CDS+3'UTR	Expansin S1.	-1.0383	0.0381048	0.039161		Os01g0679700|mRNA|AK119702|CDS+3'UTR	60S ribosomal protein L37a.	-1.20954	0.000902182	0.00120721		Os12g0269200|mRNA|AB016505|CDS+3'UTR	13 kDa prolamin precursor.	-3.69225	2.10507e-05	8.46507e-05		Os03g0109600|mRNA|AK121478|CDS+3'UTR	Transcription factor homolog BTF3-like protein.	1.13047	0.000440486	0.000457794		Os06g0300500|mRNA|AK111400|CDS+3'UTR	Steroid nuclear receptor, ligand-binding domain containing protein.	1.12065	0.0026306	0.000457794		Os12g0239200|mRNA|AK068944|CDS+3'UTR	Hypothetical protein.
Os11g0605500|COMBINER_EST|CI061414|0	Acyl-CoA oxidase.	-1.05527	0.0406356	0.0415345		Os02g0265100|mRNA|AK107047|CDS+3'UTR	Hypothetical protein.	-1.17042	0.0345505	0.0356492		Os05g0508500|mRNA|AK059385|CDS+3'UTR	Thioredoxin H.	1.16263	0.000914298	0.00101518		Os05g0371100|COMBINER_EST|Os05g0371100|8	CW-type Zn-finger domain containing protein.	-1.13861	0.0380213	0.0390829		Os08g0326400|mRNA|AK098843|CDS+3'UTR	60S ribosomal protein L7a.	-1.35895	0.000887791	0.00119078		Os03g0170900|mRNA|D87819|CDS+3'UTR	Sucrose transporter.	1.67233	2.07881e-05	8.46507e-05		Os03g0253700|mRNA|AK061138|CDS+3'UTR	Hypothetical protein.	1.2858	0.000440272	0.000457697		Os03g0782500|mRNA|AK105637|CDS+3'UTR	Basic helix-loop-helix dimerisation region bHLH domain containing protein.	-1.02885	0.00262209	0.000457697		Os07g0631300|mRNA|AK063855|CDS+3'UTR	Conserved hypothetical protein.
Os11g0481600|mRNA|AK109900|CDS+3'UTR	Hypothetical protein.	-1.32384	0.0405919	0.0414962		Os02g0829200|mRNA|AK070520|CDS+3'UTR	C2 domain containing protein.	1.27745	0.034468	0.035572		Os01g0752300|mRNA|AK121755|CDS+3'UTR	60S ribosomal protein L18a-1.	-1.22136	0.000911822	0.00101321		Os07g0562700|mRNA|AF022738|CDS+3'UTR	Type III chlorophyll a/b-binding protein (Fragment).	-1.19783	0.037997	0.0390655		Os06g0208700|mRNA|AY669072|CDS+3'UTR	Putative tyrosine phosphatase family protein.	1.32528	0.000884476	0.00118918		Os04g0598000|mRNA|AK121673|CDS+3'UTR	Conserved hypothetical protein.	3.27924	1.79989e-05	7.55955e-05		Os03g0310800|mRNA|AK099476|CDS+3'UTR	Parvalbumin family protein.	-1.92059	0.000433452	0.000450732		Os09g0567300|mRNA|AK121487|CDS+3'UTR	Monodehydroascorbate reductase (EC 1.6.5.4) (MDAR) (Ascorbate free radical reductase) (AFR reductase).	1.11428	0.00260258	0.000450732		Os02g0103700|mRNA|AK062502|CDS+3'UTR	60S ribosomal protein L9 (Gibberellin-regulated protein GA).
Os03g0195300|mRNA|AK067353|CDS+3'UTR	Low affinity sulphate transporter 3.	1.18563	0.0405767	0.0414871		Os01g0766200|mRNA|AK069471|CDS+3'UTR	Zn-finger, RING domain containing protein.	1.27994	0.0344521	0.0355635		Os03g0703300|mRNA|AK073831|CDS+3'UTR	Calponin-like actin-binding domain containing protein.	1.47303	0.00091132	0.00101321		Os08g0102000|mRNA|AK068156|CDS+3'UTR	GCN5-related N-acetyltransferase domain containing protein.	1.11115	0.0379397	0.0390142		Os06g0589500|mRNA|AK073322|CDS+3'UTR	Conserved hypothetical protein.	1.28822	0.000856603	0.00115446		Os01g0136100|mRNA|X60820|CDS+3'UTR	16.9 kDa class I heat shock protein.	2.25182	1.7836e-05	7.55955e-05		Os03g0367900|mRNA|AK099464|CDS+3'UTR	Peptidase C15, pyroglutamyl peptidase I family protein.	-1.53246	0.000431918	0.000449261		Os06g0217900|mRNA|AK103765|CDS+3'UTR	Cyclin, C-terminal domain containing protein.	-1.11558	0.00259717	0.000449261		Os01g0833800|mRNA|AK103458|CDS+3'UTR	IQ calmodulin-binding region domain containing protein.
Os02g0574000|mRNA|AK099415|CDS+3'UTR	Monosaccharide transporter 1.	-1.04451	0.0405617	0.0414782		Os03g0415200|mRNA|AK064733|CDS+3'UTR	MAP3K protein kinase-like protein.	1.0011	0.0342502	0.0353629		Os03g0345200|mRNA|AK073724|CDS+3'UTR	40S ribosomal protein S21.	-1.13439	0.000899632	0.00100121		Os01g0948100|mRNA|AK111411|CDS+3'UTR	ERCC4 domain containing protein.	-1.06297	0.0379212	0.0390028		Os02g0478600|mRNA|AK119795|CDS+3'UTR	40S ribosomal protein S15a.	-1.131	0.000852515	0.00115171		Os07g0638300|mRNA|AY336994|CDS+3'UTR	Peroxiredoxin 6 (EC 1.11.1.-) (Antioxidant protein 2) (1-Cys peroxiredoxin) (1-Cys PRX) (Acidic calcium-independent phospholipase A2) (EC 3.1.1.-) (aiPLA2) (Non-selenium glutathione peroxidase) (EC 1.11.1.7) (NSGPx) (24 kDa protein) (Liver 2D page spot 40	2.76351	1.74871e-05	7.55955e-05		Os03g0146100|mRNA|AK059438|CDS+3'UTR	Tonoplast intrinsic protein (Tonoplast water channel).	-1.98178	0.000420122	0.000437113		Os10g0544500|mRNA|AK060182|CDS+3'UTR	WD40-like domain containing protein.	1.00252	0.00258617	0.000437113		Os08g0539100|mRNA|AK073653|CDS+3'UTR	Zn-finger, DHHC type domain containing protein.
Os03g0167000|mRNA|AK107307|CDS+3'UTR	Hypothetical protein.	1.24257	0.0405534	0.0414761		Os01g0747400|mRNA|AK102467|CDS+3'UTR	Protein kinase domain containing protein.	-1.5288	0.0340576	0.0351719		Os03g0146100|mRNA|D25534|CDS+3'UTR	Tonoplast intrinsic protein (Tonoplast water channel).	-1.13305	0.000891609	0.000993053		Os06g0111400|mRNA|AK069834|CDS+3'UTR	Guanine nucleotide binding protein (G-protein), alpha subunit family protein.	-1.24737	0.037867	0.0389546		Os08g0117300|mRNA|AK058822|CDS+3'UTR	40S ribosomal protein S13.	-1.31895	0.000831664	0.00112625		Os07g0191200|mRNA|D21282|CDS	Plasma membrane H+ ATPase (EC 3.6.3.6).	1.09257	1.71316e-05	7.55955e-05		Os01g0306900|mRNA|AK107306|CDS+3'UTR	Protein of unknown function DUF789 family protein.	-1.077	0.000416677	0.000433649		Os12g0143800|mRNA|AB046620|CDS+3'UTR	Meiotic recombination protein DMC1 homolog.	-1.01278	0.00257809	0.000433649		Os03g0273800|mRNA|AK100173|CDS+3'UTR	Pyrimidine 5-nucleotidase family protein.
Os01g0903400|COMBINER_EST|Os01g0903400|8	Zn-finger, CCHC type domain containing protein.	-1.10633	0.040464	0.0413911		Os06g0716100|mRNA|AK071515|CDS+3'UTR	Heat shock protein DnaJ family protein.	-1.03012	0.0340459	0.0351676		Os03g0345200|mRNA|AK119262|CDS+3'UTR	40S ribosomal protein S21.	-1.04123	0.000889036	0.000990956		Os03g0803400|COMBINER_EST|CI435896|0	Metridin-like ShK toxin domain containing protein.	1.17422	0.0378664	0.0389546		Os09g0525900|mRNA|AK059988|CDS+3'UTR	Rhomboid-like protein family protein.	1.05458	0.000831226	0.00112625		Os07g0671800|mRNA|AK073988|CDS+3'UTR	Stress-related protein-like protein (Fragment).	1.27324	1.70085e-05	7.55955e-05		Os07g0219300|mRNA|D11385|CDS+3'UTR	Prolamin precursor (13 kDa prolamin).	1.87719	0.000395925	0.000412165		Os02g0556800|mRNA|AK100187|CDS+3'UTR	Conserved hypothetical protein.	1.20559	0.00257448	0.000412165		Os07g0549800|mRNA|AK120874|CDS+3'UTR	RNA-binding region RNP-1 (RNA recognition motif) domain containing protein.
Os03g0592500|mRNA|AF061577|CDS+3'UTR	Photosystem II type II chlorophyll a/b binding protein (Fragment).	1.34588	0.0404629	0.0413911		Os01g0364900|mRNA|AK121145|UTR	Non-protein coding transcript, uncharacterized transcript.	1.33034	0.0339367	0.0350627		Os02g0465900|mRNA|AK104516|CDS+3'UTR	ChaC-like protein family protein.	-1.11201	0.000876983	0.000978278		Os03g0244600|mRNA|AK103524|CDS+3'UTR	AUX1-like protein.	1.02984	0.0377791	0.0388794		Os07g0214300|mRNA|D42139|CDS+3'UTR	Seed allergenic protein RAG2 precursor.	2.37396	0.00082798	0.00112625		Os04g0546500|mRNA|AF022148|CDS+3'UTR	Oleosin Zm-I (Oleosin 16 kDa) (Lipid body-associated major protein) (Lipid body-associated protein L3).	3.92561	1.68395e-05	7.55955e-05		Os07g0572000|mRNA|AK111653|CDS+3'UTR	WD40-like domain containing protein.	1.03061	0.00039015	0.000406266		Os12g0114800|mRNA|AK119681|CDS+3'UTR	Nonspecific lipid-transfer protein 3 precursor (LTP 3).	1.36144	0.00256659	0.000406266		Os05g0397300|mRNA|AK070832|CDS+3'UTR	Conserved hypothetical protein.
Os01g0878800|mRNA|AK105779|CDS+3'UTR	Extradiol ring-cleavage dioxygenase, class III enzyme, subunit B domain containing protein.	1.0087	0.040458	0.0413911		Os04g0384000|mRNA|AK068656|CDS+3'UTR	Conserved hypothetical protein.	-1.19692	0.033883	0.035015		Os02g0626100|mRNA|AK102817|CDS+3'UTR	Phenylalanine ammonia-lyase (EC 4.3.1.5).	2.49277	0.000846006	0.000944455		Os03g0308800|mRNA|AK066789|CDS+3'UTR	TPR-like domain containing protein.	1.00283	0.0377704	0.0388781		Os10g0400200|mRNA|X05663|CDS+3'UTR	Glutelin II precursor [Oryza sativa (japonica cultivar-group)].	-1.35613	0.00081662	0.00111393		Os07g0638300|mRNA|AK101401|CDS+3'UTR	Peroxiredoxin 6 (EC 1.11.1.-) (Antioxidant protein 2) (1-Cys peroxiredoxin) (1-Cys PRX) (Acidic calcium-independent phospholipase A2) (EC 3.1.1.-) (aiPLA2) (Non-selenium glutathione peroxidase) (EC 1.11.1.7) (NSGPx) (24 kDa protein) (Liver 2D page spot 40	2.74383	1.60483e-05	7.55955e-05		Os03g0295500|COMBINER_EST|AU092681|7	Conserved hypothetical protein.	1.18496	0.000380535	0.000396365		Os02g0437200|mRNA|AK065640|CDS+3'UTR	SNAP-34.	-1.28754	0.00255545	0.000396365		Os12g0575300|mRNA|AK120701|CDS+3'UTR	Hypothetical protein.
Os01g0866200|COMBINER_EST|CI027348|0	Histone H3.	1.64799	0.0404265	0.0413719		Os11g0109400|mRNA|AK100300|CDS+3'UTR	Conserved hypothetical protein.	-1.10981	0.0337656	0.0349014		Os01g0797600|mRNA|AK061380|CDS+3'UTR	Ethylene responsive element binding factor3 (OsERF3).	1.29764	0.00084318	0.000942031		Os04g0400500|COMBINER_EST|Os04g0400500|8	Heavy metal transport/detoxification protein domain containing protein.	1.01116	0.0376947	0.0388077		Os03g0758800|mRNA|AJ312906|CDS+3'UTR	Eukaryotic translation initiation factor 5A-2 (eIF-5A) (eIF-4D).	-1.05712	0.000814872	0.00111393		Os08g0465800|mRNA|AK061977|CDS+3'UTR	Glutamate decarboxylase (EC 4.1.1.15).	1.14784	1.58813e-05	7.55955e-05		Os01g0306400|COMBINER_EST|CI438003|6	Conserved hypothetical protein.	1.19765	0.00036689	0.000382257		Os05g0494200|mRNA|AK061025|CDS+3'UTR	Cysteine proteinase inhibitor-II (Oryzacystatin-II).	1.57849	0.00255325	0.000382257		Os03g0806800|mRNA|AK120337|CDS+3'UTR	Conserved hypothetical protein.
Os03g0101300|mRNA|AK069891|CDS+3'UTR	Monosaccharide transporter 3.	-1.11335	0.0403521	0.0413022		Os05g0132300|mRNA|AK064667|CDS+3'UTR	Conserved hypothetical protein.	1.05311	0.0337035	0.034845		Os01g0679700|mRNA|AK119702|CDS+3'UTR	60S ribosomal protein L37a.	-1.17828	0.000842654	0.000942031		Os03g0769100|mRNA|AK060503|UTR	9S ribosomal protein.	-1.01166	0.0376266	0.0387452		Os08g0113100|mRNA|AF429947|CDS+3'UTR	Fructokinase 2.	-1.08961	0.000794452	0.00108898		Os01g0149200|mRNA|AK069318|CDS+3'UTR	Metallothionein-like protein type 2.	1.11964	1.40859e-05	7.19522e-05		Os04g0559700|mRNA|AK104736|CDS+3'UTR	HvPIP1;5 protein.	1.1583	0.000365892	0.000381324		Os02g0682200|mRNA|U78782|CDS+3'UTR	MADS box protein.	1.01337	0.00254926	0.000381324		Os04g0561900|mRNA|AK070790|CDS+3'UTR	Multicopper oxidase, type 1 domain containing protein.
Os10g0419400|mRNA|AF050200|CDS+3'UTR	Submergence induced protein 2.	1.19408	0.0403493	0.0413022		Os04g0583000|mRNA|AK065769|CDS+3'UTR	TPR-like domain containing protein.	1.03895	0.0336764	0.0348247		Os05g0401700|COMBINER_EST|Os05g0401700|8	Conserved hypothetical protein.	-1.17045	0.000841907	0.000942031		Os07g0587200|mRNA|AK108192|5'UTR+CDS	Conserved hypothetical protein.	1.23976	0.0375925	0.0387176		Os01g0752300|mRNA|AK121755|CDS+3'UTR	60S ribosomal protein L18a-1.	-1.25529	0.000792709	0.00108898		Os07g0671800|mRNA|AK104568|CDS+3'UTR	Stress-related protein-like protein (Fragment).	1.214	1.38809e-05	7.19522e-05		Os04g0462500|mRNA|AK099243|CDS+3'UTR	14-3-3-like protein GF14-6.	1.99121	0.000361801	0.000377165		Os03g0327800|COMBINER_EST|CI362055|0	NAC-domain containing protein 29 (ANAC029) (NAC2) (NAC-LIKE, ACTIVATED BY AP3/PI protein) (NAP).	1.05829	0.00251977	0.000377165		Os12g0207600|COMBINER_EST|Os12g0207600|8	RbcL protein (Fragment).
Os06g0643700|COMBINER_EST|CI473747|0	Hly-III related proteins family protein.	-1.53577	0.0402045	0.0411638		Os11g0191800|mRNA|AK071532|CDS+3'UTR	Hypothetical protein.	1.03126	0.033639	0.0347938		Os02g0621400|mRNA|AK108224|CDS+3'UTR	Conserved hypothetical protein.	-1.42494	0.000838572	0.00093907		Os11g0229500|mRNA|AB019240|CDS+3'UTR	Disease resistance protein family protein.	1.08547	0.0375854	0.0387176		Os11g0455500|mRNA|AK060299|CDS+3'UTR	Adenosylhomocysteinase (EC 3.3.1.1) (S-adenosyl-L-homocysteine hydrolase) (AdoHcyase).	-1.7713	0.000757251	0.00104308		Os02g0121300|mRNA|AK098919|CDS+3'UTR	Peptidyl-prolyl cis-trans isomerase (EC 5.2.1.8) (PPIase) (Rotamase) (Cyclophilin) (Cyclosporin A-binding protein).	1.51654	1.38445e-05	7.19522e-05		Os03g0244200|mRNA|AK107182|CDS+3'UTR	Thaumatin-like protein.	-1.5637	0.000353154	0.000368253		Os05g0436000|COMBINER|CI329849|6	(No Hit)	-1.01452	0.00246548	0.000368253		Os03g0264800|COMBINER_EST|Os03g0264800|8	AAA ATPase, central region domain containing protein.
Os06g0113900|mRNA|AK120464|CDS+3'UTR	Conserved hypothetical protein.	1.06575	0.0401946	0.0411601		Os01g0797900|mRNA|AK070899|CDS+3'UTR	Conserved hypothetical protein.	1.1238	0.0334946	0.0346521		Os01g0840100|COMBINER_EST|CI273581|6	Heat shock protein 70.	1.9686	0.000836863	0.000937886		Os04g0630600|COMBINER_EST|CI148206|6	Conserved hypothetical protein.	1.02888	0.0375665	0.038706		Os11g0127900|mRNA|L36313|CDS+3'UTR	40S ribosomal protein S16.	-1.03535	0.000734092	0.00101366		Os03g0742900|mRNA|AK062852|CDS+3'UTR	AUX/IAA protein family protein.	1.73781	1.18563e-05	6.59069e-05		Os06g0593100|mRNA|AK071175|CDS+3'UTR	UDP-galactose/UDP-glucose transporter.	-2.34476	0.000344149	0.000358963		Os04g0516600|mRNA|AK099280|CDS+3'UTR	Conserved hypothetical protein.	-1.14035	0.00246143	0.000358963		Os12g0612700|mRNA|AK102183|CDS+3'UTR	HD-Zip protein (Homeodomain transcription factor) (ATHB-14) (Homeodomain-leucine zipper protein 14).
Os11g0217300|mRNA|AK070818|CDS+3'UTR	GHMP kinase family protein.	1.3898	0.0401676	0.0411388		Os04g0469700|mRNA|AK068788|CDS+3'UTR	Hypothetical protein.	1.07021	0.0334422	0.0346057		Os11g0247300|mRNA|AK105080|CDS+3'UTR	Tubulin alpha-1 chain (Alpha-1 tubulin).	-1.48725	0.000829027	0.000929828		Os11g0181900|mRNA|AK063374|CDS+3'UTR	Hypothetical protein.	-1.11002	0.0375639	0.038706		Os01g0679700|mRNA|AK059643|CDS+3'UTR	60S ribosomal protein L37a.	-1.24919	0.000730264	0.00101086		Os02g0256800|COMBINER_EST|Os02g0256800|8	Plastocyanin-like domain containing protein.	1.16712	1.12154e-05	6.42335e-05		Os01g0895300|mRNA|AK073544|CDS+3'UTR	Conserved hypothetical protein.	1.28886	0.000342986	0.000357849		Os07g0562700|mRNA|AK109399|CDS+3'UTR	Type III chlorophyll a/b-binding protein (Fragment).	1.047	0.00244969	0.000357849		Os10g0439200|COMBINER_EST|Os10g0439200|8	Alpha-expansin OsEXPA25.
Os06g0160100|COMBINER_EST|CI447171|0	Histone H3.	1.04102	0.0400031	0.0409767		Os02g0519900|mRNA|AK121453|CDS+3'UTR	Elongation factor EF-2 (Fragment).	-1.49742	0.0333346	0.034502		Os09g0467200|mRNA|AK061838|CDS+3'UTR	Probable glutathione S-transferase (EC 2.5.1.18) (Auxin-induced protein PGNT1/PCNT110).	1.0891	0.000820482	0.000920962		Os04g0543900|mRNA|AK063467|CDS+3'UTR	Glutamate dehydrogenase 2 (EC 1.4.1.3) (GDH 2).	-1.02374	0.037461	0.0386124		Os03g0289100|mRNA|D82038|CDS+3'UTR	OSK3 (OSK5).	-1.32793	0.000723572	0.00100407		Os01g0756600|mRNA|AK060989|CDS+3'UTR	Protein of unknown function DUF642 family protein.	1.15822	1.08071e-05	6.38292e-05		Os03g0742900|mRNA|AK059838|CDS+3'UTR	AUX/IAA protein family protein.	1.06	0.000339997	0.000354829		Os03g0232800|mRNA|AK060669|CDS+3'UTR	Lecithin:cholesterol acyltransferase family protein.	1.13981	0.00243243	0.000354829		Os02g0702500|mRNA|AK104341|CDS+3'UTR	Protein kinase domain containing protein.
Os01g0578800|mRNA|AK111466|CDS+3'UTR	Conserved hypothetical protein.	-1.06479	0.0399933	0.040973		Os03g0684800|mRNA|AK107039|CDS+3'UTR	Conserved hypothetical protein.	1.0011	0.0333086	0.0344828		Os03g0240500|mRNA|AK058676|CDS+3'UTR	Chloroplast protein import component Toc34 family protein.	-1.56145	0.000819482	0.000920558		Os10g0171400|COMBINER_EST|Os10g0171400|8	Cytochrome P450 family protein.	1.1867	0.0374256	0.0385835		Os03g0576700|mRNA|AY323130|CDS+3'UTR	60S ribosomal protein L13 (BBC1 protein homolog).	-1.17529	0.000704431	0.000979926		Os03g0742900|mRNA|AK100790|CDS+3'UTR	AUX/IAA protein family protein.	1.63589	1.05409e-05	6.38292e-05		Os10g0545200|mRNA|AK061779|CDS+3'UTR	Sterol desaturase family protein.	1.14232	0.000337269	0.00035208		Os10g0148100|mRNA|AK099480|CDS+3'UTR	Protein of unknown function DUF1210 family protein.	2.16888	0.00241448	0.00035208		Os05g0411300|mRNA|AK071931|CDS+3'UTR	Conserved hypothetical protein.
Os12g0525300|COMBINER_EST|Os12g0525300|8	Conserved hypothetical protein.	1.03707	0.0398421	0.0408244		Os04g0291100|mRNA|AK063968|CDS+3'UTR	Glucose/ribitol dehydrogenase family protein.	-1.07048	0.033286	0.0344671		Os03g0712700|mRNA|AF455812|CDS+3'UTR	Phosphoglucomutase, cytoplasmic 2 (EC 5.4.2.2) (Glucose phosphomutase 2) (PGM 2).	-1.05042	0.000812929	0.00091391		Os10g0561800|mRNA|X96681|CDS+3'UTR	Homeobox-leucine zipper protein HAT4 (HD-ZIP protein 4) (HD-ZIP protein ATHB-2).	1.17628	0.0372636	0.038424		Os11g0701100|mRNA|AK102731|CDS+3'UTR	Class III chitinase homologue (OsChib3H-h) (Fragment).	1.03334	0.000700146	0.000976382		Os05g0329100|mRNA|AB016504|CDS+3'UTR	Prolamin.	-2.80887	9.79922e-06	6.17351e-05		Os02g0556800|mRNA|AK100187|CDS+3'UTR	Conserved hypothetical protein.	-1.56542	0.000333305	0.000348038		Os11g0682000|COMBINER|CI468703|x	(No Hit)	-1.03936	0.00240084	0.000348038		Os09g0538700|COMBINER_EST|CI047566|6	Protein of unknown function DUF630 domain containing protein.
Os01g0948600|mRNA|AK103603|CDS+3'UTR	Conserved hypothetical protein.	1.52321	0.039841	0.0408244		Os02g0744200|mRNA|AF247162|CDS+3'UTR	Alpha-expansin OsEXPA5.	1.09806	0.0330679	0.0342489		Os01g0797600|mRNA|AB037183|CDS+3'UTR	Ethylene responsive element binding factor3 (OsERF3).	1.09198	0.000812743	0.00091391		Os12g0423700|COMBINER|CI133446|6	(No Hit)	-1.0068	0.0371267	0.0382903		Os08g0345800|mRNA|J04960|CDS+3'UTR	Glucose-1-phosphate adenylyltransferase small subunit, chloroplast precursor (EC 2.7.7.27) (ADP-glucose synthase) (ADP-glucose pyrophosphorylase) (AGPASE B) (Alpha-D-glucose-1-phosphate adenyl transferase).	1.94418	0.000699746	0.000976382		Os04g0546500|mRNA|U43930|CDS+3'UTR	Oleosin Zm-I (Oleosin 16 kDa) (Lipid body-associated major protein) (Lipid body-associated protein L3).	4.08628	7.78938e-06	5.07652e-05		Os03g0275700|mRNA|AK111329|CDS+3'UTR	Hypothetical protein.	-1.08605	0.000332064	0.000346839		Os01g0606900|mRNA|AK065697|CDS+3'UTR	Heat shock protein DnaJ, N-terminal domain containing protein.	1.11639	0.00239172	0.000346839		Os03g0279600|mRNA|AK071043|CDS+3'UTR	Hypothetical protein.
Os01g0897800|mRNA|AK099099|CDS+3'UTR	Rad21/Rec8 like protein, N-terminal domain containing protein.	1.01268	0.0398283	0.040823		Os07g0539900|mRNA|AK098943|CDS+3'UTR	Beta-1,3-glucanase-like protein.	-1.00378	0.0330287	0.0342159		Os05g0349800|mRNA|AK063677|CDS+3'UTR	Embryonic abundant protein 1.	8.14127	0.000801358	0.000902312		Os01g0165800|mRNA|AK119338|CDS+3'UTR	Conserved hypothetical protein.	-1.16265	0.037105	0.0382754		Os06g0194900|mRNA|AK119193|CDS+3'UTR	Sucrose synthase 1 (EC 2.4.1.13) (Sucrose-UDP glucosyltransferase 1).	1.40629	0.000678903	0.000951481		Os12g0465100|COMBINER_EST|Os12g0465100|8	Hypothetical protein.	1.63987	7.69082e-06	5.07652e-05		Os09g0278000|COMBINER_EST|Os09g0278000|8	Conserved hypothetical protein.	1.01274	0.000326365	0.000340981		Os06g0266100|mRNA|AK060683|CDS+3'UTR	Integrase, catalytic region domain containing protein.	-1.04106	0.00238621	0.000340981		Os11g0617500|mRNA|AK110112|CDS+3'UTR	GAG-POL.
Os01g0194300|mRNA|AK120715|CDS+3'UTR	NPR1-like protein.	1.24707	0.0395948	0.0405899		Os07g0446800|COMBINER_EST|Os07g0446800|8	Hexokinase.	1.18837	0.0330266	0.0342159		Os03g0748000|mRNA|AK101299|CDS+3'UTR	YT521-B-like protein family protein.	1.03299	0.00078859	0.000888631		Os05g0361800|COMBINER|CI396069|6	(No Hit)	1.09151	0.0370363	0.038212		Os08g0113100|mRNA|AB110164|CDS+3'UTR	Fructokinase 2.	-1.07924	0.000675844	0.00094956		Os12g0269100|COMBINER|CI483959|0	(No Hit)	-2.55721	7.37251e-06	5.07652e-05		Os01g0631500|mRNA|AK063308|CDS+3'UTR	Beta-1,3-glucanase-like protein.	-1.02941	0.000321563	0.000336058		Os03g0334700|mRNA|AK063540|CDS+3'UTR	ATPase, E1-E2 type family protein.	-1.01022	0.00238531	0.000336058		Os06g0218800|mRNA|AK073565|CDS+3'UTR	Conserved hypothetical protein.
Os09g0493000|mRNA|AK107737|CDS+3'UTR	Conserved hypothetical protein.	1.2653	0.039373	0.0403688		Os01g0136500|COMBINER_EST|Os01g0136500|8	Hypothetical protein.	1.21004	0.0330183	0.0342159		Os08g0321000|mRNA|AK119591|CDS+3'UTR	Beta-Ig-H3/fasciclin domain containing protein.	-1.09354	0.000765513	0.000863301		Os02g0197600|mRNA|AK104522|CDS+3'UTR	Chlorophyll a/b-binding protein type III (Fragment).	-1.22012	0.0370219	0.0382047		Os10g0437500|mRNA|AK107152|CDS+3'UTR	Universal stress protein (Usp) family protein.	1.07916	0.000649656	0.000915054		Os04g0546500|mRNA|AK103379|CDS+3'UTR	Oleosin Zm-I (Oleosin 16 kDa) (Lipid body-associated major protein) (Lipid body-associated protein L3).	4.18112	7.15231e-06	5.07652e-05		Os07g0573800|mRNA|AK121296|CDS+3'UTR	Pyridoxamine 5'-phosphate oxidase-related domain containing protein.	-1.28412	0.000321363	0.000335942		Os04g0476100|mRNA|AK105824|CDS+3'UTR	Copper amine oxidase family protein.	-1.09335	0.0023727	0.000335942		Os03g0112800|mRNA|AK100572|CDS+3'UTR	Protein of unknown function DUF726 family protein.
Os01g0866500|mRNA|AK111757|CDS+3'UTR	Soluble inorganic pyrophosphatase (EC 3.6.1.1) (Pyrophosphate phospho- hydrolase) (PPase).	1.11811	0.0393254	0.0403262		Os03g0244200|mRNA|AK105771|CDS+3'UTR	Thaumatin-like protein.	1.59145	0.0330029	0.0342121		Os03g0345200|mRNA|AK104084|CDS+3'UTR	40S ribosomal protein S21.	-1.00836	0.000745777	0.000841705		Os04g0529800|mRNA|AK101735|CDS+3'UTR	General substrate transporter family protein.	-1.30722	0.036933	0.0381205		Os07g0214300|mRNA|D11432|CDS+3'UTR	Seed allergenic protein RAG2 precursor.	2.29976	0.000648651	0.000915054		Os08g0292000|mRNA|AK100441|CDS+3'UTR	Homeobox domain containing protein.	1.00334	6.21779e-06	4.70065e-05		Os01g0559900|COMBINER_EST|CI544332|4	Conserved hypothetical protein.	1.06635	0.000316993	0.000331466		Os09g0525300|mRNA|AK066620|CDS+3'UTR	Cyclin-like F-box domain containing protein.	-1.00937	0.00236759	0.000331466		Os03g0343500|mRNA|AB117995|CDS+3'UTR	60S ribosomal protein L22-2.
Os02g0197600|mRNA|AK104636|CDS+3'UTR	Chlorophyll a/b-binding protein type III (Fragment).	1.27165	0.0393106	0.0403173		Os09g0401900|mRNA|AK106516|CDS+3'UTR	Conserved hypothetical protein.	-1.04787	0.032612	0.0338145		Os08g0321000|mRNA|AK104404|CDS+3'UTR	Beta-Ig-H3/fasciclin domain containing protein.	-1.0289	0.000742147	0.000838265		Os06g0663300|COMBINER_EST|AU165348|6	Pollen allergen Lol p2 family protein.	1.00776	0.0368628	0.0380555		Os01g0841600|mRNA|AK104461|CDS+3'UTR	Triosephosphate isomerase, cytosolic (EC 5.3.1.1) (TIM) (Triose- phosphate isomerase).	1.66393	0.000636693	0.000901313		Os12g0269700|COMBINER|CI482408|x	(No Hit)	-2.96951	6.15618e-06	4.70065e-05		Os07g0184800|mRNA|AK099050|CDS+3'UTR	Histone-like protein.	2.00697	0.000316847	0.000331406		Os06g0603000|mRNA|AK068856|CDS+3'UTR	Heme oxygenase 1 (Fragment).	-1.19519	0.00234866	0.000331406		Os02g0478600|mRNA|AK119795|CDS+3'UTR	40S ribosomal protein S15a.
Os06g0699500|mRNA|AK062047|CDS+3'UTR	Macrophage migration inhibitory factor family protein.	1.06701	0.0392783	0.0402905		Os06g0690200|COMBINER_EST|CI548936|1	Protein kinase domain containing protein.	1.08133	0.0325627	0.0337708		Os02g0169300|mRNA|AK070041|CDS+3'UTR	Phosphoglycerate kinase, cytosolic (EC 2.7.2.3).	1.51197	0.000738425	0.000834716		Os01g0556900|COMBINER_EST|CI119313|6	Pol polyprotein.	1.08858	0.036634	0.0378267		Os05g0574500|mRNA|AB015972|CDS+3'UTR	GTP-binding nuclear protein RAN1B (Fragment).	-1.16871	0.000632496	0.000897633		Os12g0269100|COMBINER|CI483959|x	(No Hit)	-2.40442	5.73895e-06	4.70065e-05		Os02g0711300|mRNA|AK107963|CDS+3'UTR	Heat shock protein Hsp20 domain containing protein.	-1.69184	0.000316459	0.000331092		Os09g0470500|mRNA|AF145728|CDS+3'UTR	Homeodomain leucine zipper protein.	1.11822	0.00233185	0.000331092		Os05g0372100|mRNA|AK111832|CDS+3'UTR	Receptor protein kinase-like protein.
Os07g0675200|mRNA|AK063620|CDS+3'UTR	Conserved hypothetical protein.	1.20101	0.0391936	0.0402098		Os12g0634900|mRNA|AK106811|CDS+3'UTR	TPR-like domain containing protein.	1.18414	0.0325052	0.0337188		Os07g0609000|mRNA|AK104937|CDS+3'UTR	Cytochrome c and b562 family protein.	-1.6353	0.000733066	0.00082931		Os03g0640800|mRNA|AK060584|CDS+3'UTR	HD-Zip protein (Homeodomain transcription factor) (ATHB-14) (Homeodomain-leucine zipper protein 14).	1.42818	0.0366053	0.0378045		Os03g0766200|COMBINER_EST|CI453527|0	Conserved hypothetical protein.	-2.10601	0.000624183	0.000888078		Os04g0546500|mRNA|L76464|CDS+3'UTR	Oleosin Zm-I (Oleosin 16 kDa) (Lipid body-associated major protein) (Lipid body-associated protein L3).	3.99941	5.43073e-06	4.66549e-05		Os04g0445100|mRNA|AK063700|CDS+3'UTR	22.7 kDa class IV heat shock protein precursor.	3.45348	0.00031578	0.000330474		Os06g0215400|mRNA|AK101083|CDS+3'UTR	TolB, C-terminal domain containing protein.	1.12923	0.00230346	0.000330474		Os10g0416800|mRNA|AK104222|CDS+3'UTR	Class III chitinase.
Os04g0233400|mRNA|AK119661|CDS+3'UTR	MipE.	-1.25815	0.0391227	0.0401432		Os05g0534400|mRNA|AK101368|CDS+3'UTR	Calcineurin B-like protein 8.	1.10146	0.0322396	0.0334508		Os05g0519700|mRNA|AK100903|CDS+3'UTR	101 kDa heat shock protein.	1.06804	0.000719845	0.000814994		Os11g0202200|mRNA|AK071094|CDS+3'UTR	Cyclin-like F-box domain containing protein.	-1.018	0.0365586	0.0377636		Os06g0498800|mRNA|AK107056|CDS+3'UTR	MOTHER of FT and TF1 protein.	2.94105	0.000623252	0.000888078		Os02g0248800|mRNA|AY429651|CDS+3'UTR	Glutelin type-B 2 precursor.	-1.47945	3.3491e-06	3.01419e-05		Os04g0462500|mRNA|U65956|CDS+3'UTR	14-3-3-like protein GF14-6.	1.97428	0.000313245	0.000327912		Os03g0743900|mRNA|AK099593|CDS+3'UTR	ATP sulfurylase (EC 2.7.7.4).	1.01433	0.00227772	0.000327912		Os04g0620700|mRNA|AK063918|CDS+3'UTR	RNA-binding region RNP-1 (RNA recognition motif) domain containing protein.
Os03g0359600|mRNA|AK072250|CDS+3'UTR	Avr9/Cf-9 rapidly elicited protein 231.	-1.16628	0.0390486	0.0400735		Os01g0700100|mRNA|AK059965|CDS+3'UTR	MtN3 and saliva related transmembrane protein family protein.	-1.17927	0.0321741	0.0333903		Os03g0430500|COMBINER_EST|Os03g0430500|8	Peptidase S8 and S53, subtilisin, kexin, sedolisin domain containing protein.	2.53068	0.000713598	0.000808557		Os07g0412100|mRNA|AK067654|CDS+3'UTR	Granule-bound starch synthase I, chloroplast precursor (EC 2.4.1.21) (GBSS I).	-1.06876	0.0365581	0.0377636		Os02g0716500|mRNA|AK065239|CDS+3'UTR	Delta-12 fatty acid desaturase (Fragment).	-1.41642	0.000619033	0.000885233		Os06g0668200|mRNA|AK070705|CDS+3'UTR	Phosphoglycerate kinase, cytosolic (EC 2.7.2.3).	1.30975	2.74103e-06	2.59027e-05		Os01g0369700|mRNA|AK101436|CDS+3'UTR	Glutathione S-transferase GST 8 (EC 2.5.1.18).	1.57063	0.000312505	0.000327228		Os06g0730300|mRNA|AK099901|CDS+3'UTR	Eukaryotic protein of unknown function DUF829 family protein.	1.0324	0.0022485	0.000327228		Os11g0138600|COMBINER_EST|Os11g0138600|8	Phosphoglycerate/bisphosphoglycerate mutase family protein.
Os06g0492700|COMBINER|CI097992|6	(No Hit)	1.0782	0.0389563	0.0399849		Os07g0226200|mRNA|AK108016|CDS+3'UTR	Conserved hypothetical protein.	-1.08629	0.0321291	0.033351		Os02g0465900|mRNA|AB112061|CDS+3'UTR	ChaC-like protein family protein.	-1.13429	0.000704984	0.000799427		Os07g0511500|mRNA|AK119665|CDS+3'UTR	SNF2-related domain containing protein.	-1.41243	0.036506	0.0377241		Os12g0145700|mRNA|AK071391|CDS+3'UTR	Pyruvate kinase family protein.	1.30643	0.000611607	0.000876844		Os07g0671800|mRNA|AK105010|CDS+3'UTR	Stress-related protein-like protein (Fragment).	1.2307	2.00848e-06	1.99791e-05		Os06g0731000|COMBINER_EST|Os06g0731000|8	Eggshell protein family protein.	1.01726	0.000305696	0.000320188		Os01g0799500|mRNA|AK109346|CDS+3'UTR	Methyladenine glycosylase family protein.	-1.42949	0.0022469	0.000320188		Os10g0159800|mRNA|AK061007|CDS+3'UTR	Zinc-containing alcohol dehydrogenase superfamily protein.
Os04g0344800|COMBINER_EST|Os04g0344800|8	Hypothetical protein.	-1.00746	0.0388922	0.0399254		Os06g0196500|COMBINER|CI223290|6	(No Hit)	1.10162	0.0320873	0.0333151		Os08g0431500|mRNA|AK058993|CDS+3'UTR	Conserved hypothetical protein.	1.03265	0.000704187	0.000799152		Os05g0370600|mRNA|AK058522|CDS+3'UTR	C2 domain containing protein.	1.48795	0.0364876	0.0377125		Os03g0758800|mRNA|AJ252135|CDS+3'UTR	Eukaryotic translation initiation factor 5A-2 (eIF-5A) (eIF-4D).	-1.19576	0.00060106	0.000863928		Os03g0761500|mRNA|AK103255|CDS+3'UTR	Cucumisin-like serine protease (Putative subtilisin serine protease ARA12).	1.43634	1.51903e-06	1.59498e-05		Os01g0839500|COMBINER_EST|CI037457|0	Histone H2B (CaH2B).	-1.62887	0.000304197	0.000318706		Os04g0465300|COMBINER_EST|CI463004|0	Gibberellin regulated protein family protein.	-1.0264	0.00221363	0.000318706		Os06g0550000|COMBINER_EST|AU083369|7	60S ribosomal protein L11-2 (L16). Splice isoform 2.
Os02g0801200|COMBINER|CI028837|3	(No Hit)	1.12006	0.0387891	0.0398257		Os12g0168700|mRNA|AK065718|CDS+3'UTR	AMP-dependent synthetase and ligase domain containing protein.	1.01997	0.0320095	0.0332417		Os02g0626100|mRNA|AK067923|CDS+3'UTR	Phenylalanine ammonia-lyase (EC 4.3.1.5).	2.38965	0.000702839	0.000798251		Os08g0267800|mRNA|AK101465|CDS+3'UTR	Cyclin-like F-box domain containing protein.	-1.00565	0.0364452	0.037676		Os07g0523700|COMBINER|AU095530|6	(No Hit)	-1.03575	0.000598345	0.00086223		Os05g0405000|mRNA|AK101783|CDS+3'UTR	Orthophosphate dikinase precursor (EC 2.7.9.1).	1.13605	1.24549e-06	1.3847e-05		Os04g0568700|mRNA|AY344483|CDS+3'UTR	Heat stress transcription factor Spl7 (Heat shock transcription factor) (Heat shock factor RHSF10).	-1.05693	0.000303207	0.000317758		Os01g0766200|mRNA|AK070278|CDS+3'UTR	Zn-finger, RING domain containing protein.	1.01155	0.00221	0.000317758		Os06g0730300|mRNA|AK099901|CDS+3'UTR	Eukaryotic protein of unknown function DUF829 family protein.
Os03g0103700|mRNA|AK060917|UTR	Non-protein coding transcript, uncharacterized transcript.	1.10819	0.0387476	0.0397893		Os02g0796300|mRNA|AK119386|CDS+3'UTR	CCR4-NOT transcription complex subunit 7 (CCR4-associated factor 1) (CAF1).	1.04727	0.0319964	0.0332356		Os08g0558900|mRNA|AK099200|CDS+3'UTR	F1F0-ATPase inhibitor protein.	1.22566	0.000700179	0.00079586		Os04g0677500|mRNA|AK100393|CDS+3'UTR	Pyruvate kinase, cytosolic isozyme (EC 2.7.1.40) (PK).	-1.25875	0.0362416	0.0374729		Os12g0244100|mRNA|AK121949|CDS+3'UTR	Heat shock 70 protein.	1.35883	0.000597108	0.00086223		Os03g0170900|mRNA|AK109355|CDS+3'UTR	Sucrose transporter.	1.80691	1.11081e-06	1.31214e-05		Os03g0146100|mRNA|AK104123|CDS+3'UTR	Tonoplast intrinsic protein (Tonoplast water channel).	-1.98709	0.000302297	0.000316893		Os03g0266900|mRNA|AK119717|CDS+3'UTR	Low molecular mass heat shock protein Oshsp17.3.	-1.84677	0.00220329	0.000316893		Os03g0206400|mRNA|AK107011|CDS+3'UTR	Conserved hypothetical protein.
Os01g0847100|mRNA|AK063795|CDS+3'UTR	Hypothetical protein.	-1.29628	0.0386634	0.039709		Os11g0157200|mRNA|AK104372|CDS+3'UTR	Harpin-induced 1 domain containing protein.	1.42797	0.0318106	0.0330499		Os01g0210600|mRNA|AK119774|CDS+3'UTR	Protein of unknown function DUF538 family protein.	1.2947	0.000699303	0.000795492		Os06g0218600|mRNA|AK104260|CDS+3'UTR	Plastocyanin-like domain containing protein.	-1.1175	0.036199	0.0374362		Os03g0427300|mRNA|M28159|CDS+3'UTR	Glutelin type-A III precursor.	-1.89966	0.000592136	0.000857682		Os08g0520900|mRNA|AB015615|CDS+3'UTR	Isoamylase (Fragment).	1.37203	1.06724e-06	1.31214e-05		Os05g0311000|mRNA|AK100201|CDS+3'UTR	Mu2 adaptin subunit (AP50) of AP2 domain containing protein.	1.03787	0.000301571	0.00031622		Os10g0503500|mRNA|AK070828|CDS+3'UTR	NAD-dependent malic enzyme 59 kDa isoform, mitochondrial precursor (EC 1.1.1.39) (NAD-ME).	1.03649	0.00216916	0.00031622		Os07g0615200|mRNA|AK065604|CDS+3'UTR	ZIM domain containing protein.
Os02g0255700|mRNA|AK060468|CDS+3'UTR	Hypothetical protein.	1.43353	0.0385814	0.0396309		Os01g0665500|mRNA|AY341844|CDS+3'UTR	WRKY transcription factor 34.	1.04315	0.0317816	0.0330272		Os10g0411700|mRNA|AK058209|CDS+3'UTR	Ribosomal protein S28.	-1.10343	0.000697787	0.000794395		Os06g0695700|mRNA|AK100512|CDS+3'UTR	Hypothetical protein.	-1.17829	0.0361984	0.0374362		Os07g0673400|mRNA|AK064061|CDS+3'UTR	Universal stress protein (Usp) family protein.	1.66559	0.000575793	0.000836165		Os03g0699000|mRNA|U43931|CDS+3'UTR	Oleosin family protein.	4.0339	1.04381e-06	1.31214e-05		Os12g0456200|mRNA|AK069528|CDS+3'UTR	Diaphanous protein homolog 2 (Diaphanous-related formin 2) (DRF2) (mDia3). Splice isoform 2.	-1.29416	0.000300269	0.000314943		Os08g0481400|mRNA|AK068244|CDS+3'UTR	Homeobox domain containing protein.	-1.09176	0.00214419	0.000314943		Os09g0442300|mRNA|D90408|CDS+3'UTR	Oryzain gamma chain precursor (EC 3.4.22.-).
Os02g0518400|mRNA|AK069284|CDS+3'UTR	Hypothetical protein.	-1.63366	0.0385345	0.0395889		Os03g0370500|mRNA|AK103723|CDS+3'UTR	Putative rRNA pseudouridine synthase family protein.	-1.02629	0.0316018	0.0328478		Os08g0486800|COMBINER|CI546700|6	(No Hit)	-1.06875	0.000697222	0.00079438		Os07g0695400|mRNA|AK100615|CDS+3'UTR	Spectrin repeat containing protein.	1.10284	0.0360774	0.0373251		Os05g0160200|mRNA|AK119731|CDS+3'UTR	Ubiquitin.	-1.03167	0.000569727	0.000829499		Os01g0880300|mRNA|AK101962|CDS+3'UTR	Pectinesterase family protein.	1.21224	8.85918e-07	1.28799e-05		Os01g0778500|COMBINER|CI411050|0	(No Hit)	-1.16818	0.000298881	0.000313575		Os05g0426300|mRNA|AK100779|CDS+3'UTR	Protein of unknown function DUF231 domain containing protein.	-1.13319	0.00213762	0.000313575		Os07g0668600|mRNA|AK108315|CDS+3'UTR	Hypothetical protein.
Os03g0145700|mRNA|AK065716|CDS+3'UTR	Conserved hypothetical protein.	-1.25833	0.0385241	0.0395844		Os08g0349100|COMBINER_EST|Os08g0349100|8	Plant disease resistance response protein family protein.	1.36883	0.0315656	0.0328174		Os06g0711700|COMBINER_EST|Os06g0711700|8	Galactose oxidase, central domain containing protein.	-1.17003	0.000696097	0.000793727		Os12g0171200|mRNA|AK107402|CDS+3'UTR	TRNA nucleotidyltransferase (EC 2.7.7.25).	-1.52351	0.0360757	0.0373251		Os11g0455500|mRNA|AK059712|CDS+3'UTR	Adenosylhomocysteinase (EC 3.3.1.1) (S-adenosyl-L-homocysteine hydrolase) (AdoHcyase).	-1.91012	0.000552213	0.000806087		Os11g0255200|COMBINER|CI482943|x	(No Hit)	1.63723	7.84852e-07	1.23614e-05		Os02g0530100|mRNA|AF198626|CDS+3'UTR	Copper chaperone homolog CCH.	1.20621	0.000298299	0.000313051		Os05g0420600|mRNA|AF017367|CDS+3'UTR	Cytochrome c.	1.13362	0.00210935	0.000313051		Os01g0615200|COMBINER_EST|CI224792|6	Transferase family protein.
Os01g0937900|COMBINER_EST|CI199811|6	Conserved hypothetical protein.	-1.43671	0.0383275	0.0393886		Os11g0109700|mRNA|AK072035|CDS+3'UTR	Uncharacterized Cys-rich domain containing protein.	1.12099	0.0315016	0.0327583		Os03g0345200|mRNA|D12633|CDS+3'UTR	40S ribosomal protein S21.	-1.02349	0.000688588	0.000785788		Os06g0578200|COMBINER_EST|Os06g0578200|8	Hypothetical protein.	1.02799	0.036064	0.0373251		Os06g0592500|mRNA|AK119729|CDS+3'UTR	Ethylene-responsive transcriptional coactivator.	2.31096	0.000542591	0.000794104		Os02g0172300|COMBINER|CI213353|6	(No Hit)	2.04756	7.72742e-07	1.23614e-05		Os07g0184800|mRNA|AK106132|CDS+3'UTR	Histone-like protein.	1.95935	0.000298213	0.000313049		Os06g0283400|mRNA|AK072153|CDS+3'UTR	Phosphatidylinositol 3- and 4-kinase domain containing protein.	-1.16999	0.00210548	0.000313049		Os03g0851100|mRNA|AF303468|CDS+3'UTR	Eftu.
Os03g0336200|mRNA|AK059473|CDS+3'UTR	BZIP transcription factor RF2b.	-1.10142	0.0383121	0.0393788		Os07g0681100|mRNA|AK103917|CDS+3'UTR	Atypical receptor-like kinase MARK.	1.03223	0.0314874	0.0327508		Os07g0673900|mRNA|AK120859|CDS+3'UTR	Hypoxia induced protein conserved region family protein.	1.28838	0.00067177	0.000767204		Os09g0377200|COMBINER_EST|Os09g0377200|8	Peptidase aspartic family protein.	1.01779	0.036001	0.0372681		Os01g0841600|mRNA|AK099310|CDS+3'UTR	Triosephosphate isomerase, cytosolic (EC 5.3.1.1) (TIM) (Triose- phosphate isomerase).	1.13033	0.000525039	0.000770423		Os03g0369100|mRNA|AK111061|CDS+3'UTR	Plant lipid transfer/seed storage/trypsin-alpha amylase inhibitor domain containing protein.	2.86845	5.3102e-07	1.00363e-05		Os04g0491900|COMBINER_EST|Os04g0491900|8	Hypothetical protein.	-1.07906	0.000296573	0.000311414		Os08g0372900|mRNA|AK073868|CDS+3'UTR	Annexin A7 (Annexin VII) (Synexin). Splice isoform Short.	-1.00077	0.0021003	0.000311414		Os05g0357800|mRNA|AK060514|CDS+3'UTR	Phospholipid/glycerol acyltransferase family protein.
Os08g0230600|mRNA|AK111371|CDS+3'UTR	Zn-binding protein, LIM domain containing protein.	-1.29936	0.0381442	0.0392123		Os01g0570800|mRNA|AK099914|CDS+3'UTR	IQ calmodulin-binding region domain containing protein.	1.45075	0.0313503	0.0326156		Os08g0314800|mRNA|AK104792|CDS+3'UTR	Poly(A)-binding protein.	-1.05466	0.000669999	0.000765789		Os06g0647600|mRNA|AK109473|CDS+3'UTR	Hypothetical protein.	1.0464	0.0359991	0.0372681		Os01g0840700|COMBINER_EST|CI562569|1	60S ribosomal protein L36.	-1.00873	0.00051263	0.000754184		Os03g0742900|mRNA|AJ251791|CDS+3'UTR	AUX/IAA protein family protein.	1.15221	4.43961e-07	9.32318e-06		Os02g0595400|mRNA|AK099175|CDS+3'UTR	Conserved hypothetical protein.	1.20427	0.000294459	0.000309281		Os03g0701100|mRNA|AK120078|CDS+3'UTR	Pre-mRNA splicing factor PRP18.	-1.03012	0.00209771	0.000309281		Os03g0812200|mRNA|AK060419|CDS+3'UTR	Zn-finger, RING domain containing protein.
Os07g0176600|mRNA|AK066812|CDS+3'UTR	Protein kinase domain containing protein.	-1.11224	0.0381067	0.0391799		Os10g0577500|mRNA|AK068365|CDS+3'UTR	Glycoside hydrolase, family 16 domain containing protein.	1.01846	0.0313189	0.0325902		Os02g0115900|mRNA|AF006825|CDS+3'UTR	Endosperm lumenal binding protein.	-1.83432	0.000664446	0.000760046		Os03g0789500|mRNA|AK059333|CDS+3'UTR	Hypothetical protein.	-1.06109	0.035703	0.0369741		Os06g0208700|mRNA|AK065860|CDS+3'UTR	Putative tyrosine phosphatase family protein.	1.37966	0.000507819	0.000749066		Os03g0742900|mRNA|AK059838|CDS+3'UTR	AUX/IAA protein family protein.	1.8823	2.63192e-07	6.21791e-06		Os04g0515300|mRNA|AK119791|CDS+3'UTR	Ribosomal protein L14 domain containing protein.	1.0024	0.000279069	0.000293198		Os08g0357300|mRNA|AK100580|CDS+3'UTR	Basic-leucine zipper (bZIP) transcription factor domain containing protein.	1.29135	0.00202451	0.000293198		Os11g0239500|COMBINER_EST|AU166381|7	Esterase/lipase/thioesterase domain containing protein.
Os02g0467200|mRNA|AK063704|CDS+3'UTR	Hypothetical protein.	1.10276	0.0380575	0.0391354		Os02g0594600|COMBINER_EST|Os02g0594600|8	Peptidase aspartic family protein.	1.12497	0.0312867	0.032564		Os05g0346300|mRNA|AK104191|CDS+3'UTR	40S ribosomal protein S7.	-1.2395	0.000657481	0.000752677		Os12g0141100|mRNA|AK100364|5'UTR+CDS	Phosphatidylinositol-4-phosphate 5-kinase family protein.	1.18086	0.035527	0.0367991		Os10g0401000|mRNA|AK120891|CDS+3'UTR	Conserved hypothetical protein.	1.73273	0.000506024	0.000748383		Os01g0273800|mRNA|AK109645|CDS+3'UTR	Flavin-containing monooxygenase FMO family protein.	2.0701	1.58276e-07	4.27344e-06		Os05g0116100|mRNA|AY074786|CDS+3'UTR	Glutathione dependent dehydroascorbate reductase precursor (EC 1.8.5.1) (Dehydroascorbate reductase) (Fragment).	1.11938	0.000278263	0.000292433		Os08g0144000|mRNA|AK073681|CDS+3'UTR	Zn-finger, CCHC type domain containing protein.	-1.29218	0.00200816	0.000292433		Os10g0498200|mRNA|AK059099|CDS+3'UTR	Epoxide hydrolase family protein.
Os05g0149400|mRNA|AK061064|CDS+3'UTR	1-aminocyclopropane-1-carboxylate oxidase.	-1.00801	0.0380525	0.0391354		Os02g0798300|mRNA|AK120999|CDS+3'UTR	Conserved hypothetical protein.	-1.61105	0.0311802	0.0324604		Os08g0326400|mRNA|AK098843|CDS+3'UTR	60S ribosomal protein L7a.	-1.42558	0.000651357	0.000746261		Os11g0122900|COMBINER|CI416970|x	(No Hit)	1.01086	0.0354983	0.0367766		Os01g0133400|mRNA|AK065247|CDS+3'UTR	Hexose transporter (Fragment).	1.3227	0.000501885	0.000744219		Os07g0106900|mRNA|AK108101|CDS+3'UTR	Plant disease resistance response protein family protein.	1.12312	1.23991e-07	3.9057e-06		Os04g0515300|mRNA|AK062092|CDS+3'UTR	Ribosomal protein L14 domain containing protein.	1.04493	0.000277565	0.000291781		Os04g0498600|mRNA|AF067194|CDS+3'UTR	S-adenosylmethionine decarboxylase proenzyme (EC 4.1.1.50) (AdoMetDC) (SamDC) [Contains: S-adenosylmethionine decarboxylase alpha chain; S- adenosylmethionine decarboxylase beta chain].	1.21185	0.0019827	0.000291781		Os05g0497200|COMBINER_EST|CI505584|0	Ethylene responsive element binding factor 4 (AtERF4).
Os04g0186400|mRNA|AF271893|CDS	Phosphate transporter 6.	-1.13497	0.0380142	0.039103		Os12g0541500|mRNA|AK062564|CDS+3'UTR	Elongation factor Ts (EF-Ts).	-1.14476	0.0311686	0.0324557		Os11g0582400|mRNA|AF516927|CDS+3'UTR	Hypothetical protein.	4.22753	0.000648862	0.000743994		osa-miR156b|Os01|3'seq	miRNA	1.21979	0.0354055	0.0366876		Os11g0455500|mRNA|AK098924|CDS+3'UTR	Adenosylhomocysteinase (EC 3.3.1.1) (S-adenosyl-L-homocysteine hydrolase) (AdoHcyase).	-2.03485	0.00049477	0.000735611		Os03g0750000|mRNA|AK071321|CDS+3'UTR	Universal stress protein (Usp) family protein.	1.25427	9.02283e-08	3.41063e-06		Os02g0130300|mRNA|AK058789|CDS+3'UTR	Zn-finger, RING domain containing protein.	-1.19485	0.000276546	0.000290791		Os07g0695300|mRNA|AK072806|CDS+3'UTR	Serine/threonine-protein kinase PBS1 (EC 2.7.1.37) (AvrPphB susceptible protein 1).	-1.10153	0.00198233	0.000290791		Os04g0431400|COMBINER_EST|Os04g0431400|8	Hypothetical protein.
Os03g0106000|mRNA|AK063343|CDS+3'UTR	Protein of unknown function UPF0187 family protein.	1.68373	0.0378567	0.038947		Os09g0426500|COMBINER_EST|AU095100|7	Protein of unknown function DUF6 domain containing protein.	-1.62531	0.0310217	0.03231		Os01g0797600|mRNA|AB036883|CDS+3'UTR	Ethylene responsive element binding factor3 (OsERF3).	1.13	0.000644834	0.000739965		Os01g0519700|COMBINER_EST|CI322867|5	SWIM Zn-finger domain containing protein.	1.12273	0.0353696	0.0366577		Os07g0214600|mRNA|D42141|CDS+3'UTR	Seed allergenic protein RA17 precursor.	2.01376	0.000477302	0.000711522		Os08g0290700|mRNA|AK071201|CDS+3'UTR	O-methyltransferase, family 2 domain containing protein.	3.76977	6.32261e-08	2.98743e-06		Os09g0560300|mRNA|AK099388|CDS+3'UTR	Conserved hypothetical protein.	1.07499	0.000274225	0.000288432		Os03g0409100|mRNA|AK105845|CDS+3'UTR	Ankyrin repeat containing protein.	-1.21444	0.00197219	0.000288432		Os07g0675200|mRNA|AK063620|CDS+3'UTR	Conserved hypothetical protein.
Os06g0538400|mRNA|AK108390|CDS+3'UTR	Hypothetical protein.	-1.17058	0.0378223	0.0389178		Os08g0230600|mRNA|AK111371|CDS+3'UTR	Zn-binding protein, LIM domain containing protein.	-1.15926	0.0309997	0.0322942		Os08g0152800|COMBINER_EST|CI548286|1	Conserved hypothetical protein.	-1.0033	0.000641804	0.000737076		Os01g0823100|mRNA|AK070463|CDS+3'UTR	Alpha-expansin OsEXPA2.	1.78678	0.0353439	0.0366383		Os03g0726200|mRNA|AK067068|CDS+3'UTR	Inositol 1, 3, 4-trisphosphate 56-kinase family protein.	1.34202	0.000464607	0.00069444		Os04g0587200|COMBINER_EST|Os04g0587200|8	Plant invertase/pectin methylesterase inhibitor domain containing protein.	1.34257	2.97315e-08	1.87308e-06		Os05g0422600|COMBINER_EST|Os05g0422600|8	Conserved hypothetical protein.	-1.0266	0.0002691	0.00028312		Os02g0192500|mRNA|AK059580|CDS+3'UTR	Beta-1,4-mannan synthase.	1.16999	0.0019398	0.00028312		Os03g0275100|mRNA|AK107250|CDS+3'UTR	TA11 protein (Fragment).
Os09g0565500|mRNA|AK063286|CDS+3'UTR	Invasin/intimin cell-adhesion domain containing protein.	1.09684	0.0378215	0.0389178		Os02g0543000|mRNA|AK066415|CDS+3'UTR	Abscisic stress ripening protein 1.	-1.16516	0.0309675	0.0322679		Os02g0465900|mRNA|AK104503|CDS+3'UTR	ChaC-like protein family protein.	-1.09634	0.000628391	0.000722248		Os01g0327500|mRNA|AK107756|CDS+3'UTR	Conserved hypothetical protein.	1.02473	0.035285	0.0365844		Os10g0170200|mRNA|AK121628|CDS+3'UTR	Ribosomal protein S10 family protein.	-1.15461	0.000464037	0.00069444		Os07g0604100|COMBINER|CI453930|0	(No Hit)	3.70005	4.11665e-09	3.89023e-07		Os08g0564500|COMBINER_EST|CI418443|0	Zn-finger, U1-like domain containing protein.	1.43211	0.000267865	0.000281901		Os06g0127000|mRNA|AK061048|CDS+3'UTR	Peroxisomal biogenesis factor 11 family protein.	1.06424	0.00193494	0.000281901		Os02g0594100|mRNA|AK067412|CDS+3'UTR	Protein kinase ATN1.
Os02g0817700|mRNA|AK069768|CDS+3'UTR	Acetyl-CoA acyltransferase (3-ketoacyl-coa thiolase) (EC 2.3.1.16).	1.03494	0.0378096	0.0389168		Os01g0679900|mRNA|AK120262|CDS+3'UTR	YTH domain protein 2 (High-glucose-regulated protein 8) (NY-REN-2 antigen) (CLL-associated antigen KW-14). Splice isoform 2.	1.015	0.0309641	0.0322679		Os05g0331800|COMBINER_EST|CI460582|0	Prolamin.	-1.63293	0.000628353	0.000722248		Os08g0132600|mRNA|AK068578|CDS+3'UTR	Conserved hypothetical protein.	-1.10141	0.0351763	0.0364789		Os12g0508300|mRNA|AK059123|CDS+3'UTR	Conserved hypothetical protein.	-1.50597	0.000460349	0.000691754		Os02g0185900|COMBINER_EST|CI051296|0	Cytochrome P450 family protein.	3.08798	5.9641e-10	1.12721e-07		Os03g0255500|mRNA|AK061620|CDS+3'UTR	Phosphoenolpyruvate carboxykinase [ATP] (EC 4.1.1.49) (PEP carboxykinase) (Phosphoenolpyruvate carboxylase) (PEPCK).	1.647	0.000266949	0.000281015		Os05g0542200|mRNA|AK071306|CDS+3'UTR	Epoxide hydrolase family protein.	1.26385	0.00192158	0.000281015		Os12g0167900|mRNA|D12630|CDS+3'UTR	60S ribosomal protein L3.
Os08g0167500|mRNA|AK071197|CDS+3'UTR	Conserved hypothetical protein.	-1.41841	0.0376908	0.0388005		Os04g0423400|mRNA|AK104264|CDS+3'UTR	ABA/WDS induced protein family protein.	-1.01876	0.0308503	0.0321603		Os05g0116100|mRNA|AK061836|CDS+3'UTR	Glutathione dependent dehydroascorbate reductase precursor (EC 1.8.5.1) (Dehydroascorbate reductase) (Fragment).	-1.10353	0.000626929	0.00072172		Os06g0274200|mRNA|AK073155|CDS+3'UTR	High mobility group-like nuclear protein 2.	-1.01832	0.0348954	0.0361947		Os03g0766100|mRNA|X15231|CDS+3'UTR	10 kDa prolamin precursor.	-1.64845	0.000457169	0.000688818								Os07g0546700|mRNA|U86017|CDS+3'UTR	Conserved hypothetical protein.	1.29036	0.00026572	0.000279799		Os02g0250700|mRNA|AK065073|UTR	Non-protein coding transcript, uncharacterized transcript.	1.0661	0.00190334	0.000279799		Os01g0802600|COMBINER_EST|CI176233|6	Circadian clock coupling factor ZGT.
Os07g0179200|mRNA|AK059946|CDS+3'UTR	Hypothetical protein.	1.09584	0.0375892	0.038702		Os07g0513100|COMBINER_EST|CI376533|6	3'-5' exonuclease domain containing protein.	1.10361	0.0308352	0.0321517		Os02g0634500|mRNA|AK062167|CDS+3'UTR	ATP-dependent Clp protease, proteolytic subunit ClpP (EC 3.4.21.92).	-1.11625	0.000621398	0.000715927		Os01g0541800|mRNA|AK066226|CDS+3'UTR	MtN3 and saliva related transmembrane protein family protein.	1.97943	0.0348662	0.0361715		Os12g0244100|mRNA|AK072071|CDS+3'UTR	Heat shock 70 protein.	1.35232	0.000456488	0.000688818								Os01g0369700|mRNA|AF309382|CDS+3'UTR	Glutathione S-transferase GST 8 (EC 2.5.1.18).	1.68389	0.000255727	0.000269352		Os01g0146200|COMBINER|CI533713|4	(No Hit)	1.01393	0.00190095	0.000269352		Os01g0661600|COMBINER_EST|CI063620|0	Conserved hypothetical protein.
Os03g0860900|mRNA|AK111575|CDS+3'UTR	Lissencephaly type-1-like homology motif domain containing protein.	1.02387	0.0375702	0.0386885		Os05g0581800|mRNA|AK100204|CDS+3'UTR	Protein of unknown function DUF1296 family protein.	1.07246	0.0307274	0.0320465		Os03g0139100|COMBINER_EST|CI054604|0	60S ribosomal protein L23.	-1.3283	0.000614989	0.00070911		Os04g0679000|COMBINER_EST|Os04g0679000|8	Sorbitol transporter.	1.07869	0.0348029	0.0361129		Os07g0219400|mRNA|X53856|CDS+3'UTR	Prolamin.	-1.41581	0.000450006	0.00068168								Os04g0462500|mRNA|AK071311|CDS+3'UTR	14-3-3-like protein GF14-6.	2.27901	0.0002544	0.00026803		Os02g0684400|mRNA|AK065103|CDS+3'UTR	Conserved hypothetical protein.	1.7665	0.00187809	0.00026803		Os03g0709000|mRNA|AK062406|CDS+3'UTR	Membrane-associated proteins in eicosanoid and glutathione metabolism (MAPEG) family protein.
Os07g0246200|mRNA|AK099348|CDS+3'UTR	Calreticulin (Fragment).	1.02583	0.0374968	0.0386189		Os03g0386000|mRNA|AK072984|CDS+3'UTR	WD domain protein-like.	1.01298	0.0307142	0.0320399		Os07g0664400|COMBINER_EST|CI014022|0	Alcohol dehydrogenase-like protein.	-1.33198	0.000613374	0.000707815		Os11g0155500|COMBINER_EST|CI409805|6	Amino acid/polyamine transporter I family protein.	1.03933	0.0347107	0.0360244		Os05g0459900|mRNA|AK058918|CDS+3'UTR	60S ribosomal protein L36-1.	-1.07407	0.000447316	0.000679437								Os01g0159600|mRNA|AK064055|CDS+3'UTR	Embryonic abundant protein 1.	2.28529	0.00025411	0.000267799		Os01g0652800|mRNA|AK058693|CDS+3'UTR	Hypothetical protein.	1.46973	0.00185981	0.000267799		Os04g0679900|mRNA|AK069950|CDS+3'UTR	Conserved hypothetical protein.
Os04g0331600|mRNA|AK100338|CDS+3'UTR	Peptidase aspartic family protein.	-1.34528	0.0374936	0.0386189		Os11g0593900|COMBINER|CI445543|x	(No Hit)	-1.08714	0.0306983	0.0320306		Os02g0465900|mRNA|AK104351|CDS+3'UTR	ChaC-like protein family protein.	-1.14138	0.000585877	0.000676627		Os07g0669800|mRNA|AK067946|CDS+3'UTR	Hypothetical protein.	1.39115	0.0346714	0.0359908		Os02g0718900|mRNA|AK100143|CDS+3'UTR	ADP,ATP carrier protein, mitochondrial precursor (ADP/ATP translocase) (Adenine nucleotide translocator) (ANT).	-1.78546	0.000437789	0.000666768								Os07g0573800|mRNA|AK104154|CDS+3'UTR	Pyridoxamine 5'-phosphate oxidase-related domain containing protein.	-1.20271	0.000249967	0.000263507		Os05g0108700|COMBINER|CI254462|6	(No Hit)	-1.19557	0.00184718	0.000263507		Os07g0119300|mRNA|AK070421|CDS+3'UTR	Myb, DNA-binding domain containing protein.
Os01g0224400|mRNA|AK064461|CDS+3'UTR	Mitochondrial substrate carrier family protein.	1.16836	0.0374526	0.0385854		Os10g0450900|mRNA|D21281|UTR	Glycine-rich cell wall structural protein 2 precursor.	-1.01257	0.0305863	0.031921		Os01g0219600|COMBINER_EST|CI229978|6	Endo-beta-1,4-glucanase.	1.08114	0.000580406	0.000670847		Os01g0194200|mRNA|AK073282|CDS+3'UTR	IQ calmodulin-binding region domain containing protein.	-1.08308	0.0345994	0.035923		Os03g0178000|mRNA|AK072285|CDS+3'UTR	EF-1 alpha.	-1.3617	0.000436465	0.000666558								Os06g0194900|mRNA|AK119193|CDS+3'UTR	Sucrose synthase 1 (EC 2.4.1.13) (Sucrose-UDP glucosyltransferase 1).	-1.91767	0.000249628	0.000263224		Os10g0416800|mRNA|AK104222|CDS+3'UTR	Class III chitinase.	1.04248	0.00184645	0.000263224		Os03g0828100|mRNA|AK062799|CDS+3'UTR	50S ribosomal protein L18.
Os03g0150800|mRNA|AF291813|CDS	High affinity phosphate transporter 2 (Phosphate transporter).	-1.05964	0.0373763	0.0385128		Os04g0408600|mRNA|AK121434|CDS+3'UTR	Protein of unknown function DUF662 family protein.	1.25379	0.0304834	0.0318207		Os03g0255500|mRNA|AK102392|CDS+3'UTR	Phosphoenolpyruvate carboxykinase [ATP] (EC 4.1.1.49) (PEP carboxykinase) (Phosphoenolpyruvate carboxylase) (PEPCK).	1.5371	0.000573444	0.000663332		Os11g0225000|mRNA|AK062328|CDS+3'UTR	Serine/threonine protein kinase domain containing protein.	1.23546	0.0345761	0.035906		Os03g0345200|mRNA|AK073724|CDS+3'UTR	40S ribosomal protein S21.	-1.43182	0.000429057	0.00065703								Os07g0609000|mRNA|AK106125|CDS+3'UTR	Cytochrome c and b562 family protein.	-1.09351	0.000248959	0.000262592		Os01g0124200|mRNA|AK067257|CDS+3'UTR	Bowman Birk trypsin inhibitor.	-1.05434	0.001845	0.000262592		Os02g0189400|mRNA|AK108100|CDS+3'UTR	Nitrate-induced NOI family protein.
Os07g0529600|mRNA|AK099918|CDS+3'UTR	Thiazole biosynthetic enzyme 1-1, chloroplast precursor.	1.47371	0.0370642	0.0381971		Os09g0408900|COMBINER_EST|CI137128|6	Protein kinase family protein.	1.24458	0.0304695	0.0318134		Os02g0510200|mRNA|AB049822|CDS+3'UTR	Acetohydroxyacid synthase.	-1.3662	0.0005694	0.000659185		Os04g0552000|COMBINER_EST|Os04g0552000|8	Beta-expansin.	1.01545	0.0345735	0.035906		Os02g0716500|mRNA|AK061506|CDS+3'UTR	Delta-12 fatty acid desaturase (Fragment).	-1.24444	0.000416716	0.000639876								Os03g0275900|mRNA|AK060190|CDS+3'UTR	U box domain containing protein.	-1.04641	0.000246873	0.000260464		Os12g0572500|mRNA|AK064511|CDS+3'UTR	Protein of unknown function XH domain containing protein.	1.05478	0.00183912	0.000260464		Os05g0519700|mRNA|AK105433|CDS+3'UTR	101 kDa heat shock protein.
Os02g0649900|COMBINER_EST|CI446246|4	Iron-phytosiderophore transporter protein yellow stripe 1.	-1.0242	0.0370583	0.038197		Os02g0460200|mRNA|AK060911|CDS+3'UTR	Conserved hypothetical protein.	1.07639	0.030257	0.0315986		Os12g0241000|mRNA|AK068925|CDS+3'UTR	Hypothetical protein.	-1.45497	0.000568304	0.000658446		Os11g0461000|mRNA|AK062672|CDS+3'UTR	Peptidase S10, serine carboxypeptidase family protein.	1.25476	0.0345372	0.0358797		Os10g0466700|mRNA|D21300|CDS+3'UTR	60S ribosomal protein L17 [Oryza sativa (japonica cultivar-group)].	-1.30077	0.0004139	0.000637293								Os03g0383800|mRNA|AK061915|CDS+3'UTR	Hypothetical protein.	1.07271	0.000246829	0.000260464		Os04g0498600|mRNA|AK098918|CDS+3'UTR	S-adenosylmethionine decarboxylase proenzyme (EC 4.1.1.50) (AdoMetDC) (SamDC) [Contains: S-adenosylmethionine decarboxylase alpha chain; S- adenosylmethionine decarboxylase beta chain].	1.11222	0.00182416	0.000260464		Os07g0620300|mRNA|AK099150|CDS+3'UTR	Clathrin adaptor complex, medium chain family protein.
Os06g0608600|mRNA|AK061418|CDS+3'UTR	Conserved hypothetical protein.	-1.01095	0.0369443	0.0380855		Os03g0561400|COMBINER_EST|CI077113|6	RNA-directed DNA polymerase (Reverse transcriptase) domain containing protein.	1.28631	0.0302354	0.0315831		Os01g0523000|mRNA|AK105213|CDS+3'UTR	Hypothetical protein.	-1.65108	0.000550001	0.000637752		Os06g0731900|mRNA|AK064258|CDS+3'UTR	Protein of unknown function DUF707 family protein.	-1.02007	0.034454	0.0358004		Os02g0478600|mRNA|AK058347|CDS+3'UTR	40S ribosomal protein S15a.	-1.07182	0.000399478	0.000616777								Os11g0199200|mRNA|AB039278|CDS+3'UTR	Protein disulfide-isomerase precursor (EC 5.3.4.1) (PDI).	1.67896	0.00024515	0.000258793		Os03g0275700|mRNA|AK111329|CDS+3'UTR	Hypothetical protein.	-1.1197	0.00178687	0.000258793		Os01g0717000|mRNA|AY336800|CDS+3'UTR	GmCK1p (EC 2.7.1.32).
Os11g0186900|mRNA|AK105491|CDS+3'UTR	1-aminocyclopropane-1-carboxylate oxidase.	1.2308	0.036927	0.0380736		Os08g0143500|mRNA|AK061094|CDS+3'UTR	Glycosyl transferase, family 14 protein.	1.09858	0.0301791	0.0315315		Os09g0539800|mRNA|D29690|CDS+3'UTR	Acyl carrier protein III, chloroplast precursor (ACP III).	1.10854	0.000545631	0.000633196		Os06g0648200|mRNA|AK063001|UTR	Hypothetical protein.	-1.13044	0.03443	0.0357825		Os03g0655100|COMBINER|CI479282|0	(No Hit)	1.6261	0.000389216	0.000602588								Os03g0410300|mRNA|AK104174|CDS+3'UTR	Protein of unknown function DUF1313 family protein.	-1.10477	0.000241824	0.000255354		Os07g0530300|mRNA|AK109327|CDS+3'UTR	Conserved hypothetical protein.	1.10435	0.00178023	0.000255354		Os04g0430200|mRNA|AK104956|CDS+3'UTR	Phosphatidylinositol-specific phospholipase C, X region domain containing protein.
Os07g0553400|COMBINER_EST|Os07g0553400|8	Cellulose synthase family protein.	-1.00961	0.0368838	0.038035		Os02g0706600|COMBINER_EST|CI055726|6	ZF-HD homeobox protein Cys/His-rich dimerisation region domain containing protein.	1.09728	0.0301428	0.0315006		Os02g0168100|mRNA|AK058890|CDS+3'UTR	4-hydroxyphenylpyruvate dioxygenase (EC 1.13.11.27) (4HPPD) (HPD) (HPPDase).	1.03108	0.000540648	0.00062792		Os06g0726400|mRNA|AK119436|CDS+3'UTR	Branching enzyme-I precursor (Starch-branching enzyme I).	1.05995	0.0344179	0.0357769		Os03g0424500|mRNA|AK104954|CDS+3'UTR	40S ribosomal protein S19.	-1.36919	0.000384905	0.00059756								Os04g0591300|mRNA|AK105120|CDS+3'UTR	Conserved hypothetical protein.	-1.04533	0.000236989	0.000250318		Os05g0209100|mRNA|AK069043|CDS+3'UTR	Glycoside hydrolase, family 47 protein.	-1.36486	0.00177963	0.000250318		Os03g0233700|COMBINER|CI357856|5	(No Hit)
Os06g0247000|mRNA|AK111681|CDS+3'UTR	Avr9/Cf-9 rapidly elicited protein 231.	-1.49041	0.0367313	0.0378836		Os09g0565200|mRNA|AK104354|CDS+3'UTR	31 kDa ribonucleoprotein, chloroplast precursor.	-1.02456	0.0301388	0.0315006		Os12g0145700|mRNA|AK071391|CDS+3'UTR	Pyruvate kinase family protein.	1.2793	0.000536905	0.000624077		Os05g0329100|mRNA|AB016504|CDS+3'UTR	Prolamin.	-1.06804	0.0339513	0.0352989		Os05g0355500|mRNA|AK105054|CDS+3'UTR	Ribosomal L29e protein family protein.	-1.43998	0.000378553	0.000589327								Os11g0112000|mRNA|AF014931|UTR	Aie2 protein.	1.14719	0.000232822	0.000245986		Os06g0714000|mRNA|AK069538|CDS+3'UTR	Protein of unknown function UPF0183 family protein.	1.00156	0.00176718	0.000245986		Os04g0287400|mRNA|AK121494|CDS+3'UTR	WRKY transcription factor 51.
Os01g0603300|mRNA|AK103432|CDS+3'UTR	MCB2 protein.	1.47013	0.0366969	0.0378541		Os01g0194000|mRNA|AK071994|CDS+3'UTR	Conserved hypothetical protein.	-1.22354	0.0300055	0.0313712		Os08g0484600|mRNA|AK100591|CDS+3'UTR	OSK4.	-1.17313	0.00052212	0.000607381		Os09g0426100|mRNA|AK068810|5'UTR+CDS	Protein of unknown function DUF6 domain containing protein.	1.14469	0.0338635	0.0352145		Os03g0758800|mRNA|AK121592|CDS+3'UTR	Eukaryotic translation initiation factor 5A-2 (eIF-5A) (eIF-4D).	-1.07133	0.000375334	0.000585938								Os04g0614600|mRNA|AK102306|CDS+3'UTR	Viroid RNA-binding protein (Fragment).	1.03277	0.00022661	0.00023949		Os10g0446400|mRNA|AK059905|CDS+3'UTR	Conserved hypothetical protein.	-1.07953	0.00176131	0.00023949		Os02g0203000|COMBINER_EST|AU096937|7	Concanavalin A-like lectin/glucanase domain containing protein.
Os11g0157200|mRNA|AK104466|CDS+3'UTR	Harpin-induced 1 domain containing protein.	1.1303	0.0365094	0.0376665		Os03g0822400|mRNA|AK070075|CDS+3'UTR	Conserved hypothetical protein.	1.16251	0.0299313	0.0313007		Os03g0146100|mRNA|AK059438|CDS+3'UTR	Tonoplast intrinsic protein (Tonoplast water channel).	-1.46531	0.000519537	0.000604866		Os09g0264400|mRNA|AK100987|CDS+3'UTR	E-class P450, group I family protein.	1.95785	0.0338559	0.0352136		Os11g0210300|mRNA|AK061267|CDS+3'UTR	Alcohol dehydrogenase 1.	1.21446	0.000371167	0.000581048								Os06g0507100|COMBINER_EST|CI231887|6	Gliadin/LMW glutenin family protein.	-1.69441	0.000225216	0.000238084		Os10g0486100|COMBINER_EST|AU096913|6	Cytochrome P450-like protein (CYP86B1).	1.09863	0.00175814	0.000238084		Os02g0496900|mRNA|AK059542|CDS+3'UTR	Conserved hypothetical protein.
Os12g0136500|mRNA|AK066751|UTR	Non-protein coding transcript, unclassifiable transcript.	-1.38033	0.0364795	0.0376415		Os11g0645200|COMBINER_EST|CI452641|3	Aldo/keto reductase family protein.	-1.60426	0.0299024	0.0312775		Os02g0105900|mRNA|AK103949|CDS+3'UTR	40S ribosomal protein S4.	-1.15877	0.000510115	0.000594377		Os01g0339500|mRNA|AK066107|CDS+3'UTR	Conserved hypothetical protein.	1.6324	0.0338467	0.035211		Os02g0162500|mRNA|AK058907|CDS+3'UTR	40S ribosomal protein S14 (Clone MCH1).	-1.44761	0.000370043	0.000580905								Os12g0630500|COMBINER_EST|CI551784|0	Antifungal protein R (Fragment).	1.32916	0.000224208	0.000237085		Os06g0528600|mRNA|AJ251302|CDS+3'UTR	Spermidine synthase 1 (EC 2.5.1.16) (Putrescine aminopropyltransferase 1) (SPDSY 1).	1.01223	0.00175563	0.000237085		Os02g0106800|mRNA|AK060675|CDS+3'UTR	Conserved hypothetical protein.
Os10g0198600|mRNA|AK068249|CDS+3'UTR	Intron-encoded nuclease 2 domain containing protein.	1.03117	0.0364645	0.037632		Os05g0114400|mRNA|AK108981|CDS+3'UTR	Zn-finger, C2H2 type domain containing protein.	-1.17178	0.0298795	0.0312606		Os01g0898500|mRNA|AK106563|CDS+3'UTR	Patatin-like protein 2 (Fragment).	-1.6266	0.000494686	0.000576866		Os04g0260100|COMBINER|CI543163|6	(No Hit)	1.13921	0.0338272	0.0351977		Os08g0345800|mRNA|AK071826|CDS+3'UTR	Glucose-1-phosphate adenylyltransferase small subunit, chloroplast precursor (EC 2.7.7.27) (ADP-glucose synthase) (ADP-glucose pyrophosphorylase) (AGPASE B) (Alpha-D-glucose-1-phosphate adenyl transferase).	1.88115	0.000368765	0.00058052								Os08g0152800|COMBINER_EST|CI548286|1	Conserved hypothetical protein.	-1.30498	0.000224015	0.000236947		Os05g0488000|mRNA|AK069201|CDS+3'UTR	Helix-turn-helix, Fis-type domain containing protein.	1.00137	0.00175417	0.000236947		Os05g0556900|mRNA|AK058525|CDS+3'UTR	Ribosomal protein L35A.
Os02g0507600|COMBINER|CI432016|1	(No Hit)	1.49154	0.0364463	0.037619		Os03g0161600|mRNA|AK107770|CDS+3'UTR	Conserved hypothetical protein.	-1.16283	0.0297602	0.0311429		Os07g0665200|mRNA|D01000|CDS+3'UTR	Superoxide dismutase [Cu-Zn] 2 (EC 1.15.1.1).	1.30808	0.000491431	0.000573536		Os05g0459700|COMBINER_EST|Os05g0459700|8	Beta-Ig-H3/fasciclin domain containing protein.	1.15636	0.0335964	0.0349645		Os11g0220800|mRNA|AK103710|CDS+3'UTR	60S ribosomal protein L10 (QM protein homolog).	-1.25709	0.000368475	0.00058052								Os03g0297400|mRNA|AK060653|CDS+3'UTR	Malonyl-CoA:ACP transacylase (EC 2.3.1.39) (Fragment).	1.06946	0.0002234	0.000236364		Os04g0449800|COMBINER_EST|CI171783|6	Esterase/lipase/thioesterase domain containing protein.	-1.111	0.00175231	0.000236364		Os08g0117300|mRNA|AJ417519|CDS+3'UTR	40S ribosomal protein S13.
Os03g0172000|mRNA|AK122024|CDS+3'UTR	Peptidase S59, nucleoporin family protein.	1.05898	0.0364062	0.0375836		Os05g0217000|mRNA|AK062517|CDS+3'UTR	Protein of unknown function DUF1070 family protein.	-1.37914	0.0297319	0.0311202		Os02g0541300|COMBINER_EST|CI148106|6	Histidine decarboxylase (Serine decarboxylase).	-1.73244	0.00049101	0.000573509		Os01g0536000|mRNA|AK120431|CDS+3'UTR	Serine/threonine protein kinase SOS2 (CBL-interacting protein kinase 24).	1.08839	0.0335711	0.034945		Os05g0453700|mRNA|AK073600|CDS+3'UTR	Universal stress protein (Usp) family protein.	1.81243	0.000365016	0.000577857								Os06g0194900|mRNA|AK098923|CDS+3'UTR	Sucrose synthase 1 (EC 2.4.1.13) (Sucrose-UDP glucosyltransferase 1).	-1.8551	0.000222147	0.000235104		Os08g0192900|mRNA|AK059471|CDS+3'UTR	RNA-binding region RNP-1 (RNA recognition motif) domain containing protein.	1.38589	0.0017436	0.000235104		Os08g0180300|mRNA|AK070470|CDS+3'UTR	SNF2-related domain containing protein.
Os10g0427600|mRNA|AK109862|CDS+3'UTR	MATH domain containing protein.	-1.49273	0.0362207	0.0373979		Os07g0132700|COMBINER|CI404602|6	(No Hit)	1.02519	0.0296706	0.0310631		Os03g0576700|mRNA|AK104895|CDS+3'UTR	60S ribosomal protein L13 (BBC1 protein homolog).	-1.41184	0.000488645	0.00057121		Os05g0130200|mRNA|AK062489|UTR	Non-protein coding transcript, putative npRNA.	1.01978	0.0335516	0.0349316		Os03g0340500|mRNA|AK099406|CDS+3'UTR	Sucrose synthase.	1.78958	0.000364974	0.000577857								Os10g0450900|mRNA|AK119244|CDS+3'UTR	Glycine-rich cell wall structural protein 2 precursor.	1.30415	0.000221806	0.000234809		Os01g0585300|mRNA|AK071353|CDS+3'UTR	Protein of unknown function DUF1118 family protein.	-1.29467	0.0017435	0.000234809		Os01g0191700|mRNA|AK121093|CDS+3'UTR	Pyrophosphate-fructose-6-phosphate 1-phosphotransferase-like protein (Pyrophosphate-dependent phosphofructo-1-kinase-like protein).
Os03g0192600|mRNA|AK111026|CDS+3'UTR	Plant lipid transfer protein/Par allergen family protein.	-1.02743	0.0361926	0.0373747		Os08g0386200|mRNA|AK111606|CDS+3'UTR	WRKY transcription factor 69.	1.07287	0.0296671	0.0310631		Os11g0482000|mRNA|D29726|CDS+3'UTR	Ribosomal protein S7 family protein.	-1.35912	0.000487729	0.000570603		Os12g0221700|COMBINER|CI167504|6	(No Hit)	1.02707	0.0335414	0.0349279		Os02g0718900|mRNA|D12637|CDS+3'UTR	ADP,ATP carrier protein, mitochondrial precursor (ADP/ATP translocase) (Adenine nucleotide translocator) (ANT).	-1.86355	0.000357949	0.00056988								Os02g0762400|mRNA|AK103084|CDS+3'UTR	Cyclin-dependent kinase inhibitor family protein.	1.03188	0.0002208	0.00023381		Os05g0106600|mRNA|AK061651|CDS+3'UTR	Non-muscle actin.	-1.17963	0.00174291	0.00023381		Os05g0420600|mRNA|D12634|CDS+3'UTR	Cytochrome c.
Os05g0565400|mRNA|AK068910|CDS+3'UTR	Protein of unknown function DUF561 family protein.	-1.01572	0.0361809	0.0373685		Os01g0935000|mRNA|AK070390|CDS+3'UTR	Zn-finger, C2H2 type domain containing protein.	-1.026	0.0296268	0.0310312		Os03g0177500|mRNA|AK119537|CDS+3'UTR	EF-1 alpha.	-1.54598	0.000484748	0.000567577		Os01g0229800|COMBINER_EST|Os01g0229800|8	Purine and other phosphorylases, family 1 protein.	1.19366	0.0335065	0.0348985		Os03g0780400|mRNA|AK061347|CDS+3'UTR	Actin-depolymerizing factor 6 (ADF-6) (AtADF6).	1.02902	0.00035306	0.000563692								Os11g0700900|mRNA|AB027423|CDS+3'UTR	Class III chitinase homologue (OsChib3H-b).	1.0783	0.000217425	0.000230301		Os07g0626500|mRNA|AK103267|CDS+3'UTR	Protein kinase domain containing protein.	-1.00314	0.00173105	0.000230301		Os03g0837300|mRNA|AK121140|CDS+3'UTR	Nicotinate phosphoribosyltransferase and related family protein.
Os11g0416500|COMBINER|CI432322|6	(No Hit)	-1.03458	0.0361367	0.0373286		Os01g0971800|mRNA|AY581256|CDS+3'UTR	Myb, DNA-binding domain containing protein.	-1.15444	0.0294947	0.0308998		Os05g0323900|mRNA|D29734|CDS+3'UTR	Manganese-superoxide dismutase precursor (EC 1.15.1.1).	1.02058	0.000479842	0.000562291		Os05g0157300|mRNA|AK109361|CDS+3'UTR	4Fe-4S ferredoxin, iron-sulfur binding domain containing protein.	-1.00025	0.0334929	0.0348912		Os04g0404400|mRNA|AK112111|CDS+3'UTR	Bipartite response regulator, C-terminal effector domain containing protein.	1.3544	0.000352526	0.000563692								Os01g0258700|mRNA|AK111727|CDS+3'UTR	Zn-finger, C-x8-C-x5-C-x3-H type domain containing protein.	-1.24316	0.00021603	0.000228889		Os03g0196500|COMBINER_EST|CI200378|6	Cyclin-like F-box domain containing protein.	-1.0696	0.00169973	0.000228889		Os05g0556900|mRNA|AK058689|CDS+3'UTR	Ribosomal protein L35A.
Os07g0618500|mRNA|AK068210|CDS+3'UTR	Folate synthesis protein precursor [INCLUDES: 2-amino-4-hydroxy-6- hydroxymethyldihydropteridine pyrophosphokinase (EC 2.7.6.3) (HPPK); dihydropteroate synthase (EC 2.5.1.15) (DHPS)].	1.10062	0.0361308	0.0373284		Os03g0420600|COMBINER_EST|Os03g0420600|8	Conserved hypothetical protein.	-1.36631	0.0293863	0.0307933		Os05g0533700|COMBINER_EST|CI562654|0	NADH-ubiquinone oxidoreductase subunit PSST (Fragment).	1.33226	0.000473411	0.000555207		Os03g0306800|mRNA|AK103722|CDS+3'UTR	CP12 (Fragment).	-1.02861	0.0333335	0.034732		Os10g0563700|mRNA|AK072751|CDS+3'UTR	Nucleoside diphosphate kinase family protein.	-1.44901	0.000347633	0.000558199								Os03g0709000|mRNA|AK062406|CDS+3'UTR	Membrane-associated proteins in eicosanoid and glutathione metabolism (MAPEG) family protein.	1.22875	0.000215627	0.000228526		Os08g0113100|mRNA|AF429947|CDS+3'UTR	Fructokinase 2.	-1.69077	0.0016928	0.000228526		Os12g0165700|mRNA|AK099823|CDS+3'UTR	Transcription factors TFIIS, elongin A, CRSP70, conserved domain containing protein.
Os01g0581800|COMBINER|CI429159|0	(No Hit)	-1.36878	0.0361137	0.0373165		Os06g0264700|COMBINER_EST|CI048347|6	Acylphosphatase domain containing protein.	1.14195	0.0293835	0.0307933		Os06g0177100|COMBINER|CI553058|0	(No Hit)	-1.00024	0.000470106	0.00055178		Os06g0699500|mRNA|AK062047|CDS+3'UTR	Macrophage migration inhibitory factor family protein.	-1.15765	0.0332484	0.0346502		Os07g0555000|mRNA|AK105566|CDS+3'UTR	Conserved hypothetical protein.	1.49548	0.000338925	0.000545777								Os07g0111600|mRNA|AK062093|CDS+3'UTR	Purple acid phosphatase.	1.0546	0.000214679	0.000227585		Os01g0227200|mRNA|AK103247|CDS+3'UTR	Somatic embryogenesis receptor kinase-like protein.	-1.22515	0.00168883	0.000227585		Os06g0490700|mRNA|AK071337|CDS+3'UTR	Hypothetical protein.
Os03g0792600|mRNA|AK103751|CDS+3'UTR	DNA polymerase III clamp loader subunit, C-terminal domain containing protein.	1.45973	0.0360923	0.0373002		Os03g0850400|mRNA|AK121930|CDS+3'UTR	Aspartate kinase precursor (EC 2.7.2.4).	1.02202	0.029359	0.0307785		Os08g0116500|mRNA|AK060433|UTR	60S acidic ribosomal protein P1 (L12).	-1.02783	0.000468455	0.000550292		Os01g0805900|mRNA|L19598|CDS+3'UTR	Tubulin beta-2 chain (Beta-2 tubulin).	-1.10381	0.0332094	0.0346164		Os06g0612800|mRNA|AK069720|CDS+3'UTR	Zn-finger, A20-like domain containing protein.	1.10255	0.000328642	0.000530739								Os09g0516900|mRNA|AK067607|CDS+3'UTR	C2 domain containing protein.	1.19772	0.000214491	0.00022745		Os07g0151200|COMBINER_EST|CI457790|2	General substrate transporter family protein.	1.04446	0.00168738	0.00022745		Os12g0468600|mRNA|AK060961|CDS+3'UTR	Metallo-dependent hydrolase, composite domain containing protein.
Os12g0494200|COMBINER|CI315240|6	(No Hit)	-1.14678	0.0360583	0.037271		Os03g0158500|mRNA|AK062076|CDS+3'UTR	YT521-B-like protein family protein.	-1.21328	0.0293346	0.0307599		Os12g0508300|mRNA|AK059123|CDS+3'UTR	Conserved hypothetical protein.	-1.36702	0.000467777	0.000549944		Os03g0850900|mRNA|AK062526|CDS+3'UTR	Chemocyanin precursor (Basic blue protein) (Plantacyanin).	1.14921	0.0331747	0.0345871		Os12g0623900|mRNA|AK099069|CDS+3'UTR	Ethylene-responsive methionine synthase (Fragment).	-1.11518	0.000324864	0.000526148								Os08g0464000|mRNA|AK102612|CDS+3'UTR	Protein of unknown function DUF704 domain containing protein.	-1.01419	0.000214061	0.000227058		Os01g0711900|mRNA|AK108302|CDS+3'UTR	Conserved hypothetical protein.	-1.15083	0.00168459	0.000227058		Os12g0562000|mRNA|AK120607|CDS+3'UTR	Hypothetical protein.
Os12g0161900|COMBINER_EST|CI081695|6	Zn-finger-like, PHD finger domain containing protein.	1.76687	0.0359207	0.0371345		Os02g0532300|mRNA|AK107958|CDS+3'UTR	Alpha/beta hydrolase fold domain containing protein.	-1.08315	0.029226	0.0306529		Os06g0701100|mRNA|AK065230|CDS+3'UTR	Eukaryotic initiation factor 4A (eIF4A) (eIF-4A).	-1.36022	0.000466431	0.00054881		Os10g0374700|mRNA|AK067540|CDS+3'UTR	Conserved hypothetical protein.	1.03694	0.0331096	0.034526		Os12g0167900|mRNA|D12630|CDS+3'UTR	60S ribosomal protein L3.	-1.76609	0.00031598	0.000513239								Os02g0168400|COMBINER_EST|CI230450|6	ARM repeat fold domain containing protein.	-1.10362	0.000212467	0.000225431		Os01g0673300|COMBINER_EST|Os01g0673300|8	Cyclin-like F-box domain containing protein.	-1.18704	0.00166865	0.000225431		Os02g0557100|mRNA|AK068385|CDS+3'UTR	AIG1 domain containing protein.
Os05g0587100|mRNA|AK101645|CDS+3'UTR	Protein phosphatase 2C family protein.	1.0778	0.0359099	0.0371292		Os03g0439700|mRNA|AK065720|CDS+3'UTR	Protein of unknown function DUF1230 family protein.	-1.15105	0.0292136	0.0306469		Os10g0411700|mRNA|AK121099|CDS+3'UTR	Ribosomal protein S28.	-1.03884	0.000460946	0.0005428		Os04g0345100|mRNA|AK062945|UTR	Non-protein coding transcript, unclassifiable transcript.	-1.088	0.0329051	0.0343196		Os08g0497300|mRNA|AK070235|CDS+3'UTR	Cellular retinaldehyde binding/alpha-tocopherol transport family protein.	1.21303	0.000314948	0.000513045								Os06g0252300|mRNA|AK066448|CDS+3'UTR	TF-like protein (Fragment).	-1.14456	0.000209617	0.00022247		Os01g0812100|mRNA|AK107118|CDS+3'UTR	Harpin-induced 1 domain containing protein.	-1.59773	0.00164776	0.00022247		Os03g0288000|mRNA|AK103162|CDS+3'UTR	Metallothionein-like protein 1 (MT-1).
Os04g0510700|COMBINER_EST|CI444088|0	Conserved hypothetical protein.	1.0905	0.0358539	0.0370771		Os12g0162500|mRNA|AF465825|CDS+3'UTR	BZIP-like protein.	1.02765	0.0290869	0.0305208		Os02g0105900|mRNA|AK061776|CDS+3'UTR	40S ribosomal protein S4.	-1.20244	0.000453597	0.000534583		Os03g0741600|COMBINER_EST|AU083462|7	Prenylated rab acceptor PRA1 family protein.	1.95955	0.0328753	0.0342954		Os03g0340500|mRNA|AK060797|CDS+3'UTR	Sucrose synthase.	1.79887	0.000303033	0.000495072								Os05g0453700|mRNA|AK063881|CDS+3'UTR	Universal stress protein (Usp) family protein.	-1.22094	0.000209185	0.000222074		Os07g0635900|mRNA|AY607689|CDS+3'UTR	Protein of unknown function UPF0057 family protein.	1.46524	0.00164607	0.000222074		Os02g0555900|COMBINER_EST|CI192652|6	Protein kinase domain containing protein.
Os01g0736300|mRNA|AK100519|CDS+3'UTR	UDP-glucuronosyl/UDP-glucosyltransferase family protein.	1.14027	0.0358509	0.0370771		Os05g0437800|mRNA|AK106328|CDS+3'UTR	Conserved hypothetical protein.	1.01678	0.0290249	0.0304627		Os03g0432100|mRNA|AJ004965|CDS+3'UTR	Pyruvate, phosphate dikinase, chloroplast precursor (EC 2.7.9.1) (Pyruvate, orthophosphate dikinase).	2.00087	0.000449099	0.000529716		Os02g0164900|mRNA|AK070569|CDS+3'UTR	Auxin response factor 6.	1.07218	0.0328092	0.0342332		Os06g0612800|mRNA|AY345599|CDS+3'UTR	Zn-finger, A20-like domain containing protein.	1.0725	0.000300513	0.000492386								Os01g0760600|mRNA|AK067557|CDS+3'UTR	Aspartate aminotransferase, cytoplasmic (EC 2.6.1.1) (Transaminase A).	1.16527	0.000207895	0.000220768		Os11g0664000|COMBINER|CI517285|0	(No Hit)	-1.19935	0.00161399	0.000220768		Os09g0413500|mRNA|AK059401|UTR	60S ribosomal protein L34.
Os02g0670900|mRNA|AK064827|CDS+3'UTR	Amino acid transporter protein-like.	1.45563	0.0358058	0.0370389		Os09g0314500|COMBINER_EST|CI452255|2	RNA-binding region RNP-1 (RNA recognition motif) domain containing protein.	1.17427	0.0289314	0.0303715		Os12g0124200|mRNA|AK121503|CDS+3'UTR	Ribosomal protein S9 domain containing protein.	-1.46462	0.000443083	0.000523049		Os10g0551800|mRNA|L27209|CDS+3'UTR	Root-specific protein (RCc2 protein).	1.06518	0.0328045	0.0342332		Os01g0925400|mRNA|AK068446|CDS+3'UTR	No apical meristem (NAM) protein domain containing protein.	1.20169	0.000299984	0.000492386								Os06g0194900|mRNA|AK072074|CDS+3'UTR	Sucrose synthase 1 (EC 2.4.1.13) (Sucrose-UDP glucosyltransferase 1).	-1.58651	0.000207318	0.000220217		Os05g0553000|mRNA|AK061681|CDS+3'UTR	ATP synthase beta chain, mitochondrial precursor (EC 3.6.3.14).	1.03169	0.00161332	0.000220217		Os10g0470900|mRNA|AK120962|CDS+3'UTR	RNA-binding region RNP-1 (RNA recognition motif) domain containing protein.
Os01g0543300|COMBINER|CI014544|6	(No Hit)	-1.01901	0.0357181	0.036954		Os08g0229500|mRNA|AK070783|CDS+3'UTR	Hypothetical protein.	1.07634	0.028734	0.030171		Os08g0558900|mRNA|AB029059|CDS+3'UTR	F1F0-ATPase inhibitor protein.	1.07078	0.000435888	0.000514978		Os03g0784900|mRNA|AK060949|CDS+3'UTR	Conserved hypothetical protein.	-1.02201	0.0328017	0.0342332		Os11g0634500|COMBINER_EST|CI457804|0	40S ribosomal protein S29.	-1.04063	0.000296807	0.000489167								Os08g0535700|COMBINER_EST|CI226146|6	Glycerophosphoryl diester phosphodiesterase family protein.	-1.42163	0.000206916	0.000219852		Os10g0397400|mRNA|AK111949|CDS+3'UTR	Cell elongation protein DIMINUTO (Cell elongation protein Dwarf1).	1.17367	0.00159603	0.000219852		Os01g0667700|mRNA|AK069011|CDS+3'UTR	Zn-finger, RING domain containing protein.
Os04g0668700|mRNA|AK065237|CDS+3'UTR	Phosphatidylinositol 3- and 4-kinase domain containing protein.	-1.02656	0.035688	0.0369287		Os04g0331900|mRNA|AK071460|CDS+3'UTR	Hypothetical protein.	-1.28667	0.0286887	0.0301303		Os03g0289100|mRNA|U55768|CDS+3'UTR	OSK3 (OSK5).	-1.02481	0.000435246	0.000514642		Os02g0805200|mRNA|AK071591|CDS+3'UTR	Proliferating cell nuclear antigen (PCNA) (Cyclin).	-1.08904	0.0327329	0.0341739		Os03g0576700|mRNA|AK070375|CDS+3'UTR	60S ribosomal protein L13 (BBC1 protein homolog).	-1.17743	0.000296476	0.000489167								Os03g0177500|mRNA|AK061464|CDS+3'UTR	EF-1 alpha.	1.47155	0.000205521	0.000218432		Os04g0620700|mRNA|AK063918|CDS+3'UTR	RNA-binding region RNP-1 (RNA recognition motif) domain containing protein.	1.06206	0.00158719	0.000218432		Os02g0834300|mRNA|AK119712|CDS+3'UTR	Allergen V5/Tpx-1 related family protein.
Os06g0102600|COMBINER|CI441673|x	(No Hit)	1.63048	0.0356338	0.0368784		Os04g0132900|COMBINER|CI411802|6	(No Hit)	1.04493	0.0286702	0.0301176		Os03g0174700|mRNA|AK069179|CDS+3'UTR	Hypothetical protein.	-1.27304	0.000435157	0.000514642		Os06g0239500|mRNA|AK064959|CDS+3'UTR	TGF-beta receptor, type I/II extracellular region family protein.	-1.21535	0.032617	0.0340596		Os07g0616600|mRNA|AK058308|CDS+3'UTR	40S ribosomal protein SA (p40) (Laminin receptor homolog).	-1.02316	0.000296095	0.000489167								Os08g0116500|mRNA|D29689|CDS+3'UTR	60S acidic ribosomal protein P1 (L12).	1.06502	0.000202886	0.000215692		Os09g0525900|mRNA|AK059988|CDS+3'UTR	Rhomboid-like protein family protein.	-1.26933	0.00158023	0.000215692		Os03g0287800|COMBINER_EST|Os03g0287800|8	Glycosyl transferase, family 43 protein.
Os01g0935600|mRNA|AK106484|CDS+3'UTR	Glycoside transferase, six-hairpin domain containing protein.	1.93766	0.0355234	0.0367698		Os01g0871200|mRNA|AK065024|CDS+3'UTR	Zn-finger, C2H2 type domain containing protein.	1.08608	0.02866	0.0301138		Os02g0121300|mRNA|L29470|CDS+3'UTR	Peptidyl-prolyl cis-trans isomerase (EC 5.2.1.8) (PPIase) (Rotamase) (Cyclophilin) (Cyclosporin A-binding protein).	1.89904	0.000429402	0.000508568		Os12g0291100|mRNA|AK058875|UTR	Ribulose bisphosphate carboxylase, small chain family protein.	-1.28153	0.032484	0.0339274		Os05g0557000|mRNA|D29723|5'UTR+CDS	60S ribosomal protein L37a.	-1.30443	0.000295526	0.000489167								Os06g0252300|mRNA|AK061625|CDS+3'UTR	TF-like protein (Fragment).	-1.00084	0.000202719	0.000215576		Os01g0158700|COMBINER|AU075566|6	(No Hit)	-1.09395	0.0015616	0.000215576		Os12g0433700|COMBINER|CI428767|3	(No Hit)
Os10g0323900|mRNA|AK121412|CDS+3'UTR	Profilin A.	-1.12484	0.0355171	0.036769		Os02g0494300|COMBINER_EST|CI215208|6	Hypothetical protein.	-1.27713	0.0286216	0.0300802		Os09g0556300|mRNA|AK105452|UTR	Non-protein coding transcript, unclassifiable transcript.	-1.13116	0.000429007	0.000508518		Os10g0483000|mRNA|AK121674|CDS+3'UTR	Transcription factor homolog BTF3-like protein.	-1.42303	0.0324468	0.0338954		Os03g0854800|mRNA|AK072499|CDS+3'UTR	Conserved hypothetical protein.	1.04314	0.000295476	0.000489167								Os01g0760600|mRNA|AK104829|CDS+3'UTR	Aspartate aminotransferase, cytoplasmic (EC 2.6.1.1) (Transaminase A).	1.23148	0.000202264	0.000215153		Os02g0175800|mRNA|AK120215|CDS+3'UTR	Conserved hypothetical protein.	1.05431	0.00155724	0.000215153		Os07g0158900|mRNA|AK064980|CDS+3'UTR	Cyclin-like F-box domain containing protein.
Os02g0200900|mRNA|AK061400|CDS+3'UTR	Leucine-rich repeat, cysteine-containing subtype containing protein.	1.03578	0.0355007	0.0367579		Os11g0582400|mRNA|AF049348|CDS+3'UTR	Hypothetical protein.	1.24446	0.0285938	0.0300578		Os09g0568900|mRNA|AK059442|CDS+3'UTR	F1F0-ATPase inhibitor protein.	1.2264	0.000426359	0.000505796		Os10g0335200|mRNA|AK064034|CDS+3'UTR	HNH endonuclease domain containing protein.	-1.05336	0.0323913	0.033844		Os03g0139100|COMBINER_EST|CI054604|0	60S ribosomal protein L23.	-1.69958	0.00029498	0.000489167								Os01g0236300|mRNA|AB071300|CDS	Auxin response factor 18.	-1.21451	0.000198469	0.000211176		Os02g0130100|mRNA|AK121866|CDS+3'UTR	SNO glutamine amidotransferase family protein.	1.04076	0.00154949	0.000211176		Os01g0648000|mRNA|AY065970|CDS+3'UTR	Potassium channel.
Os04g0503500|mRNA|AK101695|CDS+3'UTR	Leucine-rich repeat, cysteine-containing subtype containing protein.	1.48938	0.0353489	0.0366064		Os03g0241900|mRNA|AK098994|CDS+3'UTR	Senescence-associated protein 12.	1.37442	0.0284286	0.0298909		Os02g0161900|mRNA|AK101547|CDS+3'UTR	Ubiquitin.	1.66329	0.000423045	0.000502278		Os03g0106000|mRNA|AK063343|CDS+3'UTR	Protein of unknown function UPF0187 family protein.	-1.47135	0.0323377	0.0337947		Os10g0465800|mRNA|AF093630|CDS+3'UTR	60S ribosomal protein L21 [Oryza sativa (japonica cultivar-group)].	-1.33151	0.00029397	0.000489167								Os08g0519800|mRNA|AK064999|CDS+3'UTR	Pumilio RBD (Fragment).	-1.22186	0.000190022	0.000202245		Os11g0138600|COMBINER_EST|Os11g0138600|8	Phosphoglycerate/bisphosphoglycerate mutase family protein.	-1.25081	0.00154598	0.000202245		Os01g0388200|mRNA|AK063630|CDS+3'UTR	Hypothetical protein.
Os02g0815200|mRNA|AK067252|CDS+3'UTR	RNA-binding glycine rich protein (RGP-2).	-1.14065	0.0353214	0.0365837		Os05g0120200|COMBINER_EST|CI194659|6	ABC transporter related domain containing protein.	-1.44509	0.0283519	0.0298171		Os07g0296900|COMBINER|CI459144|x	(No Hit)	-1.31516	0.000418521	0.000497318		Os01g0200300|mRNA|AY559050|5'UTR+CDS	Hypothetical protein.	1.04593	0.032317	0.0337798		Os05g0565000|mRNA|D21301|CDS+3'UTR	60S ribosomal protein L18a-1.	-1.14852	0.000292053	0.000489167								Os03g0183000|mRNA|AK101949|CDS+3'UTR	AP2 domain containing protein RAP2.6 (Fragment).	1.18693	0.000188197	0.00020036		Os03g0301800|mRNA|AK106465|CDS+3'UTR	Kinesin-like polypeptides 9 (Fragment).	-1.16918	0.00153307	0.00020036		Os02g0629200|mRNA|AK120386|CDS+3'UTR	Plasma membrane integral protein ZmPIP2-3.
Os04g0353000|mRNA|AK063167|CDS+3'UTR	Potential phospholipid-transporting ATPase 2 (EC 3.6.3.1) (Aminophospholipid flippase 2).	1.10291	0.0353177	0.0365837		Os03g0366000|COMBINER_EST|AU092825|7	Chaperonin Cpn10 family protein.	-1.06706	0.0283385	0.0298097		Os01g0800700|COMBINER_EST|CI537840|6	Hypothetical protein.	4.96892	0.00041319	0.000491388		Os11g0151300|mRNA|AK121546|CDS+3'UTR	60S ribosomal protein L26A.	-1.35567	0.0321765	0.0336397		Os12g0244100|mRNA|AK069937|CDS+3'UTR	Heat shock 70 protein.	1.33978	0.000285972	0.000482631								Os03g0824000|mRNA|AK111129|CDS+3'UTR	Conserved hypothetical protein.	-1.00943	0.000187764	0.000199956		Os04g0497300|mRNA|AF257779|CDS+3'UTR	Protein of unknown function DUF1138 family protein.	-1.61622	0.0015218	0.000199956		Os02g0178500|mRNA|AK102240|CDS+3'UTR	DEM2.
Os08g0231100|mRNA|AK065349|CDS+3'UTR	Hypothetical protein.	-1.06643	0.035247	0.0365181		Os06g0701700|mRNA|AF313388|CDS+3'UTR	HKT-type transporter (Sodium ion transporter).	1.02225	0.0282453	0.0297184		Os03g0712700|mRNA|AK099746|CDS+3'UTR	Phosphoglucomutase, cytoplasmic 2 (EC 5.4.2.2) (Glucose phosphomutase 2) (PGM 2).	-1.01096	0.000406956	0.000484375		Os04g0521800|mRNA|AK102934|CDS+3'UTR	IAA-amino acid hydrolase homolog ILL3.	-1.06835	0.032166	0.0336353		Os11g0455500|mRNA|AK119539|CDS+3'UTR	Adenosylhomocysteinase (EC 3.3.1.1) (S-adenosyl-L-homocysteine hydrolase) (AdoHcyase).	-1.67773	0.000285967	0.000482631								Os12g0111600|mRNA|AK120264|CDS+3'UTR	Hypoxia induced protein conserved region family protein.	1.21986	0.000187606	0.000199844		Os02g0151600|COMBINER_EST|CI119320|6	Ketol-acid reductoisomerase, chloroplast precursor (EC 1.1.1.86) (Acetohydroxy-acid reductoisomerase) (Alpha-keto-beta-hydroxylacil reductoisomerase).	1.02001	0.00149967	0.000199844		Os12g0576100|COMBINER_EST|CI560253|0	Hypothetical protein.
Os01g0709500|mRNA|AK105743|CDS+3'UTR	Serine/threonine-protein kinase PBS1 (EC 2.7.1.37) (AvrPphB susceptible protein 1).	1.09058	0.0352301	0.0365063		Os02g0816500|mRNA|AK120302|CDS+3'UTR	Tubulin binding cofactor A family protein.	-1.23699	0.0282067	0.0296845		Os07g0296900|COMBINER|CI459144|0	(No Hit)	-1.36065	0.000406648	0.000484375		Os01g0563500|COMBINER|CI255954|6	(No Hit)	1.01178	0.0321443	0.0336194		Os05g0155100|mRNA|AK102810|CDS+3'UTR	60S ribosomal protein L18.	-1.50543	0.000283404	0.000481187								Os07g0208500|mRNA|AK062007|CDS+3'UTR	Cellulose synthase-4.	-1.03297	0.000187392	0.000199672		Os04g0685400|mRNA|AK061257|CDS+3'UTR	Harpin-induced 1 domain containing protein.	1.15292	0.00148543	0.000199672		Os03g0701100|mRNA|AK109455|CDS+3'UTR	Pre-mRNA splicing factor PRP18.
Os01g0805900|mRNA|D30716|CDS+3'UTR	Tubulin beta-2 chain (Beta-2 tubulin).	-1.18164	0.0351737	0.0364536		Os04g0621600|COMBINER_EST|Os04g0621600|8	NB-ARC domain containing protein.	1.03435	0.028146	0.0296274		Os06g0507200|mRNA|AK107785|CDS+3'UTR	Prolamin.	-3.21288	0.000405172	0.000483051		Os03g0286200|mRNA|AK066644|CDS+3'UTR	Prephenate dehydratase with ACT region family protein.	-1.06033	0.032093	0.0335724		Os11g0210300|mRNA|X16296|CDS+3'UTR	Alcohol dehydrogenase 1.	1.48012	0.000281363	0.000479169								Os03g0701100|mRNA|AK120078|CDS+3'UTR	Pre-mRNA splicing factor PRP18.	-1.98213	0.000187183	0.000199506		Os05g0519700|mRNA|AK100903|CDS+3'UTR	101 kDa heat shock protein.	1.00808	0.0014818	0.000199506		Os05g0355400|mRNA|AK070138|CDS+3'UTR	Conserved hypothetical protein.
Os05g0111300|mRNA|U77294|CDS+3'UTR	Plant metallothionein, family 15 protein.	1.40188	0.035141	0.0364254		Os06g0341500|mRNA|AK106755|CDS+3'UTR	Plant lipid transfer/seed storage/trypsin-alpha amylase inhibitor domain containing protein.	1.12292	0.0279749	0.029454		Os07g0687200|mRNA|AF441191|CDS+3'UTR	Calmodulin (CaM) (BC329).	-1.02434	0.000399533	0.000476723		Os01g0601700|mRNA|AK072103|CDS+3'UTR	Leucine-rich repeat, typical subtype containing protein.	1.05636	0.0320398	0.0335234		Os02g0797200|mRNA|AK120800|CDS+3'UTR	60S ribosomal protein L39.	-1.00121	0.000279927	0.000478174								Os04g0462500|mRNA|AK062065|CDS+3'UTR	14-3-3-like protein GF14-6.	2.02358	0.000187044	0.000199414		Os06g0125200|mRNA|AK102200|CDS+3'UTR	Protein of unknown function DUF581 family protein.	1.14041	0.00148096	0.000199414		Os02g0810400|mRNA|AK111554|CDS+3'UTR	Dual specificity kinase 1.
Os11g0167300|mRNA|AK101314|CDS+3'UTR	Protein of unknown function DUF537 family protein.	1.10502	0.0350708	0.0363583		Os08g0494300|mRNA|AK066150|CDS+3'UTR	Copine domain containing protein.	-1.05878	0.0279093	0.0293916		Os03g0748000|mRNA|AK068139|CDS+3'UTR	YT521-B-like protein family protein.	1.18724	0.000397101	0.000474215		Os08g0187500|mRNA|AK120496|CDS+3'UTR	Roc1.	-1.41448	0.0320191	0.0335083		Os03g0579300|COMBINER_EST|AU092603|6	60S ribosomal protein L19.	-1.097	0.000279554	0.000478174								Os11g0700900|mRNA|D55714|CDS+3'UTR	Class III chitinase homologue (OsChib3H-b).	1.27845	0.000186768	0.000199177		Os05g0453300|mRNA|AK072286|CDS+3'UTR	Hypothetical protein.	1.05138	0.00147354	0.000199177		Os08g0361000|mRNA|AK070805|CDS+3'UTR	Conserved hypothetical protein.
Os05g0230700|mRNA|AK106192|CDS+3'UTR	Auxin-responsive protein IAA2 (Indoleacetic acid-induced protein 2).	1.10006	0.0349556	0.0362446		Os03g0581400|COMBINER_EST|Os03g0581400|8	Lipolytic enzyme, G-D-S-L family protein.	1.1799	0.0278314	0.0293162		Os03g0146100|mRNA|AK060994|CDS+3'UTR	Tonoplast intrinsic protein (Tonoplast water channel).	-1.45252	0.000396906	0.000474215		Os01g0212400|mRNA|AK066468|CDS+3'UTR	Calcium-binding EF-hand domain containing protein.	1.05962	0.0320124	0.033508		Os01g0896700|COMBINER_EST|CI044984|1	60S ribosomal protein L5.	-1.60118	0.000276837	0.000475786								Os01g0797600|mRNA|AK069262|CDS+3'UTR	Ethylene responsive element binding factor3 (OsERF3).	1.28391	0.000185552	0.000197937		Os12g0168700|mRNA|AK065708|CDS+3'UTR	AMP-dependent synthetase and ligase domain containing protein.	1.01443	0.00147348	0.000197937		Os08g0157500|mRNA|AK064768|CDS+3'UTR	Caffeic acid 3-O-methyltransferase (EC 2.1.1.68) (S-adenosysl-L- methionine:caffeic acid 3-O-methyltransferase) (COMT) (CAOMT).
Os07g0524000|mRNA|AK063026|CDS+3'UTR	Conserved hypothetical protein.	-1.02437	0.03491	0.0362029		Os02g0647900|mRNA|AK060824|CDS+3'UTR	Aldehyde dehydrogenase domain containing protein.	1.00713	0.0277396	0.0292261		Os06g0701100|mRNA|AK061696|CDS+3'UTR	Eukaryotic initiation factor 4A (eIF4A) (eIF-4A).	-1.51504	0.000396336	0.000474088		Os02g0543900|mRNA|AK103887|CDS+3'UTR	Conserved hypothetical protein.	1.12016	0.0318804	0.0333765		Os03g0340500|mRNA|AK102158|CDS+3'UTR	Sucrose synthase.	1.82542	0.000274279	0.000472837								Os03g0246800|mRNA|AK119229|CDS+3'UTR	Guanine nucleotide exchange factor-like protein.	1.20904	0.000182932	0.000195197		Os08g0142900|COMBINER_EST|AU101346|6	Conserved hypothetical protein.	1.0137	0.00145984	0.000195197		Os07g0184300|mRNA|D10962|CDS+3'UTR	40S ribosomal protein S15 (Fragment).
Os03g0190100|mRNA|AK066332|CDS+3'UTR	UbiA prenyltransferase family protein.	1.21573	0.0348629	0.0361598		Os12g0613500|mRNA|AK101273|CDS+3'UTR	SRP40, C-terminal domain containing protein.	-2.04139	0.0276858	0.0291761		Os07g0523100|COMBINER_EST|AU095530|6	60S ribosomal protein L44 (60S ribosomal protein L41).	-1.204	0.000395393	0.000473354		Os12g0132300|mRNA|AK119956|CDS+3'UTR	Calmodulin (CaM).	1.11751	0.0318243	0.0333244		Os07g0616800|mRNA|AK100306|CDS+3'UTR	Sucrose synthase 3 (EC 2.4.1.13) (Sucrose-UDP glucosyltransferase 3).	-1.87993	0.000273979	0.000472837								Os05g0363200|mRNA|AB182636|CDS+3'UTR	UDP-glucuronic acid decarboxylase.	1.12754	0.000179987	0.000192109		Os01g0732700|COMBINER_EST|CI413550|0	Flavin monoxygenase-like protein floozy.	-1.00378	0.00145597	0.000192109		Os03g0637600|mRNA|AK109350|CDS+3'UTR	Extensin protein-like.
Os01g0706400|mRNA|AK066981|CDS+3'UTR	Eukaryotic protein of unknown function DUF292 domain containing protein.	1.30713	0.0348606	0.0361598		Os07g0458600|COMBINER_EST|Os07g0458600|8	Hypothetical protein.	-1.03941	0.0276507	0.0291457		Os04g0136500|COMBINER_EST|Os04g0136500|8	Orn/DAP/Arg decarboxylase 2 domain containing protein.	-1.12113	0.000394897	0.000473153		Os08g0487300|COMBINER_EST|CI046962|6	Zn-finger, CCHC type domain containing protein.	1.00567	0.0318243	0.0333244		Os08g0128500|COMBINER_EST|CI143648|6	60S ribosomal protein L37-A (L35) (YP55).	-1.11876	0.000273066	0.000472837								Os01g0720700|COMBINER_EST|CI462042|0	Serine acetyltransferase.	-1.53854	0.000178755	0.000190848		Os03g0233700|COMBINER|CI357856|5	(No Hit)	1.31263	0.00144912	0.000190848		Os02g0250700|mRNA|AK065073|UTR	Non-protein coding transcript, uncharacterized transcript.
Os04g0303300|COMBINER|CI427075|x	(No Hit)	-1.01606	0.0347843	0.0360896		Os07g0219300|mRNA|D11385|CDS+3'UTR	Prolamin precursor (13 kDa prolamin).	-1.85552	0.0272538	0.0287339		Os12g0405700|mRNA|AK061920|CDS+3'UTR	Wound-induced basic protein.	-1.01115	0.000394024	0.000472501		osa-miR414|Os11|5'seq	miRNA	1.13609	0.0317895	0.0333012		Os02g0229000|mRNA|AK058248|CDS+3'UTR	40S ribosomal protein S19-like.	-1.19527	0.000272835	0.000472837								Os01g0778300|COMBINER_EST|CI254667|6	Hypothetical protein.	-1.1421	0.000178636	0.000190775		Os03g0250000|mRNA|AK121051|CDS+3'UTR	Conserved hypothetical protein.	-1.10858	0.00143095	0.000190775		Os01g0759400|mRNA|AK102618|CDS+3'UTR	OsPK7.
Os05g0571200|mRNA|AK108389|CDS+3'UTR	WRKY transcription factor 19.	-1.07612	0.0347431	0.0360525		Os03g0596800|mRNA|AK073603|CDS+3'UTR	Conserved hypothetical protein.	1.0372	0.0272204	0.0287051		Os01g0686800|mRNA|AK098893|CDS+3'UTR	Guanine nucleotide-binding protein beta subunit-like protein (GPB-LR) (RWD).	-1.38547	0.000385208	0.000462314		Os02g0668000|mRNA|AK108411|CDS+3'UTR	MscS Mechanosensitive ion channel family protein.	1.03588	0.031783	0.033301		Os07g0208000|mRNA|AK062943|CDS+3'UTR	40S ribosomal protein S15a.	-1.41511	0.000269443	0.00047027								Os03g0298400|mRNA|AK069811|CDS+3'UTR	26S proteasome subunit 4-like protein (26S proteasome subunit AtRPT2a).	1.08216	0.000177334	0.000189439		Os09g0423400|mRNA|AK106683|CDS+3'UTR	Biopterin transport-related protein BT1 family protein.	1.0289	0.00141023	0.000189439		Os05g0356700|mRNA|AK071031|CDS+3'UTR	Protein of unknown function DUF231 domain containing protein.
Os01g0170100|COMBINER_EST|Os01g0170100|8	D111/G-patch domain containing protein.	-1.10281	0.0347222	0.0360365		Os02g0119700|mRNA|AK108777|CDS+3'UTR	TPR-like domain containing protein.	-1.21305	0.0269835	0.0284618		Os03g0576700|mRNA|AJ272394|CDS+3'UTR	60S ribosomal protein L13 (BBC1 protein homolog).	-1.41777	0.000383981	0.000461226		Os06g0492700|COMBINER|CI097992|6	(No Hit)	-1.10797	0.0317697	0.0332937		Os12g0607000|mRNA|AK065892|CDS+3'UTR	Homocysteine S-methyltransferase 2 (EC 2.1.1.10) (S- methylmethionine:homocysteine methyltransferase 2) (SMM:Hcy S- methyltransferase 2) (ZmHMT-2).	-1.81611	0.000264349	0.000462816								Os04g0635000|mRNA|AK062619|CDS+3'UTR	Conserved hypothetical protein.	-1.02189	0.00017594	0.000188003		Os06g0486800|mRNA|AB019533|CDS+3'UTR	Formate dehydrogenase, mitochondrial precursor (EC 1.2.1.2) (NAD- dependent formate dehydrogenase) (FDH).	1.08864	0.00139974	0.000188003		Os04g0627000|mRNA|AK065819|CDS+3'UTR	Roc1.
Os04g0491900|COMBINER_EST|Os04g0491900|8	Hypothetical protein.	-1.09399	0.0345909	0.0359059		Os05g0293500|mRNA|AK072592|CDS+3'UTR	Probable pectate lyase 18 precursor (EC 4.2.2.2) (Pectate lyase A10).	1.08243	0.0269572	0.0284405		Os07g0673100|mRNA|AK060100|CDS+3'UTR	Ribosomal protein S8E family protein.	-1.6064	0.000381943	0.000459161		Os09g0474800|mRNA|AK066715|CDS+3'UTR	Phosphatidylinositol 3- and 4-kinase domain containing protein.	-1.00019	0.0317558	0.0332858		Os06g0142200|mRNA|AK122162|CDS+3'UTR	Early nodulin 93 ENOD93 protein family protein.	2.0076	0.000262	0.000460138								Os12g0616200|mRNA|AK059735|CDS+3'UTR	HUELLENLOS-like protein.	1.10271	0.000173974	0.000185955		Os11g0704800|mRNA|AK109134|CDS+3'UTR	Membrane protein.	-1.16418	0.00139707	0.000185955		Os03g0728100|mRNA|AK068717|CDS+3'UTR	Heat shock protein DnaJ, N-terminal domain containing protein.
Os08g0117900|mRNA|AK102753|CDS+3'UTR	Conserved hypothetical protein.	1.24591	0.0345655	0.0358851		Os04g0352400|mRNA|AK100844|CDS+3'UTR	Immunophilin FK506 binding protein FKBP12.	-1.11568	0.0268889	0.0283749		Os02g0601300|mRNA|AF546879|5'UTR+CDS	Glyceraldehyde-3-phosphate dehydrogenase, cytosolic 3 (EC 1.2.1.12).	1.55854	0.000376631	0.000453154		Os10g0161100|mRNA|AK121174|UTR	Non-protein coding transcript, uncharacterized transcript.	1.02857	0.0317308	0.0332662		Os05g0155100|mRNA|AK061929|CDS+3'UTR	60S ribosomal protein L18.	-1.48837	0.000261525	0.000460138								Os04g0242300|COMBINER|CI165432|6	(No Hit)	1.09407	0.000172263	0.000184179		Os03g0418800|mRNA|AK101685|CDS+3'UTR	RNA-binding region RNP-1 (RNA recognition motif) domain containing protein.	-1.09897	0.00139065	0.000184179		Os11g0551900|mRNA|AK103055|CDS+3'UTR	Growth-regulating factor 8.
Os01g0948100|mRNA|AK111411|CDS+3'UTR	ERCC4 domain containing protein.	1.1908	0.0345567	0.0358817		Os04g0673800|mRNA|AK071236|CDS+3'UTR	NtEPc precursor.	-2.32615	0.0268113	0.0282995		Os05g0477300|mRNA|AK119693|CDS+3'UTR	Ribosomal protein S26E family protein.	-1.63778	0.000376106	0.000452901		Os12g0641100|mRNA|AY328087|CDS+3'UTR	Sodium/hydrogen exchanger family protein.	-1.12452	0.03169	0.03323		Os01g0356800|COMBINER_EST|CI112161|6	Peptidase S9A, prolyl oligopeptidase, N-terminal beta-propeller domain containing protein.	2.29449	0.000257983	0.000455932								Os02g0287000|mRNA|AF052503|CDS+3'UTR	40S ribosomal protein S3a (CYC07 protein).	1.02213	0.000166262	0.000177813		Os02g0788800|mRNA|AK066747|CDS+3'UTR	Amino acid/polyamine transporter II family protein.	-1.02233	0.00138268	0.000177813		Os03g0113900|mRNA|AK107900|CDS+3'UTR	Protein of unknown function DUF584 family protein.
Os12g0114800|mRNA|X83433|CDS+3'UTR	Nonspecific lipid-transfer protein 3 precursor (LTP 3).	1.51272	0.0345481	0.0358784		Os03g0245500|mRNA|AK064707|CDS+3'UTR	Curculin-like (mannose-binding) lectin domain containing protein.	1.40148	0.0266888	0.0281766		Os03g0177400|mRNA|AK105030|CDS+3'UTR	EF-1 alpha.	-1.22375	0.000375712	0.000452805		Os10g0575500|COMBINER_EST|Os10g0575500|8	Conserved hypothetical protein.	1.24925	0.0316742	0.0332201		Os07g0609000|mRNA|AK104294|CDS+3'UTR	Cytochrome c and b562 family protein.	1.41771	0.000256985	0.000455601								Os11g0199200|mRNA|AK068268|CDS+3'UTR	Protein disulfide-isomerase precursor (EC 5.3.4.1) (PDI).	1.78884	0.000165813	0.000177384		Os02g0579600|mRNA|AY177696|CDS+3'UTR	Transcription factor MADS27.	-1.317	0.00137511	0.000177384		Os05g0126200|mRNA|AK121734|CDS+3'UTR	Conserved hypothetical protein.
Os10g0343400|mRNA|AK110467|CDS+3'UTR	CSLD2 (Fragment).	-1.13292	0.034482	0.0358153		Os01g0755500|mRNA|AK058570|CDS+3'UTR	Transcription factor PCF7 (Fragment).	1.3647	0.0266467	0.0281386		Os05g0402700|mRNA|X53130|CDS+3'UTR	Aldolase C-1.	1.71704	0.000373273	0.000450243		Os07g0605400|mRNA|AK103128|CDS+3'UTR	Conserved hypothetical protein.	-1.24403	0.0316682	0.0332201		Os07g0609000|mRNA|AK104937|CDS+3'UTR	Cytochrome c and b562 family protein.	2.12557	0.000256088	0.000455448								Os06g0614400|mRNA|AK120383|CDS+3'UTR	Conserved hypothetical protein.	1.06757	0.000165761	0.000177378		Os12g0278800|mRNA|AK111498|CDS+3'UTR	U2 auxiliary factor small subunit family protein.	1.00909	0.00137316	0.000177378		Os03g0146100|mRNA|AK059438|CDS+3'UTR	Tonoplast intrinsic protein (Tonoplast water channel).
Os01g0559600|mRNA|AK067597|CDS+3'UTR	Vacuolar processing enzyme, alpha-isozyme precursor (EC 3.4.22.-) (Alpha-VPE).	1.00352	0.0344065	0.0357425		Os01g0794900|mRNA|AK106644|CDS+3'UTR	Conserved hypothetical protein.	-1.08365	0.0264821	0.027971		Os03g0432100|mRNA|AK065739|CDS+3'UTR	Pyruvate, phosphate dikinase, chloroplast precursor (EC 2.7.9.1) (Pyruvate, orthophosphate dikinase).	1.9102	0.000368379	0.000444713		Os05g0474900|mRNA|AK102680|CDS+3'UTR	Uncharacterized Cys-rich domain containing protein.	-1.05342	0.031605	0.0331607		Os02g0105900|mRNA|AK103949|CDS+3'UTR	40S ribosomal protein S4.	-1.48882	0.000252662	0.00045078								Os01g0955000|mRNA|AK119633|CDS+3'UTR	Phosphoesterase family protein.	1.20828	0.000161811	0.000173201		Os01g0683100|mRNA|AY327043|CDS+3'UTR	CAD ATPase (AAA1); 35570-33019 (AAA1) (Katanin 1).	1.09968	0.00137266	0.000173201		Os03g0815200|mRNA|AK058876|UTR	Methylenetetrahydrofolate reductase (EC 1.5.1.20).
Os04g0623300|mRNA|AK061831|CDS+3'UTR	Flavin-containing amine oxidase family protein.	1.2163	0.0343346	0.0356735		Os01g0150400|COMBINER_EST|Os01g0150400|8	Protein tyrosine phosphatase-like protein, PTPLA family protein.	1.23723	0.0264513	0.0279449		Os12g0244100|mRNA|AK121949|CDS+3'UTR	Heat shock 70 protein.	-1.51183	0.000362798	0.000438343		Os08g0565900|mRNA|AK106778|CDS+3'UTR	Lipolytic enzyme, G-D-S-L family protein.	1.07169	0.0316032	0.0331607		Os07g0492000|mRNA|AY649743|CDS+3'UTR	Nucleoside diphosphate kinase I (EC 2.7.4.6) (NDK I) (NDP kinase I) (NDPK I).	1.29874	0.000244881	0.00043829								Os01g0589800|COMBINER_EST|CI434191|0	Conserved hypothetical protein.	-1.37881	0.000161683	0.000173113		Os03g0723000|mRNA|AK101603|CDS+3'UTR	GRAS transcription factor domain containing protein.	1.20028	0.00137235	0.000173113		Os01g0392800|mRNA|AK072999|CDS+3'UTR	Conserved hypothetical protein.
Os08g0331800|COMBINER|CI563307|0	(No Hit)	-1.02609	0.0342848	0.0356272		Os02g0719000|mRNA|AY288198|CDS+3'UTR	RHO protein GDP dissociation inhibitor family protein.	-1.04279	0.0264218	0.0279201		Os02g0465900|mRNA|AK119187|CDS+3'UTR	ChaC-like protein family protein.	-1.11799	0.00036069	0.000436162		Os04g0421700|mRNA|AK072998|CDS+3'UTR	RmlC-like cupin family protein.	-1.23633	0.0315746	0.033142		Os01g0834500|mRNA|AK058829|CDS+3'UTR	40S ribosomal protein S23.	-1.5827	0.000241416	0.00043347								Os07g0182000|mRNA|AB053472|CDS+3'UTR	Transcriptional activator protein.	-2.09907	0.000161461	0.000172924		Os03g0333300|mRNA|AK063858|5'UTR+CDS	Eukaryotic translation initiation factor 2 beta subunit (eIF-2-beta) (P38).	-1.05295	0.00137173	0.000172924		Os01g0194600|mRNA|AK101203|CDS+3'UTR	Glutaredoxin domain containing protein.
Os05g0490600|mRNA|D88621|CDS+3'UTR	OSMYB5.	1.47544	0.0341048	0.0354458		Os06g0617800|mRNA|AK066802|CDS+3'UTR	Phosphoribosyl pyrophosphate synthase (EC 2.7.6.1).	1.29897	0.0263768	0.0278789		Os11g0482000|mRNA|AK059558|CDS+3'UTR	Ribosomal protein S7 family protein.	-1.11731	0.000354517	0.000429058		Os02g0594600|COMBINER_EST|Os02g0594600|8	Peptidase aspartic family protein.	1.32883	0.0315665	0.0331401		Os07g0608900|mRNA|AY184809|CDS	Peroxisome assembly protein 10 (Peroxin-10) (AthPEX10) (Pex10p) (PER8).	2.33552	0.000239599	0.000431585								Os06g0701100|mRNA|AK099927|CDS+3'UTR	Eukaryotic initiation factor 4A (eIF4A) (eIF-4A).	1.27576	0.000160835	0.000172303		Os02g0814200|mRNA|AK068166|CDS+3'UTR	CER1-like gene protein (Fragment).	-1.20428	0.00137144	0.000172303		Os12g0179800|mRNA|AK067069|CDS+3'UTR	Silent information regulator protein Sir2 family protein.
Os10g0580800|mRNA|AK104823|CDS+3'UTR	NClpP4 (Fragment).	1.1755	0.0340633	0.0354083		Os09g0444900|mRNA|AK061210|CDS+3'UTR	Protein of unknown function DUF716 family protein.	-1.2875	0.0263287	0.0278344		Os01g0896700|COMBINER_EST|CI044984|1	60S ribosomal protein L5.	-1.18312	0.000349582	0.000423441		Os03g0309400|mRNA|AK100728|CDS+3'UTR	Pectinesterase family protein.	1.25578	0.0314494	0.0330238		Os11g0433900|mRNA|AK059679|CDS+3'UTR	60S ribosomal protein L38.	-1.26382	0.00023562	0.000425782								Os01g0666500|mRNA|AK102689|CDS+3'UTR	Conserved hypothetical protein.	-1.07729	0.000158945	0.000170327		Os03g0645900|COMBINER_EST|CI049010|0	9-cis-epoxycarotenoid dioxygenase.	1.07606	0.00136994	0.000170327		Os04g0511200|mRNA|X89891|CDS+3'UTR	EFA27 for EF hand, abscisic acid, 27kD.
Os01g0823100|mRNA|U30477|CDS+3'UTR	Alpha-expansin OsEXPA2.	-1.56196	0.0340403	0.0353899		Os03g0320100|mRNA|AK062471|CDS+3'UTR	Alpha-L-arabinofuranosidase, C-terminal domain containing protein.	1.0023	0.0262403	0.0277473		Os03g0177900|mRNA|AK119647|CDS+3'UTR	EF-1 alpha.	-1.41488	0.000337098	0.000408664		Os02g0275200|mRNA|AK071664|CDS+3'UTR	Xyloglucan fucosyltransferase family protein.	1.17051	0.0313623	0.0329388		Os08g0321000|mRNA|AK119590|CDS+3'UTR	Beta-Ig-H3/fasciclin domain containing protein.	1.30198	0.000233772	0.000423805								Os03g0158500|mRNA|AK119641|CDS+3'UTR	YT521-B-like protein family protein.	-1.27572	0.000158437	0.000169831		Os11g0210500|mRNA|X16297|CDS+3'UTR	Alcohol dehydrogenase 2.	-1.06376	0.00134842	0.000169831		Os04g0430200|mRNA|AK070740|CDS+3'UTR	Phosphatidylinositol-specific phospholipase C, X region domain containing protein.
Os03g0673600|mRNA|AK068539|CDS+3'UTR	Hypothetical protein.	-1.22941	0.0340367	0.0353899		Os05g0186300|mRNA|AK071155|UTR	NADP-malic enzyme.	-1.3169	0.0262218	0.027734		Os06g0150500|mRNA|AK063346|CDS+3'UTR	Hypothetical protein.	-1.09811	0.000327561	0.000397437		Os03g0581400|COMBINER_EST|Os03g0581400|8	Lipolytic enzyme, G-D-S-L family protein.	1.29879	0.0313517	0.0329344		Os03g0345200|mRNA|AK119262|CDS+3'UTR	40S ribosomal protein S21.	-1.44991	0.000232746	0.000423311								Os08g0562200|mRNA|AK099629|CDS+3'UTR	No apical meristem (NAM) protein domain containing protein.	-1.11118	0.000157008	0.000168348		Os08g0481400|mRNA|AK106818|CDS+3'UTR	Homeobox domain containing protein.	-1.05373	0.00134213	0.000168348		Os06g0712300|mRNA|AK058857|UTR	Phospholipid/glycerol acyltransferase family protein.
Os01g0513800|mRNA|AK100776|CDS+3'UTR	Brix domain containing protein 1 homolog.	1.02293	0.0340139	0.0353736		Os02g0653900|mRNA|AK098925|CDS+3'UTR	Lipase, class 3 family protein.	1.0131	0.0261189	0.0276315		Os01g0709600|COMBINER_EST|Os01g0709600|8	Conserved hypothetical protein.	-1.22162	0.000316515	0.000384358		Os02g0529900|mRNA|AK068598|CDS+3'UTR	Protein prenyltransferase domain containing protein.	1.04202	0.0312604	0.0328449		Os11g0455500|mRNA|AK122115|CDS+3'UTR	Adenosylhomocysteinase (EC 3.3.1.1) (S-adenosyl-L-homocysteine hydrolase) (AdoHcyase).	-1.80565	0.000232614	0.000423311								Os10g0450900|mRNA|D21281|UTR	Glycine-rich cell wall structural protein 2 precursor.	1.23999	0.000155	0.000166242		Os02g0641300|COMBINER_EST|CI077567|0	Myb, DNA-binding domain containing protein.	-1.43937	0.00133453	0.000166242		Os02g0817700|mRNA|AK061948|CDS+3'UTR	Acetyl-CoA acyltransferase (3-ketoacyl-coa thiolase) (EC 2.3.1.16).
Os04g0428900|mRNA|AK099153|CDS+3'UTR	COP9 protein (FUSCA protein FUS7).	1.03878	0.0339164	0.0352778		Os01g0865600|mRNA|AK068033|CDS+3'UTR	Basic helix-loop-helix dimerisation region bHLH domain containing protein.	1.1222	0.0261118	0.0276302		Os08g0530200|mRNA|AK120448|CDS+3'UTR	Ribosomal protein L22/L17 family protein.	-1.70143	0.000316489	0.000384358		Os02g0530600|mRNA|AK105277|CDS+3'UTR	Poly(ADP-ribose) polymerase, catalytic region domain containing protein.	-1.02622	0.0312396	0.0328297		Os07g0224000|COMBINER_EST|C98364|6	Ribosomal protein L24E family protein.	-1.18853	0.000232142	0.000423311								Os06g0566500|mRNA|AK063099|CDS+3'UTR	Hypothetical protein.	-1.2909	0.000153725	0.000164921		Os09g0369500|mRNA|AK105322|CDS+3'UTR	Conserved hypothetical protein.	1.07484	0.00133055	0.000164921		Os08g0397900|mRNA|AK098973|CDS+3'UTR	Conserved hypothetical protein.
Os01g0656600|mRNA|AK106271|CDS+3'UTR	Spectrin repeat containing protein.	-1.02402	0.0338719	0.0352371		Os08g0527200|COMBINER_EST|Os08g0527200|8	Peptidase C19, ubiquitin carboxyl-terminal hydrolase 2 family protein.	1.13817	0.0261001	0.0276242		Os09g0568800|mRNA|AK059234|CDS+3'UTR	40S ribosomal protein S25.	-1.48787	0.000315336	0.000383574		Os11g0512100|COMBINER|CI471877|0	(No Hit)	-1.11058	0.0312036	0.0327983		Os03g0601500|COMBINER_EST|CI467191|0	B12D family protein.	1.58518	0.000230406	0.000423164								Os05g0568100|mRNA|AK069724|CDS+3'UTR	Nitrogen-fixing NifU-like, N-terminal domain containing protein.	1.18413	0.000153624	0.00016486		Os07g0468100|mRNA|AK105890|CDS+3'UTR	Glutathione S-transferase GST 19 (EC 2.5.1.18).	1.01645	0.00130972	0.00016486		Os04g0414700|mRNA|AK058848|CDS+3'UTR	Conserved hypothetical protein.
Os07g0556200|mRNA|AF093631|CDS+3'UTR	Rieske FeS protein precursor.	-1.1996	0.0338202	0.0351888		Os01g0788200|mRNA|AK098941|CDS+3'UTR	Nuclear transport factor 2 domain containing protein.	-1.18654	0.0260718	0.0276005		Os02g0161900|mRNA|AY072820|CDS+3'UTR	Ubiquitin.	1.62203	0.000313594	0.000381779		Os03g0593100|COMBINER_EST|CI138403|6	Conserved hypothetical protein.	1.04024	0.0311375	0.0327354		Os06g0194900|mRNA|AK072074|CDS+3'UTR	Sucrose synthase 1 (EC 2.4.1.13) (Sucrose-UDP glucosyltransferase 1).	1.56809	0.000228985	0.000421933								Os03g0743900|mRNA|AK099593|CDS+3'UTR	ATP sulfurylase (EC 2.7.7.4).	1.03544	0.000152325	0.000163513		Os04g0272700|mRNA|AK106222|CDS+3'UTR	UDP-glucuronosyl/UDP-glucosyltransferase family protein.	1.06963	0.00130969	0.000163513		Os06g0199200|mRNA|AK059995|CDS+3'UTR	Smr protein/MutS2 C-terminal domain containing protein.
Os01g0855000|mRNA|AK105944|CDS+3'UTR	Phospholipid/glycerol acyltransferase family protein.	-1.00752	0.0338074	0.035181		Os02g0141400|mRNA|AK106374|CDS+3'UTR	Conserved hypothetical protein.	1.02219	0.0260211	0.0275532		Os06g0701100|mRNA|AK099927|CDS+3'UTR	Eukaryotic initiation factor 4A (eIF4A) (eIF-4A).	-1.43412	0.000313186	0.000381605		Os03g0765400|mRNA|AK065267|CDS+3'UTR	Conserved hypothetical protein.	1.40103	0.0311058	0.0327086		Os07g0206500|mRNA|AB016503|CDS+3'UTR	13 kDa prolamin precursor.	-3.80663	0.000222798	0.000411883								Os07g0490600|mRNA|AY072931|CDS+3'UTR	Zn-finger, Ran-binding domain containing protein.	-1.21887	0.000151132	0.000162279		Os02g0178700|mRNA|AK110943|CDS+3'UTR	Basic helix-loop-helix dimerisation region bHLH domain containing protein.	1.27859	0.00130251	0.000162279		Os03g0815100|mRNA|AK099245|CDS+3'UTR	OsNAC6 protein.
Os03g0645000|mRNA|AY046928|CDS+3'UTR	Beta-expansin.	1.45975	0.0337743	0.0351521		Os09g0475500|mRNA|AK073003|CDS+3'UTR	Hypothetical plant protein family protein.	1.17188	0.0259264	0.0274592		Os01g0762500|mRNA|X05661|CDS+3'UTR	Glutelin subunit mRNA.	-4.11522	0.000309772	0.000377764		Os11g0693900|COMBINER_EST|CI430321|0	Importin-beta, N-terminal domain containing protein.	-1.55338	0.0310595	0.0326664		Os02g0718900|mRNA|AK119207|CDS+3'UTR	ADP,ATP carrier protein, mitochondrial precursor (ADP/ATP translocase) (Adenine nucleotide translocator) (ANT).	-1.86698	0.000221373	0.000410599								Os03g0255500|mRNA|AK102392|CDS+3'UTR	Phosphoenolpyruvate carboxykinase [ATP] (EC 4.1.1.49) (PEP carboxykinase) (Phosphoenolpyruvate carboxylase) (PEPCK).	1.75664	0.000150959	0.00016214		Os02g0815500|mRNA|AK099733|CDS+3'UTR	Alcohol dehydrogenase class III (EC 1.1.1.1) (Glutathione-dependent formaldehyde dehydrogenase) (EC 1.2.1.1) (FDH) (FALDH) (GSH-FDH).	1.00985	0.0012885	0.00016214		Os05g0469800|mRNA|X92743|CDS+3'UTR	Pyruvate decarboxylase (EC 4.1.1.1) (Fragment).
Os04g0541700|mRNA|AY224440|5'UTR+CDS	Homeobox domain containing protein.	-1.02125	0.0337583	0.0351409		Os06g0219500|COMBINER_EST|CI255951|6	Low molecular weight heat shock protein precursor.	2.15341	0.0259073	0.0274452		Os07g0673400|mRNA|AK064061|CDS+3'UTR	Universal stress protein (Usp) family protein.	-1.22768	0.000306189	0.000373712		Os04g0605500|mRNA|AK067259|CDS+3'UTR	Calcium-transporting ATPase 8, plasma membrane-type (EC 3.6.3.8) (Ca(2+)-ATPase isoform 8).	1.01331	0.0310551	0.0326664		Os06g0115500|mRNA|AK070995|CDS+3'UTR	60S ribosomal protein L13 (BBC1 protein homolog).	-1.01339	0.00021981	0.000409051								Os05g0435100|COMBINER_EST|Os05g0435100|8	Protein of unknown function DUF1218 family protein.	1.13597	0.000150116	0.00016128		Os02g0782500|mRNA|AK119261|CDS+3'UTR	Small heat stress protein class CIII.	1.4538	0.00127813	0.00016128		Os07g0100200|mRNA|AK073305|CDS+3'UTR	Pyridoxin biosynthesis protein PDX1 (Sor-like protein).
Os11g0187500|mRNA|AK063977|CDS+3'UTR	Heat shock protein 70.	1.00003	0.0337359	0.0351231		Os06g0716000|mRNA|AK061844|CDS+3'UTR	Protein of unknown function DUF668 family protein.	2.06115	0.0257928	0.0273301		Os11g0703900|mRNA|AK119710|CDS+3'UTR	Heat shock protein 70.	-1.15931	0.00030521	0.000372833		Os01g0509800|COMBINER_EST|Os01g0509800|8	Lipolytic enzyme, G-D-S-L family protein.	1.10792	0.0309961	0.0326128		Os01g0896800|mRNA|AK065268|CDS+3'UTR	60S ribosomal protein L5.	-1.48779	0.00021947	0.000409051								Os03g0680800|mRNA|AK069994|CDS+3'UTR	BEL1-related homeotic protein 14 (Fragment).	1.03456	0.000149901	0.000161095		Os04g0352400|mRNA|AK100844|CDS+3'UTR	Immunophilin FK506 binding protein FKBP12.	-1.11139	0.00125625	0.000161095		Os05g0490100|mRNA|AK120984|CDS+3'UTR	60S ribosomal protein L30.
Os01g0265700|mRNA|AK111252|CDS+3'UTR	Conserved hypothetical protein.	-1.0654	0.0336624	0.0350522		Os02g0136400|COMBINER_EST|CB638965|7	Conserved hypothetical protein.	1.38474	0.0257703	0.0273125		Os07g0623000|mRNA|AK063693|CDS+3'UTR	Protein of unknown function DUF343 family protein.	-1.03266	0.000300928	0.000367914		Os07g0673200|mRNA|AK065454|CDS+3'UTR	Zn-finger, RING domain containing protein.	1.13226	0.0309649	0.0325865		Os02g0718900|mRNA|AK073448|CDS+3'UTR	ADP,ATP carrier protein, mitochondrial precursor (ADP/ATP translocase) (Adenine nucleotide translocator) (ANT).	-1.93762	0.000211965	0.000397081								Os11g0696200|mRNA|AK069911|CDS+3'UTR	ATP citrate lyase beta (Fragment).	1.00086	0.000149483	0.000160692		Os03g0187400|mRNA|AK100103|CDS+3'UTR	Hypothetical protein.	1.26655	0.0012532	0.000160692		Os01g0233900|mRNA|AK100714|CDS+3'UTR	Ubiquitin-conjugating enzymes domain containing protein.
Os08g0440900|mRNA|AK060449|CDS+3'UTR	Omega-6 desaturase.	1.09701	0.0336056	0.0349986		Os07g0614500|mRNA|AK059384|CDS+3'UTR	Elongation factor 1-beta (EF-1-beta).	-1.17484	0.0257082	0.0272529		Os01g0310900|COMBINER_EST|Os01g0310900|8	Conserved hypothetical protein.	-1.05453	0.000293203	0.000358775		Os09g0522100|COMBINER_EST|Os09g0522100|8	Dehydration responsive element binding protein 1E (DREB1E protein).	1.04571	0.0309021	0.0325269		Os08g0559200|mRNA|AK068626|CDS+3'UTR	S25 ribosomal protein family protein.	-1.03236	0.000209882	0.000394495								Os03g0410300|mRNA|AK067462|CDS+3'UTR	Protein of unknown function DUF1313 family protein.	-1.11917	0.00014925	0.000160488		Os11g0239500|COMBINER_EST|AU166381|7	Esterase/lipase/thioesterase domain containing protein.	1.62714	0.00124604	0.000160488		Os03g0409400|COMBINER_EST|Os03g0409400|8	Maintenance of ploidy protein MOB1 (MPS1 binder 1).
Os05g0474900|mRNA|AK102680|CDS+3'UTR	Uncharacterized Cys-rich domain containing protein.	1.27549	0.0335883	0.034986		Os11g0574200|COMBINER_EST|Os11g0574200|8	Zn-finger, RING domain containing protein.	1.15807	0.0256131	0.0271583		Os01g0935600|mRNA|AK105604|CDS+3'UTR	Glycoside transferase, six-hairpin domain containing protein.	1.48176	0.000291862	0.000357438		Os02g0232100|mRNA|AK100854|CDS+3'UTR	Zn-finger, RING domain containing protein.	1.16249	0.0308883	0.0325189		Os03g0240500|mRNA|AK058676|CDS+3'UTR	Chloroplast protein import component Toc34 family protein.	1.82912	0.000209528	0.000394495								Os03g0174800|COMBINER_EST|CI280059|6	Hypothetical protein.	-1.27319	0.000148227	0.000159433		Os02g0656400|mRNA|AK058940|CDS+3'UTR	Conserved hypothetical protein.	-1.23737	0.00123649	0.000159433		Os06g0171800|mRNA|AK120233|CDS+3'UTR	Zn-finger Rad18 domain containing protein.
Os03g0394900|mRNA|AK103693|CDS+3'UTR	Conserved hypothetical protein.	1.20659	0.0335749	0.0349776		Os03g0418700|mRNA|AK101797|CDS+3'UTR	Conserved hypothetical protein.	1.08171	0.0256097	0.0271583		Os03g0234200|mRNA|AK059011|CDS+3'UTR	Ubiquitin fused to ribosomal protein L40.	-1.53135	0.000284938	0.000349255		Os11g0247300|mRNA|D29735|5'UTR+CDS	Tubulin alpha-1 chain (Alpha-1 tubulin).	1.14075	0.0307409	0.0323702		Os03g0412200|mRNA|AK068458|CDS+3'UTR	Conserved hypothetical protein.	1.12183	0.000202309	0.000382821								Os05g0163400|mRNA|AK120340|CDS+3'UTR	Zn-finger, RING domain containing protein.	-1.09452	0.000148199	0.000159433		Os03g0745700|COMBINER_EST|CI257891|6	ATMRK1.	1.09838	0.00122032	0.000159433		Os07g0625400|mRNA|AK073278|CDS+3'UTR	SKP1 component family protein.
Os12g0114800|mRNA|AK072917|CDS+3'UTR	Nonspecific lipid-transfer protein 3 precursor (LTP 3).	1.72805	0.03353	0.0349363		Os01g0908200|mRNA|AK067269|CDS+3'UTR	BTB/POZ domain containing protein.	-1.45353	0.0255732	0.0271285		Os08g0126300|mRNA|AK105038|CDS+3'UTR	Glyceraldehyde-3-phosphate dehydrogenase (Fragment).	1.73511	0.00028407	0.000348488		Os07g0573600|mRNA|AK073925|CDS+3'UTR	REX1 DNA Repair family protein.	-1.32689	0.0306953	0.0323287		Os01g0905800|mRNA|AK073770|CDS+3'UTR	Aldolase C-1.	2.10996	0.000201759	0.000382821								Os12g0440300|mRNA|AK122111|CDS+3'UTR	Conserved hypothetical protein.	-1.64371	0.000146832	0.000158023		Os03g0342900|mRNA|AK106100|CDS+3'UTR	Dormancyauxin associated family protein.	1.16202	0.00121492	0.000158023		Os03g0146100|mRNA|AK104123|CDS+3'UTR	Tonoplast intrinsic protein (Tonoplast water channel).
Os01g0675000|mRNA|AK100701|CDS+3'UTR	Protein of unknown function DUF315 domain containing protein.	-1.36554	0.0334022	0.0348087		Os03g0780700|mRNA|AK061888|CDS+3'UTR	Hypothetical protein.	1.25783	0.0254972	0.027054		Os08g0530200|mRNA|AK062052|CDS+3'UTR	Ribosomal protein L22/L17 family protein.	-1.65688	0.000283188	0.000347703		Os03g0235000|mRNA|AK103019|CDS+3'UTR	Peroxidase (EC 1.11.1.7).	1.10885	0.0306089	0.032244		Os01g0841600|mRNA|AK104017|CDS+3'UTR	Triosephosphate isomerase, cytosolic (EC 5.3.1.1) (TIM) (Triose- phosphate isomerase).	1.74408	0.00019746	0.000376179								Os08g0504600|mRNA|AK071539|CDS+3'UTR	RNA-binding region RNP-1 (RNA recognition motif) domain containing protein.	1.27555	0.000146718	0.000157946		Os05g0160600|mRNA|AK069632|CDS+3'UTR	Peptidase, trypsin-like serine and cysteine proteases domain containing protein.	1.00688	0.00121313	0.000157946		Os02g0750400|mRNA|AK059134|CDS+3'UTR	TPR-like domain containing protein.
Os07g0112800|mRNA|AK058206|CDS+3'UTR	Eukaryotic translation initiation factor 5A-4 (eIF-5A 4).	1.07903	0.0333903	0.0348017		Os02g0659100|mRNA|AK107559|CDS+3'UTR	Zn-finger, C2H2 type domain containing protein.	-2.07746	0.0254783	0.0270401		Os11g0484500|mRNA|AY278362|CDS+3'UTR	6-phosphogluconate dehydrogenase.	1.24058	0.00028032	0.000344475		Os03g0230500|mRNA|AF188610|CDS+3'UTR	Inositol 1, 3, 4-trisphosphate 56-kinase family protein.	-1.33288	0.0305638	0.032203		Os07g0609000|mRNA|AK104406|CDS+3'UTR	Cytochrome c and b562 family protein.	1.02953	0.000197409	0.000376179								Os04g0623300|mRNA|AK061831|CDS+3'UTR	Flavin-containing amine oxidase family protein.	1.0617	0.000146111	0.000157337		Os01g0941800|mRNA|AK107393|CDS+3'UTR	Phosphoesterase At2g46880 family protein.	-1.05182	0.00120191	0.000157337		Os03g0122000|mRNA|AK060784|CDS+3'UTR	Protein kinase domain containing protein.
Os01g0693900|mRNA|AK066034|CDS+3'UTR	Peptidyl-tRNA hydrolase family protein.	1.12408	0.033264	0.0346755		Os01g0629900|mRNA|AK062211|CDS+3'UTR	Blast and wounding induced mitogen-activated protein kinase.	1.00438	0.0254593	0.0270262		Os07g0184800|mRNA|AK059544|CDS+3'UTR	Histone-like protein.	1.04266	0.000279747	0.000344065		Os04g0676400|mRNA|AK121530|CDS+3'UTR	Conserved hypothetical protein.	-1.10416	0.0305537	0.0321988		Os01g0834600|mRNA|D21303|CDS+3'UTR	40S ribosomal protein S23.	-1.46342	0.000192787	0.000369782								Os03g0646800|mRNA|AK111443|CDS+3'UTR	RPB140 (Fragment).	1.28006	0.000145642	0.000156878		Os12g0538500|mRNA|AK059316|CDS+3'UTR	PGPD14 protein.	-1.00652	0.00119608	0.000156878		Os01g0252100|mRNA|AK104687|CDS+3'UTR	Glycogen synthase kinase-3 homolog MsK-3 (EC 2.7.1.-).
Os09g0466100|mRNA|AB080248|CDS+3'UTR	Cyclin, N-terminal domain containing protein.	-1.09029	0.0332555	0.0346722		Os03g0213600|mRNA|AK100407|CDS+3'UTR	Hypothetical protein.	1.06174	0.0253597	0.0269265		Os07g0298900|mRNA|AK064565|CDS+3'UTR	Heavy metal transport/detoxification protein domain containing protein.	2.24595	0.00027299	0.000336041		osa-miR395w|Os09|Mature	miRNA	-1.13062	0.0305375	0.0321882		Os01g0717000|mRNA|AK062152|CDS+3'UTR	GmCK1p (EC 2.7.1.32).	1.22101	0.000184779	0.000355637								Os03g0749800|mRNA|AK111604|CDS+3'UTR	Protein kinase.	-1.15903	0.000142292	0.000153313		Os11g0507200|COMBINER_EST|CI187857|6	Transferase family protein.	1.3048	0.00119422	0.000153313		Os01g0256800|mRNA|AK111789|CDS+3'UTR	Helicase, C-terminal domain containing protein.
Os05g0351200|COMBINER|CI208459|6	(No Hit)	1.14336	0.0331414	0.0345587		Os06g0351800|COMBINER_EST|Os06g0351800|8	Conserved hypothetical protein.	1.2595	0.0253356	0.0269071		Os04g0589800|mRNA|AK063682|CDS+3'UTR	Late embryogenesis abundant (LEA) group 1 family protein.	2.52102	0.000272301	0.00033548		Os08g0238200|mRNA|AK104922|CDS+3'UTR	Endo-1,3;1,4-beta-D-glucanase precursor (EC 3.2.1.-).	-1.02537	0.0305299	0.0321866		Os03g0289100|mRNA|AK069206|CDS+3'UTR	OSK3 (OSK5).	-1.39335	0.000182828	0.00035309								Os09g0487500|mRNA|AK108131|CDS+3'UTR	Conserved hypothetical protein.	1.26939	0.000142116	0.000153168		Os11g0284600|COMBINER_EST|Os11g0284600|8	Protein of unknown function DUF239 domain containing protein.	1.06969	0.00118509	0.000153168		Os07g0673400|mRNA|AK073356|CDS+3'UTR	Universal stress protein (Usp) family protein.
Os12g0420400|mRNA|AK058207|CDS+3'UTR	Photosystem I reaction center subunit XI, chloroplast precursor (PSI- L) (PSI subunit V).	1.13074	0.0330972	0.034518		Os01g0544700|mRNA|AK065963|UTR	Non-protein coding transcript, putative npRNA.	-1.1504	0.0252635	0.0268367		Os01g0762500|mRNA|X05662|CDS+3'UTR	Glutelin subunit mRNA.	-4.19039	0.000271012	0.000334178		Os09g0461700|mRNA|AK066139|CDS+3'UTR	Esterase/lipase/thioesterase domain containing protein.	-1.30355	0.0304908	0.0321518		Os01g0679700|mRNA|AK119801|CDS+3'UTR	60S ribosomal protein L37a.	-1.26032	0.000180758	0.000350296								Os01g0760600|mRNA|AK103586|CDS+3'UTR	Aspartate aminotransferase, cytoplasmic (EC 2.6.1.1) (Transaminase A).	1.13126	0.000142045	0.000153135		Os10g0492300|mRNA|AK120578|CDS+3'UTR	IAP100.	-1.05919	0.00117659	0.000153135		Os09g0368900|COMBINER_EST|CI474656|0	Protein of unknown function DUF630 domain containing protein.
Os04g0671300|mRNA|AK072414|CDS+3'UTR	Suppressor of presenilin 5 (P110b homolog).	-1.36125	0.0330879	0.0345138		Os07g0246200|mRNA|AK099348|CDS+3'UTR	Calreticulin (Fragment).	1.12006	0.025129	0.0266999		Os02g0503400|mRNA|AK119704|CDS+3'UTR	Ribosomal protein L35 (Fragment).	-1.22687	0.000270841	0.000334178		Os01g0823100|mRNA|U30477|CDS+3'UTR	Alpha-expansin OsEXPA2.	1.65211	0.0304492	0.0321144		Os01g0834500|mRNA|AK069399|CDS+3'UTR	40S ribosomal protein S23.	-1.61586	0.000179345	0.00034876								Os01g0179300|mRNA|AK062062|CDS+3'UTR	Conserved hypothetical protein.	-1.25082	0.000140392	0.000151396		Os07g0409900|mRNA|AK121471|CDS+3'UTR	Protein kinase domain containing protein.	1.28946	0.00117034	0.000151396		Os06g0218800|mRNA|AK104975|CDS+3'UTR	Conserved hypothetical protein.
Os04g0174800|COMBINER_EST|CI042021|3	Protein prenyltransferase domain containing protein.	1.20196	0.0330001	0.0344276		Os08g0485400|mRNA|AK068155|CDS+3'UTR	2-nitropropane dioxygenase-like protein.	1.12136	0.0250692	0.0266425		Os08g0116500|mRNA|AK058240|CDS+3'UTR	60S acidic ribosomal protein P1 (L12).	-1.15119	0.000267123	0.000329948		Os05g0157300|mRNA|AK058852|CDS+3'UTR	4Fe-4S ferredoxin, iron-sulfur binding domain containing protein.	1.94269	0.0304188	0.0320887		Os03g0576700|mRNA|AB051074|CDS+3'UTR	60S ribosomal protein L13 (BBC1 protein homolog).	-1.2156	0.000178817	0.00034876								Os09g0560700|mRNA|AK069278|CDS+3'UTR	MOSC, N-terminal beta barrel domain containing protein.	1.14824	0.000140089	0.000151113		Os10g0463600|COMBINER_EST|CI562430|6	RNA-directed DNA polymerase (Reverse transcriptase) domain containing protein.	1.29637	0.00116515	0.000151113		Os03g0165400|mRNA|AK060645|CDS+3'UTR	Relative to SR12 protein (Fragment).
Os05g0591900|mRNA|AK107074|CDS+3'UTR	Hypersensitive-induced response protein.	-1.12454	0.032912	0.0343412		Os02g0213000|COMBINER|CI396876|6	(No Hit)	1.15001	0.0250639	0.0266425		Os01g0850900|mRNA|AK063822|CDS+3'UTR	SOUL heme-binding protein family protein.	1.56184	0.000260978	0.000322635		Os02g0202200|mRNA|AK107245|CDS+3'UTR	SPX, N-terminal domain containing protein.	-1.00798	0.0303753	0.0320493		Os07g0214300|mRNA|D43659|CDS+3'UTR	Seed allergenic protein RAG2 precursor.	2.40266	0.000177919	0.0003484								Os05g0453700|mRNA|AK073600|CDS+3'UTR	Universal stress protein (Usp) family protein.	-1.3558	0.00013976	0.000150801		Os04g0605500|mRNA|AK120495|CDS+3'UTR	Calcium-transporting ATPase 8, plasma membrane-type (EC 3.6.3.8) (Ca(2+)-ATPase isoform 8).	1.17358	0.00115928	0.000150801		Os07g0516900|mRNA|AK061900|CDS+3'UTR	RNA Binding Protein 45.
Os09g0428300|COMBINER_EST|Os09g0428300|8	Metabotropic gamma-aminobutyric acid receptor, type B family protein.	-1.92994	0.032867	0.0342997		Os05g0199800|mRNA|AK107675|CDS+3'UTR	Basic helix-loop-helix dimerisation region bHLH domain containing protein.	-1.34588	0.0249182	0.0264941		Os01g0644200|mRNA|AY549310|CDS+3'UTR	Conserved hypothetical protein.	1.19811	0.000257133	0.000318155		Os08g0189200|mRNA|AK059781|CDS+3'UTR	Oxalate oxidase (Fragment).	1.01336	0.0303275	0.0320052		Os08g0440100|mRNA|AK068551|CDS+3'UTR	Bacterial lipocalin family protein.	1.21416	0.000177771	0.0003484								Os01g0836800|mRNA|AK119783|CDS+3'UTR	Lung seven transmembrane receptor family protein.	1.0211	0.000138839	0.00014985		Os10g0126000|mRNA|AK060187|CDS+3'UTR	Cyclin-like F-box domain containing protein.	-1.08983	0.00115817	0.00014985		Os01g0720700|COMBINER_EST|CI462042|0	Serine acetyltransferase.
Os11g0170200|mRNA|AK073389|CDS+3'UTR	Plant protein of unknown function DUF869 family protein.	1.01708	0.0328242	0.0342604		Os03g0736700|mRNA|AK060947|CDS+3'UTR	GRAM domain containing protein.	-1.11692	0.0248959	0.0264765		Os05g0508500|mRNA|AB053294|CDS+3'UTR	Thioredoxin H.	1.30492	0.000255624	0.00031656		Os01g0705300|mRNA|AK103903|5'UTR+CDS	Conserved hypothetical protein.	-1.114	0.0302786	0.0319601		Os09g0321900|mRNA|AK073821|CDS+3'UTR	Ubiquitin-conjugating enzyme E2 M (EC 6.3.2.19) (Ubiquitin-protein ligase M) (Ubiquitin carrier protein M) (Nedd8-conjugating enzyme Ubc12).	1.2194	0.000175889	0.000346841								Os03g0764100|mRNA|AF332876|CDS+3'UTR	Conserved hypothetical protein.	-1.01305	0.000138827	0.00014985		Os02g0728300|COMBINER_EST|CI406536|0	ASC1 (Alternaria stem canker resistance protein).	-1.40373	0.00115117	0.00014985		Os04g0415200|mRNA|AK108378|CDS+3'UTR	TB2/DP1 and HVA22 related protein family protein.
Os10g0372800|mRNA|AK064552|CDS+3'UTR	Hypothetical protein.	1.25937	0.0327888	0.0342288		Os12g0569500|mRNA|AK066624|CDS+3'UTR	Thaumatin, pathogenesis-related family protein.	-1.02845	0.0248002	0.0263807		Os08g0425800|mRNA|AK061339|CDS+3'UTR	Conserved hypothetical protein.	1.2059	0.000253713	0.000314464		Os06g0686800|mRNA|AK111045|CDS+3'UTR	Hypothetical protein.	1.38284	0.0302693	0.0319567		Os11g0127900|mRNA|AK059550|CDS+3'UTR	40S ribosomal protein S16.	-1.14509	0.000175318	0.000346841								Os11g0641300|COMBINER_EST|Os11g0641300|8	Hypothetical protein.	-2.26546	0.000138649	0.000149731		Os02g0502300|COMBINER|CI421342|6	(No Hit)	-3.56675	0.00114334	0.000149731		Os04g0476100|mRNA|AK105824|CDS+3'UTR	Copper amine oxidase family protein.
Os07g0604800|mRNA|AK061294|CDS+3'UTR	Alpha-1,4-glucan-protein synthase [UDP-forming] 1 (EC 2.4.1.112) (UDP- glucose:protein transglucosylase 1) (UPTG 1).	1.03501	0.0327487	0.0341923		Os05g0447200|mRNA|AK111659|CDS+3'UTR	AUX1-like protein.	1.04663	0.0247765	0.0263616		Os12g0244100|mRNA|AK072071|CDS+3'UTR	Heat shock 70 protein.	-1.56966	0.000253497	0.000314464		Os12g0409000|mRNA|AK101088|CDS+3'UTR	Serine hydroxymethyltransferase (EC 2.1.2.1) (Serine methylase) (Glycine hydroxymethyltransferase) (SHMT).	-1.17325	0.0302192	0.0319101		Os05g0415400|mRNA|AK119651|CDS+3'UTR	No apical meristem (NAM) protein domain containing protein.	-1.00258	0.000174025	0.000345589								Os01g0104800|mRNA|AK103287|CDS+3'UTR	Sas10/Utp3 family protein.	-1.07442	0.000138334	0.000149434		Os09g0506800|mRNA|AB109238|CDS+3'UTR	Meiotic asynaptic mutant 1.	1.02297	0.00113911	0.000149434		Os02g0706600|COMBINER_EST|CI055726|6	ZF-HD homeobox protein Cys/His-rich dimerisation region domain containing protein.
Os01g0350100|COMBINER|CI386476|6	(No Hit)	1.04892	0.032671	0.0341167		Os07g0564600|mRNA|AK102110|CDS+3'UTR	Secretory carrier membrane protein.	1.08834	0.0246087	0.0261891		Os07g0181000|mRNA|AK062119|CDS+3'UTR	Pyruvate kinase isozyme A, chloroplast precursor (EC 2.7.1.40).	1.1138	0.000253401	0.000314464		Os08g0202400|mRNA|AK070769|5'UTR+CDS	Disease resistance protein family protein.	1.08121	0.0301696	0.0318642		Os03g0756300|mRNA|AK103836|CDS+3'UTR	Conserved hypothetical protein.	-1.026	0.00017371	0.000345589								Os07g0188800|mRNA|AF045770|CDS+3'UTR	Methylmalonate-semialdehyde dehydrogenase [acylating], mitochondrial precursor (EC 1.2.1.27) (MMSDH).	1.29268	0.000137644	0.000148732		Os06g0696400|mRNA|AK104912|CDS+3'UTR	Xyloglycan endo-transglycosylase precursor.	-1.45763	0.00113761	0.000148732		Os07g0563400|mRNA|AK106307|CDS+3'UTR	Cotton fibre expressed family protein.
Os10g0113100|mRNA|AK103772|CDS+3'UTR	Aldo/keto reductase family protein.	-1.04663	0.0326272	0.0340763		Os03g0807700|mRNA|AK059286|CDS+3'UTR	Protein of unknown function DUF642 family protein.	-1.70189	0.0245639	0.0261473		Os05g0402700|mRNA|AY522925|CDS	Aldolase C-1.	1.46385	0.000250529	0.000311322		Os12g0616000|mRNA|AK106725|CDS+3'UTR	Kinesin-like protein KIFC3.	-1.01353	0.0300208	0.0317134		Os07g0609000|mRNA|AK067330|CDS+3'UTR	Cytochrome c and b562 family protein.	1.46978	0.000173566	0.000345589								Os01g0653800|mRNA|AK111686|CDS+3'UTR	WD40-like domain containing protein.	1.02808	0.000136766	0.000147825		Os12g0575300|mRNA|AK120701|CDS+3'UTR	Hypothetical protein.	2.32723	0.00113368	0.000147825		Os01g0528800|mRNA|AK059305|CDS+3'UTR	Cinnamyl alcohol dehydrogenase.
Os02g0754000|mRNA|AK101362|CDS+3'UTR	TLDc domain containing protein.	1.00063	0.0326	0.0340533		Os11g0312400|mRNA|D10335|CDS+3'UTR	Adenylate kinase B (EC 2.7.4.3) (ATP-AMP transphosphorylase).	-1.01228	0.0245309	0.0261183		Os07g0546700|mRNA|AK058262|CDS+3'UTR	Conserved hypothetical protein.	-1.11062	0.000250392	0.000311322		Os02g0818000|mRNA|AK104525|CDS+3'UTR	CBS domain containing protein.	1.00298	0.0298921	0.0315838		Os07g0214300|mRNA|X62091|CDS+3'UTR	Seed allergenic protein RAG2 precursor.	2.30108	0.000172857	0.000345589								Os01g0128400|mRNA|AK059332|CDS+3'UTR	Conserved hypothetical protein.	1.03294	0.000136536	0.00014762		Os11g0153600|mRNA|AK065028|CDS+3'UTR	Signal peptide binding (SRP54) M-domain containing protein.	-1.07548	0.00111933	0.00014762		Os10g0442800|COMBINER_EST|CI413922|0	Protein serine/threonine kinase (Protein kinase).
Os12g0508100|COMBINER_EST|AU166242|6	Acrosin precursor (EC 3.4.21.10) (53 kDa fucose-binding protein).	1.24551	0.0325822	0.0340401		Os03g0158500|mRNA|AK111578|CDS+3'UTR	YT521-B-like protein family protein.	-1.26099	0.0244998	0.0260911		Os03g0576700|mRNA|AY323130|CDS+3'UTR	60S ribosomal protein L13 (BBC1 protein homolog).	-1.40102	0.000249013	0.000309974		Os03g0738100|COMBINER_EST|Os03g0738100|8	Alkaline phosphatase family protein.	1.04628	0.0298729	0.0315699		Os03g0337800|mRNA|D29721|CDS+3'UTR	60S ribosomal protein L19 (Fragment).	-1.32526	0.000168413	0.000339241								Os05g0453700|mRNA|AB110169|CDS+3'UTR	Universal stress protein (Usp) family protein.	-1.18806	0.000135636	0.000146688		Os10g0150800|mRNA|AK062795|CDS+3'UTR	Protein of unknown function DUF1210 family protein.	1.73649	0.00111795	0.000146688		Os01g0763600|mRNA|AK066596|CDS+3'UTR	Glycerophosphoryl diester phosphodiesterase family protein.
Os08g0441500|mRNA|AK105802|CDS+3'UTR	Cinnamoyl-CoA reductase.	2.04379	0.0324572	0.0339148		Os04g0509000|mRNA|AK109631|CDS+3'UTR	Protein kinase domain containing protein.	1.35592	0.0244792	0.0260752		Os01g0815800|mRNA|AK058706|UTR	60S ribosomal protein L24.	-1.22908	0.000248067	0.000309063		Os03g0309800|mRNA|AK060922|CDS+3'UTR	PPR2.	-1.11586	0.0298535	0.0315556		Os06g0326400|mRNA|AK065052|CDS+3'UTR	Phosphofructokinase family protein.	1.08827	0.000168181	0.000339241								Os02g0725900|mRNA|AJ300218|CDS+3'UTR	Transcription factor CBF/NF-Y/archaeal histone domain containing protein.	3.53007	0.000134675	0.000145691		Os01g0121000|COMBINER|CI251397|6	(No Hit)	-1.27324	0.00111757	0.000145691		Os01g0667700|mRNA|AK069287|CDS+3'UTR	Zn-finger, RING domain containing protein.
Os04g0423400|mRNA|AK104264|CDS+3'UTR	ABA/WDS induced protein family protein.	-1.05497	0.0324322	0.0338941		Os05g0386700|mRNA|AK065501|CDS+3'UTR	Conserved hypothetical protein.	-1.2569	0.0244099	0.0260073		Os09g0438700|mRNA|AK061837|CDS+3'UTR	20 kDa chaperonin, chloroplast precursor (Protein Cpn21) (Chloroplast protein Cpn10) (Chloroplast chaperonin 10) (Ch-CPN10) (Chaperonin 20).	-1.32889	0.00024723	0.000308288		Os12g0202900|COMBINER_EST|CI523052|6	Disease resistance protein family protein.	1.12701	0.0298505	0.0315556		Os07g0206500|mRNA|X60979|CDS+3'UTR	13 kDa prolamin precursor.	-2.91702	0.000168053	0.000339241								Os02g0533900|mRNA|AK121892|CDS+3'UTR	Nitrilase/cyanide hydratase and apolipoprotein N-acyltransferase domain containing protein.	1.07153	0.000133821	0.000144809		Os12g0507200|mRNA|AK061867|CDS+3'UTR	Eukaryotic translation initiation factor 5A-2 (eIF-5A) (eIF-4D).	1.08171	0.00111618	0.000144809		Os10g0141700|mRNA|AK069162|UTR	Non-protein coding transcript, uncharacterized transcript.
Os01g0330300|COMBINER_EST|Os01g0330300|8	Peptidase C1A, papain family protein.	-1.12862	0.0324109	0.0338771		Os11g0656700|mRNA|AK062878|5'UTR+CDS	AT.I.24-1 protein (Fragment).	-1.27094	0.0244003	0.026003		Os06g0142200|mRNA|AK122162|CDS+3'UTR	Early nodulin 93 ENOD93 protein family protein.	1.6559	0.000244569	0.000305234		Os03g0220400|COMBINER_EST|Os03g0220400|8	Hypothetical protein.	1.06059	0.0298385	0.0315524		Os07g0222100|COMBINER_EST|Os07g0222100|8	Alpha-amylase inhibitor 4 (SI alpha-4).	1.64469	0.00016688	0.000339241								Os08g0110800|mRNA|AK120061|CDS+3'UTR	KH, type 1 domain containing protein.	1.13214	0.000132904	0.000143858		Os07g0583200|mRNA|AK071674|CDS+3'UTR	Mitochodrial transcription termination factor-related family protein.	1.00374	0.00111348	0.000143858		Os02g0187600|mRNA|AK109387|CDS+3'UTR	Conserved hypothetical protein.
Os03g0226800|COMBINER_EST|CI144736|6	C-5 cytosine-specific DNA methylase family protein.	-1.51556	0.0323411	0.0338095		Os07g0563600|mRNA|AF140493|5'UTR+CDS	FAR1 domain containing protein.	1.00795	0.0242595	0.0258589		Os01g0656200|mRNA|AK068272|CDS+3'UTR	Protein phosphatase 2C family protein.	1.06688	0.000242961	0.00030349		Os06g0316800|mRNA|AK062370|CDS+3'UTR	Glycine-rich protein (Fragment).	1.1588	0.0298007	0.0315189		Os02g0622300|COMBINER_EST|CI074123|0	Ribosomal protein L14 family protein.	-1.12035	0.000165433	0.000338086								Os04g0458200|mRNA|AK060226|CDS+3'UTR	Conserved hypothetical protein.	-1.05711	0.000132297	0.000143243		Os04g0596400|COMBINER|CI205833|6	(No Hit)	1.18116	0.00111143	0.000143243		Os11g0551800|mRNA|AK066863|CDS+3'UTR	Yippee-like protein 1 (DGL-1) (Mdgl-1).
Os09g0461400|COMBINER|CI415840|6	(No Hit)	1.60877	0.0321136	0.033577		Os02g0592200|mRNA|AK069742|CDS+3'UTR	Conserved hypothetical protein.	1.2363	0.0241323	0.0257293		Os05g0573700|mRNA|AK061892|CDS+3'UTR	Ketol-acid reductoisomerase, chloroplast precursor (EC 1.1.1.86) (Acetohydroxy-acid reductoisomerase) (Alpha-keto-beta-hydroxylacil reductoisomerase).	-1.62231	0.000242637	0.000303349		Os08g0157500|mRNA|AK064768|CDS+3'UTR	Caffeic acid 3-O-methyltransferase (EC 2.1.1.68) (S-adenosysl-L- methionine:caffeic acid 3-O-methyltransferase) (COMT) (CAOMT).	-1.29919	0.0296992	0.0314178		Os04g0510600|mRNA|AK061055|CDS+3'UTR	TPR-like domain containing protein.	1.08536	0.000165079	0.000338086								Os08g0196700|mRNA|AK059903|CDS+3'UTR	Nuclear Y/CCAAT-box binding factor A subunit NF-YA.	-1.16821	0.00013182	0.000142768		Os01g0663500|mRNA|AK058452|CDS+3'UTR	Transcriptional coactivator/pterin dehydratase family protein.	-1.18163	0.00110909	0.000142768		Os02g0782500|mRNA|AK119261|CDS+3'UTR	Small heat stress protein class CIII.
Os03g0799000|mRNA|AK067840|CDS+3'UTR	Histone H1.	-1.12273	0.0320852	0.0335526		Os05g0445900|mRNA|AK103871|CDS+3'UTR	Transcriptional activator DEMETER (DNA glycosylase-related protein DME). Splice isoform 2.	1.61453	0.0240793	0.0256787		Os03g0190300|COMBINER_EST|CI442602|1	Leucine-rich repeat, typical subtype containing protein.	1.18122	0.000241042	0.000301617		Os06g0228200|mRNA|AK111839|CDS+3'UTR	Major intrinsic protein family protein.	-1.36898	0.0296309	0.0313518		Os01g0896800|mRNA|AK104693|CDS+3'UTR	60S ribosomal protein L5.	-1.50311	0.000158873	0.000327058								Os10g0462900|mRNA|AK069617|CDS+3'UTR	Chaperonin CPN60-1, mitochondrial precursor (HSP60-1).	1.16987	0.000130634	0.000141523		Os09g0526600|mRNA|AK105409|CDS+3'UTR	Heat shock factor protein 3 (HSF 3) (Heat shock transcription factor 3) (HSTF 3).	-1.24049	0.00110254	0.000141523		Os07g0675200|mRNA|AK110786|5'UTR+CDS	Conserved hypothetical protein.
Os06g0261300|mRNA|AK111122|CDS+3'UTR	Hypothetical protein.	-1.08314	0.0320535	0.0335248		Os03g0679100|COMBINER_EST|Os03g0679100|8	Conserved hypothetical protein.	1.14526	0.0239739	0.0255721		Os05g0435100|COMBINER_EST|Os05g0435100|8	Protein of unknown function DUF1218 family protein.	1.08834	0.000240964	0.000301617		Os01g0776800|mRNA|AK070639|CDS+3'UTR	Conserved hypothetical protein.	-1.03652	0.0295454	0.0312677		Os08g0117200|COMBINER_EST|AU029246|7	40S ribosomal protein S13.	-1.0738	0.000158349	0.000327058								Os11g0168300|mRNA|AK059745|CDS+3'UTR	DNA/RNA-binding protein Alba/DUF78 domain containing protein.	-1.05562	0.000127989	0.000138698		Os04g0162100|mRNA|AK120470|CDS+3'UTR	Conserved hypothetical protein.	-1.02754	0.001099	0.000138698		Os10g0396300|mRNA|AK120220|CDS+3'UTR	Mob1/phocein family protein.
Os04g0182200|mRNA|AK067970|CDS+3'UTR	2OG-Fe(II) oxygenase domain containing protein.	1.07696	0.0320459	0.0335222		Os11g0514400|COMBINER_EST|Os11g0514400|8	BRASSINOSTEROID INSENSITIVE 1-associated receptor kinase 1 precursor (EC 2.7.1.37) (BRI1-associated receptor kinase 1) (Somatic embryogenesis receptor-like kinase 3).	1.35289	0.0239012	0.0255005		Os04g0543500|COMBINER_EST|AU181452|7	Homeodomain-like containing protein.	1.40812	0.00024074	0.000301617		Os01g0847600|COMBINER_EST|CI533985|3	Aldo/keto reductase family protein.	-1.02467	0.0294987	0.0312245		Os09g0434500|mRNA|AK104723|CDS+3'UTR	Ethylene response factor 2.	1.54726	0.000157442	0.000326502								Os06g0561200|mRNA|AK120422|CDS+3'UTR	Potassium/proton antiporter-like protein.	-1.11135	0.00012716	0.000137839		Os01g0618900|mRNA|AK099329|CDS+3'UTR	Glycoside hydrolase, family 28 protein.	-1.08484	0.00109797	0.000137839		Os03g0317000|mRNA|AK099818|CDS+3'UTR	YT521-B-like protein family protein.
Os03g0358200|COMBINER_EST|CI077954|3	Conserved hypothetical protein.	-1.03887	0.0319532	0.0334305		Os01g0544200|mRNA|AK120213|CDS+3'UTR	Cytochrome P450 family protein.	-1.09073	0.0237636	0.0253595		Os08g0116500|mRNA|D29689|CDS+3'UTR	60S acidic ribosomal protein P1 (L12).	-1.15137	0.000239764	0.000300803		Os02g0208700|COMBINER_EST|CB650284|7	Conserved hypothetical protein.	-1.75955	0.0294951	0.0312245		Os11g0112000|mRNA|AF014930|CDS+3'UTR	Aie2 protein.	2.83869	0.000156449	0.000325645								Os01g0120700|mRNA|AK067227|CDS+3'UTR	Conserved hypothetical protein.	-1.58968	0.000127152	0.000137839		Os06g0617800|mRNA|AK065878|CDS+3'UTR	Phosphoribosyl pyrophosphate synthase (EC 2.7.6.1).	1.28506	0.00107166	0.000137839		Os03g0288300|mRNA|AK100369|CDS+3'UTR	Alpha/beta hydrolase fold domain containing protein.
Os11g0115100|mRNA|AK119692|CDS+3'UTR	Lipid transfer protein.	1.7662	0.0319364	0.0334182		Os09g0559500|COMBINER|CI003069|6	(No Hit)	-1.26493	0.0237291	0.0253285		Os06g0110100|mRNA|AB028887|CDS+3'UTR	OSEYA1.	-1.30094	0.000234441	0.000294381		Os04g0620200|mRNA|AK060209|CDS+3'UTR	Remorin, C-terminal region domain containing protein.	1.24808	0.0294008	0.0311334		Os12g0244100|mRNA|AK119535|CDS+3'UTR	Heat shock 70 protein.	1.41952	0.00015087	0.000315201								Os11g0168300|mRNA|AK104405|CDS+3'UTR	DNA/RNA-binding protein Alba/DUF78 domain containing protein.	-1.02912	0.000126804	0.000137532		Os02g0585600|COMBINER|CI253529|6	(No Hit)	-1.01628	0.00106115	0.000137532		Os01g0605700|mRNA|AK099440|CDS+3'UTR	MtN3 and saliva related transmembrane protein family protein.
Os10g0524700|COMBINER_EST|CI065283|0	Cytochrome P450 family protein.	-1.26684	0.0317928	0.0332732		Os11g0702100|mRNA|AK102505|CDS+3'UTR	Class III chitinase homologue (OsChib3H-h) (Fragment).	1.06497	0.0236709	0.0252722		Os10g0466700|mRNA|AK120324|CDS+3'UTR	60S ribosomal protein L17 [Oryza sativa (japonica cultivar-group)].	-1.58386	0.000233874	0.000293925		Os07g0656800|mRNA|AK099536|CDS+3'UTR	Conserved hypothetical protein.	-1.11417	0.0293615	0.031098		Os07g0181000|mRNA|AK062119|CDS+3'UTR	Pyruvate kinase isozyme A, chloroplast precursor (EC 2.7.1.40).	-1.07711	0.000149835	0.000314206								Os10g0551600|mRNA|AK062858|CDS+3'UTR	Conserved hypothetical protein.	1.12983	0.00012442	0.000134986		Os02g0578800|mRNA|AK070066|CDS+3'UTR	Protein of unknown function DUF962 family protein.	1.01811	0.00105131	0.000134986		Os11g0297000|mRNA|AK061209|CDS+3'UTR	Conserved hypothetical protein.
Os06g0130500|mRNA|AK105360|CDS+3'UTR	Peptidyl-prolyl cis-trans isomerase 10 (EC 5.2.1.8) (PPIase) (Rotamase) (Cyclophilin-10). Splice isoform a.	1.23297	0.0317451	0.0332285		Os06g0182100|COMBINER|CI139651|6	(No Hit)	-1.02536	0.0236605	0.025267		Os05g0346300|mRNA|AK103081|CDS+3'UTR	40S ribosomal protein S7.	-1.25675	0.000230915	0.00029046		Os11g0199800|COMBINER_EST|CI155889|6	Peptidase aspartic family protein.	-1.04643	0.0293553	0.0310977		Os12g0225200|COMBINER_EST|AU092694|6	PDZ/DHR/GLGF domain containing protein.	1.24862	0.000148289	0.000312128								Os06g0103500|mRNA|AK104349|CDS+3'UTR	Acyl-CoA oxidase (EC 1.3.3.6).	1.05181	0.000123533	0.000134062		Os07g0253600|COMBINER|CI212932|6	(No Hit)	-1.11576	0.00104838	0.000134062		Os07g0585000|mRNA|AK071269|CDS+3'UTR	C2 domain containing protein.
Os09g0526600|mRNA|AK106545|CDS+3'UTR	Heat shock factor protein 3 (HSF 3) (Heat shock transcription factor 3) (HSTF 3).	1.01897	0.0317259	0.0332137		Os06g0309200|mRNA|AK103132|CDS+3'UTR	Lipid-binding serum glycoprotein family protein.	-1.14741	0.0236441	0.0252552		Os08g0126300|mRNA|AK103777|CDS+3'UTR	Glyceraldehyde-3-phosphate dehydrogenase (Fragment).	1.33852	0.000228006	0.000287052		Os12g0575300|mRNA|AK120701|CDS+3'UTR	Hypothetical protein.	-2.44319	0.0293425	0.0310904		Os08g0116500|mRNA|AK060433|UTR	60S acidic ribosomal protein P1 (L12).	-1.29925	0.000147786	0.000312128								Os09g0115500|mRNA|AK061717|CDS+3'UTR	CBS domain containing protein.	-1.11273	0.000122948	0.000133466		Os03g0183800|mRNA|AK112046|CDS+3'UTR	Leucine-rich repeat transmembrane protein kinase 1 (Fragment).	-1.17441	0.00104148	0.000133466		Os03g0149300|COMBINER_EST|CI528883|1	Protein of unknown function DUF6 domain containing protein.
Os09g0291000|COMBINER_EST|CI220668|6	Conserved hypothetical protein.	1.01595	0.0316284	0.0331168		Os10g0151900|COMBINER_EST|CB673029|7	Hypothetical protein.	1.14407	0.0236402	0.0252552		Os07g0622200|mRNA|AB122058|CDS+3'UTR	Phospho-2-dehydro-3-deoxyheptonate aldolase 1, chloroplast precursor (EC 2.5.1.54) (Phospho-2-keto-3-deoxyheptonate aldolase 1) (DAHP synthetase 1) (3-deoxy-D-arabino-heptulosonate 7-phosphate synthase 1).	1.11579	0.000227091	0.000286151		Os06g0104200|mRNA|AK069423|CDS+3'UTR	No apical meristem (NAM) protein domain containing protein.	1.1625	0.0292935	0.0310447		Os02g0284600|mRNA|AK121593|CDS+3'UTR	60S ribosomal protein L27.	-1.47887	0.000146683	0.000311079								Os01g0760600|mRNA|D14673|CDS+3'UTR	Aspartate aminotransferase, cytoplasmic (EC 2.6.1.1) (Transaminase A).	1.24362	0.000122503	0.000133021		Os02g0519900|mRNA|AK121453|CDS+3'UTR	Elongation factor EF-2 (Fragment).	-1.02593	0.00103994	0.000133021		Os04g0626600|mRNA|AK101137|CDS+3'UTR	Conserved hypothetical protein.
Os12g0420200|mRNA|AK111521|CDS+3'UTR	38 kDa ribosome-associated protein.	-1.1266	0.0315948	0.0330869		Os07g0692500|mRNA|AK108769|CDS	Conserved hypothetical protein.	-1.38744	0.02359	0.025209		Os03g0703300|mRNA|AK062209|CDS+3'UTR	Calponin-like actin-binding domain containing protein.	1.45107	0.000226979	0.000286151		Os12g0267400|mRNA|AK071825|CDS+3'UTR	Hypothetical protein.	1.04362	0.02919	0.0309413		Os05g0346300|mRNA|AK104191|CDS+3'UTR	40S ribosomal protein S7.	-1.71434	0.000145892	0.000310574								Os04g0117100|mRNA|AK060395|CDS+3'UTR	Conserved hypothetical protein.	1.09239	0.000122491	0.000133021		Os03g0351300|COMBINER_EST|Os03g0351300|8	Glycoside hydrolase, family 14 protein.	1.52101	0.00103893	0.000133021		Os09g0258600|mRNA|AK120273|CDS+3'UTR	60S ribosomal protein L17-1.
Os08g0486200|mRNA|AK103676|CDS+3'UTR	RNA-binding region RNP-1 (RNA recognition motif) domain containing protein.	1.0156	0.0315598	0.0330555		Os08g0117100|mRNA|AK099630|CDS+3'UTR	RNA-binding region RNP-1 (RNA recognition motif) domain containing protein.	-1.09945	0.0234625	0.0250786		Os11g0127900|mRNA|L36313|CDS+3'UTR	40S ribosomal protein S16.	-1.31442	0.000224069	0.000282837		Os05g0275600|mRNA|AK108098|CDS+3'UTR	Conserved hypothetical protein.	1.36705	0.029168	0.0309242		Os08g0345800|mRNA|AK103906|CDS+3'UTR	Glucose-1-phosphate adenylyltransferase small subunit, chloroplast precursor (EC 2.7.7.27) (ADP-glucose synthase) (ADP-glucose pyrophosphorylase) (AGPASE B) (Alpha-D-glucose-1-phosphate adenyl transferase).	1.9048	0.000145644	0.000310574								Os02g0146600|mRNA|AB046414|CDS+3'UTR	Eukaryotic initiation factor 4A (eIF4A) (eIF-4A).	1.22818	0.000121624	0.000132144		Os03g0336200|mRNA|AY466471|CDS+3'UTR	BZIP transcription factor RF2b.	-1.20728	0.00103757	0.000132144		Os05g0420600|mRNA|AK060267|CDS+3'UTR	Cytochrome c.
Os02g0216300|mRNA|AK061431|CDS+3'UTR	Conserved hypothetical protein.	-1.03422	0.0314114	0.0329053		Os12g0169100|mRNA|AK060289|CDS+3'UTR	Plant protein of unknown function DUF869 family protein.	1.06409	0.0234316	0.0250513		Os02g0549600|mRNA|AK066564|CDS+3'UTR	40S ribosomal protein S10.	-1.0533	0.000223982	0.000282837		Os03g0289800|mRNA|AK110790|5'UTR+CDS	Isopenicillin N synthase family protein.	1.12802	0.0290699	0.0308264		Os07g0213600|mRNA|AK107696|CDS+3'UTR	Plant lipid transfer/seed storage/trypsin-alpha amylase inhibitor domain containing protein.	1.63283	0.000145641	0.000310574								Os01g0574800|mRNA|AK067593|CDS+3'UTR	Harpin-induced 1 domain containing protein.	-1.29019	0.00012099	0.000131493		Os01g0763600|mRNA|AK066596|CDS+3'UTR	Glycerophosphoryl diester phosphodiesterase family protein.	-1.09722	0.00103699	0.000131493		Os03g0428800|mRNA|AK060233|CDS+3'UTR	TPR-like domain containing protein.
Os09g0387700|COMBINER_EST|Os09g0387700|8	Hypothetical protein.	-1.12342	0.0313879	0.0328859		Os08g0357300|mRNA|AK100580|CDS+3'UTR	Basic-leucine zipper (bZIP) transcription factor domain containing protein.	2.19501	0.0234125	0.0250366		Os12g0427600|COMBINER_EST|Os12g0427600|8	P69F protein.	3.42106	0.000223065	0.000282065		Os02g0827200|mRNA|AK065430|CDS+3'UTR	Sucrose transporter.	-1.00244	0.0290673	0.0308264		Os04g0610800|mRNA|AY224543|CDS	Coproporphyrinogen III oxidase, chloroplast precursor (EC 1.3.3.3) (Coproporphyrinogenase) (Coprogen oxidase).	1.06472	0.000145321	0.000310574								Os01g0760600|mRNA|AB110193|CDS+3'UTR	Aspartate aminotransferase, cytoplasmic (EC 2.6.1.1) (Transaminase A).	1.42464	0.000120935	0.000131471		Os03g0387300|mRNA|AK107546|CDS+3'UTR	VQ domain containing protein.	1.13717	0.00103694	0.000131471		Os07g0158900|mRNA|AK060772|CDS+3'UTR	Cyclin-like F-box domain containing protein.
Os02g0519900|mRNA|AK121453|CDS+3'UTR	Elongation factor EF-2 (Fragment).	-1.49293	0.0313647	0.0328668		Os05g0571100|mRNA|AK068658|CDS+3'UTR	Plant specific of unknown function DUF860 family protein.	-1.08178	0.0233765	0.0250039		Os02g0249500|mRNA|AK107597|CDS+3'UTR	Hypothetical protein.	-1.199	0.00022096	0.000279649		Os01g0246600|COMBINER_EST|Os01g0246600|8	Hypothetical protein.	1.11847	0.0289945	0.0307589		Os06g0326400|mRNA|AK121116|CDS+3'UTR	Phosphofructokinase family protein.	1.04284	0.000145238	0.000310574								Os02g0829900|mRNA|AK120917|CDS+3'UTR	BRICK1.	1.36221	0.000120723	0.000131278		Os08g0344600|mRNA|AK059591|CDS+3'UTR	Phosphate/phosphoenolpyruvate translocator.	1.25698	0.00102551	0.000131278		Os07g0515100|mRNA|AK069341|CDS+3'UTR	Calcium-dependent protein kinase, isoform 2 (EC 2.7.1.-) (CDPK 2).
Os02g0249700|mRNA|AK106350|CDS+3'UTR	Cyclin-like F-box domain containing protein.	1.32251	0.0313458	0.0328521		Os01g0348900|mRNA|AK062520|CDS+3'UTR	Jacalin-related lectin domain containing protein.	-1.25949	0.0233137	0.0249425		Os11g0220800|mRNA|X81691|CDS+3'UTR	60S ribosomal protein L10 (QM protein homolog).	-1.63866	0.000219917	0.000278574		Os05g0513400|mRNA|AK121638|CDS+3'UTR	Conserved hypothetical protein.	1.10575	0.0289835	0.0307534		Os12g0405700|mRNA|AK120436|CDS+3'UTR	Wound-induced basic protein.	-1.10829	0.000143997	0.000310574								Os12g0405700|mRNA|AK061920|CDS+3'UTR	Wound-induced basic protein.	1.01288	0.000120558	0.000131137		Os06g0133800|mRNA|AK067452|CDS+3'UTR	Transketolase, chloroplast precursor (EC 2.2.1.1) (TK).	1.06766	0.001025	0.000131137		Os02g0149700|mRNA|AK103492|CDS+3'UTR	Exo70 exocyst complex subunit family protein.
Os09g0423400|mRNA|AK106683|CDS+3'UTR	Biopterin transport-related protein BT1 family protein.	1.11072	0.0313166	0.0328268		Os10g0503800|mRNA|AK073955|CDS+3'UTR	Remorin (pp34).	-1.29232	0.0232765	0.0249085		Os01g0932700|mRNA|AK105157|CDS+3'UTR	Gamma thionin family protein.	2.3002	0.000219468	0.000278251		Os01g0256500|mRNA|AF022734|5'UTR+CDS	Zn-induced protein.	-1.70857	0.0289758	0.0307514		Os05g0329000|COMBINER|CI489699|6	(No Hit)	-4.57203	0.000143822	0.000310574								Os01g0658900|mRNA|U42208|CDS+3'UTR	G-box binding factor 1.	-1.06656	0.000119612	0.000130145		Os05g0150800|mRNA|AK104502|CDS+3'UTR	C-1-tetrahydrofolate synthase, cytoplasmic (C1-THF synthase) [Includes: Methylenetetrahydrofolate dehydrogenase (EC 1.5.1.5); Methenyltetrahydrofolate cyclohydrolase (EC 3.5.4.9); Formyltetrahydrofolate synthetase (EC 6.3.4.3)]. Splice isoform A.	1.09869	0.00102086	0.000130145		Os03g0169100|mRNA|AK099215|CDS+3'UTR	Ribulose-phosphate 3-epimerase, chloroplast precursor (EC 5.1.3.1) (Pentose-5-phosphate 3-epimerase) (PPE) (RPE) (R5P3E).
Os09g0402100|mRNA|AK068506|CDS+3'UTR	PF1 protein.	1.2587	0.0312777	0.0327912		Os02g0804400|mRNA|AK062322|CDS+3'UTR	Conserved hypothetical protein.	1.30512	0.0232424	0.0248777		Os01g0629600|mRNA|AK071156|CDS+3'UTR	Peptidase S10, serine carboxypeptidase family protein.	1.65684	0.000217752	0.000276319		Os03g0693700|mRNA|AK103716|CDS+3'UTR	Oxalate oxidase 1 (EC 1.2.3.4) (Germin).	1.23008	0.0289127	0.0306906		Os02g0162500|mRNA|AK121223|CDS+3'UTR	40S ribosomal protein S14 (Clone MCH1).	-1.42964	0.00014321	0.000310574								Os03g0772000|COMBINER_EST|Os03g0772000|8	Beta glucanase precursor (EC 3.2.1.73) (Fragment).	-1.17514	0.000119471	0.00013003		Os04g0560100|mRNA|AK071033|CDS+3'UTR	Cytochrome P450.	1.05434	0.00102085	0.00013003		Os03g0316200|mRNA|AK103958|CDS+3'UTR	WSI76 protein induced by water stress.
Os06g0611900|mRNA|AK111644|CDS+3'UTR	Victorin binding protein.	1.21599	0.0312739	0.0327912		Os01g0343100|COMBINER|CI409558|0	(No Hit)	-1.70134	0.0232005	0.0248386		Os07g0523500|COMBINER|AU095530|6	(No Hit)	-1.20462	0.000215668	0.000273915		Os12g0625000|mRNA|AK061993|CDS+3'UTR	Cysteine synthase (EC 2.5.1.47) (O-acetylserine sulfhydrylase) (O- acetylserine (Thiol)-lyase) (CSase) (OAS-TL).	-1.19258	0.0288427	0.0306224		Os11g0168200|mRNA|AK101469|CDS+3'UTR	60S ribosomal protein L3.	-1.33956	0.000142997	0.000310574								Os03g0120600|mRNA|AK121692|CDS+3'UTR	Conserved hypothetical protein.	-1.31542	0.000118645	0.000129168		Os05g0350900|COMBINER_EST|CI511533|6	Myb, DNA-binding domain containing protein.	-1.42537	0.00102004	0.000129168		Os05g0384600|mRNA|AK120526|CDS+3'UTR	ABC transporter related domain containing protein.
Os07g0578300|mRNA|AK107610|CDS+3'UTR	Proteinase inhibitor I9, subtilisin propeptide domain containing protein.	1.25011	0.0312668	0.0327902		Os06g0623600|mRNA|AK073641|CDS+3'UTR	Cinnamoyl-CoA reductase (EC 1.2.1.44).	1.03727	0.0231773	0.0248195		Os07g0212300|mRNA|AK107375|CDS+3'UTR	NUDIX hydrolase domain containing protein.	-1.48063	0.000215103	0.00027344		Os07g0613800|COMBINER_EST|Os07g0613800|8	Conserved hypothetical protein.	1.0954	0.0288344	0.0306198		Os03g0240500|mRNA|AK099032|CDS+3'UTR	Chloroplast protein import component Toc34 family protein.	1.83095	0.000141556	0.000310574								Os02g0229000|mRNA|AK058248|CDS+3'UTR	40S ribosomal protein S19-like.	1.19191	0.000117525	0.000127986		Os07g0259100|mRNA|AY434734|CDS+3'UTR	Ethylene receptor.	1.04302	0.00101911	0.000127986		Os01g0175000|mRNA|AK106131|CDS+3'UTR	Phospholipase/Carboxylesterase family protein.
Os03g0848600|mRNA|AK065662|CDS+3'UTR	Nitrate-induced NOI family protein.	1.19082	0.0311588	0.0326821		Os06g0287000|COMBINER_EST|Os06g0287000|8	Disease resistance protein family protein.	1.18506	0.0231294	0.0247739		Os06g0160700|mRNA|D16202|CDS+3'UTR	Starch synthase I, chloroplast precursor (EC 2.4.1.21) (Soluble starch synthase 1) (SSS 1).	-1.07166	0.000213972	0.000272242		Os03g0770800|mRNA|AK121805|CDS+3'UTR	CSLC9.	-1.28795	0.0288045	0.0305942		Os01g0276000|mRNA|AK058917|CDS+3'UTR	60S ribosomal protein L30.	-1.03688	0.000140732	0.000310574								Os01g0271500|mRNA|AK062561|CDS+3'UTR	RUB-activating enzyme (Ubiquitin activating enzyme E1 like protein).	-1.0872	0.000116769	0.0001272		Os02g0773200|mRNA|AK108499|CDS+3'UTR	Universal stress protein (Usp) family protein.	-1.43336	0.00101886	0.0001272		Os02g0227100|mRNA|AK066722|CDS+3'UTR	Conserved hypothetical protein.
Os12g0197100|mRNA|AK071816|CDS+3'UTR	Phosphoribosylamine--glycine ligase, chloroplast precursor (EC 6.3.4.13) (GARS) (Glycinamide ribonucleotide synthetase) (Phosphoribosylglycinamide synthetase).	-1.19445	0.0311321	0.0326593		Os01g0684400|COMBINER|CI521995|x	(No Hit)	1.2451	0.0230436	0.0246877		Os07g0574800|mRNA|AK104900|CDS+3'UTR	Tubulin alpha-1 chain.	-1.01206	0.000212873	0.000271083		Os03g0344900|COMBINER_EST|AU093308|6	Peptidase S14, ClpP family protein.	-1.3349	0.0287598	0.030553		Os01g0916600|mRNA|AJ002894|CDS+3'UTR	RNA binding protein.	-1.29255	0.000137156	0.000304671								Os02g0767500|mRNA|AB016065|CDS+3'UTR	Mitochondrial phosphate transporter.	1.07587	0.000116379	0.000126811		Os03g0304800|mRNA|AK062656|CDS+3'UTR	Conserved hypothetical protein.	-1.0537	0.00101618	0.000126811		Os05g0171900|mRNA|AK119584|CDS+3'UTR	Glyoxalase/bleomycin resistance protein/dioxygenase domain containing protein.
Os01g0834200|mRNA|AK100543|CDS+3'UTR	Vacuolar proton-ATPase subunit-like protein.	1.16882	0.0311289	0.0326593		Os05g0490000|mRNA|AK101340|CDS+3'UTR	Krr1 family protein.	-1.17278	0.022909	0.0245492		Os03g0712700|mRNA|AK062105|CDS+3'UTR	Phosphoglucomutase, cytoplasmic 2 (EC 5.4.2.2) (Glucose phosphomutase 2) (PGM 2).	-1.04649	0.000210772	0.000268646		Os03g0335500|mRNA|AK119808|CDS+3'UTR	Protein kinase domain containing protein.	-1.06078	0.0287371	0.030535		Os04g0538400|mRNA|AK108230|CDS+3'UTR	Nodulin 21 (N-21).	-1.20467	0.000134578	0.00030013								Os05g0119300|mRNA|AK099495|CDS+3'UTR	Molluscan rhodopsin C-terminal tail family protein.	1.12367	0.000114886	0.000125222		Os06g0700500|mRNA|AK072266|CDS+3'UTR	Arabidopsis protein of unknown function DUF266 family protein.	1.43373	0.00101441	0.000125222		Os07g0177300|mRNA|AK073781|CDS+3'UTR	Protein of unknown function UPF0005 family protein.
Os07g0134400|mRNA|AK073204|CDS+3'UTR	Conserved hypothetical protein.	1.04151	0.0310637	0.0325979		Os03g0116600|COMBINER_EST|CI415921|0	Hypothetical protein.	-1.07575	0.022857	0.0244991		Os06g0483500|mRNA|AK119390|CDS+3'UTR	Hypothetical protein.	-1.19558	0.000208728	0.000266276		Os01g0822800|mRNA|AK065060|CDS+3'UTR	Zn-finger, RING domain containing protein.	-1.06688	0.0287011	0.0305028		Os01g0276000|mRNA|AK119715|CDS+3'UTR	60S ribosomal protein L30.	-1.19689	0.000134484	0.00030013								Os07g0220000|COMBINER|CI483127|x	(No Hit)	1.95172	0.000114874	0.000125222		Os07g0100800|mRNA|AK066298|CDS+3'UTR	Proline transporter.	-1.01446	0.00101438	0.000125222		Os01g0317800|mRNA|AK100118|CDS+3'UTR	Alpha/beta hydrolase family protein.
Os05g0576600|mRNA|AK107732|CDS+3'UTR	Conserved hypothetical protein.	-1.15257	0.0310454	0.0325839		Os05g0206600|COMBINER_EST|AU076292|7	Plant protein of unknown function DUF641 domain containing protein.	-1.06597	0.022832	0.0244779		Os05g0573700|mRNA|AK065295|CDS+3'UTR	Ketol-acid reductoisomerase, chloroplast precursor (EC 1.1.1.86) (Acetohydroxy-acid reductoisomerase) (Alpha-keto-beta-hydroxylacil reductoisomerase).	-1.63153	0.000208704	0.000266276		Os12g0562800|mRNA|AK100001|CDS+3'UTR	Hypothetical protein.	1.15318	0.0286877	0.0304948		Os06g0141400|mRNA|AK121184|CDS+3'UTR	Early nodulin (ESTs C98096(C0688)).	2.25135	0.0001344	0.00030013								Os03g0747500|mRNA|AK108009|CDS+3'UTR	Seed maturation protein domain containing protein.	1.28508	0.000114257	0.000124608		Os02g0173900|mRNA|AK060831|CDS+3'UTR	Succinate semialdehyde dehydrogenase, mitochondrial precursor (EC 1.2.1.24) (NAD(+)-dependent succinic semialdehyde dehydrogenase).	1.04867	0.00100692	0.000124608		Os04g0239600|COMBINER|CI321280|1	(No Hit)
Os11g0185800|mRNA|AK111265|UTR	Non-protein coding transcript, uncharacterized transcript.	1.37157	0.0310047	0.0325463		Os04g0666800|mRNA|AK107902|CDS+3'UTR	Plant disease resistance response protein family protein.	1.11409	0.02275	0.0243956		Os04g0432600|mRNA|AK103967|CDS+3'UTR	Conserved hypothetical protein.	1.06616	0.000208413	0.000266276		Os12g0161900|COMBINER_EST|CI081695|6	Zn-finger-like, PHD finger domain containing protein.	-1.56103	0.0285874	0.0303944		Os04g0613500|mRNA|D29727|5'UTR+CDS	40S ribosomal protein S11.	-1.07096	0.000133908	0.00030013								Os05g0584300|mRNA|AK063149|CDS+3'UTR	Harpin-induced 1 domain containing protein.	-1.12126	0.000113698	0.000124034		Os09g0539800|mRNA|AK058903|CDS+3'UTR	Acyl carrier protein III, chloroplast precursor (ACP III).	1.15234	0.00100657	0.000124034		Os03g0411100|mRNA|AK071595|CDS+3'UTR	Nuclear Y/CCAAT-box binding factor A subunit NF-YA.
Os01g0541800|mRNA|AK066226|CDS+3'UTR	MtN3 and saliva related transmembrane protein family protein.	-2.07042	0.0309869	0.0325328		Os11g0157200|mRNA|AK119781|CDS+3'UTR	Harpin-induced 1 domain containing protein.	1.26798	0.0227467	0.0243956		Os07g0616800|mRNA|AK100306|CDS+3'UTR	Sucrose synthase 3 (EC 2.4.1.13) (Sucrose-UDP glucosyltransferase 3).	-1.89977	0.000207295	0.000265154		Os01g0528800|mRNA|AK068824|CDS+3'UTR	Cinnamyl alcohol dehydrogenase.	-1.00997	0.028572	0.0303841		Os08g0345700|mRNA|AK101073|CDS+3'UTR	Pyrophosphate--fructose 6-phosphate 1-phosphotransferase alpha subunit (EC 2.7.1.90) (PFP) (6-phosphofructokinase, pyrophosphate-dependent) (Pyrophosphate-dependent 6-phosphofructose-1-kinase) (PPi-PFK).	2.19004	0.000133766	0.00030013								Os08g0320400|COMBINER_EST|CI414107|0	Indole-3-glycerol phosphate synthase, chloroplast precursor (EC 4.1.1.48) (IGPS).	1.02027	0.000113166	0.000123489		Os12g0406100|mRNA|AK070373|CDS+3'UTR	Glycoside hydrolase, family 43 protein.	1.01282	0.00100429	0.000123489		Os07g0206700|mRNA|AK100653|CDS+3'UTR	Cycloartenol-C24-methyltransferase.
Os07g0556000|mRNA|AK121938|CDS+3'UTR	Cyclin, N-terminal domain containing protein.	1.34169	0.0309299	0.0324781		osa-miR156k|Os09|3'seq	miRNA	1.00163	0.0226983	0.0243515		Os05g0361700|mRNA|AK111676|CDS+3'UTR	Ethylene responsive element binding factor3 (OsERF3).	1.3853	0.000206821	0.000264783		Os03g0111000|mRNA|AK062759|CDS+3'UTR	Hypothetical protein.	-1.05946	0.0285489	0.0303656		Os02g0489400|mRNA|AK102402|CDS+3'UTR	Ribosomal protein S8.	-1.28532	0.000133467	0.00030013								Os05g0405000|mRNA|AK101783|CDS+3'UTR	Orthophosphate dikinase precursor (EC 2.7.9.1).	1.34942	0.00011201	0.000122264		Os05g0514200|mRNA|AK066778|CDS+3'UTR	OsPK4.	1.06888	0.000999007	0.000122264		Os02g0782500|mRNA|AK063602|CDS+3'UTR	Small heat stress protein class CIII.
Os01g0926700|COMBINER_EST|CI355749|0	Pectin-glucuronyltransferase.	1.09803	0.0309219	0.0324749		Os07g0677900|mRNA|AK106293|CDS+3'UTR	Plant protein of unknown function DUF827 family protein.	1.20627	0.022647	0.0243021		Os02g0782500|mRNA|AK119261|CDS+3'UTR	Small heat stress protein class CIII.	2.18347	0.000206594	0.000264727		Os11g0481600|mRNA|AK109900|CDS+3'UTR	Hypothetical protein.	1.11213	0.0285147	0.0303354		Os01g0276000|mRNA|AK122128|CDS+3'UTR	60S ribosomal protein L30.	-1.21643	0.000130929	0.000299114								Os01g0549200|mRNA|AK101868|CDS+3'UTR	ATP-binding region, ATPase-like domain containing protein.	-1.1519	0.000111532	0.000121778		Os08g0542300|COMBINER_EST|CI279361|6	Conserved hypothetical protein.	-1.06269	0.000994541	0.000121778		Os04g0345100|mRNA|AK062945|UTR	Non-protein coding transcript, unclassifiable transcript.
Os05g0488000|mRNA|AK062393|CDS+3'UTR	Helix-turn-helix, Fis-type domain containing protein.	1.23446	0.0308862	0.0324425		Os09g0441900|mRNA|AK064043|CDS+3'UTR	Hypothetical protein.	-1.21519	0.0226088	0.0242667		Os12g0147200|mRNA|AK063680|CDS+3'UTR	Hypothetical protein.	1.83996	0.000205999	0.0002642		Os01g0758000|COMBINER_EST|Os01g0758000|8	Heavy metal transport/detoxification protein domain containing protein.	1.07268	0.0284673	0.0302911		Os03g0598800|mRNA|AK066806|CDS+3'UTR	60S ribosomal protein L15.	-1.48136	0.000130146	0.000298538								Os03g0259700|COMBINER_EST|Os03g0259700|8	Conserved hypothetical protein.	-1.09244	0.000110933	0.000121159		Os01g0290000|mRNA|AK066523|CDS+3'UTR	Cyprosin precursor (EC 3.4.23.-) (Fragment).	1.00184	0.000983581	0.000121159		Os06g0507100|COMBINER_EST|CI231887|6	Gliadin/LMW glutenin family protein.
Os03g0761200|mRNA|AK064205|CDS+3'UTR	Conserved hypothetical protein.	1.37692	0.0308457	0.0324052		Os10g0185100|mRNA|AK065091|CDS+3'UTR	Hypothetical protein.	-1.47405	0.0225824	0.024244		Os01g0140100|mRNA|AK068990|CDS+3'UTR	Peptidase A1, pepsin family protein.	2.97145	0.000201618	0.000258813		Os07g0636400|mRNA|AK100630|CDS+3'UTR	Ribosomal protein L7Ae/L30e/S12e/Gadd45 family protein.	-1.11771	0.0284559	0.0302851		Os08g0207000|mRNA|AK058705|CDS+3'UTR	40S ribosomal protein S11 (S18) (YS12) (RP41).	-1.11105	0.000130135	0.000298538								Os11g0629100|COMBINER|CI192525|6	(No Hit)	-1.29742	0.000110827	0.000121078		Os04g0673700|mRNA|AK105405|CDS+3'UTR	Conserved hypothetical protein.	-1.00857	0.000978028	0.000121078		Os03g0189600|mRNA|AK066331|CDS+3'UTR	Alcohol dehydrogenase.
Os03g0335500|mRNA|AK119808|CDS+3'UTR	Protein kinase domain containing protein.	1.36109	0.0308089	0.0323717		Os07g0133000|mRNA|AK108625|CDS+3'UTR	Legume lectin, beta domain containing protein.	-1.15946	0.0225017	0.0241629		Os02g0105900|mRNA|Y15009|CDS+3'UTR	40S ribosomal protein S4.	-1.13099	0.000199254	0.000256006		Os04g0677500|mRNA|AK068805|CDS+3'UTR	Pyruvate kinase, cytosolic isozyme (EC 2.7.1.40) (PK).	-1.15582	0.0284509	0.0302851		Os02g0121300|mRNA|L29470|CDS+3'UTR	Peptidyl-prolyl cis-trans isomerase (EC 5.2.1.8) (PPIase) (Rotamase) (Cyclophilin) (Cyclosporin A-binding protein).	-1.20335	0.000129547	0.000298538								Os05g0589000|mRNA|AK061980|CDS+3'UTR	Conserved hypothetical protein.	1.15732	0.000110144	0.000120367		Os03g0316200|mRNA|AK103958|CDS+3'UTR	WSI76 protein induced by water stress.	1.15855	0.000976422	0.000120367		Os06g0678500|COMBINER_EST|Os06g0678500|8	Hypothetical protein.
Os04g0517000|mRNA|AK101663|CDS+3'UTR	Conserved hypothetical protein.	1.45971	0.0305397	0.0320939		Os04g0636300|mRNA|AK111459|CDS+3'UTR	Aluminum resistance protein.	-1.87094	0.0224732	0.0241378		Os07g0583000|mRNA|AK121047|CDS+3'UTR	Ribosome associated membrane RAMP4 family protein.	-1.13899	0.000199132	0.000256006		Os04g0501600|mRNA|AK068612|CDS+3'UTR	HMG-I and HMG-Y, DNA-binding domain containing protein.	-1.08492	0.0284485	0.0302851		Os02g0105900|mRNA|Y15009|CDS+3'UTR	40S ribosomal protein S4.	-1.56787	0.000126339	0.000293398								Os01g0566100|mRNA|AK065173|CDS+3'UTR	Conserved hypothetical protein.	1.00576	0.000108178	0.000118253		Os07g0626500|mRNA|AK059532|CDS+3'UTR	Protein kinase domain containing protein.	-1.07443	0.00097143	0.000118253		Os03g0314100|mRNA|AK060813|CDS+3'UTR	Pre-mRNA splicing factor RNA helicase PRP43 (Helicase JA1).
Os06g0731900|mRNA|AK073333|CDS+3'UTR	Protein of unknown function DUF707 family protein.	1.02921	0.0304607	0.032016		Os10g0394400|mRNA|AK100807|CDS+3'UTR	Leucine-rich repeat, typical subtype containing protein.	1.06682	0.0222909	0.0239476		Os03g0130300|mRNA|U72942|CDS+3'UTR	Cp-thionin.	-1.4206	0.000198287	0.000255219		Os08g0189100|mRNA|AK062862|CDS+3'UTR	Germin-like protein precursor.	-2.26592	0.0284483	0.0302851		Os04g0164900|mRNA|D50602|CDS+3'UTR	Starch debranching enzyme.	1.17046	0.000126147	0.000293398								Os04g0520700|mRNA|AK065832|CDS+3'UTR	Protein of unknown function DUF584 family protein.	1.09305	0.000107804	0.000117879		Os02g0529400|mRNA|AK100373|CDS+3'UTR	Plant neutral invertase family protein.	-1.06989	0.000971034	0.000117879		Os11g0119900|COMBINER_EST|CI082392|6	Hypothetical protein.
Os11g0487100|COMBINER|CI544783|0	(No Hit)	-1.28438	0.0304605	0.032016		Os02g0822600|mRNA|AK060728|UTR	50S ribosomal protein L9, chloroplast precursor (CL13).	-1.36997	0.0222737	0.0239347		Os08g0490100|COMBINER_EST|CI218113|6	Zn-finger, Dof type domain containing protein.	1.34372	0.000196093	0.000252621		Os03g0702100|mRNA|AK063307|CDS+3'UTR	Conserved hypothetical protein.	1.01389	0.0284277	0.0302795		Os07g0262200|mRNA|AK104133|CDS+3'UTR	Prohibitin.	-1.10751	0.000125945	0.000293398								Os08g0158500|mRNA|AK060393|CDS+3'UTR	Stomatin family protein.	-1.3003	0.000107758	0.000117862		Os03g0789600|mRNA|AK106967|CDS+3'UTR	Conserved hypothetical protein.	-1.39462	0.000962003	0.000117862		Os07g0572800|mRNA|AF080436|CDS+3'UTR	MAP kinase.
Os10g0185200|COMBINER_EST|CB655079|7	Conserved hypothetical protein.	-1.01917	0.0304547	0.032016		Os03g0437600|mRNA|AK104400|CDS+3'UTR	Alpha/beta hydrolase fold domain containing protein.	1.19652	0.0220039	0.0236503		Os08g0117200|COMBINER_EST|AU029246|7	40S ribosomal protein S13.	-1.15242	0.000194677	0.000251022		Os01g0341000|COMBINER_EST|Os01g0341000|8	TMP repeat containing protein.	1.21564	0.0284253	0.0302795		Os04g0683700|mRNA|AK119512|CDS+3'UTR	4-coumarate-CoA ligase-like protein (Adenosine monophosphate binding protein 3 AMPBP3).	1.69764	0.000125549	0.000293398								Os09g0553700|mRNA|AK070189|CDS+3'UTR	Hypothetical protein.	-1.26221	0.000107403	0.000117509		Os01g0884400|mRNA|AK072566|CDS+3'UTR	U box domain containing protein.	-1.05115	0.00096124	0.000117509		Os10g0411700|mRNA|AK121099|CDS+3'UTR	Ribosomal protein S28.
Os05g0136400|mRNA|AK101387|CDS+3'UTR	Conserved hypothetical protein.	1.07121	0.030358	0.0319233		Os08g0436000|mRNA|AK104066|CDS+3'UTR	RNA-binding region RNP-1 (RNA recognition motif) domain containing protein.	1.14334	0.021924	0.0235698		Os05g0519700|mRNA|AK121414|CDS+3'UTR	101 kDa heat shock protein.	2.77494	0.00019403	0.000250411		Os11g0519300|COMBINER_EST|Os11g0519300|8	Hypothetical protein.	-1.15922	0.0283887	0.0302503		Os04g0613600|COMBINER_EST|CI562427|0	40S ribosomal protein S11.	-1.99289	0.00012268	0.00028969								Os10g0545200|mRNA|AK121804|CDS+3'UTR	Sterol desaturase family protein.	1.10177	0.000107045	0.000117151		Os06g0304500|mRNA|AK119441|CDS+3'UTR	Protein of unknown function UPF0044 family protein.	1.24331	0.000959912	0.000117151		Os11g0636200|COMBINER|AU082861|6	(No Hit)
Os07g0679200|mRNA|AK106500|CDS+3'UTR	Uncharacterized plant-specific domain containing protein.	-1.02892	0.0303524	0.0319224		Os10g0532300|mRNA|AK069934|CDS+3'UTR	Heavy metal transport/detoxification protein domain containing protein.	-1.16631	0.0219216	0.0235698		Os01g0762500|mRNA|M17513|CDS+3'UTR	Glutelin subunit mRNA.	-4.53544	0.000191561	0.000247448		Os05g0542800|mRNA|AK071271|CDS+3'UTR	Glycoside hydrolase, family 28 protein.	-1.36901	0.0283839	0.0302503		Os02g0716500|mRNA|AK072282|CDS+3'UTR	Delta-12 fatty acid desaturase (Fragment).	-1.33766	0.000121866	0.000288982								Os02g0613900|mRNA|AK070784|CDS+3'UTR	Adenine phosphoribosyltransferase 2 (EC 2.4.2.7) (APRT).	-1.10236	0.000106858	0.000116981		Os06g0623200|mRNA|AK107469|CDS+3'UTR	Cinnamoyl-CoA reductase (EC 1.2.1.44).	1.04074	0.000954152	0.000116981		Os04g0107600|mRNA|AK121110|CDS+3'UTR	Arginine decarboxylase (EC 4.1.1.19) (ARGDC) (ADC).
Os06g0564000|mRNA|AK107513|CDS+3'UTR	Hypothetical protein.	-1.20551	0.0303319	0.031906		Os07g0229200|mRNA|AK058412|CDS+3'UTR	Cyclin-like F-box domain containing protein.	1.04371	0.0218345	0.0234845		Os05g0116100|mRNA|AY074786|CDS+3'UTR	Glutathione dependent dehydroascorbate reductase precursor (EC 1.8.5.1) (Dehydroascorbate reductase) (Fragment).	-1.0997	0.00019138	0.000247436		Os05g0519400|mRNA|D25240|5'UTR+CDS	N-ethylmaleimide sensitive factor NSF (Fragment).	-1.24195	0.0282846	0.0301516		Os03g0756000|mRNA|AK103893|CDS+3'UTR	60S ribosomal protein L13a.	-1.03018	0.00012075	0.000287548								Os05g0489600|mRNA|AK061970|CDS+3'UTR	NTGB1 (Fragment).	-1.01004	0.000106598	0.000116729		Os11g0264500|COMBINER_EST|Os11g0264500|8	Hypothetical protein.	-1.12612	0.000949607	0.000116729		Os03g0351100|mRNA|AB001882|CDS+3'UTR	CONSTANS-like protein CO9 (Fragment).
Os04g0526600|mRNA|AY166458|CDS+3'UTR	Alpha-amylase/subtilisin inhibitor (RASI).	1.40622	0.0303102	0.0318882		Os10g0554200|mRNA|AK068409|CDS+3'UTR	Nitrate transporter.	-1.14686	0.021778	0.0234292		Os06g0625500|mRNA|AK058459|CDS+3'UTR	Type 2 peroxiredoxin.	1.66015	0.000190476	0.000246488		Os09g0459800|mRNA|AK100324|CDS+3'UTR	Short-chain dehydrogenase/reductase SDR family protein.	-1.05567	0.0282731	0.0301454		Os01g0717000|mRNA|AK098914|CDS+3'UTR	GmCK1p (EC 2.7.1.32).	1.28702	0.000117342	0.000280622								Os09g0115400|mRNA|AK058314|CDS+3'UTR	Poly(A)-binding protein.	1.45477	0.000105462	0.000115519		Os04g0408700|mRNA|AK121205|CDS+3'UTR	DNA-binding protein S1FA1.	1.15145	0.000945178	0.000115519		Os11g0642800|mRNA|AB185079|CDS+3'UTR	Glutathione synthetase.
Os03g0670000|mRNA|AK063641|CDS+3'UTR	Conserved hypothetical protein.	1.0594	0.0300589	0.0316289		Os07g0627300|mRNA|AK063426|CDS+3'UTR	Myb-related protein B (B-Myb).	-1.1148	0.0217651	0.0234207		Os07g0186000|mRNA|D21310|CDS+3'UTR	Thioredoxin H-type (TRX-H) (Phloem sap 13 kDa protein-1).	2.17389	0.000189256	0.00024513		Os04g0671300|mRNA|AK072414|CDS+3'UTR	Suppressor of presenilin 5 (P110b homolog).	1.35397	0.0282495	0.0301263		Os01g0962600|mRNA|AK073846|CDS+3'UTR	40S ribosomal protein S10-1.	-1.02815	0.000114447	0.000274868								Os09g0115400|mRNA|AK058316|CDS+3'UTR	Poly(A)-binding protein.	1.94854	0.000104636	0.000114648		Os06g0265100|COMBINER_EST|CI133888|6	Hypothetical protein.	2.30067	0.000945005	0.000114648		Os03g0174700|mRNA|AK069179|CDS+3'UTR	Hypothetical protein.
Os07g0529600|mRNA|AB110170|CDS+3'UTR	Thiazole biosynthetic enzyme 1-1, chloroplast precursor.	1.37923	0.030057	0.0316289		Os02g0725200|mRNA|AK058309|CDS+3'UTR	Nuclear protein SET domain containing protein.	-1.03392	0.0217098	0.0233666		Os07g0124100|mRNA|AJ276693|CDS+3'UTR	Phytosulfokines 4 precursor [Contains: Phytosulfokine-alpha (PSK- alpha) (Phytosulfokine-a); Phytosulfokine-beta (PSK-beta) (Phytosulfokine-b)].	1.98017	0.000188219	0.000244006		Os05g0305300|COMBINER_EST|CI142911|6	TPR-like domain containing protein.	-1.28732	0.028243	0.0301255		Os07g0546700|mRNA|AK058262|CDS+3'UTR	Conserved hypothetical protein.	-1.33871	0.000112825	0.000272136								Os07g0215500|mRNA|D42142|CDS+3'UTR	Allergenic protein.	-1.68352	0.00010402	0.000114006		Os05g0384600|mRNA|AK107169|CDS+3'UTR	ABC transporter related domain containing protein.	-1.51958	0.000942035	0.000114006		Os02g0271900|mRNA|AK120913|CDS+3'UTR	Myb, DNA-binding domain containing protein.
Os01g0909300|COMBINER_EST|Os01g0909300|8	Conserved hypothetical protein.	-1.32264	0.0299873	0.0315636		Os09g0309700|mRNA|AK100575|CDS+3'UTR	Pathogenesis-related transcriptional factor and ERF domain containing protein.	-1.00964	0.0216804	0.0233404		Os02g0161900|mRNA|AK061956|CDS+3'UTR	Ubiquitin.	1.65114	0.000186873	0.00024248		Os07g0461600|mRNA|AJ575231|5'UTR+CDS	TA7 protein (Fragment).	-1.16988	0.0282008	0.0300866		Os05g0169100|mRNA|X64621|CDS+3'UTR	60S ribosomal protein L10 (QM protein homolog).	-1.0001	0.000112099	0.000271551								Os06g0142300|COMBINER_EST|CI267407|6	Early nodulin 93 ENOD93 protein family protein.	3.09629	0.00010383	0.000113831		Os12g0514000|mRNA|AK099395|CDS+3'UTR	Sugar transporter family protein.	-1.30025	0.000941212	0.000113831		Os11g0159000|mRNA|AK065738|CDS+3'UTR	Hypothetical protein.
Os03g0687700|mRNA|AK119706|CDS+3'UTR	Ribosome-inactivating protein family protein.	1.43552	0.0299256	0.0315037		Os12g0220800|mRNA|AK108124|CDS+3'UTR	Hypothetical protein.	1.19694	0.0216149	0.0232753		Os03g0309300|COMBINER_EST|Os03g0309300|8	Eggshell protein family protein.	-1.48611	0.000186616	0.000242365		Os03g0862200|COMBINER_EST|CI086701|6	Kinesin heavy chain (Fragment).	-1.04833	0.0281818	0.0300724		Os07g0214300|mRNA|D43657|CDS+3'UTR	Seed allergenic protein RAG2 precursor.	2.45084	0.000111138	0.000270387								Os06g0127000|mRNA|AK060186|CDS+3'UTR	Peroxisomal biogenesis factor 11 family protein.	1.21401	0.000103493	0.000113495		Os04g0641000|mRNA|AK121416|CDS+3'UTR	RNA polymerase beta subunit domain containing protein.	1.11822	0.000935907	0.000113495		Os05g0535100|mRNA|AK063362|CDS+3'UTR	Beta-1,3-glucanase-like protein.
Os02g0782200|mRNA|AK060779|CDS+3'UTR	NOT2/NOT3/NOT5 family protein.	1.03555	0.0299066	0.0314887		Os06g0646000|mRNA|AK068674|CDS+3'UTR	SAM (and some other nucleotide) binding motif domain containing protein.	1.15709	0.0216071	0.0232722		Os03g0240500|mRNA|AK099032|CDS+3'UTR	Chloroplast protein import component Toc34 family protein.	-1.72596	0.00018598	0.000241757		Os09g0565500|mRNA|AK063286|CDS+3'UTR	Invasin/intimin cell-adhesion domain containing protein.	-1.10691	0.0280624	0.029951		Os12g0269200|mRNA|AB016505|CDS+3'UTR	13 kDa prolamin precursor.	-3.49212	0.000109871	0.000268467								Os09g0115400|mRNA|AK067816|CDS+3'UTR	Poly(A)-binding protein.	1.5958	0.000103303	0.000113319		Os07g0200500|COMBINER_EST|CI065403|0	Conserved hypothetical protein.	-1.12026	0.000935192	0.000113319		Os04g0676800|COMBINER|CI519438|x	(No Hit)
Os12g0171200|mRNA|AK107402|CDS+3'UTR	TRNA nucleotidyltransferase (EC 2.7.7.25).	1.78377	0.0298804	0.0314661		Os07g0264000|mRNA|AK107969|CDS+3'UTR	Hypothetical protein.	1.58239	0.0215922	0.0232617		Os12g0244100|mRNA|AK069937|CDS+3'UTR	Heat shock 70 protein.	-1.54174	0.00018473	0.00024035		Os04g0583000|mRNA|AK065769|CDS+3'UTR	TPR-like domain containing protein.	1.20469	0.0280521	0.0299461		Os04g0403900|COMBINER_EST|CI143515|6	Conserved hypothetical protein.	2.40413	0.00010528	0.000258372								Os05g0147400|mRNA|AK062146|CDS+3'UTR	T-complex protein 1, zeta subunit (TCP-1-zeta) (CCT-zeta) (CCT-zeta- 1).	1.02249	0.000102599	0.00011258		Os09g0505400|COMBINER_EST|Os09g0505400|8	Auxin Efflux Carrier family protein.	1.20977	0.000926162	0.00011258		Os08g0106100|mRNA|AK071868|CDS+3'UTR	Hypothetical protein.
Os02g0638000|mRNA|AK103830|CDS+3'UTR	Conserved hypothetical protein.	1.43811	0.0298318	0.03142		Os03g0283500|mRNA|AK103244|CDS+3'UTR	TPR-like domain containing protein.	-1.02109	0.0215761	0.0232496		Os01g0675100|mRNA|AF203879|CDS+3'UTR	Peroxiredoxin.	1.81747	0.000184379	0.000240109		Os09g0258000|mRNA|AK061499|CDS+3'UTR	Cellular retinaldehyde-binding/triple function, N-terminal domain containing protein.	-1.30914	0.0280374	0.0299365		Os07g0150200|mRNA|AK058680|CDS+3'UTR	40S ribosomal protein S12.	-1.60576	0.000104931	0.000258372								Os05g0111300|mRNA|U77294|CDS+3'UTR	Plant metallothionein, family 15 protein.	1.47249	0.000101662	0.000111585		Os03g0668900|mRNA|AK108369|CDS+3'UTR	Conserved hypothetical protein.	1.6969	0.00092147	0.000111585		Os01g0759900|mRNA|AK103020|CDS+3'UTR	Permease 1.
Os05g0171900|mRNA|AK106348|CDS+3'UTR	Glyoxalase/bleomycin resistance protein/dioxygenase domain containing protein.	1.07963	0.029756	0.0313451		Os02g0800500|mRNA|AK072342|CDS+3'UTR	NADH-ubiquinone oxidoreductase 39 kDa subunit, mitochondrial precursor (EC 1.6.5.3) (EC 1.6.99.3) (Complex I-39KD) (CI-39KD).	1.05066	0.0215066	0.0231801		Os05g0179800|mRNA|AK101047|CDS+3'UTR	Conserved hypothetical protein.	1.1718	0.000183972	0.000239797		osa-miR397b|Os02|Mature	miRNA	-1.13037	0.0279413	0.0298399		Os04g0605900|mRNA|D29720|CDS+3'UTR	60S ribosomal protein L7.	-1.17346	0.000104721	0.000258372								Os05g0461400|mRNA|AK099763|CDS+3'UTR	Histone H2A.2.1.	1.11163	0.000101383	0.00011131		Os11g0115400|mRNA|AF017361|CDS+3'UTR	Nonspecific lipid-transfer protein precursor (LTP) (Phospholipid transfer protein) (PLTP) (Allergen Zea m 14).	1.08506	0.000919012	0.00011131		Os03g0239300|mRNA|AK071768|CDS+3'UTR	Zn-finger, C2H2 type domain containing protein.
Os05g0478000|mRNA|AK111029|CDS+3'UTR	Zn-finger, RING domain containing protein.	-1.04959	0.0297239	0.0313163		Os12g0282000|mRNA|AK103636|CDS+3'UTR	Hypothetical protein.	-1.00176	0.0214701	0.0231463		Os01g0192000|mRNA|AK100770|CDS+3'UTR	Zn-finger, C-x8-C-x5-C-x3-H type domain containing protein.	1.03826	0.000182626	0.000238259		Os12g0140600|mRNA|AK111120|CDS+3'UTR	RING-H2 finger protein RHY1a (Fragment).	-1.00845	0.0279179	0.0298211		Os12g0623900|mRNA|AK062198|CDS+3'UTR	Ethylene-responsive methionine synthase (Fragment).	-1.12006	0.000103218	0.000256675								Os04g0418000|mRNA|AK061030|CDS+3'UTR	Conserved hypothetical protein.	1.15358	9.98469e-05	0.000109656		Os07g0478600|COMBINER_EST|CI253529|6	Conserved hypothetical protein.	-1.0681	0.000918294	0.000109656		Os03g0209500|mRNA|AK121902|CDS+3'UTR	Zn-finger, DHHC type domain containing protein.
Os05g0437900|mRNA|AK103583|CDS+3'UTR	Tubby family protein.	1.06221	0.0296657	0.03126		Os11g0704500|mRNA|U43529|CDS+3'UTR	Metallothionein-like protein type 1.	1.00311	0.0214125	0.0230894		Os03g0766100|mRNA|X84649|CDS+3'UTR	10 kDa prolamin precursor.	-2.48904	0.000182032	0.000237699		Os01g0701300|COMBINER_EST|Os01g0701300|8	Cytochrome P450 family protein.	1.00695	0.0279125	0.0298211		Os01g0815800|mRNA|AB118010|CDS+3'UTR	60S ribosomal protein L24.	-1.10376	0.000103169	0.000256675								Os08g0390000|mRNA|AB117988|CDS+3'UTR	Hypothetical protein.	1.00806	9.88667e-05	0.000108612		Os01g0767600|mRNA|AK070672|CDS+3'UTR	Conserved hypothetical protein.	1.03497	0.0009087	0.000108612		Os03g0275900|mRNA|AK060190|CDS+3'UTR	U box domain containing protein.
Os04g0503500|mRNA|AK099404|CDS+3'UTR	Leucine-rich repeat, cysteine-containing subtype containing protein.	1.45381	0.0296605	0.0312595		Os05g0307400|mRNA|AK072444|CDS+3'UTR	Regulatory associated protein of mTOR (Raptor) (P150 target of rapamycin (TOR)-scaffold protein). Splice isoform 5.	-1.10218	0.0213323	0.0230083		Os05g0361700|mRNA|AK100184|CDS+3'UTR	Ethylene responsive element binding factor3 (OsERF3).	1.53393	0.000181267	0.000236915		Os02g0800300|mRNA|AK064756|CDS+3'UTR	Conserved hypothetical protein.	-1.1271	0.027909	0.0298211		Os12g0111600|mRNA|AK120264|CDS+3'UTR	Hypoxia induced protein conserved region family protein.	2.79969	0.000102694	0.000256675								Os02g0702600|mRNA|AK060937|CDS+3'UTR	Protein of unknown function DUF315 domain containing protein.	-1.06721	9.84311e-05	0.000108165		Os02g0122800|mRNA|AK065148|CDS+3'UTR	RNA-binding region RNP-1 (RNA recognition motif) domain containing protein.	-1.01214	0.000907986	0.000108165		Os01g0329400|mRNA|AK062175|CDS+3'UTR	Mitochondrial substrate carrier family protein.
Os08g0160500|mRNA|AK109812|CDS+3'UTR	CSLF6 (Fragment).	-1.44869	0.0296121	0.0312134		Os01g0263300|mRNA|AK102117|CDS+3'UTR	Peroxidase 72 precursor (EC 1.11.1.7) (Atperox P72) (PRXR8) (ATP6a).	-1.00529	0.021272	0.0229486		Os07g0214600|mRNA|D42141|CDS+3'UTR	Seed allergenic protein RA17 precursor.	-2.29064	0.000179911	0.000235357		Os06g0647600|mRNA|AK072681|CDS+3'UTR	Hypothetical protein.	1.0706	0.027907	0.0298211		Os05g0477300|mRNA|AK119797|CDS+3'UTR	Ribosomal protein S26E family protein.	-1.49321	0.00010191	0.000256675								Os06g0194900|mRNA|AK100546|CDS+3'UTR	Sucrose synthase 1 (EC 2.4.1.13) (Sucrose-UDP glucosyltransferase 1).	-1.87165	9.7798e-05	0.000107501		Os06g0219900|mRNA|AK058704|CDS+3'UTR	Phosphate-induced protein 1 conserved region family protein.	-1.25076	0.000906239	0.000107501		Os04g0454900|mRNA|AK073191|CDS+3'UTR	Hypothetical protein.
Os01g0847200|mRNA|AK064779|CDS+3'UTR	Mannose-1-phosphate guanyltransferase (EC 2.7.7.13) (ATP-mannose-1- phosphate guanylyltransferase) (GDP-mannose pyrophosphorylase) (NDP- hexose pyrophosphorylase).	1.24152	0.0295049	0.0311053		Os10g0533000|mRNA|AK111576|CDS+3'UTR	D-isomer specific 2-hydroxyacid dehydrogenase, NAD-binding domain containing protein.	-1.17609	0.0210491	0.0227134		Os01g0780900|COMBINER_EST|CI556036|0	Conserved hypothetical protein.	1.52835	0.000179147	0.00023457		Os04g0474500|mRNA|AK073031|CDS+3'UTR	Amygdalin hydrolase isoform AH I precursor (EC 3.2.1.117).	1.06911	0.0278043	0.0297238		Os09g0413500|mRNA|AK059470|CDS+3'UTR	60S ribosomal protein L34.	-1.1178	0.000101715	0.000256675								Os05g0426300|mRNA|AK100779|CDS+3'UTR	Protein of unknown function DUF231 domain containing protein.	-1.00641	9.62828e-05	0.000105866		Os06g0498400|mRNA|AK058235|CDS+3'UTR	R1.	1.23248	0.000905352	0.000105866		Os12g0256600|mRNA|AK064516|UTR	Non-protein coding transcript, putative npRNA.
Os01g0801700|mRNA|AK073813|CDS+3'UTR	Conserved hypothetical protein.	1.14686	0.0294984	0.0311035		Os10g0317300|mRNA|AK069957|CDS+3'UTR	Conserved hypothetical protein.	-1.04908	0.0210289	0.022697		Os02g0148100|mRNA|AK119650|CDS+3'UTR	MAP kinase MAPK2 (MAP kinase 3).	1.00546	0.000178485	0.000233916		Os09g0513100|mRNA|AK060173|CDS+3'UTR	Lecithin cholesterol acyltransferase-like protein.	-1.04849	0.0277747	0.0296982		Os11g0602600|mRNA|AK072671|CDS+3'UTR	40S ribosomal protein S9.	-1.59741	9.95206e-05	0.00025308								Os03g0776900|mRNA|AK107941|CDS+3'UTR	DNAJ protein-like.	-2.04477	9.48647e-05	0.000104337		Os02g0834300|mRNA|AK119712|CDS+3'UTR	Allergen V5/Tpx-1 related family protein.	1.14381	0.000903594	0.000104337		Os02g0529400|mRNA|AK100373|CDS+3'UTR	Plant neutral invertase family protein.
Os03g0835400|mRNA|AK098986|CDS+3'UTR	Electron transfer flavoprotein alpha-subunit, mitochondrial precursor (Alpha-ETF).	1.10097	0.029496	0.0311035		Os04g0311100|mRNA|AK059112|CDS+3'UTR	Hypothetical protein.	1.19665	0.0210285	0.022697		Os05g0557000|mRNA|D29723|5'UTR+CDS	60S ribosomal protein L37a.	-1.26821	0.000177294	0.000232567		Os01g0750300|mRNA|AK100475|CDS+3'UTR	Cellulose synthase CesA-2 (Fragment).	1.34137	0.0277628	0.0296914		Os01g0841600|mRNA|AK100708|CDS+3'UTR	Triosephosphate isomerase, cytosolic (EC 5.3.1.1) (TIM) (Triose- phosphate isomerase).	1.81088	9.90263e-05	0.000252967								Os12g0479400|mRNA|AK065254|CDS+3'UTR	Transcriptional factor B3 family protein.	1.37885	9.48463e-05	0.000104337		Os03g0137500|mRNA|AK073584|CDS+3'UTR	VDAC3.1.	1.00416	0.000903513	0.000104337		Os01g0665200|mRNA|AK065342|CDS+3'UTR	Blast and wounding induced mitogen-activated protein kinase.
Os01g0570800|mRNA|AK099914|CDS+3'UTR	IQ calmodulin-binding region domain containing protein.	1.27749	0.0294773	0.0310911		Os09g0552300|mRNA|AK111721|CDS+3'UTR	Protein kinase domain containing protein.	1.01307	0.0209784	0.022653		Os11g0147500|mRNA|AK121700|CDS+3'UTR	Heavy metal transport/detoxification protein domain containing protein.	1.04725	0.000174506	0.000229119		Os05g0256000|mRNA|AK104927|CDS+3'UTR	TGF-beta receptor-interacting protein 1.	-1.1134	0.0277505	0.0296843		Os02g0105900|mRNA|AK061776|CDS+3'UTR	40S ribosomal protein S4.	-1.53635	9.88125e-05	0.000252967								Os03g0742900|mRNA|AK062852|CDS+3'UTR	AUX/IAA protein family protein.	1.04768	9.45312e-05	0.000104031		Os04g0662900|mRNA|AK065171|CDS+3'UTR	Conserved hypothetical protein.	1.11109	0.000903024	0.000104031		Os03g0598800|mRNA|AK104774|CDS+3'UTR	60S ribosomal protein L15.
Os11g0158700|COMBINER_EST|AU078724|7	POX domain containing protein.	-1.01927	0.0294715	0.03109		Os01g0824900|mRNA|AK061414|CDS+3'UTR	Hypothetical protein.	1.32974	0.0209629	0.0226415		Os06g0265900|COMBINER_EST|Os06g0265900|8	Plant specific of unknown function DUF860 family protein.	-1.06548	0.000173702	0.000228272		Os01g0220000|COMBINER|CI255298|6	(No Hit)	1.12664	0.0277157	0.0296531		Os02g0121300|mRNA|AK061894|CDS+3'UTR	Peptidyl-prolyl cis-trans isomerase (EC 5.2.1.8) (PPIase) (Rotamase) (Cyclophilin) (Cyclosporin A-binding protein).	-1.12331	9.74445e-05	0.00025121								Os04g0673300|mRNA|AK059734|CDS+3'UTR	ZmRR2 protein (Response regulator 2).	-1.73656	9.41312e-05	0.000103622		Os05g0355400|mRNA|AK063864|CDS+3'UTR	Conserved hypothetical protein.	1.07109	0.000901486	0.000103622		Os07g0112700|mRNA|AK073121|CDS+3'UTR	Plastocyanin-like domain containing protein.
Os04g0221300|mRNA|AK063532|CDS+3'UTR	Protein prenyltransferase domain containing protein.	1.1996	0.0294232	0.031044		Os02g0528100|mRNA|AK103078|CDS+3'UTR	Protein of unknown function DUF662 family protein.	-1.08851	0.0209281	0.0226091		Os02g0162500|mRNA|AK058907|CDS+3'UTR	40S ribosomal protein S14 (Clone MCH1).	-1.47586	0.000173222	0.000227848		Os03g0581200|mRNA|AK073069|CDS+3'UTR	Hypothetical protein.	1.20483	0.0277086	0.0296516		Os08g0156800|mRNA|AK103424|CDS+3'UTR	60S ribosomal protein L34.	-1.26226	9.73758e-05	0.00025121								Os01g0869900|mRNA|AK070407|CDS+3'UTR	Protein kinase 3.	-1.43907	9.38961e-05	0.000103393		Os01g0259600|mRNA|AK066193|CDS+3'UTR	Molybdenum cofactor biosynthesis protein domain containing protein.	-1.08531	0.000901476	0.000103393		Os01g0709500|mRNA|AK121129|CDS+3'UTR	Serine/threonine-protein kinase PBS1 (EC 2.7.1.37) (AvrPphB susceptible protein 1).
Os07g0692800|COMBINER_EST|Os07g0692800|8	Protein synthesis initiation factor eIF2 alpha.	-1.19851	0.0293498	0.0309715		Os01g0133700|COMBINER_EST|Os01g0133700|8	Arabidopsis protein of unknown function DUF266 family protein.	1.16596	0.0207634	0.0224365		Os08g0113100|mRNA|AK099353|CDS+3'UTR	Fructokinase 2.	-2.10708	0.000171853	0.000226254		Os12g0220800|mRNA|AK108124|CDS+3'UTR	Hypothetical protein.	1.02042	0.027638	0.0295821		Os05g0329200|COMBINER|CI534342|x	(No Hit)	-4.34616	9.70749e-05	0.00025121								Os02g0310200|mRNA|AK061899|CDS+3'UTR	Conserved hypothetical protein.	1.23702	9.36391e-05	0.00010314		Os05g0164100|mRNA|AK105066|CDS+3'UTR	Fructose-6-phosphate 2-kinase/fructose-2,6-bisphosphatase (EC 2.7.1.105) (EC 3.1.3.46) (Fragment).	1.14958	0.00089834	0.00010314		Os03g0775500|mRNA|AK121695|CDS+3'UTR	Protein of unknown function DUF59 domain containing protein.
Os07g0668100|mRNA|AK106702|CDS+3'UTR	Hypothetical protein.	-1.07929	0.0293006	0.0309245		Os01g0621900|mRNA|AK101393|CDS+3'UTR	Conserved hypothetical protein.	1.14124	0.0205905	0.0222548		Os11g0637400|COMBINER_EST|Os11g0637400|8	Sorbitol transporter.	-1.22971	0.000171302	0.000225735		Os02g0119700|mRNA|AK108777|CDS+3'UTR	TPR-like domain containing protein.	-1.31745	0.0275562	0.0295004		Os07g0565000|mRNA|AK121056|CDS+3'UTR	40S ribosomal protein S11.	-1.50345	9.66823e-05	0.00025121								Os02g0175100|mRNA|AB053473|CDS+3'UTR	Transcriptional activator protein.	1.08737	9.3167e-05	0.00010265		Os05g0579000|mRNA|AK068594|CDS+3'UTR	Integral membrane protein.	-1.4297	0.000896898	0.00010265		Os03g0343500|mRNA|AK058737|CDS+3'UTR	60S ribosomal protein L22-2.
Os09g0533900|mRNA|AK100449|CDS+3'UTR	Endo-beta-1,4-glucanase (EC 3.2.1.4) (Fragment).	1.32444	0.0292967	0.0309245		Os08g0270500|mRNA|AK103749|UTR	Hypothetical protein.	-1.06702	0.0205824	0.0222513		Os07g0422100|mRNA|AK063592|CDS+3'UTR	AWPM-19-like family protein.	1.85264	0.000170747	0.000225211		Os08g0531700|mRNA|U31994|CDS+3'UTR	Transcription factor, MADS-box domain containing protein.	-1.1528	0.0274662	0.0294101		Os01g0815800|mRNA|AK058612|CDS+3'UTR	60S ribosomal protein L24.	-1.02001	9.65085e-05	0.00025121								Os07g0215500|mRNA|AF042200|CDS+3'UTR	Allergenic protein.	-1.62228	9.29339e-05	0.000102424		Os09g0461500|mRNA|AK102328|CDS+3'UTR	Esterase/lipase/thioesterase domain containing protein.	1.1026	0.000894528	0.000102424		Os03g0146100|mRNA|AK060994|CDS+3'UTR	Tonoplast intrinsic protein (Tonoplast water channel).
Os04g0102600|mRNA|AK070814|CDS+3'UTR	Splicing factor 3B subunit 2 (Spliceosome associated protein 145) (SAP 145) (SF3b150) (Pre-mRNA splicing factor SF3b 145 kDa subunit).	1.03751	0.029291	0.0309243		Os01g0314000|mRNA|AK102427|CDS+3'UTR	Conserved hypothetical protein.	-1.03681	0.0205765	0.02225		Os07g0662500|mRNA|D12821|CDS+3'UTR	Elongation factor 1-beta' (EF-1-beta').	-1.55084	0.000170586	0.000225204		Os11g0133900|COMBINER_EST|CI418801|0	Conserved hypothetical protein.	-1.09329	0.0274606	0.0294101		Os11g0112000|mRNA|AF014931|UTR	Aie2 protein.	2.92212	9.49917e-05	0.000250635								Os07g0184800|mRNA|AK102642|CDS+3'UTR	Histone-like protein.	1.90515	9.21564e-05	0.000101597		Os01g0855000|mRNA|AK070880|CDS+3'UTR	Phospholipid/glycerol acyltransferase family protein.	-1.0075	0.000892206	0.000101597		Os09g0506800|mRNA|AB109238|CDS+3'UTR	Meiotic asynaptic mutant 1.
Os04g0350300|mRNA|AF210816|CDS+3'UTR	Phragmoplast-associated kinesin-related protein 1 (Fragment).	1.56098	0.0292125	0.0308463		Os06g0686800|mRNA|AK111045|CDS+3'UTR	Hypothetical protein.	1.32597	0.0205375	0.022213		Os06g0701100|mRNA|D12627|CDS+3'UTR	Eukaryotic initiation factor 4A (eIF4A) (eIF-4A).	-1.37345	0.000170482	0.000225204		Os01g0850700|mRNA|AK061816|CDS+3'UTR	Multicopper oxidase, type 1 domain containing protein.	1.08442	0.0274337	0.0293872		Os02g0799000|mRNA|AK099720|CDS+3'UTR	DNA-binding protein phosphatase 2C.	2.18991	9.4648e-05	0.000250635								Os01g0880100|mRNA|AK108247|CDS+3'UTR	Conserved hypothetical protein.	-1.721	9.21158e-05	0.000101582		Os01g0112000|mRNA|AK103623|CDS+3'UTR	Conserved hypothetical protein.	1.29016	0.000891075	0.000101582		Os05g0160600|mRNA|AK069632|CDS+3'UTR	Peptidase, trypsin-like serine and cysteine proteases domain containing protein.
Os02g0781800|mRNA|AK099605|CDS+3'UTR	WD40-like domain containing protein.	1.08593	0.0290737	0.0307047		Os02g0208400|mRNA|AK059072|UTR	Non-protein coding transcript, uncharacterized transcript.	-1.53888	0.0203831	0.0220512		Os02g0268300|mRNA|X14393|CDS+3'UTR	Glutelin.	-3.15482	0.000170454	0.000225204		Os03g0104100|mRNA|AK099959|CDS+3'UTR	Protein phosphatase 2C-like domain containing protein.	1.23977	0.0274289	0.0293872		Os07g0229900|mRNA|AK059090|CDS+3'UTR	Ribosomal protein L7Ae/L30e/S12e/Gadd45 family protein.	-1.09805	9.24734e-05	0.000246304								Os03g0858100|mRNA|AK100745|CDS+3'UTR	CRM1 protein (Fragment).	1.13059	9.18571e-05	0.000101326		Os11g0594600|COMBINER|CI137020|6	(No Hit)	1.13623	0.000890071	0.000101326		Os01g0833700|mRNA|Z67962|CDS+3'UTR	Mu2 adaptin subunit (AP50) of AP2 domain containing protein.
Os06g0191900|COMBINER_EST|CI339621|4	Protein kinase family protein.	1.3922	0.0290639	0.0306992		Os01g0930400|COMBINER_EST|Os01g0930400|8	K+ potassium transporter family protein.	1.10741	0.0203813	0.0220512		Os06g0701100|mRNA|AK105454|CDS+3'UTR	Eukaryotic initiation factor 4A (eIF4A) (eIF-4A).	-1.43787	0.000169019	0.000223752		Os04g0688400|COMBINER_EST|Os04g0688400|8	Hypothetical protein.	1.28391	0.0273862	0.0293484		Os02g0716500|mRNA|AK061931|UTR	Delta-12 fatty acid desaturase (Fragment).	-1.33252	9.2436e-05	0.000246304								Os07g0694000|mRNA|AF332874|CDS+3'UTR	Phosphoinositide-specific phospholipase C.	-1.1867	9.02394e-05	9.95709e-05		Os12g0446700|mRNA|AK071147|CDS+3'UTR	Conserved hypothetical protein.	1.03637	0.000888954	9.95709e-05		Os05g0490800|COMBINER_EST|CI002374|3	Proteasome subunit alpha type 3 (EC 3.4.25.1) (20S proteasome alpha subunit G) (20S proteasome subunit alpha-7).
Os03g0113100|mRNA|AK068779|CDS+3'UTR	Thymidine kinase family protein.	1.13664	0.0290125	0.0306498		Os01g0251400|mRNA|AK060341|CDS+3'UTR	Hypothetical protein.	-1.53397	0.0203714	0.0220488		Os03g0177900|mRNA|AK071343|CDS+3'UTR	EF-1 alpha.	-1.41957	0.000168769	0.000223627		Os06g0661700|mRNA|AK067348|CDS+3'UTR	RabGAP/TBC domain containing protein.	1.3685	0.0273648	0.0293313		Os12g0406200|mRNA|AK071037|CDS+3'UTR	40S ribosomal protein S3a (CYC07 protein).	-1.10528	9.2195e-05	0.000246304								Os01g0805900|mRNA|AK072502|CDS+3'UTR	Tubulin beta-2 chain (Beta-2 tubulin).	1.50051	9.01803e-05	9.95349e-05		Os03g0197800|COMBINER_EST|AU166401|7	Hypothetical protein.	1.01927	0.000883699	9.95349e-05		Os09g0543100|mRNA|AK058661|CDS+3'UTR	Phospholipase D delta (EC 3.1.4.4) (AtPLDdelta) (PLD delta). Splice isoform 2.
Os05g0159300|mRNA|AK070904|CDS+3'UTR	Lipolytic enzyme, G-D-S-L family protein.	-1.10632	0.028956	0.030595		Os02g0191300|mRNA|AK069748|CDS+3'UTR	Amino acid/polyamine transporter II family protein.	-1.29878	0.0203591	0.0220406		Os03g0676300|mRNA|AK108103|CDS+3'UTR	P-type trefoil domain containing protein.	2.29691	0.000167114	0.000221638		Os05g0228400|mRNA|AK121917|CDS+3'UTR	Basic helix-loop-helix dimerisation region bHLH domain containing protein.	1.16204	0.0272931	0.0292605		Os06g0142200|mRNA|AK105832|CDS+3'UTR	Early nodulin 93 ENOD93 protein family protein.	2.45255	8.95784e-05	0.000242034								Os08g0345700|mRNA|AK099939|CDS+3'UTR	Pyrophosphate--fructose 6-phosphate 1-phosphotransferase alpha subunit (EC 2.7.1.90) (PFP) (6-phosphofructokinase, pyrophosphate-dependent) (Pyrophosphate-dependent 6-phosphofructose-1-kinase) (PPi-PFK).	1.87267	8.95176e-05	9.88325e-05		Os03g0152000|mRNA|AK102357|CDS+3'UTR	Heavy metal transport/detoxification protein domain containing protein.	-1.26766	0.000875148	9.88325e-05		Os01g0753500|mRNA|AK072330|CDS+3'UTR	Transcriptional factor B3 family protein.
Os01g0809900|mRNA|AK120681|CDS+3'UTR	FAD-dependent glycerol-3-phosphate dehydrogenase family protein.	-1.05122	0.0289199	0.0305617		Os06g0705400|mRNA|AK062667|CDS+3'UTR	Nonspecific lipid-transfer protein 2P (LTP2P) (Lipid transfer protein 2 isoform 2) (LTP2-2) (7 kDa lipid transfer protein 2).	-1.0665	0.0202591	0.0219376		Os05g0303000|mRNA|AK060410|CDS+3'UTR	Stromal 70 kDa heat shock-related protein, chloroplast (Fragment).	-1.24827	0.000166266	0.000220717		Os01g0253300|mRNA|D21306|5'UTR+CDS	Importin alpha 2.	-1.25781	0.0272408	0.0292103		Os07g0184300|mRNA|D10962|CDS+3'UTR	40S ribosomal protein S15 (Fragment).	-1.22193	8.90278e-05	0.000241708								Os04g0561600|mRNA|AK068927|CDS+3'UTR	Protein of unknown function DUF1014 family protein.	-1.16079	8.89257e-05	9.82079e-05		Os05g0447200|mRNA|AK111659|CDS+3'UTR	AUX1-like protein.	-1.55106	0.000873323	9.82079e-05		Os07g0626100|mRNA|AK062899|CDS+3'UTR	50S ribosomal protein L7/L12.
Os04g0295000|mRNA|AK105141|CDS+3'UTR	Protein phosphatase inhibitor family protein.	1.22108	0.0288957	0.0305411		Os03g0582800|COMBINER|CI071043|6	(No Hit)	-1.01236	0.0202591	0.0219376		Os02g0601300|mRNA|AK062215|CDS+3'UTR	Glyceraldehyde-3-phosphate dehydrogenase, cytosolic 3 (EC 1.2.1.12).	1.90818	0.00016597	0.000220527		Os12g0118800|mRNA|AK063302|CDS+3'UTR	Ankyrin repeat containing protein.	1.07187	0.0272276	0.0292021		Os03g0289100|mRNA|U55768|CDS+3'UTR	OSK3 (OSK5).	-1.3036	8.78053e-05	0.000239547								Os04g0440000|mRNA|AK102407|CDS+3'UTR	Conserved hypothetical protein.	-1.25955	8.87182e-05	9.80075e-05		Os09g0261300|mRNA|AK059648|CDS+3'UTR	Phosphoglycolate phosphatase precursor.	-1.04644	0.000869888	9.80075e-05		Os02g0714600|mRNA|AK068469|CDS+3'UTR	Phosphoribosyl pyrophosphate synthase isozyme 4 (EC 2.7.6.1).
Os08g0416000|mRNA|AK110561|CDS+3'UTR	Homeodomain leucine zipper protein.	-2.7167	0.0288474	0.0304949		Os02g0127700|mRNA|AK099092|CDS+3'UTR	Phosphoribosyl pyrophosphate synthase (EC 2.7.6.1).	1.02249	0.0202456	0.0219331		Os02g0717800|mRNA|AJ417520|UTR	Ribosomal protein L31e domain containing protein.	-1.11996	0.000165845	0.000220527		Os05g0104700|mRNA|AK108676|CDS+3'UTR	Leucine-rich repeat, plant specific containing protein.	-1.05283	0.0271633	0.0291391		Os05g0328900|COMBINER_EST|CI489699|6	Hypothetical protein.	-4.62305	8.57532e-05	0.000235089								Os01g0258700|mRNA|AY573063|CDS+3'UTR	Zn-finger, C-x8-C-x5-C-x3-H type domain containing protein.	-1.07056	8.82978e-05	9.75718e-05		Os12g0576100|COMBINER_EST|CI560253|0	Hypothetical protein.	1.7798	0.000864787	9.75718e-05		Os02g0567800|mRNA|AK105793|CDS+3'UTR	Esterase/lipase/thioesterase domain containing protein.
Os03g0351800|mRNA|AK070491|CDS+3'UTR	Zn-finger, RING domain containing protein.	1.07133	0.0288465	0.0304949		Os03g0588800|COMBINER_EST|Os03g0588800|8	Hypothetical protein.	1.11838	0.020222	0.0219126		Os03g0723400|mRNA|AK107276|CDS+3'UTR	Conserved hypothetical protein.	2.06021	0.00016451	0.000218992		Os02g0653300|mRNA|AK099958|CDS+3'UTR	Conserved hypothetical protein.	1.11097	0.0271428	0.0291231		Os09g0507800|mRNA|AK061725|CDS+3'UTR	60S ribosomal protein L7a.	-1.2944	8.53413e-05	0.000235089								Os10g0561000|COMBINER_EST|CI448841|1	Conserved hypothetical protein.	-1.41427	8.80778e-05	9.73573e-05		Os06g0194000|mRNA|AK060742|CDS+3'UTR	Ethylene responsive element binding factor 5 (AtERF5).	-1.05976	0.000855683	9.73573e-05		Os07g0522900|mRNA|AK071154|CDS+3'UTR	Ras small GTPase, Rab type family protein.
Os03g0221500|mRNA|AK109516|CDS+3'UTR	Glycoside hydrolase, family 17 protein.	1.29417	0.028811	0.0304662		Os12g0610800|mRNA|AK073789|CDS+3'UTR	Protein of unknown function DUF588 family protein.	-1.01002	0.0200847	0.0217689		Os08g0484600|mRNA|D82035|CDS+3'UTR	OSK4.	-1.02945	0.000162821	0.000216944		Os09g0133200|mRNA|AK109426|CDS+3'UTR	Glucose/ribitol dehydrogenase family protein.	-1.28511	0.0271255	0.0291104		Os08g0484600|mRNA|AK100591|CDS+3'UTR	OSK4.	-1.15048	8.51274e-05	0.000235089								Os12g0165200|mRNA|AK110577|CDS+3'UTR	HSP20-like chaperone domain containing protein.	-1.01391	8.75993e-05	9.68569e-05		Os03g0131200|mRNA|AY339372|CDS+3'UTR	Catalase isozyme 2 (EC 1.11.1.6).	-1.01135	0.000850421	9.68569e-05		Os05g0594100|mRNA|AK106130|CDS+3'UTR	Conserved hypothetical protein.
Os04g0632500|mRNA|AK072875|CDS+3'UTR	S-locus receptor-like kinase RLK11.	-1.76955	0.0287693	0.0304269		Os02g0675000|mRNA|AK109532|CDS+3'UTR	Conserved hypothetical protein.	1.15004	0.0200594	0.0217466		Os06g0142200|mRNA|AK105832|CDS+3'UTR	Early nodulin 93 ENOD93 protein family protein.	2.13289	0.000161228	0.00021502		Os01g0948500|mRNA|AK119342|CDS+3'UTR	ARM repeat fold domain containing protein.	-1.12992	0.0271229	0.0291104		Os01g0140500|mRNA|AK058868|CDS+3'UTR	60S ribosomal protein L26B.	-1.16037	8.3358e-05	0.000231917								Os01g0841600|mRNA|AK104461|CDS+3'UTR	Triosephosphate isomerase, cytosolic (EC 5.3.1.1) (TIM) (Triose- phosphate isomerase).	-1.06515	8.69131e-05	9.61265e-05		Os02g0587000|mRNA|AK062460|CDS+3'UTR	Glycine-rich protein.	1.3998	0.000850312	9.61265e-05		Os12g0612400|mRNA|AK064919|CDS+3'UTR	S-locus protein 5 (Fragment).
Os06g0605900|mRNA|AK065140|CDS+3'UTR	Leucine-rich repeat, cysteine-containing subtype containing protein.	1.11865	0.02873	0.0303903		Os02g0469600|mRNA|AK098908|CDS+3'UTR	Cysteine proteinase 1 precursor (EC 3.4.22.-).	1.52256	0.0200096	0.0216978		Os02g0593700|mRNA|AK060817|CDS+3'UTR	Ubiquitin-associated domain containing protein.	1.07303	0.000160839	0.000214701		Os11g0115100|mRNA|AK119692|CDS+3'UTR	Lipid transfer protein.	-1.09332	0.0270983	0.0290931		Os07g0220000|COMBINER|CI454955|0	(No Hit)	-4.57825	7.8778e-05	0.000220265								Os09g0299000|mRNA|AK069336|CDS+3'UTR	CDPK substrate protein 1.	-1.20332	8.68086e-05	9.60392e-05		Os01g0559600|mRNA|AK067597|CDS+3'UTR	Vacuolar processing enzyme, alpha-isozyme precursor (EC 3.4.22.-) (Alpha-VPE).	1.37963	0.000847129	9.60392e-05		Os07g0438600|mRNA|AK102261|CDS+3'UTR	Proteinase inhibitor I9, subtilisin propeptide domain containing protein.
Os11g0177400|mRNA|AK120669|CDS+3'UTR	ABC transporter related domain containing protein.	1.41312	0.0286969	0.0303601		Os01g0689000|mRNA|AK111204|CDS+3'UTR	Conserved hypothetical protein.	1.20828	0.0199931	0.0216849		Os05g0155100|mRNA|AK061929|CDS+3'UTR	60S ribosomal protein L18.	-1.14879	0.000157714	0.000210725		Os01g0715400|mRNA|AK120130|CDS+3'UTR	Glycoside hydrolase family 13 protein.	1.25864	0.027049	0.0290461		Os02g0296400|COMBINER_EST|CI462655|3	Cell differentiation protein rcd1.	-1.25112	7.72017e-05	0.000216937								Os02g0762100|mRNA|AK068833|CDS+3'UTR	Regulator of ribonuclease-like protein 2.	1.23435	8.66526e-05	9.58948e-05		Os05g0395600|COMBINER|CI526423|x	(No Hit)	1.75986	0.000842817	9.58948e-05		Os08g0114300|mRNA|AK105866|CDS+3'UTR	Plant-specific FAD-dependent oxidoreductase family protein.
Os01g0736400|mRNA|AK100689|CDS+3'UTR	Aminotransferase, class I and II domain containing protein.	-1.20447	0.0286659	0.0303322		Os12g0626400|mRNA|AY452768|CDS+3'UTR	Squalene/phytoene synthase family protein.	1.11081	0.0199651	0.0216596		Os06g0701100|mRNA|AK119234|CDS+3'UTR	Eukaryotic initiation factor 4A (eIF4A) (eIF-4A).	-1.04066	0.00015691	0.000209845		Os02g0141300|mRNA|AK067279|CDS+3'UTR	GHMP kinase family protein.	-1.01616	0.0268224	0.0288087		Os07g0219300|mRNA|D11385|CDS+3'UTR	Prolamin precursor (13 kDa prolamin).	-4.46382	7.68487e-05	0.000216937								Os01g0896200|mRNA|AK105622|CDS+3'UTR	Conserved hypothetical protein.	-1.09307	8.51858e-05	9.42994e-05		Os03g0837300|mRNA|AK121140|CDS+3'UTR	Nicotinate phosphoribosyltransferase and related family protein.	1.10926	0.000839822	9.42994e-05		Os02g0169300|mRNA|AK070041|CDS+3'UTR	Phosphoglycerate kinase, cytosolic (EC 2.7.2.3).
Os01g0954000|mRNA|AK062729|CDS+3'UTR	NADPH-dependent FMN reductase family protein.	-1.17944	0.0286061	0.0302737		Os04g0126900|mRNA|AK121671|CDS+3'UTR	Conserved hypothetical protein.	1.11027	0.0199552	0.0216539		Os07g0523700|COMBINER|AU095530|6	(No Hit)	-1.18198	0.000153858	0.000205955		Os04g0107200|mRNA|AK106201|CDS+3'UTR	D-isomer specific 2-hydroxyacid dehydrogenase, catalytic region domain containing protein.	-1.22222	0.0268179	0.0288087		Os02g0821500|COMBINER_EST|Os02g0821500|8	Multi antimicrobial extrusion protein MatE family protein.	1.11558	7.56933e-05	0.000214847								Os05g0111300|mRNA|AK119241|CDS+3'UTR	Plant metallothionein, family 15 protein.	1.16747	8.51848e-05	9.42994e-05		Os09g0275300|COMBINER_EST|Os09g0275300|8	Conserved hypothetical protein.	-1.08764	0.000838869	9.42994e-05		Os01g0244400|COMBINER|CI475611|x	(No Hit)
Os05g0273000|COMBINER|CI521806|x	(No Hit)	-1.36449	0.0285466	0.0302156		Os07g0583600|mRNA|AY062210|CDS+3'UTR	Chitin-inducible gibberellin-responsive protein.	-1.08004	0.0199176	0.0216182		Os03g0177900|mRNA|D63582|CDS+3'UTR	EF-1 alpha.	-1.43023	0.000153675	0.000205901		Os02g0220600|mRNA|AK061944|CDS+3'UTR	Elongation factor 1-gamma (EF-1-gamma) (eEF-1B gamma).	-1.18089	0.0268072	0.0288041		Os02g0717800|mRNA|AJ417520|UTR	Ribosomal protein L31e domain containing protein.	-1.2526	7.5203e-05	0.000214539								Os01g0283100|mRNA|AK060908|CDS+3'UTR	Ferripyochelin-binding protein-like.	1.06166	8.51016e-05	9.42617e-05		Os04g0117600|mRNA|AK111699|CDS+3'UTR	Dihydrouridine synthase, DuS family protein.	1.20392	0.000831947	9.42617e-05		Os11g0695900|mRNA|AK101888|CDS+3'UTR	Importin-beta, N-terminal domain containing protein.
Os05g0305300|COMBINER_EST|CI142911|6	TPR-like domain containing protein.	1.39041	0.0285456	0.0302156		Os01g0187000|mRNA|AK064094|CDS+3'UTR	Conserved hypothetical protein.	-1.30197	0.019897	0.0216009		Os02g0718900|mRNA|AK073448|CDS+3'UTR	ADP,ATP carrier protein, mitochondrial precursor (ADP/ATP translocase) (Adenine nucleotide translocator) (ANT).	1.51219	0.000153025	0.000205222		Os03g0654900|mRNA|AK066712|CDS+3'UTR	Conserved hypothetical protein.	-1.05825	0.0267575	0.0287566		Os02g0528500|mRNA|AK102946|CDS+3'UTR	Hypothetical protein.	1.96166	7.35097e-05	0.000210778								Os01g0681200|mRNA|AK101149|CDS+3'UTR	Acyl-CoA synthetase (EC 6.2.1.3).	-1.60639	8.4206e-05	9.32973e-05		Os11g0708000|mRNA|AK061756|UTR	Non-protein coding transcript, uncharacterized transcript.	1.05596	0.000831385	9.32973e-05		Os09g0567300|mRNA|AK060775|CDS+3'UTR	Monodehydroascorbate reductase (EC 1.6.5.4) (MDAR) (Ascorbate free radical reductase) (AFR reductase).
Os07g0598700|COMBINER_EST|Os07g0598700|8	Conserved hypothetical protein.	-1.1026	0.0284366	0.0301088		Os01g0132100|COMBINER_EST|Os01g0132100|8	Leucine-rich repeat, plant specific containing protein.	-1.03118	0.0197935	0.0214935		Os03g0766100|mRNA|AK108254|CDS+3'UTR	10 kDa prolamin precursor.	-2.46074	0.000151394	0.000203224		Os02g0736900|COMBINER_EST|CI549323|6	Conserved hypothetical protein.	1.33232	0.026738	0.0287414		Os02g0121300|mRNA|AK098919|CDS+3'UTR	Peptidyl-prolyl cis-trans isomerase (EC 5.2.1.8) (PPIase) (Rotamase) (Cyclophilin) (Cyclosporin A-binding protein).	-1.21009	7.27678e-05	0.00020972								Os03g0142800|mRNA|AK064325|CDS+3'UTR	MRP-like ABC transporter.	1.58862	8.384e-05	9.29191e-05		Os05g0150800|mRNA|AK060882|CDS+3'UTR	C-1-tetrahydrofolate synthase, cytoplasmic (C1-THF synthase) [Includes: Methylenetetrahydrofolate dehydrogenase (EC 1.5.1.5); Methenyltetrahydrofolate cyclohydrolase (EC 3.5.4.9); Formyltetrahydrofolate synthetase (EC 6.3.4.3)]. Splice isoform A.	1.08734	0.000826489	9.29191e-05		Os08g0139000|mRNA|AK119802|CDS+3'UTR	RNA-binding glycine rich protein (RGP-2).
Os08g0105000|mRNA|AK069782|CDS+3'UTR	Zn-finger-like, PHD finger domain containing protein.	-1.12504	0.0284317	0.0301084		Os09g0461500|mRNA|AK102328|CDS+3'UTR	Esterase/lipase/thioesterase domain containing protein.	-1.13991	0.0197063	0.0214038		Os07g0219400|mRNA|X53856|CDS+3'UTR	Prolamin.	-1.94287	0.000147054	0.000197582		Os06g0495100|COMBINER_EST|CI144824|6	Conserved hypothetical protein.	1.08465	0.0267324	0.0287413		Os08g0321000|mRNA|AK104404|CDS+3'UTR	Beta-Ig-H3/fasciclin domain containing protein.	2.05661	7.24192e-05	0.00020972								Os05g0102800|mRNA|AK121634|CDS+3'UTR	RNA recognition motif 2 domain containing protein.	-1.25154	8.29985e-05	9.20137e-05		Os10g0576600|mRNA|AK104496|CDS+3'UTR	TPR-like domain containing protein.	1.17319	0.000822115	9.20137e-05		Os10g0148100|mRNA|AK099480|CDS+3'UTR	Protein of unknown function DUF1210 family protein.
Os03g0820300|mRNA|AK068861|CDS+3'UTR	ZPT2-14.	1.29613	0.0283595	0.0300368		Os02g0142100|mRNA|AK069573|CDS+3'UTR	Hypothetical protein.	1.23593	0.0196981	0.0213999		Os12g0524700|mRNA|AK063463|CDS+3'UTR	Mitochondrial 60S ribosomal protein L16.	2.15955	0.000146828	0.000197463		Os09g0541000|mRNA|AK109439|CDS+3'UTR	Aquaporin PIP2.3 (Plasma membrane intrinsic protein 2c) (PIP2c) (TMP2C) (RD28-PIP) (Water-stress induced tonoplast intrinsic protein) (WSI-TIP).	-1.19474	0.0266871	0.0286984		Os08g0116500|mRNA|AK058240|CDS+3'UTR	60S acidic ribosomal protein P1 (L12).	-1.205	7.18333e-05	0.000209173								Os07g0624600|mRNA|AK109902|CDS+3'UTR	Trehalose-6-phosphate phosphatase.	1.484	8.27489e-05	9.17641e-05		Os05g0122800|mRNA|AK101005|CDS+3'UTR	CD9/CD37/CD63 antigen family protein.	1.10167	0.000815363	9.17641e-05		Os10g0363700|COMBINER_EST|CI514936|6	Conserved hypothetical protein.
Os12g0189400|mRNA|AK059037|CDS+3'UTR	Photosystem I reaction centre subunit N, chloroplast precursor (PSI- N).	1.23054	0.0283254	0.0300055		Os08g0254500|mRNA|AK104050|CDS+3'UTR	Preprotein translocase secY subunit, chloroplast precursor (CpSecY).	-1.09087	0.019697	0.0213999		Os03g0146100|mRNA|AK058322|CDS+3'UTR	Tonoplast intrinsic protein (Tonoplast water channel).	-1.55025	0.000144742	0.000194839		Os02g0514000|COMBINER_EST|Os02g0514000|8	Retrotransposon gag protein family protein.	-1.04391	0.026673	0.0286891		Os03g0271200|mRNA|AK062000|CDS+3'UTR	Chloroplastic outer envelope membrane protein (OEP75) precursor (Outer membrane protein).	1.44619	7.16965e-05	0.000209173								Os07g0206700|mRNA|AK100653|CDS+3'UTR	Cycloartenol-C24-methyltransferase.	1.08329	8.23205e-05	9.13159e-05		Os10g0406800|mRNA|AK065034|CDS+3'UTR	Protein of unknown function DUF383 domain containing protein.	-1.02391	0.000813106	9.13159e-05		Os08g0110000|mRNA|AK073752|CDS+3'UTR	Alpha/beta hydrolase fold domain containing protein.
Os04g0208800|mRNA|AK120001|CDS+3'UTR	Hypothetical protein.	-1.11	0.0281668	0.0298423		Os01g0363300|mRNA|AK060356|CDS+3'UTR	Protein of unknown function DUF588 family protein.	1.48799	0.0196873	0.0213983		Os03g0177400|mRNA|AK119172|CDS+3'UTR	EF-1 alpha.	-1.48687	0.000143287	0.000193062		Os06g0244100|mRNA|AK100071|CDS+3'UTR	TPR-like domain containing protein.	-1.22955	0.0266026	0.0286192		Os07g0214300|mRNA|D42140|CDS+3'UTR	Seed allergenic protein RAG2 precursor.	2.48487	7.15728e-05	0.000209173								Os06g0194900|mRNA|D29732|CDS+3'UTR	Sucrose synthase 1 (EC 2.4.1.13) (Sucrose-UDP glucosyltransferase 1).	-1.83497	8.2252e-05	9.12669e-05		Os11g0183900|mRNA|AK061884|CDS+3'UTR	Nucellin-like protein.	-1.21323	0.000811847	9.12669e-05		Os04g0515300|mRNA|AK119791|CDS+3'UTR	Ribosomal protein L14 domain containing protein.
Os06g0490000|mRNA|AK105534|CDS+3'UTR	Conserved hypothetical protein.	1.01569	0.0281295	0.0298075		Os02g0831600|mRNA|AK103279|CDS+3'UTR	AGO1 homologous protein.	-1.13218	0.0196448	0.0213571		Os07g0184800|mRNA|AK106132|CDS+3'UTR	Histone-like protein.	1.11815	0.000142674	0.000192416		Os02g0294200|mRNA|AK106048|CDS+3'UTR	Hypothetical protein.	1.03416	0.0265939	0.0286157		Os03g0271200|mRNA|AK120241|CDS+3'UTR	Chloroplastic outer envelope membrane protein (OEP75) precursor (Outer membrane protein).	1.17475	7.11883e-05	0.000209173								Os01g0658900|mRNA|AK121925|CDS+3'UTR	G-box binding factor 1.	-1.02343	8.20119e-05	9.10275e-05		Os04g0483500|mRNA|AK060512|CDS+3'UTR	B-keto acyl reductase.	1.12896	0.000811654	9.10275e-05		Os09g0112100|mRNA|AK120925|CDS+3'UTR	Conserved hypothetical protein.
Os07g0530300|mRNA|AK109327|CDS+3'UTR	Conserved hypothetical protein.	1.00883	0.0281034	0.0297847		Os05g0240400|COMBINER|CI317351|6	(No Hit)	-1.36506	0.0195672	0.0212777		Os05g0155100|mRNA|AK102810|CDS+3'UTR	60S ribosomal protein L18.	-1.16239	0.000140286	0.000189372		Os06g0102600|COMBINER|CI441673|x	(No Hit)	-1.53282	0.0265491	0.0285734		Os05g0453700|mRNA|AB110169|CDS+3'UTR	Universal stress protein (Usp) family protein.	1.59016	7.06401e-05	0.000209173								Os10g0423600|COMBINER_EST|Os10g0423600|8	MATH domain containing protein.	-1.02896	8.16287e-05	9.06289e-05		Os07g0189700|mRNA|AK099833|CDS+3'UTR	Conserved hypothetical protein.	-1.1632	0.000804204	9.06289e-05		Os02g0191800|mRNA|AK063218|CDS+3'UTR	Conserved hypothetical protein.
Os04g0437300|mRNA|AK121647|CDS+3'UTR	U box domain containing protein.	-1.51212	0.0279427	0.0296191		Os07g0129700|mRNA|AB007623|CDS+3'UTR	OSH15 protein (Homeobox gene).	-1.49384	0.0195342	0.0212467		Os01g0877900|mRNA|AK111134|CDS+3'UTR	Hypothetical protein.	1.377	0.000138704	0.000187413		Os11g0689400|COMBINER_EST|AU031755|7	RNA helicase, DRH1.	-1.27506	0.0265342	0.0285631		Os06g0142200|mRNA|AB018376|CDS+3'UTR	Early nodulin 93 ENOD93 protein family protein.	2.53248	6.98205e-05	0.000208719								Os04g0653100|mRNA|AK067094|CDS+3'UTR	Protein of unknown function UPF0136 family protein.	-1.43501	8.13407e-05	9.03358e-05		Os03g0610900|mRNA|AK100538|CDS+3'UTR	Protein kinase, 41K (EC 2.7.1.-).	1.23212	0.00079841	9.03358e-05		Os11g0614800|COMBINER_EST|Os11g0614800|8	Cyclin-dependent kinase inhibitor family protein.
Os09g0281300|mRNA|AK104141|CDS+3'UTR	Protein of unknown function DUF1218 family protein.	1.16863	0.0278799	0.0295572		Os10g0433700|mRNA|AK065401|CDS+3'UTR	Conserved hypothetical protein.	-1.03084	0.0195072	0.0212224		Os09g0386500|mRNA|AK099307|CDS+3'UTR	Zn-finger-like, PHD finger domain containing protein.	1.07708	0.000138258	0.000186987		Os07g0408700|mRNA|AJ251298|CDS+3'UTR	Spermidine synthase 2 (EC 2.5.1.16) (Putrescine aminopropyltransferase 2) (SPDSY 2).	-1.16624	0.0264372	0.0284646		Os07g0213800|mRNA|AK107215|CDS+3'UTR	Alpha-amylase inhibitor BMAI-1 precursor (Allergen Hor v 1) (Alpha- amylase flour inhibitor) (Fragment).	2.13741	6.82259e-05	0.000205043								Os05g0143500|mRNA|AK063944|CDS+3'UTR	Blast and wounding induced mitogen-activated protein kinase.	-1.10421	8.1035e-05	9.0023e-05		Os01g0844800|mRNA|AK099801|CDS+3'UTR	RNA binding protein PufA.	1.03255	0.000794621	9.0023e-05		Os01g0624500|mRNA|AF192467|CDS+3'UTR	Sgt1.
Os03g0184000|mRNA|AF049356|CDS+3'UTR	Phytoene desaturase (Fragment).	1.07743	0.0278067	0.0294843		Os12g0586100|mRNA|AB125310|CDS+3'UTR	Protein kinase, 41K (EC 2.7.1.-).	-1.08015	0.0194459	0.0211607		Os12g0244100|mRNA|AK119535|CDS+3'UTR	Heat shock 70 protein.	-1.45713	0.000136888	0.000185307		Os08g0425700|mRNA|AK104119|CDS+3'UTR	Annexin-like protein.	-1.39446	0.0264318	0.0284646		Os11g0551800|mRNA|AK066863|CDS+3'UTR	Yippee-like protein 1 (DGL-1) (Mdgl-1).	1.59594	6.76641e-05	0.000204447								Os03g0764600|mRNA|AK105625|CDS+3'UTR	Myb, DNA-binding domain containing protein.	-1.3736	8.06887e-05	8.96647e-05		Os03g0413000|mRNA|AY062181|CDS+3'UTR	HAP3.	1.09384	0.000794554	8.96647e-05		Os04g0672300|mRNA|AK101246|CDS+3'UTR	Conserved hypothetical protein.
Os02g0156500|mRNA|AK059616|CDS+3'UTR	Conserved hypothetical protein.	-1.07415	0.0277517	0.0294307		Os11g0673200|COMBINER_EST|CI196143|6	Alpha-L-arabinofuranosidase/beta-D-xylosidase isoenzyme ARA-I.	-1.4763	0.0194206	0.0211381		Os03g0758300|mRNA|AK060339|CDS+3'UTR	Cyclic nucleotide-gated ion channel 2 (AtCNGC2) (Cyclic nucleotide-and calmodulin-regulated ion channel 2) (DEFENSE NO DEATH 1).	1.05745	0.000133895	0.000181427		Os01g0235400|mRNA|AK105595|CDS+3'UTR	Importin-alpha re-exporter (Cellular apoptosis susceptibility protein homolog).	-1.03362	0.0264252	0.0284633		Os01g0918200|mRNA|AK103092|CDS+3'UTR	Ubiquitin-like protein SMT3.	-2.3406	6.74558e-05	0.000204447								Os04g0671800|mRNA|AK059421|CDS+3'UTR	Zn-finger, C-x8-C-x5-C-x3-H type domain containing protein.	-1.28588	8.06853e-05	8.96647e-05		Os08g0102700|mRNA|AK104488|CDS+3'UTR	Harpin-induced 1 domain containing protein.	1.11384	0.000793584	8.96647e-05		Os04g0541500|mRNA|AK121106|CDS+3'UTR	Diacylglycerol kinase, catalytic region domain containing protein.
Os05g0119300|mRNA|AK068289|CDS+3'UTR	Molluscan rhodopsin C-terminal tail family protein.	1.32767	0.0277463	0.0294298		Os05g0365300|mRNA|AK120289|CDS+3'UTR	NBS-LRR protein (Fragment).	1.02914	0.0194013	0.021122		Os04g0650900|mRNA|AK064480|CDS+3'UTR	Alpha-N-acetylglucosaminidase.	1.9578	0.0001323	0.000179434		Os07g0209000|mRNA|AK058399|UTR	Dolichyl-di-phosphooligosaccharide-protein glycotransferase (Oligosaccharyltransferase)-like.	-1.06504	0.0264085	0.0284512		Os05g0330600|COMBINER_EST|CI473306|0	Prolamin PPROL 7 precursor.	-3.96656	6.73232e-05	0.000204447								Os04g0623300|mRNA|AK068767|CDS+3'UTR	Flavin-containing amine oxidase family protein.	1.0939	8.01499e-05	8.91187e-05		Os01g0139600|mRNA|AK073130|CDS+3'UTR	Lipid phosphate phosphatase 2 (EC 3.1.3.-) (AtLPP2) (Phosphatidic acid phosphatase 2) (AtPAP2) (Prenyl diphosphate phosphatase).	1.06023	0.000789853	8.91187e-05		Os06g0101600|mRNA|AF093636|CDS+3'UTR	Plastocyanin, chloroplast precursor.
Os02g0706600|COMBINER_EST|CI055726|6	ZF-HD homeobox protein Cys/His-rich dimerisation region domain containing protein.	1.00961	0.0277408	0.0294287		Os12g0254700|COMBINER_EST|CI333242|6	Hypothetical protein.	-1.25466	0.0193575	0.0210793		Os01g0834500|mRNA|D29728|5'UTR+CDS	40S ribosomal protein S23.	-1.23169	0.000130918	0.000177728		Os04g0435700|mRNA|AK100857|CDS+3'UTR	UVB-resistance protein UVR8.	-1.05062	0.0263842	0.0284307		Os06g0134000|mRNA|AK120319|CDS+3'UTR	Ribosomal protein S10 family protein.	-1.09764	6.64641e-05	0.000204114								Os03g0177500|mRNA|D63583|CDS+3'UTR	EF-1 alpha.	1.57793	7.84236e-05	8.7225e-05		Os12g0438000|mRNA|AK071511|CDS+3'UTR	Histone H2A.	-1.11358	0.000781496	8.7225e-05		Os04g0546800|COMBINER_EST|CI061691|0	Ethylene responsive element binding factor 5 (AtERF5).
Os02g0791400|mRNA|AK062787|CDS+3'UTR	Cytochrome oxidase c, subunit VIb family protein.	-1.11277	0.0277311	0.0294231		Os06g0111800|mRNA|AK102134|CDS+3'UTR	CSLD2 (Fragment).	-1.03093	0.0193369	0.0210617		Os08g0127900|mRNA|AF051153|5'UTR+CDS	Globulin 1 (Fragment).	-1.04	0.000130719	0.000177625		Os08g0439900|mRNA|AK110628|CDS+3'UTR	Mitochondrial glycoprotein family protein.	-1.90417	0.0263695	0.0284208		Os07g0220000|COMBINER|CI483127|x	(No Hit)	-4.50656	6.5662e-05	0.000202759								Os11g0700900|mRNA|AK073757|CDS+3'UTR	Class III chitinase homologue (OsChib3H-b).	1.59407	7.75596e-05	8.62897e-05		Os04g0550200|mRNA|AK108473|CDS+3'UTR	Pathogenesis-related transcriptional factor and ERF domain containing protein.	-1.18959	0.000780073	8.62897e-05		Os08g0532400|mRNA|AK101608|CDS+3'UTR	Nodulin-like protein.
Os06g0127000|mRNA|AK100014|CDS+3'UTR	Peroxisomal biogenesis factor 11 family protein.	1.92209	0.0277311	0.0294231		Os01g0895100|mRNA|AK099166|CDS+3'UTR	Membrane-associated 30 kDa protein, chloroplast precursor (M30).	-1.20739	0.0193322	0.0210616		Os01g0243800|mRNA|AK109562|CDS+3'UTR	Hypothetical protein.	-1.52077	0.000129505	0.000176142		Os10g0391600|COMBINER|CI500219|2	(No Hit)	-1.055	0.0263638	0.0284204		Os01g0905800|mRNA|AK062270|CDS+3'UTR	Aldolase C-1.	2.02454	6.53639e-05	0.000202759								Os08g0500800|mRNA|AK101328|CDS+3'UTR	PUG domain containing protein.	-1.09943	7.71304e-05	8.58376e-05		Os10g0509100|mRNA|AK069166|CDS+3'UTR	Conserved hypothetical protein.	1.00243	0.00077915	8.58376e-05		Os03g0268300|mRNA|AK102684|CDS+3'UTR	Digalactosyldiacylglycerol synthase 2.
Os01g0390900|mRNA|AK103881|CDS+3'UTR	Dual specificity protein phosphatase family protein.	1.02706	0.0275116	0.0291996		Os01g0976700|mRNA|AK100571|CDS+3'UTR	Protein phosphatase 2C-like protein.	-1.35835	0.0193072	0.0210393		Os02g0503900|mRNA|AK100163|CDS+3'UTR	Cytochrome P450 family protein.	1.64352	0.000128101	0.000174397		Os03g0255200|mRNA|AK058212|CDS+3'UTR	Heat shock protein DnaJ, N-terminal domain containing protein.	-1.21667	0.026336	0.0283963		Os01g0905800|mRNA|D50301|CDS+3'UTR	Aldolase C-1.	2.00083	6.35385e-05	0.000198381								Os01g0159600|mRNA|AK122153|CDS+3'UTR	Embryonic abundant protein 1.	2.44609	7.70756e-05	8.5802e-05		Os03g0429800|mRNA|AK067814|CDS+3'UTR	Xanthine dehydrogenase 1 (EC 1.1.1.204).	1.08296	0.000777955	8.5802e-05		Os10g0580100|COMBINER|CI405191|6	(No Hit)
Os02g0185300|mRNA|AK068907|CDS+3'UTR	Cytochrome P450 family protein.	2.64878	0.0274434	0.0291319		Os03g0149200|COMBINER_EST|CI055499|0	Nicotiana lesion-inducing like.	-1.00711	0.019295	0.0210309		Os10g0411800|mRNA|AK059434|CDS+3'UTR	Ribosomal protein S17.	-1.44633	0.000126296	0.000172102		Os01g0772900|mRNA|AK073362|CDS+3'UTR	Homocysteine S-methyltransferase 4 (EC 2.1.1.10) (S- methylmethionine:homocysteine methyltransferase 4) (SMM:Hcy S- methyltransferase 4) (ZmHMT-4).	1.4169	0.0263289	0.0283944		Os07g0214100|mRNA|X66257|CDS+3'UTR	Seed allergenic protein RA17 precursor.	2.1057	6.26135e-05	0.000196585								Os03g0158500|mRNA|AK103405|CDS+3'UTR	YT521-B-like protein family protein.	-1.52234	7.68627e-05	8.55904e-05		Os01g0809300|mRNA|AF466358|CDS+3'UTR	Leucine-rich repeat, plant specific containing protein.	1.3	0.000777546	8.55904e-05		Os03g0265800|mRNA|AK058803|CDS+3'UTR	Conserved hypothetical protein.
Os02g0218700|mRNA|AK107161|CDS+3'UTR	Allene oxide synthase (EC 4.2.1.92).	1.05717	0.0274402	0.0291319		Os02g0181900|COMBINER_EST|AU172375|7	ClpB.	1.08968	0.0192248	0.0209594		Os05g0455500|mRNA|D49714|CDS+3'UTR	Delta 1-pyrroline-5-carboxylate synthetase (P5CS) [Includes: Glutamate 5-kinase (EC 2.7.2.11) (Gamma-glutamyl kinase) (GK); Gamma-glutamyl phosphate reductase (GPR) (EC 1.2.1.41) (Glutamate-5-semialdehyde dehydrogenase) (Glutamyl-gamma-semialdehyde dehydr	1.00405	0.000125725	0.000171487		osa-miR168b|Os02|3'seq	miRNA	1.28378	0.0263233	0.0283943		Os09g0434500|mRNA|AK111690|CDS+3'UTR	Ethylene response factor 2.	1.44384	6.21905e-05	0.000196354								Os01g0226400|mRNA|AK102301|CDS+3'UTR	AAA ATPase, central region domain containing protein.	1.01411	7.66105e-05	8.53348e-05		Os11g0114600|mRNA|AK071885|CDS+3'UTR	Hypothetical protein.	1.04246	0.000775061	8.53348e-05		Os09g0570400|mRNA|AK061710|UTR	General substrate transporter family protein.
Os02g0661900|mRNA|AK061447|CDS+3'UTR	Conserved hypothetical protein.	-1.01787	0.0274326	0.0291297		Os07g0196900|mRNA|AK069093|CDS+3'UTR	Conserved hypothetical protein.	-1.03019	0.0190115	0.0207317		Os09g0119100|mRNA|AK102931|CDS+3'UTR	Conserved hypothetical protein.	-1.29812	0.000124546	0.00017004		Os07g0241700|COMBINER_EST|Os07g0241700|8	UDP-glucuronosyl/UDP-glucosyltransferase family protein.	1.06342	0.0262953	0.0283698		Os03g0851000|mRNA|AK102202|CDS+3'UTR	Transcription factor homolog BTF3-like protein.	-1.26109	6.15561e-05	0.000195449								Os11g0112000|mRNA|AF014930|CDS+3'UTR	Aie2 protein.	1.29999	7.58914e-05	8.45589e-05		Os08g0510400|mRNA|AK069393|CDS+3'UTR	Short-chain dehydrogenase/reductase SDR family protein.	-1.10031	0.000774205	8.45589e-05		Os01g0183800|mRNA|AK106385|CDS+3'UTR	Cyclin-like F-box domain containing protein.
Os02g0599100|COMBINER_EST|Os02g0599100|8	Protein phosphatase 2C family protein.	-1.15143	0.0274216	0.0291228		Os07g0568700|mRNA|AK101897|CDS+3'UTR	Floral organ regulator 1 (Floral organ regulator 2).	-1.08773	0.0190097	0.0207317		Os10g0400200|mRNA|X05663|CDS+3'UTR	Glutelin II precursor [Oryza sativa (japonica cultivar-group)].	-3.82329	0.000124006	0.000169463		Os02g0754000|mRNA|AK060979|CDS+3'UTR	TLDc domain containing protein.	-1.04093	0.0262292	0.0283043		Os05g0346300|mRNA|AK103081|CDS+3'UTR	40S ribosomal protein S7.	-1.70919	6.0443e-05	0.000193005								Os04g0613600|COMBINER_EST|CI562427|0	40S ribosomal protein S11.	1.26341	7.52782e-05	8.39006e-05		Os04g0635000|mRNA|AK062619|CDS+3'UTR	Conserved hypothetical protein.	-1.02015	0.000770789	8.39006e-05		Os12g0283100|mRNA|AK109925|CDS+3'UTR	DNA polymerase, beta-like region domain containing protein.
Os03g0441000|mRNA|AK070997|CDS	Transcription initiation factor TFIID component TAF4 domain containing protein.	1.18002	0.0273598	0.0290618		Os01g0258100|mRNA|AK073329|UTR	Non-protein coding transcript, uncharacterized transcript.	1.08051	0.0189744	0.020701		Os04g0660400|mRNA|AJ011079|CDS+3'UTR	Amylogenin.	1.1474	0.000122886	0.000168092		Os11g0151100|COMBINER_EST|Os11g0151100|8	Root cap family protein.	1.04028	0.0262244	0.0283043		Os09g0434500|mRNA|AK104576|CDS+3'UTR	Ethylene response factor 2.	1.51407	5.98203e-05	0.000192109								Os11g0255200|COMBINER|CI482943|x	(No Hit)	1.75733	7.41474e-05	8.26647e-05		Os03g0336700|mRNA|AK105633|CDS+3'UTR	PAP/25A core domain containing protein.	-1.00824	0.000769568	8.26647e-05		Os05g0551000|mRNA|AY224508|CDS+3'UTR	Protein of unknown function HHE domain containing protein.
Os12g0223300|mRNA|AK060133|CDS+3'UTR	Cytochrome b5 domain containing protein.	1.0573	0.0271808	0.0288763		Os10g0399700|COMBINER_EST|CB666839|7	Cystathionine gamma-synthase isoform 2 (EC 4.2.99.9).	1.19146	0.0189637	0.0206941		Os11g0127900|mRNA|AK059550|CDS+3'UTR	40S ribosomal protein S16.	-1.03644	0.000122509	0.000167737		Os10g0104500|mRNA|AK101265|CDS+3'UTR	Notchless-related.	-1.11293	0.0261367	0.0282161		Os11g0602600|mRNA|AK104660|CDS+3'UTR	40S ribosomal protein S9.	-1.58083	5.88535e-05	0.00019009								Os03g0181800|mRNA|AK070399|CDS+3'UTR	Nucleic acid-binding OB-fold domain containing protein.	-1.08856	7.41156e-05	8.26539e-05		Os08g0337100|mRNA|AK064536|CDS+3'UTR	Conserved hypothetical protein.	1.00779	0.000761592	8.26539e-05		Os09g0346500|mRNA|AK104350|CDS+3'UTR	Chlorophyll a-b binding protein 1, chloroplast precursor (LHCII type I CAB-1) (LHCP).
Os06g0606800|mRNA|AK061909|CDS+3'UTR	Targeting for Xklp2 family protein.	1.14147	0.0271596	0.0288584		Os03g0128600|COMBINER|CI450119|2	(No Hit)	1.00383	0.0189601	0.0206941		Os10g0103800|mRNA|AK106544|CDS+3'UTR	Inositol 1, 3, 4-trisphosphate 56-kinase family protein.	-1.2369	0.000120952	0.000165762		Os02g0313700|mRNA|AK072366|5'UTR+CDS	C2 domain containing protein.	-1.2615	0.0260962	0.0281781		Os09g0434500|mRNA|AF364176|CDS+3'UTR	Ethylene response factor 2.	1.48762	5.87272e-05	0.00019009								Os03g0177500|mRNA|AK119537|CDS+3'UTR	EF-1 alpha.	1.44883	7.40691e-05	8.26266e-05		Os10g0546400|mRNA|AK069919|CDS+3'UTR	Conserved hypothetical protein.	1.07117	0.000752595	8.26266e-05		Os10g0359500|mRNA|AK072682|CDS+3'UTR	No apical meristem (NAM) protein domain containing protein.
Os01g0860800|mRNA|AK070331|CDS+3'UTR	Glycoside hydrolase, family 17 protein.	1.15255	0.0271221	0.0288232		Os06g0662200|mRNA|AK065941|CDS+3'UTR	Basic-leucine zipper (bZIP) transcription factor domain containing protein.	-1.25411	0.0189569	0.0206941		Os03g0598800|mRNA|AK066806|CDS+3'UTR	60S ribosomal protein L15.	-1.43446	0.000120735	0.000165622		Os03g0149200|COMBINER_EST|CI055499|0	Nicotiana lesion-inducing like.	-1.51038	0.0260366	0.0281196		Os10g0464300|COMBINER_EST|CI469962|1	AWPM-19-like family protein.	2.16794	5.85256e-05	0.00019009								Os01g0834200|mRNA|AK069188|CDS+3'UTR	Vacuolar proton-ATPase subunit-like protein.	1.17587	7.39298e-05	8.24957e-05		Os08g0110700|mRNA|AK099475|CDS+3'UTR	Shoot gravitropism 2.	-1.00351	0.000747351	8.24957e-05		Os07g0626500|mRNA|AK103267|CDS+3'UTR	Protein kinase domain containing protein.
Os03g0556100|COMBINER|CI440432|6	(No Hit)	1.01275	0.0271053	0.02881		Os04g0691600|mRNA|AF095707|CDS+3'UTR	30S ribosomal protein S17, chloroplast precursor (CS17).	1.39276	0.0187523	0.0204779		Os07g0181000|mRNA|AK060932|CDS+3'UTR	Pyruvate kinase isozyme A, chloroplast precursor (EC 2.7.1.40).	1.13224	0.000118965	0.00016335		Os03g0560000|mRNA|AK067185|CDS+3'UTR	Hypothetical protein.	1.58572	0.025923	0.0280026		Os07g0214100|mRNA|D11431|CDS+3'UTR	Seed allergenic protein RA17 precursor.	2.28171	5.80391e-05	0.00019009								Os07g0687900|mRNA|D26537|CDS+3'UTR	WSI76 protein induced by water stress.	1.00716	7.20768e-05	8.04519e-05		Os05g0170300|COMBINER_EST|CI198802|6	Leucine-rich repeat, typical subtype containing protein.	1.17998	0.000747217	8.04519e-05		Os03g0719400|mRNA|AK120822|CDS+3'UTR	Esterase/lipase/thioesterase domain containing protein.
Os02g0290400|mRNA|AK101872|CDS+3'UTR	Suppressor Mra1 family protein.	1.13159	0.0271022	0.02881		Os05g0445100|mRNA|AK105264|CDS+3'UTR	Cytochrome P450 family protein.	1.01695	0.0187214	0.020449		Os03g0234200|mRNA|D12629|CDS+3'UTR	Ubiquitin fused to ribosomal protein L40.	-1.55296	0.000118954	0.00016335		Os11g0590900|COMBINER_EST|Os11g0590900|8	Disease resistance protein family protein.	1.23112	0.0258188	0.0278957		Os04g0430100|mRNA|AK102190|CDS+3'UTR	Plectin/S10, N-terminal domain containing protein.	-1.11829	5.70322e-05	0.000188542								Os06g0194900|mRNA|Z15028|CDS+3'UTR	Sucrose synthase 1 (EC 2.4.1.13) (Sucrose-UDP glucosyltransferase 1).	-1.8807	7.20201e-05	8.04125e-05		Os03g0835900|mRNA|AK121063|CDS+3'UTR	Ferredoxin III, chloroplast precursor (Fd III).	1.01505	0.000746748	8.04125e-05		Os05g0209100|mRNA|AK069043|CDS+3'UTR	Glycoside hydrolase, family 47 protein.
Os08g0243500|mRNA|AK101320|CDS+3'UTR	NADPH--cytochrome P450 reductase (EC 1.6.2.4) (CPR) (P450R).	1.09109	0.0270525	0.0287631		Os01g0123000|mRNA|AK106806|CDS+3'UTR	Retrofit.	-1.28992	0.0185748	0.0202936		Os05g0574500|mRNA|AK098889|CDS+3'UTR	GTP-binding nuclear protein RAN1B (Fragment).	1.15353	0.00011882	0.00016335		Os04g0387300|mRNA|AK111796|CDS+3'UTR	Conserved hypothetical protein.	1.28217	0.0257995	0.0278806		Os05g0332000|COMBINER_EST|CI472530|0	Prolamin 7.	-4.3054	5.69402e-05	0.000188542								Os02g0461900|mRNA|AK104969|CDS+3'UTR	Hypothetical protein.	1.02427	7.17972e-05	8.01874e-05		Os11g0483600|mRNA|AK103748|CDS+3'UTR	DNA-binding SAP domain containing protein.	1.02337	0.000745211	8.01874e-05		Os07g0530300|mRNA|AK109327|CDS+3'UTR	Conserved hypothetical protein.
Os05g0521300|mRNA|AK065361|CDS+3'UTR	Kinesin 4 (Kinesin-like protein D).	1.44069	0.0270083	0.0287208		Os12g0152800|mRNA|AK072885|CDS+3'UTR	Dual specificity protein phosphatase family protein.	1.16327	0.0184459	0.0201576		Os01g0815800|mRNA|AK101927|CDS+3'UTR	60S ribosomal protein L24.	-1.10891	0.000118255	0.000162842		Os09g0459800|mRNA|AK060764|CDS+3'UTR	Short-chain dehydrogenase/reductase SDR family protein.	-1.00604	0.0257959	0.0278806		Os12g0111600|mRNA|AK119685|CDS+3'UTR	Hypoxia induced protein conserved region family protein.	3.09294	5.57837e-05	0.00018661								Os11g0247300|mRNA|AK105080|CDS+3'UTR	Tubulin alpha-1 chain (Alpha-1 tubulin).	1.0598	7.14485e-05	7.98217e-05		Os05g0147500|mRNA|AK071919|CDS+3'UTR	PDZ/DHR/GLGF domain containing protein.	-1.00853	0.000744305	7.98217e-05		Os03g0598800|mRNA|AK121762|CDS+3'UTR	60S ribosomal protein L15.
Os10g0159800|mRNA|AK061007|CDS+3'UTR	Zinc-containing alcohol dehydrogenase superfamily protein.	1.39059	0.0269213	0.0286329		Os02g0744200|mRNA|AK073572|CDS+3'UTR	Alpha-expansin OsEXPA5.	1.19378	0.0184421	0.0201576		Os05g0274900|COMBINER_EST|AU160938|7	60S ribosomal protein L15.	-1.12075	0.000117598	0.000162092		Os04g0644600|mRNA|AJ417521|CDS+3'UTR	Epoxide hydrolase family protein.	1.21665	0.0257514	0.0278401		Os03g0345200|mRNA|D12633|CDS+3'UTR	40S ribosomal protein S21.	-1.43461	5.56098e-05	0.00018661								Os03g0410300|mRNA|AK071843|CDS+3'UTR	Protein of unknown function DUF1313 family protein.	-1.12486	7.11911e-05	7.95578e-05		Os04g0676800|COMBINER|CI519438|x	(No Hit)	-1.21654	0.000743688	7.95578e-05		Os05g0407200|mRNA|AK072186|CDS+3'UTR	WD40-like domain containing protein.
Os02g0114700|mRNA|AK102050|CDS+3'UTR	Phosphorylation regulatory protein HP-10.	1.06719	0.0269194	0.0286329		Os02g0169800|mRNA|AK065409|CDS+3'UTR	Glycine cleavage system H protein, mitochondrial precursor.	-1.04911	0.018431	0.0201507		Os05g0346300|mRNA|AK061627|CDS+3'UTR	40S ribosomal protein S7.	-1.14425	0.000116408	0.000160605		Os12g0114800|mRNA|AK072917|CDS+3'UTR	Nonspecific lipid-transfer protein 3 precursor (LTP 3).	-1.03987	0.0257303	0.0278229		Os01g0723200|mRNA|AK122140|CDS+3'UTR	40S ribosomal protein S19-like.	-1.18213	5.55166e-05	0.00018661								Os10g0462900|mRNA|AK119623|CDS+3'UTR	Chaperonin CPN60-1, mitochondrial precursor (HSP60-1).	1.30761	7.11025e-05	7.94825e-05		Os06g0133800|mRNA|AK119542|CDS+3'UTR	Transketolase, chloroplast precursor (EC 2.2.1.1) (TK).	1.40979	0.000739457	7.94825e-05		Os07g0642600|mRNA|AK121167|CDS+3'UTR	Transcription factors TFIIS, elongin A, CRSP70, conserved domain containing protein.
Os06g0182400|mRNA|AK109209|CDS+3'UTR	Metallophosphoesterase domain containing protein.	-1.05304	0.0269051	0.0286249		Os07g0620300|mRNA|AK059588|CDS+3'UTR	Clathrin adaptor complex, medium chain family protein.	-1.00118	0.0183887	0.0201093		Os06g0211200|mRNA|AK105312|CDS+3'UTR	Abscisic acid responsive elements-binding factor (ABA-responsive element binding protein 1) (AREB1).	1.20819	0.000116246	0.000160535		Os10g0366400|mRNA|AK073721|CDS+3'UTR	Conserved hypothetical protein.	-1.13568	0.0256496	0.0277414		Os05g0329200|COMBINER|CI466368|0	(No Hit)	-4.00003	5.51318e-05	0.00018661								Os10g0478200|mRNA|AK104691|CDS+3'UTR	Cytosolic malate dehydrogenase (EC 1.1.1.37).	2.35657	7.10642e-05	7.94633e-05		Os07g0622000|mRNA|AK070965|CDS+3'UTR	Abscisic acid-inducible protein kinase (EC 2.7.1.-) (Fragment).	1.34191	0.000735357	7.94633e-05		Os02g0809800|mRNA|AK100323|CDS+3'UTR	SPX, N-terminal domain containing protein.
Os05g0138300|mRNA|AB027607|CDS+3'UTR	Hydrophobic protein RCI2A (Low temperature and salt responsive protein LTI6A).	1.58931	0.0267887	0.0285056		Os01g0943000|COMBINER_EST|CI442151|0	Conserved hypothetical protein.	-1.00085	0.0183576	0.02008		Os11g0168200|mRNA|AK101469|CDS+3'UTR	60S ribosomal protein L3.	-1.15579	0.000116192	0.000160535		Os08g0486200|mRNA|AK103676|CDS+3'UTR	RNA-binding region RNP-1 (RNA recognition motif) domain containing protein.	-1.0717	0.0254976	0.0275827		Os08g0345800|mRNA|AK058551|CDS+3'UTR	Glucose-1-phosphate adenylyltransferase small subunit, chloroplast precursor (EC 2.7.7.27) (ADP-glucose synthase) (ADP-glucose pyrophosphorylase) (AGPASE B) (Alpha-D-glucose-1-phosphate adenyl transferase).	1.84385	5.48045e-05	0.00018661								Os03g0607200|mRNA|AK070268|CDS+3'UTR	Gibberellin regulated protein family protein.	1.00296	7.00561e-05	7.83593e-05		Os06g0132500|COMBINER_EST|CI141877|6	Alpha/beta hydrolase family protein.	1.2645	0.000734993	7.83593e-05		Os07g0164000|mRNA|AK111609|CDS+3'UTR	SAM (and some other nucleotide) binding motif domain containing protein.
Os07g0562700|mRNA|AK068972|CDS+3'UTR	Type III chlorophyll a/b-binding protein (Fragment).	1.70458	0.0267762	0.0284969		Os03g0720300|mRNA|AK120961|CDS+3'UTR	Glutamate decarboxylase isozyme 1 (EC 4.1.1.15).	1.05759	0.0183015	0.0200233		Os06g0130800|mRNA|U74296|CDS+3'UTR	Histone H5 family protein.	1.51078	0.000116165	0.000160535		Os02g0750500|mRNA|AK101960|CDS+3'UTR	Generic methyltransferase family protein.	-1.00981	0.0254895	0.0275796		Os08g0326400|mRNA|AK062210|CDS+3'UTR	60S ribosomal protein L7a.	-1.333	5.45252e-05	0.00018661								Os05g0131900|mRNA|AK065049|CDS+3'UTR	Hypothetical protein.	-1.02161	6.99272e-05	7.82385e-05		Os03g0263400|mRNA|AK058971|CDS+3'UTR	Mitochondrial phosphate transporter (Fragment).	-1.03374	0.000734387	7.82385e-05		Os01g0513200|COMBINER_EST|CI435817|6	Mitochondrial substrate carrier family protein.
Os08g0435900|mRNA|AK103921|CDS+3'UTR	Lhca4 protein,Type 4 protein of light-harvesting complex of photosystem I precursor (Fragment).	1.37542	0.0267298	0.0284521		Os03g0853600|COMBINER_EST|CI378456|5	Conserved hypothetical protein.	1.23084	0.018297	0.0200232		Os01g0135700|mRNA|AK062711|CDS+3'UTR	Flagellar calcium-binding protein (calflagin) family protein.	1.48282	0.000115927	0.000160535		Os01g0106400|mRNA|AK102701|CDS+3'UTR	Isoflavone reductase-like protein.	-1.03378	0.025451	0.0275435		Os03g0424500|mRNA|AK067470|CDS+3'UTR	40S ribosomal protein S19.	-1.04168	5.34167e-05	0.00018531								Os05g0355500|mRNA|AK105054|CDS+3'UTR	Ribosomal L29e protein family protein.	1.04952	6.97189e-05	7.80287e-05		Os06g0354500|mRNA|AK066934|CDS+3'UTR	Acyl-CoA oxidase ACX3.	1.06607	0.000728888	7.80287e-05		Os03g0850700|mRNA|AK099525|CDS+3'UTR	Phosphatidylinositol phosphatidylcholine transfer protein sec14 cytosolic-like protein.
Os09g0301700|COMBINER_EST|Os09g0301700|8	En/Spm-like transposon proteins family protein.	-1.34747	0.0266429	0.0283642		Os11g0177200|COMBINER|CI410365|0	(No Hit)	-1.33521	0.0182951	0.0200232		Os05g0595100|mRNA|AB087745|CDS+3'UTR	UDP-glucose 4-epimerase.	1.10679	0.000115835	0.000160535		Os01g0629900|mRNA|AK062211|CDS+3'UTR	Blast and wounding induced mitogen-activated protein kinase.	1.00394	0.0253448	0.0274343		Os03g0345200|mRNA|AK104084|CDS+3'UTR	40S ribosomal protein S21.	-1.48828	5.3195e-05	0.00018531								Os02g0639800|mRNA|AK071904|CDS+3'UTR	Zn-finger, RING domain containing protein.	-1.16672	6.96246e-05	7.79464e-05		Os03g0747400|COMBINER_EST|Os03g0747400|8	Rab28 protein.	1.08583	0.00072485	7.79464e-05		Os03g0703300|mRNA|AK073831|CDS+3'UTR	Calponin-like actin-binding domain containing protein.
Os05g0376300|mRNA|AK103812|CDS+3'UTR	Conserved hypothetical protein.	1.1144	0.0266136	0.0283375		Os02g0555700|mRNA|AK108057|CDS+3'UTR	Chaperone protein dnaJ (40 kDa heat shock chaperone protein) (HSP40).	-1.53839	0.0182522	0.0199836		Os07g0150200|mRNA|AK058680|CDS+3'UTR	40S ribosomal protein S12.	-1.4686	0.000115808	0.000160535		Os03g0217200|mRNA|AK069930|CDS+3'UTR	Cyclin-like F-box domain containing protein.	-1.11778	0.025268	0.0273568		Os08g0345800|mRNA|AK058246|CDS+3'UTR	Glucose-1-phosphate adenylyltransferase small subunit, chloroplast precursor (EC 2.7.7.27) (ADP-glucose synthase) (ADP-glucose pyrophosphorylase) (AGPASE B) (Alpha-D-glucose-1-phosphate adenyl transferase).	1.84173	5.14087e-05	0.000180573								Os01g0236300|mRNA|AK102521|CDS+3'UTR	Auxin response factor 18.	-1.35073	6.93217e-05	7.76303e-05		Os02g0459400|mRNA|AK062336|CDS+3'UTR	Conserved hypothetical protein.	-1.05259	0.000722974	7.76303e-05		Os05g0129900|mRNA|AK102515|CDS+3'UTR	TPR-like domain containing protein.
Os06g0275700|mRNA|AK110058|CDS+3'UTR	U box domain containing protein.	1.45776	0.0265698	0.0282955		Os01g0843900|COMBINER_EST|Os01g0843900|8	Laccase (EC 1.10.3.2).	1.23954	0.0182516	0.0199836		Os05g0565500|COMBINER_EST|CI553383|0	6-phosphogluconate dehydrogenase, NAD-binding domain containing protein.	1.25223	0.00011569	0.000160535		Os04g0580200|COMBINER|CI318682|6	(No Hit)	1.1262	0.0252667	0.0273568		Os07g0181000|mRNA|AK066918|CDS+3'UTR	Pyruvate kinase isozyme A, chloroplast precursor (EC 2.7.1.40).	-1.19066	5.10558e-05	0.000180462								Os11g0572100|mRNA|AK060194|CDS+3'UTR	DNA ligase (EC 6.5.1.2).	1.0057	6.89448e-05	7.72313e-05		Os07g0102400|mRNA|AK066373|CDS+3'UTR	Protein of unknown function DUF1084 family protein.	1.08252	0.000716366	7.72313e-05		Os08g0326400|mRNA|D12631|CDS+3'UTR	60S ribosomal protein L7a.
Os08g0104600|mRNA|AK119206|CDS+3'UTR	Ferredoxin I, chloroplast precursor (Anti-disease protein 1).	1.45637	0.0265677	0.0282955		Os07g0219400|mRNA|X53856|CDS+3'UTR	Prolamin.	-1.39572	0.0182386	0.019978		Os06g0160700|mRNA|AY299404|CDS+3'UTR	Starch synthase I, chloroplast precursor (EC 2.4.1.21) (Soluble starch synthase 1) (SSS 1).	-1.07583	0.000114786	0.000159591		Os05g0215000|mRNA|AK104216|CDS+3'UTR	BURP domain containing protein.	1.30866	0.0252518	0.0273505		Os06g0134000|mRNA|D12632|CDS+3'UTR	Ribosomal protein S10 family protein.	-1.13974	4.90513e-05	0.000174474								Os05g0171900|mRNA|AK069814|CDS+3'UTR	Glyoxalase/bleomycin resistance protein/dioxygenase domain containing protein.	1.52384	6.86152e-05	7.6885e-05		Os01g0833800|mRNA|AK103458|CDS+3'UTR	IQ calmodulin-binding region domain containing protein.	-1.30622	0.000713003	7.6885e-05		Os08g0395800|mRNA|AK069665|CDS+3'UTR	Plant protein of unknown function family protein.
Os06g0545400|mRNA|AK072748|CDS+3'UTR	Polygalacturonase (Fragment).	-1.01122	0.0265571	0.028291		Os12g0597400|mRNA|AK071949|CDS+3'UTR	Dehydrogenase.	-1.31483	0.0182187	0.0199609		Os09g0258600|mRNA|AK105087|CDS+3'UTR	60S ribosomal protein L17-1.	-1.36503	0.000113509	0.000157968		Os08g0369000|mRNA|AK106407|CDS+3'UTR	Permease 1.	-1.02706	0.0252146	0.0273159		Os08g0345700|mRNA|AK099939|CDS+3'UTR	Pyrophosphate--fructose 6-phosphate 1-phosphotransferase alpha subunit (EC 2.7.1.90) (PFP) (6-phosphofructokinase, pyrophosphate-dependent) (Pyrophosphate-dependent 6-phosphofructose-1-kinase) (PPi-PFK).	1.45201	4.86392e-05	0.00017411								Os01g0580400|mRNA|AY332467|CDS+3'UTR	Histone-fold domain containing protein.	-1.06662	6.69905e-05	7.5087e-05		Os01g0939700|mRNA|AK059803|CDS+3'UTR	Esterase D (EC 3.1.1.1).	-1.02536	0.00071029	7.5087e-05		Os07g0616500|mRNA|AK071738|CDS+3'UTR	(S)-2-hydroxy-acid oxidase, peroxisomal (EC 1.1.3.15) (Glycolate oxidase) (GOX) (Short chain alpha-hydroxy acid oxidase).
Os02g0716600|mRNA|AK063131|UTR	Non-protein coding transcript, unclassifiable transcript.	1.15717	0.0265406	0.028278		Os11g0703600|mRNA|AK060197|CDS+3'UTR	Hypothetical protein.	1.17679	0.0182018	0.0199471		Os02g0268100|mRNA|AK107238|CDS+3'UTR	Glutelin.	-4.78281	0.000113375	0.000157935		Os09g0418000|mRNA|AK100881|CDS+3'UTR	Protein kinase domain containing protein.	1.07754	0.0251983	0.0273038		Os05g0151400|mRNA|AK061885|CDS+3'UTR	Chloroplast protein import component Toc86/159 domain containing protein.	1.26662	4.86059e-05	0.00017411								Os05g0102800|mRNA|AK074004|CDS+3'UTR	RNA recognition motif 2 domain containing protein.	-1.13582	6.58278e-05	7.38057e-05		Os02g0782500|mRNA|AK063602|CDS+3'UTR	Small heat stress protein class CIII.	1.41692	0.000710039	7.38057e-05		Os01g0343300|mRNA|AK067244|CDS+3'UTR	Zn-finger, GATA type domain containing protein.
Os01g0873700|mRNA|AK103484|CDS+3'UTR	Protein of unknown function DUF803 family protein.	1.28896	0.0265207	0.0282614		Os09g0534000|mRNA|AK100026|CDS+3'UTR	Conserved hypothetical protein.	1.00894	0.0180497	0.0197851		Os08g0440800|mRNA|AF357884|CDS+3'UTR	Glyceraldehyde-3-phosphate dehydrogenase.	1.20574	0.000112525	0.000156902		Os09g0126600|mRNA|AK064651|CDS+3'UTR	Conserved hypothetical protein.	-1.02845	0.0250995	0.0272024		Os02g0489400|mRNA|AK102757|CDS+3'UTR	Ribosomal protein S8.	-1.22317	4.84197e-05	0.00017411								Os02g0249900|mRNA|X15833|CDS+3'UTR	Glutelin type-B 1 precursor.	-3.19936	6.5662e-05	7.36419e-05		Os03g0781700|mRNA|AK103025|CDS+3'UTR	Reticulon family protein.	-2.01229	0.000709239	7.36419e-05		Os05g0536000|mRNA|AK109124|CDS+3'UTR	Hypothetical protein.
Os01g0148200|mRNA|AK108014|CDS+3'UTR	Hypothetical protein.	-1.02202	0.0264862	0.0282292		Os12g0467200|mRNA|AK107289|CDS+3'UTR	Conserved hypothetical protein.	1.24991	0.0180367	0.0197756		Os04g0434400|mRNA|AK063725|CDS+3'UTR	Hypothetical protein.	1.39623	0.000112123	0.000156494		Os11g0663100|COMBINER|CI396069|6	(No Hit)	1.22038	0.0250654	0.027171		Os01g0905800|mRNA|AK104719|CDS+3'UTR	Aldolase C-1.	1.93227	4.83176e-05	0.00017411								Os03g0411100|mRNA|AK071595|CDS+3'UTR	Nuclear Y/CCAAT-box binding factor A subunit NF-YA.	1.06395	6.5261e-05	7.3214e-05		Os11g0177400|mRNA|AK120669|CDS+3'UTR	ABC transporter related domain containing protein.	1.38475	0.000709192	7.3214e-05		Os11g0629400|mRNA|AK099444|CDS+3'UTR	Nitrilase associated protein-like.
Os01g0521400|mRNA|AK064554|CDS+3'UTR	Conserved hypothetical protein.	-1.09966	0.0264506	0.0281957		Os10g0108700|mRNA|AK060060|CDS+3'UTR	Transferase family protein.	-1.0718	0.0179656	0.0197023		Os08g0207000|mRNA|AK058705|CDS+3'UTR	40S ribosomal protein S11 (S18) (YS12) (RP41).	-1.23864	0.000112099	0.000156494		Os09g0538400|mRNA|AK111966|CDS+3'UTR	Transcription factor Myb1.	1.06605	0.0250318	0.0271401		Os08g0321000|mRNA|AK119591|CDS+3'UTR	Beta-Ig-H3/fasciclin domain containing protein.	2.1358	4.79931e-05	0.00017411								Os06g0639000|mRNA|AK065890|CDS+3'UTR	Conserved hypothetical protein.	-1.03381	6.52594e-05	7.3214e-05		Os10g0463200|mRNA|AK108201|CDS+3'UTR	Lipolytic enzyme, G-D-S-L family protein.	2.1208	0.000704967	7.3214e-05		Os03g0157600|COMBINER|CI032485|3	(No Hit)
Os04g0691800|COMBINER_EST|CI312306|1	C2 domain containing protein.	1.28572	0.0264099	0.0281569		Os11g0415400|COMBINER|CI396069|6	(No Hit)	1.20372	0.0179507	0.0196906		Os02g0741800|mRNA|AK073562|CDS+3'UTR	Permease 1.	1.36899	0.000111878	0.000156455		Os05g0384600|mRNA|AK107169|CDS+3'UTR	ABC transporter related domain containing protein.	1.31242	0.0250156	0.0271281		Os05g0330100|COMBINER_EST|CI466372|3	Hypothetical protein.	-3.25613	4.71227e-05	0.00017411								Os08g0444400|COMBINER|CI428563|x	(No Hit)	1.38987	6.41104e-05	7.19661e-05		Os02g0555900|COMBINER_EST|CI192652|6	Protein kinase domain containing protein.	-1.09025	0.000702397	7.19661e-05		Os04g0430600|mRNA|AK072050|CDS+3'UTR	Harpin-induced 1 domain containing protein.
Os02g0521700|mRNA|AK063046|CDS+3'UTR	Conserved hypothetical protein.	1.17029	0.0263869	0.028137		Os06g0553100|COMBINER_EST|CI480869|0	Heat shock transcription factor 29 (Fragment).	1.17033	0.0178851	0.0196233		Os03g0271200|mRNA|AK120241|CDS+3'UTR	Chloroplastic outer envelope membrane protein (OEP75) precursor (Outer membrane protein).	-1.30526	0.000110431	0.000154583		osa-miR395i|Os08|5'seq	miRNA	1.04699	0.0250015	0.0271184		Os03g0116300|COMBINER_EST|CI276924|6	Alpha/beta hydrolase fold domain containing protein.	1.89194	4.68633e-05	0.00017411								Os07g0158900|mRNA|AK064980|CDS+3'UTR	Cyclin-like F-box domain containing protein.	1.07489	6.36839e-05	7.15088e-05		Os02g0204500|mRNA|AK070020|CDS+3'UTR	Agenet domain containing protein.	-1.03606	0.000698632	7.15088e-05		Os05g0112000|mRNA|AK105930|CDS+3'UTR	Zn-finger, RING domain containing protein.
Os01g0904300|mRNA|AK065762|CDS+3'UTR	Protein of unknown function DUF971 family protein.	1.06772	0.0263689	0.0281223		Os07g0566200|mRNA|AK069418|CDS+3'UTR	Protein phosphatase 2C-like domain containing protein.	1.11291	0.017883	0.0196233		Os03g0576700|mRNA|AK070375|CDS+3'UTR	60S ribosomal protein L13 (BBC1 protein homolog).	-1.25602	0.000109828	0.000153888		Os02g0204100|COMBINER|CI284619|6	(No Hit)	-1.35417	0.0249852	0.0271063		Os08g0117300|mRNA|AJ417519|CDS+3'UTR	40S ribosomal protein S13.	-1.41461	4.67916e-05	0.00017411								Os12g0128700|mRNA|AK072576|CDS+3'UTR	Arabinoxylan arabinofuranohydrolase isoenzyme AXAH-II.	-1.19225	6.36264e-05	7.14655e-05		Os02g0203700|mRNA|AY219846|CDS+3'UTR	Zinc finger transcription factor ZFP30.	1.0527	0.000693147	7.14655e-05		Os08g0326400|mRNA|AK062210|CDS+3'UTR	60S ribosomal protein L7a.
Os02g0494300|COMBINER_EST|CI215208|6	Hypothetical protein.	-1.39589	0.0263324	0.0280878		Os04g0546800|COMBINER_EST|CI061691|0	Ethylene responsive element binding factor 5 (AtERF5).	1.1519	0.0178615	0.0196067		Os03g0154700|mRNA|AK104761|CDS+3'UTR	40S ribosomal protein S9.	-1.02498	0.000109794	0.000153888		Os07g0510100|mRNA|AK066776|CDS+3'UTR	Methionine aminopeptidase-like protein.	-1.02995	0.024875	0.0269924		Os03g0390000|mRNA|AK121621|CDS+3'UTR	40S ribosomal protein S6.	-1.37905	4.63277e-05	0.00017411								Os08g0159100|mRNA|AK069857|CDS+3'UTR	CD9/CD37/CD63 antigen family protein.	-1.26123	6.2643e-05	7.0382e-05		Os01g0178500|mRNA|AK060091|CDS+3'UTR	AUX/IAA protein family protein.	1.28606	0.000692264	7.0382e-05		Os01g0603300|mRNA|AK103432|CDS+3'UTR	MCB2 protein.
Os01g0315800|mRNA|AB167396|CDS+3'UTR	NAD-dependent epimerase/dehydratase family protein.	1.35989	0.0263227	0.0280821		Os12g0586100|mRNA|AK069697|CDS+3'UTR	Protein kinase, 41K (EC 2.7.1.-).	-1.04762	0.017835	0.0195822		Os02g0244700|mRNA|AK062201|CDS+3'UTR	Phosphoenolpyruvate carboxylase 1 (EC 4.1.1.31) (PEPCase 1) (CP21).	1.05035	0.000109376	0.000153553		Os10g0502400|mRNA|AB011416|CDS+3'UTR	Glutamyl-tRNA reductase 2 (EC 1.2.1.-) (GluTR) (Fragment).	-1.1232	0.0247983	0.0269146		Os02g0528500|mRNA|AK063979|CDS+3'UTR	Hypothetical protein.	2.04991	4.61638e-05	0.00017411								Os10g0478200|mRNA|AF353203|CDS+3'UTR	Cytosolic malate dehydrogenase (EC 1.1.1.37).	2.45023	6.2405e-05	7.01356e-05		Os07g0537900|mRNA|AK106627|CDS+3'UTR	SRK3 gene.	-1.21631	0.000690089	7.01356e-05		Os06g0591600|mRNA|AK073898|CDS+3'UTR	2-on-2 hemoglobin.
Os02g0477300|mRNA|AK102531|UTR	Non-protein coding transcript, uncharacterized transcript.	1.27557	0.0263161	0.0280796		Os11g0149400|mRNA|AK073352|CDS+3'UTR	Phytosulfokines 2 precursor [Contains: Phytosulfokine-alpha (PSK- alpha) (Phytosulfokine-a); Phytosulfokine-beta (PSK-beta) (Phytosulfokine-b)].	-1.25409	0.017797	0.0195451		Os09g0438700|mRNA|AK098903|CDS+3'UTR	20 kDa chaperonin, chloroplast precursor (Protein Cpn21) (Chloroplast protein Cpn10) (Chloroplast chaperonin 10) (Ch-CPN10) (Chaperonin 20).	-1.15548	0.000107366	0.000150878		Os01g0932000|COMBINER|CI424502|x	(No Hit)	1.58763	0.0247792	0.0268995		Os04g0497300|mRNA|AF257779|CDS+3'UTR	Protein of unknown function DUF1138 family protein.	-1.34682	4.61443e-05	0.00017411								Os04g0440000|mRNA|AK101691|CDS+3'UTR	Conserved hypothetical protein.	-1.10593	6.22461e-05	6.99779e-05		Os04g0444900|mRNA|AK063657|CDS+3'UTR	Zn-finger-like, PHD finger domain containing protein.	1.21087	0.000688068	6.99779e-05		Os03g0703000|mRNA|AK059920|CDS+3'UTR	Beta-glucosidase.
Os03g0666100|mRNA|AF262214|CDS+3'UTR	SEC7-like domain containing protein.	1.08184	0.0262931	0.0280595		Os05g0100600|mRNA|AK100999|5'UTR+CDS	Potential phospholipid-transporting ATPase 10 (EC 3.6.3.1) (Aminophospholipid flippase 10).	1.305	0.0177886	0.0195406		Os06g0160700|mRNA|AK109458|CDS+3'UTR	Starch synthase I, chloroplast precursor (EC 2.4.1.21) (Soluble starch synthase 1) (SSS 1).	-1.1144	0.000106665	0.000150041		Os08g0248500|COMBINER_EST|Os08g0248500|8	Zn-finger, CCHC type domain containing protein.	1.00731	0.0247129	0.0268331		Os02g0489400|mRNA|D38010|CDS+3'UTR	Ribosomal protein S8.	-1.52211	4.51713e-05	0.000173878								Os07g0645400|mRNA|AK119179|CDS+3'UTR	NADH dehydrogenase (EC 1.6.99.3).	1.26827	6.17266e-05	6.94147e-05		Os05g0106600|mRNA|AK103340|CDS+3'UTR	Non-muscle actin.	-1.34375	0.000687288	6.94147e-05		Os12g0583900|mRNA|AK061839|CDS+3'UTR	Permease.
Os11g0153300|mRNA|AK060118|CDS+3'UTR	Hypothetical protein.	1.3272	0.0262858	0.0280563		Os01g0878900|mRNA|AK104462|CDS+3'UTR	4,5-DOPA dioxygenase extradiol.	-1.03301	0.017763	0.019517		Os03g0599800|mRNA|AJ011078|CDS+3'UTR	Alpha-1,4-glucan-protein synthase [UDP-forming] 1 (EC 2.4.1.112) (UDP- glucose:protein transglucosylase 1) (UPTG 1).	1.20959	0.000105911	0.000149126		Os08g0490000|mRNA|AK100183|CDS+3'UTR	Basic helix-loop-helix dimerisation region bHLH domain containing protein.	-1.08581	0.0246966	0.0268208		Os03g0408300|COMBINER_EST|CI056327|0	60S ribosomal protein L27a (Fragment).	-1.37677	4.40848e-05	0.000170867								Os11g0303800|mRNA|AK068654|CDS+3'UTR	Homeodomain-like containing protein.	-1.37558	6.15468e-05	6.92332e-05		Os12g0146500|mRNA|AK107470|CDS+3'UTR	Protein of unknown function DUF668 family protein.	1.18797	0.000686636	6.92332e-05		Os01g0885000|mRNA|AK121662|CDS+3'UTR	Cytochrome c.
Os09g0532400|mRNA|AB189041|CDS	Response regulator receiver domain containing protein.	-1.05907	0.0262756	0.0280499		Os04g0591100|mRNA|AK069139|CDS+3'UTR	Protein of unknown function DUF597 family protein.	1.06361	0.0177225	0.0194771		Os08g0142500|COMBINER|CI476796|6	(No Hit)	1.31249	0.000105207	0.000148278		Os01g0287400|mRNA|AK058343|CDS+3'UTR	Low-temperature induced protein lt101.2.	1.16988	0.0246277	0.0267516		Os03g0154700|mRNA|AK104265|CDS+3'UTR	40S ribosomal protein S9.	-1.56433	4.34644e-05	0.000169632								Os08g0457600|mRNA|AK065020|CDS+3'UTR	RSH2.	-1.05288	6.1175e-05	6.88356e-05		Os06g0726400|mRNA|AK119436|CDS+3'UTR	Branching enzyme-I precursor (Starch-branching enzyme I).	-1.00988	0.00068568	6.88356e-05		Os07g0439700|COMBINER_EST|Os07g0439700|8	Hypothetical protein.
Os01g0860500|mRNA|AK099172|CDS+3'UTR	Chitinase (EC 3.2.1.14).	-1.18904	0.0262512	0.0280284		Os01g0772800|mRNA|AK120871|CDS+3'UTR	Signal recognition particle 54 kDa protein 2 (SRP54).	-1.03138	0.01771	0.0194681		Os07g0184800|mRNA|AK099050|CDS+3'UTR	Histone-like protein.	1.18936	0.000104587	0.000147549		Os07g0182900|mRNA|AK111461|CDS+3'UTR	Cytosine-5 DNA methyltransferase MET1 (Fragment).	-1.06365	0.0245897	0.0267158		Os05g0453700|mRNA|AK063881|CDS+3'UTR	Universal stress protein (Usp) family protein.	1.61967	4.29168e-05	0.000168666								Os09g0539000|COMBINER|CI211704|6	(No Hit)	-2.35888	6.06568e-05	6.8273e-05		Os09g0516900|mRNA|AK058746|CDS+3'UTR	C2 domain containing protein.	1.3434	0.000685006	6.8273e-05		Os07g0419300|mRNA|AK069741|CDS+3'UTR	Thaumatin-like protein 1a precursor (Allergen Mal d 2) (Mdtl1) (Pathogenesis-related protein 5a) (PR-5a).
Os01g0642900|mRNA|AK073560|CDS+3'UTR	Single-strand binding protein/Primosomal replication protein n family protein.	1.19494	0.0262509	0.0280284		Os08g0189600|mRNA|AK061029|CDS+3'UTR	Germin-like protein 6.	-1.45746	0.0176944	0.0194555		Os11g0220800|mRNA|U55212|CDS+3'UTR	60S ribosomal protein L10 (QM protein homolog).	-1.54351	0.000102906	0.00014532		Os09g0530700|mRNA|AK100759|CDS+3'UTR	Conserved hypothetical protein.	1.09664	0.0245623	0.0266915		Os05g0574500|mRNA|AK061714|CDS+3'UTR	GTP-binding nuclear protein RAN1B (Fragment).	-1.00307	4.29114e-05	0.000168666								Os01g0805900|mRNA|X78143|CDS+3'UTR	Tubulin beta-2 chain (Beta-2 tubulin).	1.30229	6.02761e-05	6.78649e-05		Os02g0731400|COMBINER_EST|CI043585|0	Plastocyanin-like domain containing protein.	-1.27683	0.000683517	6.78649e-05		Os03g0679700|mRNA|AK064949|CDS+3'UTR	Thiamine biosynthesis protein thiC.
Os08g0506700|mRNA|AF465824|CDS+3'UTR	Basic helix-loop-helix dimerisation region bHLH domain containing protein.	1.09804	0.0262101	0.0279935		Os11g0115400|mRNA|AY335485|CDS+3'UTR	Nonspecific lipid-transfer protein precursor (LTP) (Phospholipid transfer protein) (PLTP) (Allergen Zea m 14).	1.00624	0.0176519	0.0194133		Os10g0167300|mRNA|AK099292|CDS+3'UTR	Enolase 2 (EC 4.2.1.11) (2-phosphoglycerate dehydratase 2) (2-phospho- D-glycerate hydro-lyase 2).	2.26733	0.000102531	0.000144933		Os04g0295500|mRNA|AK107143|CDS+3'UTR	Conserved hypothetical protein.	1.19547	0.0245528	0.0266867		Os01g0100700|mRNA|AK059844|CDS+3'UTR	40S ribosomal protein S5-1.	-1.06558	4.22271e-05	0.00016831								Os09g0502200|mRNA|AK121879|CDS+3'UTR	Beta-1,3-glucanase homologue (Fragment).	1.23824	6.02707e-05	6.78649e-05		Os10g0103800|mRNA|AK106544|CDS+3'UTR	Inositol 1, 3, 4-trisphosphate 56-kinase family protein.	-1.05073	0.000682303	6.78649e-05		Os07g0565100|COMBINER_EST|CI456645|0	40S ribosomal protein S11.
Os02g0145600|mRNA|AK100547|CDS+3'UTR	Hypothetical protein.	1.07315	0.0261326	0.0279153		Os05g0393100|mRNA|AK073507|CDS+3'UTR	Leucine-rich repeat, plant specific containing protein.	1.07861	0.0175674	0.019325		Os07g0222100|COMBINER_EST|Os07g0222100|8	Alpha-amylase inhibitor 4 (SI alpha-4).	-2.08963	0.000101501	0.000143618		Os05g0323400|mRNA|AK063052|UTR	Non-protein coding transcript, putative npRNA.	-1.18845	0.0245514	0.0266867		Os02g0121300|mRNA|AF263543|CDS+3'UTR	Peptidyl-prolyl cis-trans isomerase (EC 5.2.1.8) (PPIase) (Rotamase) (Cyclophilin) (Cyclosporin A-binding protein).	-1.1512	4.2153e-05	0.00016831								Os10g0205200|mRNA|AK059551|CDS+3'UTR	Ubiquitin-conjugating enzymes domain containing protein.	1.00604	5.95936e-05	6.71367e-05		Os09g0411700|mRNA|AK121091|CDS+3'UTR	PpiC-type peptidyl-prolyl cis-trans isomerase domain containing protein.	1.00802	0.000680829	6.71367e-05		Os03g0128600|COMBINER|CI450119|2	(No Hit)
Os03g0687700|mRNA|AK064673|CDS+3'UTR	Ribosome-inactivating protein family protein.	1.17877	0.0261311	0.0279153		Os02g0816300|mRNA|AK059078|CDS+3'UTR	Mast, C-terminal domain containing protein.	-1.07776	0.0174593	0.0192106		Os02g0465900|mRNA|AK071205|CDS+3'UTR	ChaC-like protein family protein.	-1.05422	0.000100872	0.000142869		Os12g0171900|mRNA|AK063659|UTR	Non-protein coding transcript, unclassifiable transcript.	-1.33263	0.0245056	0.0266464		Os05g0329100|mRNA|AF042201|CDS+3'UTR	Prolamin.	-4.17106	4.18053e-05	0.00016831								Os07g0673900|mRNA|AK120859|CDS+3'UTR	Hypoxia induced protein conserved region family protein.	1.52863	5.85436e-05	6.59735e-05		Os03g0181500|mRNA|AK061335|CDS+3'UTR	Beta-ketoacyl-CoA synthase.	1.10499	0.000678854	6.59735e-05		Os03g0266900|mRNA|M80186|CDS+3'UTR	Low molecular mass heat shock protein Oshsp17.3.
Os08g0103300|mRNA|AK100078|CDS+3'UTR	Tubby-like protein 3.	1.01414	0.0261183	0.0279091		Os08g0451600|mRNA|AK121448|CDS+3'UTR	Peptidase aspartic family protein.	-1.06223	0.017457	0.0192106		Os01g0607400|mRNA|AK105049|CDS+3'UTR	Single-stranded DNA-binding protein, SSDP family protein.	-1.04277	0.000100105	0.000141923		Os08g0559000|COMBINER_EST|CI493722|0	F1F0-ATPase inhibitor protein.	-1.00113	0.0244789	0.0266229		Os07g0622100|mRNA|AK069465|CDS+3'UTR	Ribosomal protein s6 RPS6-2.	-1.27161	4.16281e-05	0.00016831								Os04g0506900|mRNA|AK102222|CDS+3'UTR	Conserved hypothetical protein.	-1.25134	5.77969e-05	6.51516e-05		Os03g0379300|mRNA|AK068704|CDS+3'UTR	Basic helix-loop-helix dimerisation region bHLH domain containing protein.	1.03422	0.000678328	6.51516e-05		Os01g0751600|mRNA|AK108569|CDS+3'UTR	Conserved hypothetical protein.
Os01g0207000|COMBINER_EST|Os01g0207000|8	Hypothetical protein.	-1.21462	0.0260608	0.0278521		Os03g0196400|COMBINER_EST|CI428136|6	Protein of unknown function DUF588 family protein.	1.02649	0.0173334	0.0190812		Os07g0662500|mRNA|AK098892|CDS+3'UTR	Elongation factor 1-beta' (EF-1-beta').	-1.53224	9.97298e-05	0.00014153		Os12g0114800|mRNA|AK119681|CDS+3'UTR	Nonspecific lipid-transfer protein 3 precursor (LTP 3).	-1.42601	0.024477	0.0266229		Os08g0326400|mRNA|D12631|CDS+3'UTR	60S ribosomal protein L7a.	-1.44471	4.14779e-05	0.00016831								Os02g0168100|mRNA|AK058890|CDS+3'UTR	4-hydroxyphenylpyruvate dioxygenase (EC 1.13.11.27) (4HPPD) (HPD) (HPPDase).	1.25251	5.76956e-05	6.5057e-05		Os01g0252100|mRNA|AK099742|CDS+3'UTR	Glycogen synthase kinase-3 homolog MsK-3 (EC 2.7.1.-).	-1.13528	0.000675303	6.5057e-05		Os05g0266900|mRNA|AK102532|CDS+3'UTR	Hypothetical protein.
Os12g0485600|mRNA|AK100852|CDS+3'UTR	Amino acid/polyamine transporter II family protein.	1.16819	0.0260312	0.027825		Os05g0579300|mRNA|AK111350|CDS+3'UTR	ZF-HD homeobox protein Cys/His-rich dimerisation region domain containing protein.	1.07029	0.0173252	0.0190767		Os03g0576700|mRNA|AB051074|CDS+3'UTR	60S ribosomal protein L13 (BBC1 protein homolog).	-1.30314	9.94852e-05	0.000141322		Os05g0506600|COMBINER_EST|Os05g0506600|8	Lipolytic enzyme, G-D-S-L family protein.	1.46154	0.024467	0.026621		Os02g0478700|mRNA|AK099723|CDS+3'UTR	Ribosomal protein S27 (AT3g61110/T27I15_200).	-1.10616	4.11616e-05	0.00016831								Os09g0111800|mRNA|AK060898|CDS+3'UTR	RNA-binding region RNP-1 (RNA recognition motif) domain containing protein.	-1.12784	5.73018e-05	6.46323e-05		Os01g0143300|mRNA|AK108438|CDS+3'UTR	Mitochondrial glycoprotein family protein.	1.20504	0.000673042	6.46323e-05		Os04g0384100|COMBINER_EST|CI455780|0	Conserved hypothetical protein.
Os02g0822400|mRNA|AK062258|CDS+3'UTR	No apical meristem (NAM) protein domain containing protein.	1.04603	0.0259993	0.0277954		Os09g0538000|mRNA|AK061442|CDS+3'UTR	RNase S-like protein.	1.31724	0.0173109	0.0190655		Os03g0177900|mRNA|AK119194|CDS+3'UTR	EF-1 alpha.	-1.43063	9.93191e-05	0.000141226		Os09g0281300|mRNA|AK072565|CDS+3'UTR	Protein of unknown function DUF1218 family protein.	-1.25004	0.0244398	0.0265969		Os02g0815000|COMBINER_EST|CI031272|0	Ribosomal protein L37.	-1.13246	3.92787e-05	0.000163516								Os02g0799800|COMBINER|CI277524|6	(No Hit)	-1.10573	5.72152e-05	6.4554e-05		Os02g0709200|mRNA|AK099074|CDS+3'UTR	Histidinol-phosphate aminotransferase, chloroplast precursor (EC 2.6.1.9) (Imidazole acetol-phosphate transaminase).	-1.10058	0.000668959	6.4554e-05		Os11g0707000|mRNA|AK058310|UTR	Ribulose-bisphosphate carboxylase activase (EC 6.3.4.-) (Fragments).
Os08g0110900|mRNA|AK070714|CDS+3'UTR	Hypothetical protein.	-1.0096	0.0259914	0.0277915		Os02g0248200|COMBINER_EST|Os02g0248200|8	Zn-finger, RING domain containing protein.	1.27699	0.0172277	0.0189783		Os07g0220000|COMBINER|CI454955|0	(No Hit)	-4.44334	9.9282e-05	0.000141226		Os10g0328800|COMBINER|CI139190|6	(No Hit)	1.01289	0.0244387	0.0265969		Os01g0265200|mRNA|AK121045|CDS+3'UTR	Mitochondrial substrate carrier family protein.	2.01253	3.90223e-05	0.000163516								Os05g0405000|mRNA|D87745|CDS+3'UTR	Orthophosphate dikinase precursor (EC 2.7.9.1).	1.38905	5.7085e-05	6.44264e-05		Os07g0647800|mRNA|AK102332|CDS+3'UTR	Conserved hypothetical protein.	1.12425	0.000668326	6.44264e-05		Os02g0752800|mRNA|AK105877|CDS+3'UTR	Dehydration responsive element binding protein 2B (DREB2B protein).
Os12g0207000|mRNA|AK070425|CDS+3'UTR	Transcription factor.	1.67839	0.0259868	0.027791		Os04g0486600|mRNA|AK064960|CDS+3'UTR	Glyceraldehyde-3-phosphate dehydrogenase, cytosolic 3 (EC 1.2.1.12).	-1.13786	0.0172276	0.0189783		Os02g0762400|mRNA|AK103084|CDS+3'UTR	Cyclin-dependent kinase inhibitor family protein.	1.08692	9.71527e-05	0.000138419		Os07g0562300|COMBINER_EST|Os07g0562300|8	General substrate transporter family protein.	1.02729	0.0244327	0.0265969		Os12g0269100|COMBINER|CI483959|x	(No Hit)	-1.80708	3.8845e-05	0.000163516								Os03g0670700|mRNA|AK070016|CDS+3'UTR	Glycine-rich RNA-binding protein GRP1A.	1.21114	5.70726e-05	6.44264e-05		Os02g0633300|mRNA|AK058249|CDS+3'UTR	EspB-like protein.	-1.15127	0.000667687	6.44264e-05		Os11g0521500|mRNA|AK120212|CDS+3'UTR	Acyl carrier protein (ACP) family protein.
Os01g0823100|mRNA|AK070463|CDS+3'UTR	Alpha-expansin OsEXPA2.	-1.77073	0.0259379	0.0277432		Os07g0417600|COMBINER|CI533526|1	(No Hit)	1.15245	0.0172147	0.0189729		Os09g0446800|mRNA|AK061999|CDS+3'UTR	Formate-tetrahydrofolate ligase, FTHFS family protein.	-1.42025	9.71004e-05	0.000138419		Os09g0527500|mRNA|AK110546|CDS+3'UTR	RNA-binding region RNP-1 (RNA recognition motif) domain containing protein.	-1.21701	0.0244172	0.0265888		Os11g0168200|mRNA|AK073392|CDS+3'UTR	60S ribosomal protein L3.	-1.21491	3.86682e-05	0.000163516								Os11g0256300|mRNA|AK066271|CDS+3'UTR	Conserved hypothetical protein.	1.06482	5.67972e-05	6.41402e-05		Os08g0435900|mRNA|AK060222|CDS+3'UTR	Lhca4 protein,Type 4 protein of light-harvesting complex of photosystem I precursor (Fragment).	-1.29943	0.000665725	6.41402e-05		Os03g0238600|mRNA|AK119619|CDS+3'UTR	Purple acid phosphatase.
Os04g0612600|mRNA|AK099008|CDS+3'UTR	Coatomer-like protein, epsilon subunit.	1.08177	0.0259186	0.0277271		Os09g0415100|mRNA|AK106390|5'UTR+CDS	Integrase, catalytic region domain containing protein.	-1.13893	0.0171807	0.01894		Os02g0802500|mRNA|AK064361|CDS+3'UTR	H(+)-translocating (Pyrophosphate-ENERGIZED) inorganic pyrophosphatase beta-1 polypeptide (EC 3.6.1.1) (Fragment).	2.21483	9.70266e-05	0.000138419		Os03g0374900|COMBINER_EST|Os03g0374900|8	Conserved hypothetical protein.	1.10916	0.0244078	0.026584		Os05g0477900|COMBINER_EST|CI543300|3	Nonspecific lipid-transfer protein 1 (LTP 1) (Major allergen Pru d 3).	2.00283	3.75155e-05	0.000160944								Os01g0393400|COMBINER_EST|Os01g0393400|8	Hypothetical protein.	-1.41136	5.6354e-05	6.36588e-05		Os03g0767800|mRNA|AK066036|CDS+3'UTR	Cold acclimation WCOR413 family protein.	1.17622	0.000665431	6.36588e-05		Os09g0539800|mRNA|D29690|CDS+3'UTR	Acyl carrier protein III, chloroplast precursor (ACP III).
Os04g0559200|mRNA|AK066088|CDS+3'UTR	Conserved hypothetical protein.	1.15725	0.0258778	0.0276879		Os05g0293200|COMBINER_EST|Os05g0293200|8	Integrase, catalytic region domain containing protein.	1.45348	0.017139	0.0188985		Os02g0643500|mRNA|AK068423|CDS+3'UTR	Pentapeptide repeat containing protein.	1.03479	9.64993e-05	0.000137897		Os05g0156600|mRNA|AK102557|CDS+3'UTR	Tubulin gamma-1 chain (Gamma-1 tubulin).	-1.0705	0.024402	0.0265832		Os04g0498600|mRNA|AF067194|CDS+3'UTR	S-adenosylmethionine decarboxylase proenzyme (EC 4.1.1.50) (AdoMetDC) (SamDC) [Contains: S-adenosylmethionine decarboxylase alpha chain; S- adenosylmethionine decarboxylase beta chain].	-1.40439	3.691e-05	0.000159565								Os01g0665200|mRNA|AK065342|CDS+3'UTR	Blast and wounding induced mitogen-activated protein kinase.	-1.12966	5.50734e-05	6.22309e-05		Os06g0138700|mRNA|AK119470|5'UTR+CDS	Cyclin-like F-box domain containing protein.	1.19853	0.000664716	6.22309e-05		Os05g0554400|mRNA|AK102948|CDS+3'UTR	Phosphatidyl serine synthase family protein.
Os08g0556900|mRNA|AK105612|CDS+3'UTR	Cysteine proteinase (EC 3.4.22.-).	1.16092	0.0258769	0.0276879		Os04g0153800|COMBINER_EST|Os04g0153800|8	Protein of unknown function DUF594 family protein.	-2.15929	0.0171184	0.0188803		Os05g0142600|COMBINER_EST|Os05g0142600|8	Hypothetical protein.	-1.19628	9.62529e-05	0.000137682		Os10g0490900|COMBINER_EST|Os10g0490900|8	NtPRp27.	1.00091	0.0242186	0.0263889		Os12g0405700|mRNA|AK061920|CDS+3'UTR	Wound-induced basic protein.	-1.10781	3.66438e-05	0.000159565								Os03g0333300|mRNA|AK073228|CDS+3'UTR	Eukaryotic translation initiation factor 2 beta subunit (eIF-2-beta) (P38).	-1.07461	5.48817e-05	6.2033e-05		Os05g0593200|mRNA|AK059115|CDS+3'UTR	Hypothetical protein.	-1.04151	0.000659521	6.2033e-05		Os10g0446100|mRNA|AK069924|CDS+3'UTR	Conserved hypothetical protein.
Os05g0170200|mRNA|AK063611|CDS+3'UTR	Conserved hypothetical protein.	1.03508	0.0258101	0.0276244		Os02g0465900|mRNA|AB112061|CDS+3'UTR	ChaC-like protein family protein.	-1.04161	0.0170093	0.0187645		Os02g0626400|mRNA|AK120127|CDS+3'UTR	Phenylalanine ammonia-lyase (EC 4.3.1.5).	1.94751	9.41408e-05	0.000134795		Os07g0518500|mRNA|AK061878|CDS+3'UTR	Cytochrome P450 family protein.	1.02772	0.0241589	0.0263292		Os08g0234000|mRNA|AK061680|CDS+3'UTR	60S ribosomal protein L7-1.	-1.51821	3.65349e-05	0.000159565								Os09g0438400|COMBINER_EST|AU030346|6	Choline/ethanolamine kinase family protein.	-1.00561	5.42838e-05	6.13757e-05		Os07g0226200|mRNA|AK108016|CDS+3'UTR	Conserved hypothetical protein.	1.03991	0.000657862	6.13757e-05		Os03g0351500|mRNA|L36320|CDS+3'UTR	Superoxide dismutase [Cu-Zn] 1 (EC 1.15.1.1).
Os08g0546100|COMBINER_EST|Os08g0546100|8	Apoptosis regulator Bcl-2 protein, BAG domain containing protein.	-1.01273	0.0257715	0.0275876		Os02g0626400|mRNA|AK061959|CDS+3'UTR	Phenylalanine ammonia-lyase (EC 4.3.1.5).	1.00047	0.0169969	0.0187552		Os04g0614600|mRNA|AF297651|CDS+3'UTR	Viroid RNA-binding protein (Fragment).	1.13654	9.40548e-05	0.000134795		Os11g0109700|mRNA|AK072035|CDS+3'UTR	Uncharacterized Cys-rich domain containing protein.	1.27304	0.0241156	0.0262875		Os12g0269700|COMBINER|CI482408|x	(No Hit)	-2.65685	3.53593e-05	0.000156472								Os08g0402500|mRNA|AK108881|CDS+3'UTR	Conserved hypothetical protein.	-1.17452	5.37684e-05	6.08113e-05		Os02g0254700|mRNA|AK065153|CDS+3'UTR	Spermidine synthase 2 (EC 2.5.1.16) (Putrescine aminopropyltransferase 2) (SPDSY 2).	1.02138	0.000657412	6.08113e-05		Os11g0588300|mRNA|AK060166|CDS+3'UTR	Glutathione transferase AtGST 10 (EC 2.5.1.18).
[truncated: 6,172 more rows]
[truncated: 18 more columns]

## Sheet: Set-2
Table: DEGs with all tissues between 7DAF vs 12DAF
7DAF vs 12DAF
ALL vs ALL
ProbeName	Description	log2FC	P.Value	Adj.Pvalue(BH)
Os08g0154700|COMBINER_EST|AU029869|7	Small nuclear ribonucleoprotein (Sm protein) family protein.	1.06058	0.0498695	0.0498695
Os01g0140100|mRNA|AK068990|CDS+3'UTR	Peptidase A1, pepsin family protein.	1.17725	0.0497564	0.0497922
[truncated: 1,391 more rows]

## Sheet: Set-3
Table: DEGs between tissues of 7DAF vs 12 DAF
7DAF vs 12DAF
[truncated: 4,884 more rows]
