# Supplementary material for: Laser microdissection transcriptome data derived gene regulatory networks of developing rice endosperm revealed tissue- and stage-specific regulators modulating starch metabolism
Source: Plant Mol Biol. 2022 Jan 31;108(4-5):443–67. doi: 10.1007/s11103-021-01225-w (PMC8894313; doi:10.1007/s11103-021-01225-w)
Supplement: Supplementary file 15 — Supplementary file15 (XLS 7557 kb) [file 11103_2021_1225_MOESM15_ESM.xls]

## Sheet: Sheet1
Table: Normalized unique set of probes
ProbeName	7AL.1	7AL.2	7AL.3	7CSE.1	7CSE.2	7CSE.3	7DSE.1	7DSE.2	7DSE.3	7LSE.1	7LSE.2	7LSE.3	12AL.1	12AL.2	12AL.3	12CSE.1	12CSE.2	12CSE.3	12DSE.1	12DSE.2	12DSE.3	12LSE.1	12LSE.2	12LSE.3
DCP_20_0	10.8706	10.0328	9.29986	10.4162	11.3121	9.76193	9.7897	10.3566	9.14159	9.05542	11.0501	9.05921	10.6869	10.7176	10.2037	11.7109	11.6977	11.5814	10.5756	10.8244	10.3363	10.5636	10.8372	10.2539
DCP_20_1	10.6249	9.78732	9.00697	10.1758	11.0117	9.57007	9.55793	10.0752	8.91292	8.83885	10.7892	8.77923	10.3927	10.4961	9.8896	11.4443	11.4101	11.3005	10.3566	10.5512	10.1008	10.3009	10.6703	10.0789
DCP_20_3	9.95948	9.07506	8.42796	9.41469	10.5562	8.99658	8.94862	9.44313	8.25771	8.30501	10.2876	8.31932	9.63835	9.73587	9.31451	10.8722	10.751	10.6876	9.76881	9.9634	9.56141	9.61776	10.0888	9.55706
DCP_20_5	8.60491	7.8393	7.27512	8.43007	9.53102	7.77058	7.86059	8.33258	7.20302	7.25894	9.21008	7.28265	8.58505	8.65855	8.23175	9.81411	9.7366	9.58331	8.66966	9.00316	8.37017	8.56027	9.16605	8.37764
DCP_20_7	6.79203	6.39669	5.9876	6.28829	7.93739	6.25852	6.31999	6.91774	5.90867	6.00471	7.78335	5.98165	6.64179	6.49606	6.4071	7.90572	7.78285	7.65575	6.70122	6.92714	6.56103	6.68246	7.03358	6.62193
DCP_22_0	12.7096	11.8479	10.8562	11.7271	12.4203	10.9542	11.5396	12.0714	10.4743	10.4176	12.3635	10.311	12.0733	12.0927	11.642	12.9399	12.8915	12.8135	11.886	11.9109	11.7251	11.7749	11.9868	11.4117
DCP_22_2	11.9051	10.9523	9.95585	11.0306	11.7783	10.1978	10.6974	11.4569	9.81474	9.67184	11.6675	9.57081	11.3664	11.3716	10.9194	12.2639	12.1018	12.1245	11.2408	11.3237	10.9781	11.0874	11.3375	10.7738
DCP_22_4	10.6572	9.91125	8.81497	10.171	11.1321	9.37867	9.70764	10.3061	8.82228	8.71229	10.8343	8.68139	10.4393	10.4482	10.0431	11.4905	11.4681	11.4532	10.3793	10.522	10.274	10.2658	10.6004	10.0327
DCP_22_6	9.56392	8.80612	7.6825	9.07867	10.3145	8.23278	8.69872	9.26709	7.64083	7.74021	10.0275	7.6026	9.32654	9.36758	8.97682	10.5042	10.3917	10.4126	9.41449	9.6489	9.24851	9.3554	9.73324	9.02107
DCP_22_7	8.39196	7.65174	6.60198	7.86477	9.45252	7.31732	7.67977	8.29045	6.79839	6.81369	9.06242	6.71505	8.1587	8.1002	7.80795	9.52502	9.31759	9.22953	8.29103	8.39283	8.03725	8.15753	8.53543	7.8268
(+)E1A_r60_a107	6.39758	6.01	5.98297	6.6989	7.45165	6.43631	6.22193	6.51253	6.09633	6.13718	7.17211	6.17521	6.64708	6.75092	6.41487	7.81241	7.86897	7.74569	6.76767	6.84311	6.72704	6.69811	7.0735	6.58809
(+)E1A_r60_a135	9.05095	8.20552	8.04855	9.25489	9.90615	8.64659	8.47778	8.78611	7.98915	8.06341	9.64338	8.01807	9.09209	9.16491	8.73595	10.2892	10.2529	9.99727	9.1643	9.33765	9.02235	9.05696	9.56116	8.83979
(+)E1A_r60_a20	10.7011	9.74358	9.12934	10.2769	11.1035	9.65869	9.69526	10.1023	9.00054	8.98625	10.81	8.94843	10.3751	10.4298	9.93193	11.4617	11.4324	11.3347	10.3462	10.5702	10.2052	10.2783	10.6844	10.1135
(+)E1A_r60_a22	12.4111	11.4354	10.6187	11.5008	12.1672	10.8611	11.4802	11.781	10.4351	10.3283	12.0873	10.1925	11.7648	11.7994	11.3782	12.6871	12.6134	12.5653	11.627	11.6783	11.5398	11.5116	11.7748	11.1999
(+)E1A_r60_a97	13.8049	13.3839	13.2937	13.1368	13.8055	12.5624	13.3438	13.7161	13.0257	12.187	13.7417	12.4093	13.181	13.2805	13.1139	14.0717	13.97	13.8637	13.16	13.2333	13.0681	12.961	13.2041	12.6279
GE_BrightCorner	7.16074	6.84986	6.89453	7.37776	8.0737	6.97046	6.4142	7.01056	6.71419	6.35435	8.02827	6.28339	7.36872	8.51858	7.22885	8.31492	8.40848	8.23117	7.22495	7.30099	7.26351	7.29513	7.71363	7.26022
Os01g0100500|mRNA|AK067316|CDS+3'UTR	5.97169	5.989	5.76032	5.65129	5.34111	6.13636	6.07441	5.97957	6.1098	5.75089	5.6483	5.91288	6.24795	6.28251	6.20742	7.02257	7.33317	7.08072	5.90107	6.27826	5.99895	5.73122	5.99731	5.98029
Os01g0100600|mRNA|AK121362|CDS+3'UTR	5.6477	5.73462	5.42612	5.18626	5.44203	5.29284	5.69401	5.6477	5.74306	5.6757	5.52083	5.54928	5.84584	5.82924	5.75588	5.69923	5.52475	5.58095	5.63022	5.44986	5.65344	5.55248	5.62962	5.71953
Os01g0100700|mRNA|AK059844|CDS+3'UTR	6.193	6.17736	6.47669	6.2309	6.34103	6.31132	7.09904	7.45532	7.92329	7.97042	7.877	8.43983	5.82712	5.60186	5.94883	5.7787	5.52475	5.61231	5.86472	5.72783	5.44504	6.67578	5.8642	6.13465
Os01g0100700|mRNA|AK121523|CDS+3'UTR	5.89433	5.99919	6.07842	5.4921	6.11718	5.52214	6.51953	6.96958	7.13977	6.8764	7.24715	7.53417	5.67241	5.6757	5.74866	5.66354	5.52475	5.58095	5.55946	5.79611	5.68761	6.46517	6.13487	6.07753
Os01g0100800|mRNA|AK122012|CDS+3'UTR	5.62962	5.74306	5.59442	5.38622	5.49343	5.34475	5.79449	5.7787	5.6477	5.78416	5.94517	5.74866	5.79611	6.05961	6.06276	5.7787	6.9882	5.94053	6.08374	6.00294	5.87551	6.47837	5.94932	6.27652
Os01g0100900|COMBINER_EST|CI015509|0	6.33644	6.21884	6.18997	5.69401	5.41524	5.81149	6.43618	6.33756	6.43062	6.11197	5.72409	6.22889	6.20425	6.50872	6.29174	5.37617	5.40818	5.40184	5.8773	6.10784	5.75033	5.91488	5.73292	5.86987
Os01g0101300|COMBINER_EST|CI016681|6	5.62962	5.76475	6.05465	5.38622	5.49343	5.52214	5.56073	5.7787	5.60063	5.71496	5.35987	5.45805	5.67241	5.71868	5.62392	6.18935	5.40818	5.3426	5.61353	5.4344	5.44504	5.69691	5.37932	5.56707
Os01g0101600|mRNA|AK099952|CDS+3'UTR	5.35841	5.25176	5.27045	5.21722	5.52148	5.40113	5.40605	5.24318	5.51232	5.13028	5.46455	5.3477	5.20362	5.46455	5.17915	5.35841	5.17095	5.61231	5.21641	5.10814	5.46319	5.49143	5.62962	5.52083
Os01g0102400|COMBINER_EST|CI453282|0	5.84897	5.7776	5.99825	7.59161	7.94263	8.48591	7.13999	7.58921	7.6736	6.35359	7.27829	6.84668	5.69401	5.7098	5.88164	7.20198	8.02099	7.31297	7.69237	8.1224	8.06898	7.15652	8.02427	7.85823
Os01g0102500|mRNA|AK100002|CDS+3'UTR	5.37545	5.38365	5.9696	5.80935	5.44203	5.37932	5.40605	5.59784	5.58658	5.34623	5.49143	5.41242	5.13791	5.19389	5.17915	5.44504	5.48677	5.52541	5.43195	5.3518	5.43195	5.24624	5.27685	5.59939
Os01g0102700|mRNA|AK063774|CDS+3'UTR	6.46653	6.5575	6.64222	7.06924	7.18854	7.04406	7.20575	7.67287	7.41754	7.84283	8.10228	7.78688	6.05397	5.91438	6.10047	5.35841	5.42612	5.46319	6.50111	6.49233	6.27516	6.84968	6.87218	6.67461
Os01g0102700|mRNA|AK099081|CDS+3'UTR	7.63199	7.77062	7.91457	7.7994	8.42287	7.94792	8.37545	8.82318	8.70817	9.01444	9.09063	9.11982	7.29993	6.94632	7.21016	5.69923	6.1497	5.89332	7.87061	7.91757	7.43018	8.06056	8.16209	7.86548
Os01g0102700|mRNA|AK099360|CDS+3'UTR	7.36305	7.51131	7.40413	7.83967	8.17643	7.69934	8.20962	8.58531	8.3308	8.67812	8.88189	8.7556	7.02733	6.79542	6.74801	5.7787	5.78143	5.67943	7.57816	7.61415	7.08891	7.83829	7.82014	7.38217
Os01g0102900|mRNA|AK120535|CDS+3'UTR	5.46455	5.47106	5.54349	6.64116	6.11718	5.8642	5.33275	5.41383	5.63143	5.61476	5.83767	5.51952	5.20362	5.64049	5.63385	5.37617	5.52475	5.94053	5.55946	5.48385	5.55504	5.46319	5.79123	5.50271
Os01g0103000|mRNA|AK108287|CDS+3'UTR	5.46455	5.51952	5.21883	5.23261	5.31212	5.19872	5.70636	5.59784	5.7787	5.38694	5.22899	5.59193	5.38365	5.41735	5.56264	5.54928	5.37116	5.75838	5.6477	5.25097	5.3401	5.50731	5.49649	5.456
Os01g0103400|mRNA|AK109199|UTR	5.57844	5.52606	5.44272	5.31858	5.68936	5.58533	5.76696	5.84897	5.8382	5.84897	5.55184	6.1265	5.62453	5.52148	5.63385	5.27685	5.52475	5.55248	6.06276	5.92598	6.2422	6.15055	5.99731	5.95199
Os01g0103600|mRNA|AK059848|CDS+3'UTR	6.29557	6.21034	6.58593	6.20654	6.29596	6.27904	6.81397	6.72277	7.17934	6.92037	6.60581	6.92789	5.65939	5.82924	5.77366	6.14822	5.82712	5.84741	5.83956	5.85696	5.90207	6.01786	6.056	5.97032
Os01g0103900|mRNA|AK069975|CDS+3'UTR	5.55795	5.38365	5.63083	6.00247	5.7642	5.70463	5.24465	5.54159	5.30167	5.61476	5.46455	5.33721	5.52148	5.37188	5.46387	5.24318	5.30167	5.50271	5.57718	5.23301	5.32533	5.40184	5.53384	5.27839
Os01g0104000|mRNA|AK072087|CDS+3'UTR	6.21884	6.13208	5.82924	5.52148	5.55184	5.50533	5.90038	5.80259	5.76641	5.80259	5.55184	5.6477	5.95562	5.98853	5.86472	6.27128	5.63325	5.48251	5.93612	5.67417	5.54094	5.7776	5.37932	5.71953
Os01g0104000|mRNA|AK103808|CDS+3'UTR	6.1692	6.2879	5.94395	5.43995	5.88011	5.27462	5.88571	5.7787	5.80312	5.78416	5.68936	5.81683	6.1573	6.21884	6.2144	5.44504	5.57592	5.80151	5.69691	5.8264	5.91438	5.6172	5.73292	5.96046
Os01g0104100|mRNA|AK072797|CDS+3'UTR	8.18429	8.27598	7.81621	7.394	7.59003	7.85655	7.69934	7.64846	7.62405	7.11243	7.2675	7.18985	8.28342	8.43491	8.27724	7.37838	7.2194	7.15243	7.9666	7.987	7.8315	7.62167	7.59266	7.49088
Os01g0104100|mRNA|AK104280|CDS+3'UTR	8.11096	7.9502	7.6523	7.36597	7.3801	7.69934	7.7743	7.53466	7.53952	7.20208	7.07036	7.01364	8.06943	8.16002	8.08366	7.09222	7.01762	7.01982	7.71874	7.94087	7.64786	7.50999	7.52494	7.42178
Os01g0104500|COMBINER_EST|CI450272|0	6.96649	6.74801	6.94766	11.8884	11.47	12.1895	9.45563	9.64052	10.1094	10.4373	10.092	10.8428	7.97106	7.71948	8.43305	11.2988	11.3286	11.171	11.3255	11.3878	11.4995	11.1555	11.4216	11.7746
Os01g0104600|mRNA|AK100613|CDS+3'UTR	5.84897	5.9578	5.67182	5.38622	5.84244	5.41453	6.06051	6.03857	5.93514	5.9319	6.26465	6.07441	5.81683	5.93436	5.75588	6.18935	6.06051	5.41946	5.95029	5.92598	5.86265	5.71382	5.9319	5.71953
Os01g0104800|mRNA|AK103287|CDS+3'UTR	7.73213	7.48115	6.77444	7.38571	9.25885	7.4792	6.97787	8.07688	7.37775	6.55611	8.91301	6.5352	7.47608	8.02369	7.87802	8.70327	9.10701	8.7291	8.07483	8.38302	7.93298	7.83829	8.24742	7.71629
Os01g0104900|mRNA|AK071797|CDS+3'UTR	5.59753	5.47106	5.82056	6.56989	5.61476	5.91538	5.48811	5.31858	5.63143	5.65582	5.79935	5.33721	5.48251	5.34111	5.55184	5.40959	6.27671	5.84741	5.52475	5.54928	5.6058	5.53773	5.75421	5.50271
Os01g0105800|mRNA|AK066672|CDS+3'UTR	6.10441	6.3751	5.82924	6.32973	6.31887	6.10463	5.87397	5.95949	5.97504	5.9319	6.15139	5.89028	6.90928	6.70488	6.87356	6.64987	6.58139	6.44034	6.3245	6.41733	6.9264	6.26582	6.16124	6.52349
Os01g0106300|mRNA|AK104189|CDS+3'UTR	5.53773	5.41383	5.63083	5.69401	5.39052	5.75755	5.28979	5.6477	5.434	5.46592	5.46455	5.23261	5.21883	5.2133	5.2133	5.34111	5.48677	5.38149	5.21641	5.21722	5.24239	5.17095	5.41242	5.40818
Os01g0106300|mRNA|AK104735|CDS+3'UTR	5.07634	5.27462	5.18081	5.3606	5.34111	5.34475	5.38694	5.31858	5.46455	5.30689	5.14972	5.23261	5.29742	5.29361	5.41524	5.40959	5.37116	5.75838	5.52475	5.14611	5.30841	5.37188	5.46455	5.37617
Os01g0106400|mRNA|AK102701|CDS+3'UTR	5.84897	5.17262	5.67182	5.23261	5.55184	5.34475	5.56961	5.5797	5.94542	5.34623	5.33498	5.33721	6.06051	6.51575	6.23609	5.37617	5.30167	5.07441	5.40113	5.28721	5.3401	5.40184	5.3426	5.32858
Os01g0106400|mRNA|AK109339|CDS+3'UTR	5.69575	5.10351	5.46115	5.40113	5.29208	5.18081	5.55184	5.5797	5.33684	5.2646	5.20362	5.81683	5.85333	6.24319	6.14504	5.15466	5.27839	5.48251	5.40113	5.44986	5.20925	5.18504	5.36352	5.29514
Os01g0106400|mRNA|AY071920|CDS+3'UTR	5.78906	5.19188	5.51952	5.24545	5.18873	5.21722	5.57592	5.31858	5.41594	5.14972	5.20362	5.51952	6.09916	6.40249	6.20742	5.2599	5.40818	5.3426	5.21641	5.10814	5.40184	5.27839	5.3993	5.56707
Os01g0106500|COMBINER|CI528395|x	5.98694	6.18275	5.93485	5.63264	5.99137	5.81149	6.29098	6.58812	6.55035	6.51871	6.76976	6.96358	5.71496	5.97981	5.98029	5.46455	5.50533	5.3426	6.34029	5.989	5.86265	6.52051	5.98029	6.39125
Os01g0106800|mRNA|AK059300|CDS+3'UTR	8.00486	7.97879	8.12198	7.83967	7.93212	8.08731	8.12502	8.34514	8.43754	8.01225	7.71576	8.18429	8.04112	7.7994	7.81036	6.92789	6.5352	6.30715	8.01272	7.77265	7.69731	7.83252	7.82014	7.50025
Os01g0106800|mRNA|AK073331|CDS+3'UTR	6.49567	7.55689	7.98045	7.78786	7.67478	7.87468	7.95272	7.86894	8.20502	7.93644	7.19717	8.00369	7.61491	7.27529	7.63049	6.60581	5.57592	6.44034	7.46948	7.19861	7.53038	7.37802	7.33835	7.3107
Os01g0106800|mRNA|AK119792|CDS+3'UTR	7.96935	7.99119	8.12812	7.87417	7.98665	8.06454	8.18787	8.22288	8.42325	8.13183	7.70107	8.2259	8.02613	7.87468	7.85706	6.92789	6.82938	6.27361	7.92373	7.62829	7.75829	7.7613	7.7352	7.55561
Os01g0107700|mRNA|AK070027|CDS+3'UTR	5.7029	5.81149	5.57592	5.40113	5.44203	5.18081	5.56961	5.41383	5.40184	5.46592	5.49143	5.33721	5.83609	5.74306	5.80581	5.62962	5.57592	6.30715	5.59628	5.44986	5.43195	5.6172	5.36352	5.32858
Os01g0107900|mRNA|AK058708|CDS+3'UTR	6.54138	6.52708	6.46789	7.82985	7.95494	7.63612	7.07494	7.49383	6.94969	7.27732	7.57295	7.0426	6.69011	6.6749	6.76976	7.64426	7.55912	7.87909	7.85228	7.9443	8.27452	7.76782	7.83888	8.42325
Os01g0107900|mRNA|AK070363|CDS+3'UTR	6.57703	6.4393	6.27788	7.66453	7.99423	7.59289	7.09904	7.3077	6.99917	7.18583	7.2899	6.97294	6.48765	6.69737	6.57084	7.37838	7.74999	7.68872	7.76393	7.77887	8.07564	7.69919	7.76207	8.29057
Os01g0108500|COMBINER|CI356984|2	6.04541	5.858	5.87653	6.68866	6.40213	6.45138	6.36807	6.41191	6.18275	6.4082	6.82845	6.41539	5.74754	5.84968	5.73744	5.69923	5.60434	5.50271	6.3245	6.39412	6.22287	6.42888	6.59901	6.20674
Os01g0108600|mRNA|AK070332|CDS+3'UTR	5.18504	5.19188	5.37788	5.26303	5.39052	5.32784	5.24465	5.38909	5.0469	5.49076	5.46455	5.41242	5.41171	5.32683	5.38365	5.40959	5.37116	5.50271	5.59628	5.41594	5.38622	5.43195	5.3426	5.43995
Os01g0108600|mRNA|AK109432|CDS+3'UTR	5.16001	5.54799	5.20762	5.24545	5.26381	5.23602	6.14546	5.52148	5.46455	5.32784	5.35987	5.3047	5.30993	5.18081	5.08786	5.40959	5.50533	5.04655	5.13871	5.31933	5.52279	5.37188	5.37932	5.50271
Os01g0108800|mRNA|AK102103|CDS+3'UTR	5.37545	5.47106	5.25833	5.27685	5.36825	5.37932	5.67241	5.55882	5.60063	5.86265	5.55184	5.42892	5.20362	5.19389	5.2133	5.42892	5.78143	5.41946	5.4941	5.28721	5.49143	5.43195	5.37932	5.66295
Os01g0109300|COMBINER_EST|CI312116|0	5.84897	5.96768	5.73122	5.41242	5.39052	5.34475	5.91953	5.50005	5.6477	5.38694	5.61537	5.6477	5.65939	6.05239	5.79989	5.34111	5.70232	6.6178	5.20199	5.6227	5.46319	5.55248	5.62962	5.40818
Os01g0110400|mRNA|AK101017|CDS+3'UTR	6.28982	6.24339	6.27244	5.43995	5.49343	5.50533	5.57592	5.45942	5.51232	5.63325	5.30689	5.49076	5.96335	5.8382	5.89937	5.66354	6.06051	5.30689	5.43195	5.83956	5.29284	5.7776	5.44573	5.81363
Os01g0110700|mRNA|AK119573|CDS+3'UTR	5.40676	5.43056	5.30546	5.67241	6.31887	6.04496	5.84427	5.5797	5.74306	5.81897	5.79935	5.86781	5.3518	5.62658	5.58783	5.62962	5.87192	5.84741	5.91438	6.01601	5.94639	6.17087	6.11197	6.12736
Os01g0111300|mRNA|AK105004|CDS+3'UTR	5.37545	5.36753	5.59442	5.4921	5.44203	6.59143	5.09917	5.31858	5.46455	5.87551	5.33498	5.68936	5.3518	5.32683	5.05733	5.13871	5.17095	5.41946	5.33936	5.28721	5.40184	5.29514	5.3426	5.26303
Os01g0111800|mRNA|AK059312|CDS+3'UTR	5.90237	5.97169	5.55859	5.46524	5.55184	5.44986	5.52148	5.43649	5.46455	5.38694	5.35987	5.41242	6.69011	6.6749	6.5352	5.15466	5.60434	5.30689	5.37043	5.60372	5.37188	5.52148	5.67241	5.37617
Os01g0111900|mRNA|AK103326|CDS+3'UTR	5.46455	5.51952	5.61353	5.3606	5.61476	5.52214	5.37116	5.43649	5.40184	5.34623	5.58158	5.26967	5.69401	5.79096	5.83188	5.1912	5.33498	5.41946	5.5093	5.33936	5.54094	5.27839	5.3426	5.37617
Os01g0112000|mRNA|AK103623|CDS+3'UTR	6.07619	6.08441	5.51952	5.40113	5.46524	5.44986	5.55184	5.5797	5.67535	5.30689	5.30689	5.54928	6.07975	6.00715	6.41416	5.57403	5.60434	5.61231	5.59628	5.3047	5.73405	5.83188	5.71153	5.66295
Os01g0112500|mRNA|AF005268|CDS+3'UTR	5.95029	5.90488	6.03857	6.47938	6.02646	7.01387	5.88977	5.88164	5.82712	5.63325	6.09674	5.82712	7.0909	6.59143	6.69069	8.6941	8.8438	9.04988	6.47905	6.52414	6.38749	6.01786	6.07262	6.07753
Os01g0112500|mRNA|AK058409|CDS+3'UTR	6.01229	5.98694	6.03857	6.28251	6.55035	7.27684	6.00599	5.95949	5.91438	5.50864	5.46455	5.91288	7.22337	6.88189	6.91195	8.83406	9.02132	9.35676	6.5775	6.64537	6.59684	6.22166	6.11197	6.29686
Os01g0112500|mRNA|AK120201|CDS+3'UTR	6.02646	5.96191	5.91538	6.11934	6.5107	7.1811	5.91139	5.86987	5.72868	5.61476	5.61537	5.86781	7.18882	6.85125	7.03698	8.80816	9.04918	9.23196	6.63966	6.44931	6.66448	6.12994	6.16124	6.25578
Os01g0113000|COMBINER_EST|CI273081|6	5.53773	5.49477	6.02785	5.69401	5.55184	5.19872	5.45189	5.45942	5.52475	5.46592	5.52083	5.51952	5.04546	5.18081	5.434	5.27685	5.91978	5.38149	5.29208	5.27045	5.3401	5.27839	5.3271	5.26303
Os01g0113100|COMBINER_EST|Os01g0113100|8	5.53773	5.58595	5.65069	6.28251	6.02646	5.73179	5.38694	5.52148	5.70059	5.87551	5.52083	5.50271	5.63446	5.52148	5.49343	6.2309	6.38749	5.6471	5.78906	5.60372	5.65344	5.68294	5.5169	5.46903
Os01g0114600|COMBINER_EST|AU032665|6	5.59753	5.49477	5.69944	6.25814	5.84244	5.96046	5.48811	5.45942	5.46455	5.59255	5.61537	5.33721	5.20362	5.60186	5.47847	5.37617	5.48677	5.50271	5.55946	5.48385	5.63748	5.55248	5.3426	5.40818
Os01g0115200|COMBINER_EST|Os01g0115200|8	5.61353	5.56264	5.80935	6.55195	5.88011	5.98267	5.46455	5.5797	5.55668	5.49076	5.6483	5.38149	5.61353	5.46455	5.40113	5.86858	5.66887	5.6471	5.38437	5.38437	5.43195	5.55248	5.48049	5.53449
Os01g0115300|mRNA|AK107581|UTR	5.30689	5.43056	5.42612	5.50798	5.55184	5.30917	5.45189	5.36898	5.27839	5.30689	5.61537	5.13543	5.3271	5.16117	4.98996	5.40959	5.26303	5.50271	5.41453	5.54928	5.55504	5.3855	5.46455	5.24318
Os01g0115600|mRNA|AK121074|CDS+3'UTR	5.35841	5.19188	5.29361	5.38622	5.39052	5.8642	5.46455	5.47981	5.48049	5.46592	5.46455	5.42892	5.23525	5.46455	5.35064	5.42892	5.60434	5.27045	5.18504	5.31933	5.27685	5.27839	5.44573	5.46903
Os01g0116600|mRNA|AK073254|CDS+3'UTR	6.52643	6.44725	6.35601	5.78362	6.31887	6.13636	6.70891	6.60025	6.33272	6.52968	6.69215	6.73072	6.20425	6.17757	6.15351	5.42892	5.48677	6.07886	6.0013	5.83956	5.94639	6.22166	6.056	6.1497
Os01g0116600|mRNA|AK121811|CDS+3'UTR	6.44138	6.45446	6.30942	5.94542	6.48966	6.34029	6.62466	6.71005	6.47702	6.5928	6.37655	6.77608	6.1573	6.04268	6.15351	5.44504	5.96672	5.67943	5.73122	5.86987	5.95756	6.17087	6.10047	6.17337
Os01g0117500|COMBINER_EST|Os01g0117500|8	5.78906	5.53773	5.98836	6.30904	6.17337	5.96046	5.47715	5.5797	5.72868	5.78416	5.87244	5.6058	5.63446	5.52148	5.53708	6.05668	6.48006	6.38928	5.55946	5.8264	5.71668	5.74698	5.62962	5.61537
Os01g0117700|COMBINER_EST|Os01g0117700|8	5.20762	5.27462	5.3697	5.37261	5.39052	5.46592	5.76696	5.50005	5.54349	5.4478	5.30689	5.40001	5.23525	5.4344	5.36898	5.34111	5.33498	5.28721	5.17262	5.41594	5.70117	5.18504	5.3426	5.34401
Os01g0118000|mRNA|AK059097|CDS+3'UTR	8.66407	8.91126	9.12848	6.3751	6.38196	6.1717	6.29098	6.36443	6.55718	5.98314	6.15139	6.22889	8.50927	8.51177	8.22895	6.44828	5.60434	5.84741	6.11848	6.27826	5.82322	6.80109	6.50044	6.14191
Os01g0118000|mRNA|AK099387|CDS+3'UTR	7.5516	7.63348	7.82447	5.69401	5.88011	5.67709	5.99966	5.95029	5.99731	5.6757	5.72409	5.78198	6.72561	7.02465	6.69069	5.44504	5.57592	5.55248	5.73122	5.6227	5.71668	6.12994	5.79123	5.74922
Os01g0118700|mRNA|AK070385|CDS+3'UTR	5.47847	5.30993	5.45051	5.12367	5.26381	5.19872	5.03019	5.27045	5.36898	5.36898	5.4103	5.23261	5.42752	5.2133	5.27994	5.24318	5.74306	5.38149	5.40113	5.44986	5.35327	5.55248	5.30917	5.66295
Os01g0119100|COMBINER_EST|CI435216|0	5.97169	5.99919	6.01647	5.38622	5.44203	5.41453	5.58595	5.5797	5.52475	5.36898	5.35987	5.45805	6.23489	6.04268	6.19018	5.57403	5.78143	6.16124	5.80312	5.8264	5.75033	5.73122	5.99731	5.80151
Os01g0119500|mRNA|AK105256|CDS+3'UTR	5.73292	5.72579	5.46592	5.20362	5.52148	5.52214	5.76696	5.7787	5.65998	5.69575	5.79935	5.80474	5.456	5.61537	5.65701	5.86858	5.22659	5.50271	5.86472	5.96383	5.71668	5.79123	5.5169	5.85981
Os01g0120400|mRNA|AK067022|CDS+3'UTR	5.56961	5.53773	5.65069	5.80935	5.34111	5.56137	5.47715	5.45942	5.51232	5.71496	5.27839	5.6477	5.23525	5.04902	5.41524	5.06263	5.87192	5.46319	5.41453	5.3518	5.37188	5.41453	5.27685	5.24318
Os01g0120500|mRNA|AK070131|CDS+3'UTR	5.71668	5.63325	5.52475	5.27685	5.31212	5.37932	5.71181	5.55882	5.52475	5.22068	5.30689	5.41242	5.38365	5.35621	5.24782	5.30841	5.33498	5.30689	5.32309	5.23301	5.75033	5.34111	5.37932	5.46903
Os01g0120600|mRNA|AK106261|CDS+3'UTR	5.7776	5.97169	5.54349	5.27685	5.58095	5.05831	5.61169	5.59784	5.55668	5.76916	5.52083	5.26967	5.79611	5.65189	5.85852	5.7787	5.78143	5.75838	5.38437	5.48385	5.37188	5.55248	5.67241	5.37617
Os01g0120700|mRNA|AK067227|CDS+3'UTR	7.36305	7.22825	6.96249	9.42503	8.46461	8.74332	8.24101	7.657	7.63822	9.13058	8.16069	8.27215	8.24255	8.07066	8.4738	9.44923	9.55292	10.3605	8.63161	9.05868	9.43612	9.05754	9.26684	9.80794
Os01g0120800|mRNA|AJ437346|CDS+3'UTR	7.22825	7.05969	6.74269	7.2725	7.22055	6.80912	8.18928	8.01922	7.51848	7.77186	8.18429	7.47067	6.66398	6.55019	6.38964	5.35841	5.52475	5.3426	7.01515	6.92603	6.41522	7.1518	7.09256	6.89959
Os01g0120800|mRNA|AK063986|5'UTR+CDS	6.91153	6.59311	7.36634	6.83228	6.57163	6.76535	7.42791	7.25564	7.55385	7.57776	7.86078	7.34039	5.92795	5.94395	5.87295	5.7787	5.48677	5.38149	6.19059	6.31623	5.99895	6.14148	6.30866	6.39125
Os01g0120800|mRNA|AK072604|CDS+3'UTR	7.29355	7.14778	6.83922	7.30069	7.33556	7.13585	8.45183	7.97171	7.6567	8.1658	8.04394	7.95719	6.77169	6.40979	6.56419	5.37617	5.31144	5.24703	7.06531	6.99045	6.52447	7.3622	7.18882	7.12555
Os01g0120800|mRNA|AK122166|CDS+3'UTR	7.15517	7.02075	6.75415	7.08128	7.12974	6.8846	8.18356	7.91363	7.49146	7.87757	7.98665	7.67228	6.63966	6.4563	6.24775	5.1912	5.31144	5.46319	6.88486	6.93183	6.26014	7.30386	7.24587	6.85686
Os01g0121000|COMBINER|CI251397|6	5.46455	5.51952	5.40001	6.64116	6.63358	6.00622	6.07975	6.12994	6.31113	6.39911	5.98029	6.45138	5.68177	5.68936	6.00482	7.36652	7.08416	6.98073	6.37329	6.22889	7.00912	6.40249	6.26249	6.89433
Os01g0121300|mRNA|AK103404|CDS+3'UTR	6.94933	7.29048	7.08593	6.00247	6.22448	6.76535	6.35968	6.24696	6.18275	6.13465	6.22086	6.29877	8.05579	8.21626	8.15786	5.46455	5.50533	5.67943	6.42277	6.40178	5.75033	6.50574	6.51164	5.74922
Os01g0121700|mRNA|AK120079|CDS+3'UTR	5.59753	5.66591	5.50864	5.78362	5.7642	6.08419	5.94639	5.90538	6.18275	6.20694	5.98029	6.24948	5.58595	5.41735	5.49343	5.69923	6.06051	5.75838	6.26308	5.989	6.12478	5.83188	5.71153	5.88113
Os01g0122000|mRNA|AK109465|CDS+3'UTR	5.11921	4.56262	5.24318	5.12367	5.34111	5.21722	5.52148	5.36898	5.40184	5.08752	5.30689	5.3477	5.46592	5.24465	5.38365	5.27685	5.57592	5.40184	5.41453	5.54928	5.24239	5.21722	5.46455	5.3606
Os01g0123000|mRNA|AK106806|CDS+3'UTR	5.16001	5.38365	5.12171	5.34623	5.26381	5.44986	5.65224	5.36898	5.434	5.40889	5.58158	5.40001	5.49477	5.52148	5.31287	5.54928	5.46455	5.89332	5.30689	5.40184	5.3401	5.58533	5.56961	5.53449
Os01g0124200|mRNA|AK067257|CDS+3'UTR	5.37545	5.21249	5.50072	5.3606	5.34111	5.19872	5.05782	6.24696	5.31287	5.2646	5.27839	5.23261	5.10058	5.03218	5.04621	5.37617	6.1497	5.20925	5.15466	5.28721	5.44504	5.066	5.13307	5.37617
Os01g0125800|mRNA|AK121927|CDS+3'UTR	6.73534	6.66753	6.74801	7.3236	7.22055	7.07839	7.22377	7.10549	6.80109	7.70897	7.2899	7.29508	6.82488	6.52903	6.46789	5.7787	5.74306	5.50271	7.29859	7.23712	7.15904	7.6359	7.56827	7.44551
Os01g0125900|mRNA|AK103631|CDS+3'UTR	5.74866	5.82712	5.54349	5.73687	5.91538	6.10463	5.91953	6.03857	5.82712	5.96912	5.87244	5.88011	5.69401	5.80043	5.82587	6.89644	7.01762	6.6178	6.27904	6.44138	6.49367	5.95175	6.16124	6.18935
Os01g0126100|mRNA|AK106990|CDS+3'UTR	5.45051	5.34623	5.55859	5.4921	5.34111	5.29284	5.33275	5.27045	5.0469	5.43056	5.4103	5.42892	5.17095	5.19389	5.10351	5.13871	5.11921	5.30689	5.30689	5.14611	5.3401	5.18504	5.09804	5.27839
Os01g0126200|mRNA|AK121464|CDS+3'UTR	5.53773	5.34623	5.3697	5.67241	5.44203	5.44986	5.33275	5.27045	5.15129	5.19718	5.49143	5.45805	5.38365	5.24465	5.17915	5.44504	5.42612	5.27045	5.44573	5.4344	5.68761	5.27839	5.3271	5.30993
Os01g0126500|COMBINER_EST|Os01g0126500|8	9.18963	9.07004	9.31623	9.8588	10.222	9.46506	8.18079	9.1234	8.83092	7.46948	10.1267	7.37425	8.55092	8.55506	8.71699	9.25885	9.19063	9.21298	8.44527	8.6765	8.23656	8.58965	8.81307	8.34303
Os01g0126900|mRNA|AK109876|CDS+3'UTR	5.14208	5.27462	5.24318	5.38622	5.13871	5.25378	5.09917	5.36898	5.07584	5.08752	5.14972	5.23261	5.29742	5.53449	5.33573	5.2599	5.44504	5.3426	5.26303	5.41594	5.52279	5.40184	5.5169	5.34401
Os01g0127000|mRNA|AK105526|CDS+3'UTR	5.24465	5.1241	5.34623	5.41242	5.44203	5.16001	5.43649	5.6477	5.40184	5.50864	5.76143	5.20199	5.26814	5.44849	5.41524	5.48677	5.40818	5.67943	5.2314	5.1241	5.3401	5.43195	5.29284	5.26303
Os01g0128100|mRNA|AK071917|CDS+3'UTR	5.63627	5.40113	5.61353	5.56707	5.61476	5.37932	5.14887	5.41383	5.38365	5.52801	5.52083	5.40001	5.26814	5.49143	5.434	5.34111	6.1497	5.30689	5.29208	5.38437	5.52279	5.066	5.30917	5.32858
Os01g0128400|mRNA|AK059332|CDS+3'UTR	6.65271	7.00877	6.81797	7.42514	7.78344	7.25377	6.96297	7.44499	6.94969	7.5275	7.76033	7.20534	6.90928	6.92467	6.84158	5.96287	5.22659	5.80151	7.49912	7.57395	7.33984	7.84205	7.82014	7.87566
Os01g0128400|mRNA|AK121214|CDS+3'UTR	7.48636	7.53688	7.54576	8.58531	8.44703	8.23656	7.7393	8.09202	7.85758	8.66688	8.42861	8.07564	7.61915	7.52069	7.61491	6.10675	5.63325	6.27361	8.28238	8.45426	8.24056	8.59725	8.63801	8.86826
Os01g0129600|COMBINER_EST|Os01g0129600|8	5.53773	5.46115	5.29361	5.45257	6.08728	5.46592	5.28979	5.31858	5.52475	5.55184	5.52083	5.56073	5.73518	5.62658	5.49343	6.2309	6.38749	7.00726	5.91438	5.86987	5.75033	5.82003	5.67241	5.55248
Os01g0130000|mRNA|AK060150|CDS+3'UTR	5.49143	5.48677	5.4921	5.43995	5.55184	5.46592	5.48811	5.47981	5.34843	5.34623	5.27839	5.42892	5.50864	5.60186	5.7896	6.76507	7.49831	7.24375	6.19059	6.19485	6.76631	5.92696	5.75421	6.16501
Os01g0130000|mRNA|AK061853|CDS+3'UTR	5.59753	5.6172	5.71782	5.59939	5.34111	5.27462	5.59877	5.63083	5.434	5.46592	5.61537	5.51952	5.7029	5.6757	5.81577	6.99163	7.19109	7.26023	6.15393	6.38713	6.94311	5.69691	5.96287	6.09696
Os01g0130000|mRNA|AK069315|5'UTR+CDS	5.49143	5.6172	5.42612	5.55248	5.7642	5.46592	5.73405	5.45942	5.58658	5.38694	5.6483	5.40001	5.81683	5.40464	5.78089	6.92789	7.35391	7.15243	5.68177	6.01601	6.28212	5.7776	5.91488	5.98853
Os01g0130200|COMBINER|CI449644|6	5.43649	5.47106	5.46592	5.65129	5.39052	5.434	5.20117	5.31858	5.20925	5.46592	5.4103	5.38149	5.26814	5.58845	5.33573	5.73744	5.30167	5.19038	5.40113	5.3047	5.27685	5.68294	5.20362	5.22659
Os01g0130400|mRNA|AK063966|CDS+3'UTR	5.61353	5.47106	5.54349	5.89028	5.68936	5.62962	5.5169	5.54159	5.52475	5.30689	5.58158	5.40001	5.75643	5.65189	5.58783	5.50271	5.78143	5.50271	5.57718	5.51624	5.44504	5.066	5.49649	5.24318
Os01g0130900|mRNA|AK105373|CDS+3'UTR	5.92894	5.93042	5.69944	5.63264	5.55184	5.60765	5.6582	5.67687	5.52475	5.9319	5.87244	5.89028	6.03353	6.21034	6.01182	5.46455	5.35064	5.20925	5.59628	5.54928	5.46319	5.49143	5.55248	5.43995
Os01g0131300|mRNA|AK101998|CDS+3'UTR	5.92894	6.105	5.61353	5.42752	5.49343	5.65284	5.52148	5.54159	5.54349	5.6757	5.4103	5.42892	6.56514	6.63313	6.73886	7.17944	7.12088	7.38307	5.85125	5.88724	5.91438	5.37188	5.53384	5.86987
Os01g0131600|mRNA|AK063183|UTR	7.67537	7.83436	8.0867	7.92468	7.75945	7.35636	8.05718	8.13787	7.7638	8.34919	8.37849	7.74437	8.12757	7.96741	8.2959	5.50271	5.38694	5.41946	7.57816	7.91757	7.31543	7.79357	7.57295	7.66235
Os01g0131600|mRNA|AK101133|CDS+3'UTR	8.58644	9.0242	8.4068	8.55268	8.77574	7.76283	9.11817	9.56523	8.2949	9.26465	9.19221	8.35804	9.38158	9.23196	9.36436	6.47871	5.87192	6.38928	9.20397	9.01017	8.78299	9.22982	9.04512	9.3559
Os01g0131600|mRNA|AK102277|CDS+3'UTR	7.27269	7.39974	6.81797	6.89619	7.12974	6.13636	7.64591	7.94169	6.96473	7.69731	7.6314	7.0426	7.34559	7.28708	7.49155	5.27685	5.91978	5.38149	7.10735	7.12045	6.9703	7.21175	6.9934	7.34512
Os01g0131600|mRNA|AK119645|CDS+3'UTR	8.24957	8.38951	8.01487	8.4687	8.40326	7.54791	8.90166	9.00016	8.22236	9.20397	8.7101	8.33227	8.81496	8.64713	9.15759	6.2309	5.46455	5.84741	8.64044	8.52309	8.60561	8.70677	8.52749	9.14678
Os01g0131800|COMBINER_EST|CI522026|0	7.08405	7.23792	7.75132	5.86265	6.40213	6.45138	6.40625	6.48765	6.7522	6.35359	6.39804	6.78687	6.40178	6.44897	6.36971	5.46455	5.70232	5.50271	6.49567	6.84593	6.74801	6.45069	6.59901	6.42154
Os01g0132100|COMBINER_EST|Os01g0132100|8	5.42127	5.23261	5.41453	5.42752	5.41524	5.41453	5.7425	5.45942	5.61782	5.36898	5.30689	5.31437	5.54928	5.37188	5.14038	5.96287	5.44504	5.40184	5.46319	5.28721	5.43195	5.43195	5.20362	5.30993
Os01g0133400|mRNA|AK065247|CDS+3'UTR	7.41175	7.50247	7.53141	10.7486	10.0134	10.8633	8.6104	8.80261	8.59767	9.21019	9.08197	9.11817	6.84237	7.10735	6.94042	9.20397	9.9634	9.50641	8.92498	9.27816	9.26575	9.21473	9.80794	9.74288
Os01g0133700|COMBINER_EST|Os01g0133700|8	5.53773	5.38365	5.50864	5.46524	5.41524	5.52214	5.42086	5.13871	5.15129	5.28072	5.4103	5.42892	5.46592	5.34111	5.30243	5.27685	5.63325	5.40184	5.43195	5.21722	5.20925	5.58533	5.27685	5.34401
Os01g0133900|COMBINER_EST|CI191168|6	5.65939	5.78471	5.59442	5.20362	5.13871	5.23602	5.50731	5.7787	5.17262	5.28072	5.30689	5.42892	5.83609	6.08374	5.91538	5.30841	5.20762	5.41946	5.41453	5.23301	5.13871	5.52148	5.43056	5.456
Os01g0134500|mRNA|AK111908|CDS+3'UTR	6.18812	6.09344	5.99825	6.83228	6.57163	6.39537	6.68227	6.67578	6.8465	7.07828	6.86832	7.00667	5.71496	5.69691	5.93239	6.30677	6.68866	6.48999	7.07905	6.80701	7.45885	7.9079	7.23212	8.21386
Os01g0134500|mRNA|AK112014|CDS+3'UTR	6.24339	6.23743	5.88724	6.47938	6.65196	6.45138	6.76562	6.91166	6.78456	7.05472	6.88113	7.05631	5.81683	5.73122	5.74866	6.87985	6.31377	5.55248	7.27761	6.84593	7.28291	8.18682	7.26652	8.08704
Os01g0135000|mRNA|AK119507|CDS+3'UTR	5.38909	5.41383	5.65069	5.73687	5.44203	5.44986	5.24465	5.27045	5.434	5.34623	5.33498	5.33721	5.26814	5.22979	5.12256	5.22659	5.42612	5.38149	5.30689	5.18232	5.32533	5.10578	5.30917	5.14038
Os01g0135700|mRNA|AK062711|CDS+3'UTR	7.65804	8.19678	7.58758	5.47914	5.44203	5.434	6.08877	5.47981	5.63143	6.23743	5.52083	5.42892	7.60309	8.22752	7.74874	5.44504	5.35064	5.2314	5.27685	5.46524	5.6227	5.71382	5.3271	5.6477
Os01g0135800|mRNA|AK063681|CDS+3'UTR	5.26892	5.23261	5.29361	5.27685	5.18873	5.32784	5.30993	5.16815	5.20925	5.40889	5.46455	5.54928	5.99919	5.57592	5.96335	5.29208	5.50533	5.30689	5.44573	5.58533	5.49143	5.30993	5.81149	5.53449
Os01g0136000|COMBINER_EST|CI053053|0	5.43649	5.41383	5.78089	5.83609	5.34111	5.434	5.43649	5.50005	5.46455	5.43056	5.49143	5.51952	7.55864	5.98853	6.45138	5.40959	5.40818	5.41946	5.85125	5.65582	5.63748	6.24101	5.55248	5.53449
Os01g0136100|mRNA|X60820|CDS+3'UTR	12.025	12.6096	12.7548	5.24545	5.24001	5.65284	8.64909	8.33171	9.11606	5.59255	5.52083	6.05041	13.7401	13.2984	13.6125	8.52309	5.44504	6.23703	10.2296	9.15124	9.66749	10.1669	5.96287	6.90725
Os01g0136300|mRNA|AK062428|CDS+3'UTR	5.71153	5.65463	5.69111	5.34623	5.44203	5.21722	5.53708	5.5797	5.36898	5.38694	5.30689	5.3047	5.46592	5.55184	5.56264	5.29208	5.52475	5.50271	5.27685	5.44986	5.65344	5.52148	5.25833	5.29514
Os01g0136500|COMBINER_EST|Os01g0136500|8	5.51624	5.44504	5.84968	5.67241	5.52148	5.65284	5.14887	5.41383	5.36898	5.40889	5.55184	5.3477	5.18626	5.44849	5.4478	5.57403	5.38694	5.38149	5.41453	5.3518	5.40184	5.3271	5.44573	5.24318
Os01g0137400|mRNA|AK072764|5'UTR+CDS	5.40676	5.30993	5.33936	5.61537	5.91538	5.56137	5.40605	5.16815	5.30167	5.46592	5.35987	5.42892	5.46592	5.49143	5.24782	5.62962	5.35064	5.27045	5.5093	5.92598	5.3401	5.52148	5.3426	5.456
Os01g0138100|mRNA|AK107843|CDS+3'UTR	5.61353	5.47106	5.65069	5.61537	5.34111	5.434	5.24465	5.3426	5.30167	5.38694	5.35987	5.38149	5.20362	5.06263	5.10351	5.24318	5.15129	5.27045	5.43195	5.09367	5.13871	5.21722	5.18339	5.30993
Os01g0138300|mRNA|AK070932|CDS+3'UTR	5.37545	5.44504	5.65069	6.00247	5.7642	5.75755	5.14887	5.50005	5.46455	5.52801	5.58158	5.54928	5.38365	5.47847	5.61353	5.30841	5.40818	5.3426	5.27685	5.33936	5.52279	5.40184	5.55248	5.46903
Os01g0138500|mRNA|AK073435|CDS+3'UTR	5.26892	5.23261	5.21883	5.30622	6.27283	5.30917	5.53708	5.45942	5.17262	5.34623	5.46455	5.33721	5.26814	5.30841	5.24782	5.34111	5.33498	5.19038	5.21641	5.10814	5.12214	5.0328	5.27685	5.30993
Os01g0138600|mRNA|AK100982|CDS+3'UTR	6.01229	5.989	5.78089	5.3606	5.7642	5.30917	5.93563	5.84897	5.89079	5.9319	5.52083	5.93091	5.99919	5.89332	6.10047	5.54928	5.70232	5.84741	5.54478	5.44986	5.30841	5.8042	5.58783	5.46903
Os01g0138900|mRNA|AK058378|CDS+3'UTR	6.08921	6.06389	6.08728	5.40113	5.44203	5.30917	5.95296	5.6477	5.80312	5.80259	5.94517	5.65939	5.57529	5.71868	5.74866	5.50271	5.48677	5.24703	5.63022	5.71153	5.41453	5.83188	5.71153	5.46903
Os01g0139600|mRNA|AK073130|CDS+3'UTR	5.65224	5.6477	5.44272	5.38622	5.49343	5.48677	5.33275	5.16815	5.52475	5.46592	5.49143	5.42892	5.68177	5.96912	5.94883	5.54928	5.78143	5.38149	5.30689	5.38437	5.52279	5.34111	5.37932	5.43995
Os01g0140100|mRNA|AK068990|CDS+3'UTR	8.84813	9.52026	10.7187	5.53579	5.49343	5.30917	7.50421	7.49383	7.51527	6.30335	5.58158	5.89028	7.64568	7.73471	7.56059	5.20925	5.22659	5.19038	5.59628	5.79611	5.7642	5.24624	5.2408	5.37617
Os01g0140400|mRNA|AK063999|CDS+3'UTR	5.91488	6.07441	5.69111	5.65129	5.26381	5.48677	5.81096	5.80259	5.90222	5.34623	5.4103	5.80474	6.13358	5.88724	5.91538	5.50271	5.20762	5.17262	5.6477	5.74698	5.68761	5.83188	5.58783	5.6477
Os01g0140500|mRNA|AK058868|CDS+3'UTR	8.25616	8.11461	8.41734	7.66453	8.05702	7.59772	9.10508	8.94663	8.93793	9.45967	8.973	9.10386	6.94018	7.0522	7.38901	5.54928	5.40818	5.2314	7.30994	7.37947	6.61535	7.94928	7.59266	7.43373
Os01g0141000|mRNA|AK065008|CDS+3'UTR	5.24465	5.40113	5.24318	5.3606	5.55184	5.36498	5.40605	5.41383	5.434	5.59255	5.4103	5.57592	5.61353	5.50798	5.66769	5.44504	5.17095	5.48251	5.40113	5.51624	5.46319	5.44504	5.27685	5.32858
Os01g0141100|mRNA|AF499028|CDS+3'UTR	6.28212	6.4393	6.44621	6.64116	6.81873	7.01387	6.52349	6.48765	6.51674	6.64116	6.41908	6.38749	6.92591	6.77416	6.82488	8.28459	8.46015	8.55566	7.1537	7.52192	7.52494	7.09046	7.28833	7.36369
Os01g0141100|mRNA|AK062139|CDS+3'UTR	5.73292	5.81149	5.69944	5.91637	6.11718	6.34029	5.91139	5.7787	5.97504	5.9319	5.58158	5.98029	5.80474	5.91438	5.95562	7.20198	7.15652	7.52972	6.1717	6.35138	6.65196	6.20592	6.13487	6.54906
Os01g0142200|mRNA|AK109417|CDS+3'UTR	5.57844	5.62331	5.42612	5.21722	5.29208	5.19872	6.21884	5.91538	5.71496	5.90388	6.35469	6.09054	5.62453	5.7098	5.40113	5.24318	5.42612	5.58095	5.46319	5.48385	5.46319	5.66828	5.3271	5.22659
Os01g0143100|mRNA|AK107219|CDS+3'UTR	5.87551	5.86987	5.71782	5.58408	5.55184	5.434	5.6582	5.61476	5.54349	5.65582	5.79935	5.47377	6.12435	6.00715	5.99731	5.44504	5.48677	5.50271	5.30689	5.76143	5.68761	5.8042	5.3426	5.56707
Os01g0143300|mRNA|AK108438|CDS+3'UTR	7.55817	7.58159	7.67606	5.41242	5.72726	5.46592	7.00994	7.03354	7.25954	7.05472	7.12555	7.06831	6.61351	6.523	6.3245	5.42892	5.42612	5.61231	6.07441	5.78034	5.57403	6.29328	5.79123	5.76198
Os01g0143400|COMBINER_EST|Os01g0143400|8	5.53773	5.41383	5.82056	5.69401	5.84244	5.58533	5.28979	5.70463	5.33684	5.46592	5.76143	5.16845	5.20362	5.22979	5.31287	5.44504	5.40818	5.27045	5.26303	5.09367	5.2599	5.30993	5.6483	5.46903
Os01g0143800|mRNA|AK066079|CDS+3'UTR	6.38196	6.06389	5.92647	7.26023	7.70399	7.46923	7.44924	7.70656	7.56756	7.53141	7.34817	7.53807	6.07975	6.22809	6.31623	5.48677	5.63325	6.6178	7.44162	7.51106	7.77737	7.31889	7.27665	8.08047
Os01g0143800|mRNA|AK104561|CDS+3'UTR	6.18275	5.97169	5.84968	6.80244	7.35636	7.06861	7.29821	7.47397	7.19738	7.25081	7.19717	7.27703	5.88113	6.08374	6.04131	5.7787	6.06051	6.38928	7.0717	7.27732	7.27606	7.14289	7.1639	7.48064
Os01g0143800|mRNA|AK104721|CDS+3'UTR	7.22825	6.89079	6.54283	7.98924	8.60753	8.17643	8.6563	8.85891	8.51277	8.39733	8.36222	8.58644	6.40873	6.7276	6.62634	6.95527	6.8441	6.92863	8.30276	8.47092	8.43655	8.43983	8.3767	8.73667
Os01g0144000|mRNA|AK101834|CDS+3'UTR	6.59143	6.46177	6.28636	6.86101	6.46789	5.91538	6.40178	6.39465	5.96383	6.53967	6.56736	6.09054	6.47415	6.11067	6.12865	7.37838	7.53239	7.33947	6.53293	6.69273	6.7383	6.47094	6.4105	6.91141
Os01g0144700|mRNA|AK063058|CDS+3'UTR	7.34485	7.3801	7.03285	7.16817	7.86773	7.81072	7.52159	7.74736	7.93681	7.40537	7.38226	7.95405	7.31543	7.50114	7.53092	5.69923	5.87192	6.07886	7.56454	7.56486	7.48215	7.21175	7.08139	7.24246
Os01g0146200|COMBINER|CI533713|4	5.43649	5.49477	5.4921	5.4921	5.65069	5.65284	5.50731	5.61476	5.57403	5.59255	5.30689	5.49076	5.3271	5.55184	5.61353	5.29208	5.37116	5.27045	5.18504	5.10814	5.2599	5.066	5.56961	5.39052
Os01g0147900|mRNA|AK060920|CDS+3'UTR	10.2257	10.3284	11.0298	10.4563	10.1698	11.2127	9.96841	10.0012	10.3392	9.72731	9.00095	9.79095	10.6337	10.6117	10.7486	9.49863	8.93336	8.92588	9.77116	9.94569	10.5421	10.092	10.0119	10.7314
Os01g0147900|mRNA|M87064|CDS+3'UTR	10.6914	10.7534	11.1682	10.5556	10.3987	11.3018	10.1218	10.6376	10.6033	9.7737	9.4839	9.90068	11.1333	11.1253	11.0089	9.82602	9.33099	9.13471	10.232	10.2938	10.6914	10.6474	10.3054	10.9058
Os01g0148200|mRNA|AK108014|CDS+3'UTR	5.37545	5.34623	5.46115	6.06142	5.61476	5.50533	5.24465	5.41383	5.38365	5.43056	5.4103	5.40001	5.23525	5.2133	5.17915	5.34111	5.17095	5.10738	5.41453	5.37116	5.44504	5.40184	5.3426	5.32858
Os01g0148700|mRNA|AK101727|CDS+3'UTR	6.60828	6.70286	6.66131	5.91637	6.48966	6.18812	6.98298	7.15275	7.31543	6.82964	6.88113	7.21165	6.14233	5.96912	6.11501	5.48677	5.38694	5.30689	6.35601	6.06411	5.80689	6.62543	6.056	6.38569
Os01g0148700|mRNA|AK109379|CDS+3'UTR	6.76217	6.52708	6.68007	5.67241	6.17337	6.45138	6.97524	6.97473	7.33009	6.77927	6.54939	7.03572	5.96335	5.96912	6.01182	5.44504	5.27839	5.20925	6.27322	6.07441	5.80689	6.61868	5.75421	6.11197
Os01g0149200|mRNA|AK069318|CDS+3'UTR	11.596	11.7363	12.4691	8.49657	8.18212	8.33761	10.222	10.1771	10.4058	9.17863	9.0186	8.83743	12.8043	12.5807	12.294	6.01089	7.16848	7.00726	9.93401	9.94198	8.99934	9.23978	8.9506	8.20694
Os01g0149400|mRNA|D29712|5'UTR+CDS	7.56051	7.69948	8.10922	8.21051	8.30404	7.46923	6.82514	7.19212	7.26769	6.834	8.10228	6.834	10.0842	10.0597	10.1339	7.94674	7.91701	8.12775	7.48954	7.8568	7.43425	7.33494	7.47751	7.0426
Os01g0149600|COMBINER_EST|CI337269|1	7.24197	7.41245	7.12448	7.22952	6.96011	6.9543	7.12845	7.31575	7.0243	7.43035	7.12555	7.21735	6.44656	6.19444	6.25539	6.01089	6.48006	6.03445	6.75943	6.80701	6.48208	6.72902	6.71435	6.51181
Os01g0149800|mRNA|AJ417527|UTR	11.8884	11.6366	12.6278	8.66953	8.02185	8.39833	10.4596	9.92169	10.7651	9.4625	8.91731	9.43612	12.4017	12.3336	12.3035	5.96287	6.94018	7.26955	9.36054	9.54411	8.78665	8.93546	8.57546	7.96881
Os01g0149800|mRNA|U43530|CDS+3'UTR	10.3706	10.445	10.963	7.62958	7.43451	7.33046	9.08197	8.96861	9.15048	8.35674	8.22491	8.37921	11.5066	11.38	11.0758	5.52475	6.35359	5.98853	8.42918	8.81822	7.67228	8.08836	7.80966	7.10014
Os01g0150000|mRNA|AK060948|CDS+3'UTR	6.95406	7.00199	7.17861	5.55248	6.08728	6.15477	6.66782	6.70373	6.8531	6.52968	6.12392	6.49666	6.38232	6.44897	6.23609	5.62962	5.44504	5.38149	6.08374	5.88724	6.14191	6.15055	5.73292	6.02619
Os01g0150000|mRNA|AK066325|CDS+3'UTR	5.80366	5.83662	5.71038	5.37261	5.39052	5.54478	5.73122	5.80259	5.89079	5.90388	5.43649	5.91288	5.57529	5.7098	5.60063	5.37617	5.44504	5.80151	5.52475	5.37116	5.49143	5.24624	5.5169	5.59939
Os01g0150400|COMBINER_EST|Os01g0150400|8	5.51624	5.34623	5.45051	5.41242	5.41524	5.56137	5.09917	5.1097	5.40184	5.55184	5.27839	5.45805	5.3518	5.29361	5.46387	5.44504	5.66887	5.50271	5.37043	5.38437	5.24239	5.56961	5.69227	5.37617
Os01g0151200|mRNA|AK060590|CDS+3'UTR	5.7425	5.62331	5.65069	5.41242	5.26381	5.36498	5.88062	5.71668	5.68994	5.46592	5.35987	5.47377	5.55946	5.49143	5.60063	5.24318	5.22659	5.2314	5.7481	5.63748	5.50798	5.52148	5.55248	5.53449
Os01g0152300|COMBINER_EST|AU082408|6	7.34163	7.48854	8.1185	7.00877	7.42704	7.06861	7.12088	7.72272	7.21583	7.48098	8.20502	7.27347	7.03331	6.8186	6.67608	5.62962	5.50533	6.03445	6.41522	6.38713	5.99895	6.45069	6.66438	6.09696
Os01g0152700|mRNA|AK059159|CDS+3'UTR	7.88152	8.0944	7.94017	8.33956	8.28512	8.32713	7.55064	7.9502	7.47084	7.61031	7.61568	7.43494	8.28342	8.0158	8.27345	9.86275	9.97735	9.8588	9.28515	9.03281	9.34184	8.72254	8.43173	8.93873
Os01g0152900|mRNA|AB075378|CDS+3'UTR	6.64177	6.61883	6.46789	5.4921	6.02646	5.78416	6.20017	6.15688	6.18275	6.00786	5.98029	6.40178	5.89028	5.91438	6.04131	5.42892	5.37116	5.67943	5.93612	5.69227	5.78034	5.69691	5.62962	5.66295
Os01g0153100|COMBINER_EST|CI443809|0	9.15201	9.41518	9.37363	7.56486	7.68055	7.22588	7.99213	8.17549	8.24255	7.509	7.91201	7.89743	8.70276	8.70276	8.59876	5.44504	5.82712	5.61231	7.1537	7.27308	6.79569	6.86948	6.7522	6.55291
Os01g0153300|COMBINER_EST|CI052870|0	8.50843	8.46522	8.59223	6.60859	6.91975	6.24869	7.10276	7.21664	7.25466	7.19458	7.34817	7.32056	8.47424	8.33227	8.59032	5.59939	5.91978	6.03445	6.51904	6.38713	6.2666	6.22166	6.30866	6.23489
Os01g0153500|COMBINER_EST|Os01g0153500|8	5.34111	5.43056	5.59442	5.91637	5.65069	5.56137	5.24465	5.36898	5.46455	5.10498	5.38437	5.33721	5.53449	5.26303	5.40113	5.24318	5.50533	5.61231	5.21641	5.44986	5.30841	5.37188	5.25833	5.40818
Os01g0154600|mRNA|AK106595|CDS+3'UTR	5.40676	5.27462	5.40818	5.42752	5.39052	5.48677	5.20117	5.16815	5.24318	5.34623	5.10058	5.20199	5.20362	5.40464	5.17915	5.35841	5.44504	5.3426	5.2314	5.28721	5.3401	5.30993	5.3993	5.39052
Os01g0156300|mRNA|AK107993|CDS+3'UTR	5.66709	5.65463	5.64049	5.63264	6.27283	5.73179	5.81096	5.84897	5.99731	6.43948	6.33234	6.48999	5.3271	5.30841	5.30243	5.10351	5.35064	5.48251	5.69691	5.74698	5.68761	6.32576	5.89635	5.42332
Os01g0157500|COMBINER|CI273428|6	5.51624	5.30993	5.33936	6.06142	5.39052	5.41453	5.24465	5.08616	5.26303	5.43056	5.43649	5.47377	5.3271	5.32683	5.24782	5.3271	5.31144	5.6471	5.5093	5.3518	5.3401	5.49143	5.46455	5.456
Os01g0158000|mRNA|AK058679|CDS+3'UTR	6.08921	6.01229	6.07842	5.61537	5.99137	5.67709	5.84949	5.81417	5.97504	5.95635	5.83767	5.99872	6.12435	6.32225	6.19018	5.86858	5.60434	5.6471	5.52475	5.60372	5.73405	6.01786	5.98029	5.6477
Os01g0158000|mRNA|AK103127|CDS+3'UTR	6.2309	6.274	6.14376	5.41242	5.55184	5.48677	5.82712	6.12994	5.91438	5.86265	5.72409	5.89028	6.47415	6.59901	6.50077	5.35841	5.55184	5.46319	5.71496	5.48385	5.83609	6.00669	5.53384	5.70808
Os01g0158700|COMBINER|AU075566|6	5.47847	5.38365	5.53384	5.61537	5.49343	5.8642	5.64049	5.63083	5.80312	5.57087	5.43649	5.77246	5.72579	5.32683	5.52214	5.86858	5.91978	5.43995	5.86472	6.08552	6.14191	5.71382	5.71153	5.70808
Os01g0159000|mRNA|AK070330|CDS+3'UTR	6.28212	6.08441	5.93485	5.55248	5.44203	5.65284	5.84949	5.86987	5.85021	5.61476	5.43649	5.45805	7.33937	7.46948	7.46705	5.62962	5.52475	5.38149	5.57718	5.79611	5.49143	5.74698	5.58783	5.63083
Os01g0159000|mRNA|AK106273|CDS+3'UTR	5.6477	5.62962	5.4921	5.47914	5.44203	5.41453	5.30993	5.52148	5.61782	5.46592	5.25378	6.05041	5.87192	5.93436	6.05578	5.50271	5.30167	5.3271	5.4941	5.31933	5.52279	5.46319	5.44573	5.34401
Os01g0159600|mRNA|AK064055|CDS+3'UTR	5.42127	5.47106	5.27994	5.3606	5.49343	5.23602	5.30993	5.31858	5.38365	5.46592	5.52083	5.45805	7.9947	7.08571	8.90905	5.48677	5.24318	5.61231	5.5093	5.48385	5.49143	5.40184	5.3426	5.37617
Os01g0159600|mRNA|AK122153|CDS+3'UTR	5.37545	5.41383	5.60372	5.63264	5.39052	5.37932	5.38694	5.31858	7.7042	5.30689	5.52083	5.26967	8.08316	7.26349	8.88961	5.52475	5.17095	5.38149	5.41453	5.18232	5.58783	5.24624	5.11432	5.29514
Os01g0160100|mRNA|AK069905|CDS+3'UTR	5.53773	5.54799	5.46115	5.76088	6.44776	5.89028	5.59255	5.67687	5.61782	5.59255	5.58158	5.57592	5.55946	5.46455	5.66769	6.87985	6.45138	6.99494	6.15393	6.01601	6.58593	6.18729	6.12392	6.5352
Os01g0162300|mRNA|AK108785|CDS+3'UTR	5.14208	5.17262	5.06845	5.18626	5.18873	5.30917	5.40605	5.50005	5.40184	5.50864	5.4103	5.42892	5.37116	5.46455	5.56264	5.44504	5.74306	5.52541	5.20199	5.37116	5.46319	5.43195	5.48049	5.48943
Os01g0164400|mRNA|AK061428|CDS+3'UTR	6.14148	6.36807	6.15182	5.43995	5.7642	5.81149	6.60025	6.67578	6.3183	6.50872	6.56736	6.29251	5.91139	6.21034	6.06276	5.52475	5.48677	5.3426	6.01182	6.23862	6.15998	6.35711	6.30866	6.44225
Os01g0164500|mRNA|AK103737|CDS+3'UTR	6.03336	5.94395	5.69111	5.50798	6.08728	6.08419	5.99066	6.36443	5.91438	5.87551	6.44138	5.92102	5.77651	5.71868	5.65701	5.48677	5.37116	5.30689	5.63022	5.6227	5.68761	5.74698	5.43056	5.42332
Os01g0165000|mRNA|AF300971|CDS+3'UTR	6.85323	7.20807	6.69026	5.61537	5.91538	5.40113	6.29098	5.7787	5.70059	5.71496	5.46455	5.49076	7.05653	7.12088	7.32116	7.13877	6.50822	6.98073	6.30942	6.33234	6.69069	6.22166	6.16124	6.57609
Os01g0165000|mRNA|AK067313|CDS+3'UTR	6.97342	7.34522	6.94766	5.55248	5.91538	5.54478	5.99608	5.67687	5.6477	5.6757	5.79935	5.40001	7.20433	7.3289	7.68185	7.06082	6.70919	7.24375	6.43062	6.50044	7.12067	6.20592	6.26249	6.86101
Os01g0165000|mRNA|AY064403|CDS+3'UTR	6.88828	7.23372	6.51805	5.34623	5.72726	5.58533	5.78852	5.63083	5.57403	5.43056	5.61537	5.36825	7.00807	7.12088	7.32116	6.79974	6.50822	6.9691	6.28713	6.43253	6.65196	6.37437	6.16124	6.52349
Os01g0165200|mRNA|AK066661|CDS+3'UTR	6.03994	6.11067	5.71038	5.45257	5.34111	5.23602	5.77431	5.75588	5.79123	5.98314	6.67608	5.79286	6.01647	6.12736	6.11501	6.05668	6.23449	6.38928	5.83956	5.63748	5.70117	5.98314	5.77431	5.50271
Os01g0165200|mRNA|AY336993|CDS+3'UTR	5.98029	5.93857	7.15063	5.43995	5.44203	5.44986	5.6477	5.69227	5.67535	5.78416	5.52083	5.68936	5.85333	5.85904	5.79989	5.57403	5.52475	5.40184	5.7481	5.5319	5.37188	5.46319	5.53384	5.37617
Os01g0165300|COMBINER_EST|CI211434|6	6.38196	6.16124	6.18997	6.17694	7.05811	6.15477	5.8163	6.2815	6.06142	5.6757	7.05676	5.84897	7.39361	7.32052	6.95769	8.00722	8.10338	6.7881	6.93842	7.21195	6.87985	7.01901	7.41104	6.86768
Os01g0165800|mRNA|AK119338|CDS+3'UTR	5.38909	5.44504	5.41453	5.34623	5.52148	5.12324	5.78852	5.70463	5.434	5.71496	5.33498	5.42892	5.41171	5.30841	5.41524	5.30841	5.26303	5.36425	5.26303	5.16001	5.20925	5.43195	5.3993	5.53449
Os01g0166800|mRNA|AK099378|CDS+3'UTR	5.49143	5.67241	5.77136	5.58408	5.44203	5.56137	5.68936	5.84897	5.86214	5.81897	5.79935	6.14318	5.44065	5.38694	5.38365	5.57403	6.01601	5.67943	5.26303	5.56707	5.38622	5.43195	5.48049	5.40818
Os01g0167400|mRNA|AK120073|CDS+3'UTR	5.6477	5.68177	5.60372	5.65129	5.24001	5.58533	5.37116	5.31858	5.36898	5.34623	5.72409	5.40001	5.50864	5.49143	5.57718	5.59939	5.40818	5.46319	5.40113	5.46524	5.58783	5.60063	5.58783	5.40818
Os01g0167500|mRNA|AK062253|CDS+3'UTR	5.7425	5.9346	6.13465	6.17694	5.41524	5.75755	6.0329	5.86987	5.81523	5.89079	5.72409	5.68936	5.94737	6.12736	6.24775	5.20925	5.37116	5.41946	5.91438	5.6227	5.71668	5.60063	5.44573	5.63083
Os01g0167500|mRNA|AK119227|CDS+3'UTR	5.99895	5.97169	5.9696	6.06142	5.49343	5.65284	5.94102	6.13871	5.90222	6.00786	6.09674	5.73518	6.17253	6.25204	6.23609	5.52475	5.44504	5.2314	6.04268	5.63748	5.80689	5.52148	5.71153	5.50271
Os01g0168000|mRNA|AK120808|CDS+3'UTR	6.49567	6.38268	6.19813	7.49013	7.84998	6.72348	6.92037	7.1624	6.60767	7.24246	7.94491	6.75526	5.72579	5.55184	5.76392	5.69923	6.45138	5.98853	5.80312	5.91388	5.84968	5.93906	6.21359	5.91288
Os01g0168100|mRNA|AK064373|CDS+3'UTR	5.66709	5.6477	5.53384	5.53579	6.29596	6.42242	5.87397	5.95949	5.79123	5.95635	5.94517	5.89028	5.59939	5.6757	5.434	6.83123	6.74983	7.11948	6.29443	6.34103	6.53876	5.91488	6.4105	6.30335
Os01g0168100|mRNA|AK121992|CDS+3'UTR	5.65224	5.74754	5.89382	5.76088	6.08728	6.34029	5.96816	5.89231	6.01461	6.00786	5.83767	5.71153	5.52148	5.46455	5.35064	6.53228	6.50822	6.81797	6.1717	6.31623	6.42154	5.88927	6.18729	6.20674
Os01g0168400|mRNA|AK120658|CDS+3'UTR	5.7776	5.80581	5.58533	6.2309	5.55184	5.91538	5.91953	5.91538	5.85021	5.90388	5.94517	6.05041	6.33234	6.37546	6.25539	6.44828	6.06051	6.19894	6.14504	6.21763	6.18605	6.01786	5.91488	6.03445
Os01g0169500|mRNA|AK121259|CDS+3'UTR	5.78906	5.79665	5.57592	5.94542	6.22448	6.10463	6.06501	6.12994	6.11761	6.08877	6.26465	6.18275	5.93612	5.73122	5.73744	5.96287	5.70232	5.50271	6.13551	5.93808	5.99895	6.37437	5.94932	5.86987
Os01g0170000|mRNA|AK061224|CDS+3'UTR	5.66709	6.05465	6.65491	5.83609	5.39052	5.54478	5.43649	5.43649	5.434	5.34623	5.55184	5.3047	6.11631	5.875	6.01182	5.37617	5.18626	5.38149	5.40113	5.41594	5.55504	5.37188	5.3271	5.37617
Os01g0170100|COMBINER_EST|Os01g0170100|8	5.14208	5.14972	5.43579	5.46524	5.49343	5.37932	5.40605	5.50005	5.22659	5.19718	5.4103	5.26967	5.54928	5.44849	5.31287	6.01089	5.52475	6.03445	5.52475	5.54928	5.78034	5.49143	5.62962	5.24318
Os01g0170400|COMBINER_EST|Os01g0170400|8	5.10058	5.1241	5.18081	5.27685	5.13871	5.18081	5.46455	5.41383	5.30167	5.36898	5.33498	5.13543	5.44065	5.26303	5.27994	5.20925	5.33498	5.40184	5.27685	5.31933	5.29284	5.24624	5.44573	5.30993
Os01g0171000|mRNA|AK100017|CDS+3'UTR	5.98694	6.14276	5.79015	5.86265	5.91538	5.60765	6.6035	6.46483	6.31113	6.50872	6.64177	6.41539	5.96335	5.94395	6.09212	5.44504	6.19115	5.94053	6.22889	6.19485	6.17528	5.91488	6.02785	6.14191
Os01g0172300|mRNA|AK106113|CDS+3'UTR	5.96287	5.93042	5.52475	7.10156	6.74606	6.8846	5.97217	6.02762	5.55668	6.22889	6.35469	5.85904	5.81683	5.97981	6.33234	7.76283	8.12437	7.75746	6.40555	6.30772	6.52447	6.35711	6.38088	6.50061
Os01g0172400|mRNA|AK061865|CDS+3'UTR	7.35796	7.31392	7.19212	5.23261	5.36825	5.21722	5.94102	5.73122	5.49477	5.30689	5.49143	5.33721	7.9162	7.96201	7.9666	5.37617	5.30167	5.38149	5.59628	5.46524	5.55504	5.40184	5.27685	5.3606
Os01g0172400|mRNA|AK065102|CDS+3'UTR	7.45805	7.40271	7.28281	5.38622	5.39052	5.37932	5.97217	5.80259	5.6477	5.59255	5.27839	5.6477	7.84	7.94813	7.9666	5.69923	5.48677	5.46319	5.55946	5.6227	5.68761	5.40184	5.30917	5.22659
Os01g0172400|mRNA|AK119523|CDS+3'UTR	7.54863	7.51741	7.65426	5.4921	5.39052	5.30917	5.98124	5.85955	5.89079	5.49076	5.6483	5.57592	7.84	7.96492	7.91363	5.37617	5.70232	5.28721	5.66413	5.85696	5.75033	5.43195	5.44573	5.59939
Os01g0172400|mRNA|D73411|CDS+3'UTR	6.14148	6.04587	6.29423	5.46524	5.36825	5.434	5.52148	5.38909	5.22659	5.10498	5.30689	5.45805	6.1573	6.17003	6.2827	5.29208	5.48677	5.46319	5.52475	5.4344	5.30841	5.18504	5.29284	5.40818
Os01g0173000|COMBINER_EST|CI284943|6	6.17487	6.18275	6.51805	5.65129	5.68936	5.96046	5.6227	5.80259	5.75588	5.59255	5.72409	5.62087	6.23489	6.37546	6.62634	5.39052	5.60434	5.41946	5.73122	5.71153	5.49143	5.49143	5.62962	5.55248
Os01g0173100|mRNA|AK121114|CDS+3'UTR	7.47338	7.41762	7.62943	7.02098	7.0689	7.05991	7.49945	7.30282	7.83555	7.46948	7.44683	7.81425	7.14587	7.53723	7.39582	5.34111	5.33498	5.43995	6.86768	6.90374	6.62158	6.92087	6.86101	6.74773
Os01g0173900|mRNA|AK121690|CDS+3'UTR	5.97169	5.91139	5.91538	5.63264	5.49343	5.46592	5.56961	5.69227	5.51232	5.43056	5.43649	5.54928	5.61353	5.57592	5.79989	6.05668	6.01601	5.46319	5.40113	5.76143	5.71668	5.74698	5.5169	5.63083
Os01g0174000|COMBINER_EST|Os01g0174000|8	5.65224	5.62331	6.2327	6.92124	5.84244	6.21965	5.53708	5.50005	5.61782	5.63325	5.55184	5.63264	5.59939	5.49143	5.65701	5.96287	6.42084	5.61231	5.66413	5.65582	5.94639	5.68294	5.8642	5.67767
Os01g0174300|mRNA|AK071324|CDS+3'UTR	6.25755	6.39572	6.35601	5.3606	5.49343	5.37932	5.86472	5.66295	5.87192	6.00786	5.46455	5.99872	5.52148	5.73122	5.53708	5.37617	5.57592	5.3426	5.43195	5.49749	5.67241	5.66828	5.62962	5.34401
Os01g0174300|mRNA|AK104306|CDS+3'UTR	6.22367	6.19669	6.44621	5.3606	5.41524	5.37932	5.91953	5.55882	5.90222	5.89079	5.6483	6.00715	5.54928	5.62658	5.6757	5.24318	5.30167	5.41946	5.30689	5.19954	5.2599	5.43195	5.46455	5.34401
Os01g0174600|mRNA|AK107662|CDS+3'UTR	6.90412	6.71939	6.60365	9.25687	8.9597	8.92329	8.88702	8.5514	9.02509	10.2504	9.35311	10.2149	6.26308	6.523	6.34252	7.36652	7.659	7.52972	8.95148	8.98715	8.43983	9.59447	9.59692	9.01768
Os01g0174900|mRNA|AK060966|CDS+3'UTR	6.90412	6.62603	6.89129	6.44155	6.31887	6.78728	6.056	6.20831	6.14546	5.95635	5.87244	6.29877	7.52926	7.34577	7.53417	6.30677	6.68866	6.55958	6.73238	6.60643	6.75582	6.30106	6.43045	6.30335
Os01g0174900|mRNA|AK104777|CDS+3'UTR	6.81664	6.72547	6.89669	6.06142	6.6132	6.65953	6.01089	6.19018	6.13551	6.00786	6.06949	6.21359	7.29029	7.21499	7.60462	6.44828	6.42084	5.94053	6.66131	6.58343	6.73157	6.2309	6.43045	6.35487
Os01g0175000|mRNA|AK061797|CDS+3'UTR	6.41204	6.14673	6.27788	5.76088	5.80474	6.02646	5.78852	5.66295	5.89079	5.46592	5.6483	5.54928	6.3751	6.11848	6.07151	5.46455	5.60434	5.28721	5.63022	5.60372	5.24239	5.44504	5.44573	5.59939
Os01g0175000|mRNA|AK101698|CDS+3'UTR	6.24339	6.03336	6.15182	5.52148	5.39052	6.23489	5.69944	5.50005	5.88164	5.4478	5.76143	5.73518	6.27904	6.13465	6.09212	5.82481	5.18626	5.43995	5.73122	5.6227	5.47782	5.86007	5.5169	5.8264
Os01g0175000|mRNA|AK106131|CDS+3'UTR	6.59143	6.105	6.2327	5.55248	5.91538	6.21965	5.73405	5.61476	5.72868	5.71496	5.58158	5.91288	6.42154	6.22809	6.22126	5.62962	5.18626	5.19038	5.59628	5.46524	5.37188	5.96046	5.41242	5.59939
Os01g0175100|mRNA|AK071289|CDS+3'UTR	5.46455	5.44504	5.64049	5.94542	5.29208	5.8642	5.56961	5.54159	5.70059	5.73405	5.76143	5.63264	5.7642	5.64049	5.74866	5.34111	5.55184	5.84741	6.15393	6.22889	6.01972	5.43195	6.02785	5.98853
Os01g0175600|mRNA|AK072421|CDS+3'UTR	6.71464	6.88816	6.8682	5.46524	5.44203	5.434	5.6227	5.61476	5.67535	5.30689	5.4103	5.3477	7.17612	7.17112	6.57084	5.52475	5.33498	5.46319	5.32309	5.48385	5.32533	5.41453	5.44573	5.43995
Os01g0176000|mRNA|AK103303|CDS+3'UTR	5.34111	5.47106	5.50864	5.58408	5.58095	5.65284	5.26814	5.24318	5.434	5.32784	5.4103	5.41242	5.29742	5.55184	5.24782	5.57403	5.96672	5.36425	5.3518	5.3518	5.50798	5.46319	5.27685	5.40818
Os01g0176500|mRNA|AK064369|CDS+3'UTR	5.68994	5.68674	5.77136	5.4921	5.16159	5.29284	5.59877	5.67687	5.71496	5.38694	5.43649	5.36825	5.27917	5.40464	5.33573	5.52475	5.44504	5.50271	5.46319	5.37116	5.29284	5.23185	5.41242	5.3606
Os01g0176500|mRNA|AK102552|CDS+3'UTR	5.68177	5.62331	5.69111	5.46524	5.31212	5.37932	5.6227	5.63083	5.71496	5.32784	5.30689	5.31437	5.23525	5.30841	5.38365	5.44504	5.42612	5.55248	5.4941	5.44986	5.13871	5.49143	5.46455	5.43995
Os01g0177900|mRNA|AK058355|CDS+3'UTR	5.52475	5.52606	5.54349	5.65129	5.39052	5.34475	5.43649	5.55882	5.434	5.61476	5.46455	5.3047	5.68177	5.74306	5.65701	5.59939	5.33498	5.15045	5.40113	5.4344	5.46319	5.18504	5.3993	5.30993
Os01g0178000|mRNA|AK067702|CDS+3'UTR	6.59143	6.8408	6.41433	5.89028	5.61476	5.41453	5.88571	5.8264	5.91438	5.63325	5.35987	5.85904	6.69011	6.99929	6.37618	6.01089	5.70232	5.67943	5.73122	5.79611	5.54094	5.7776	5.82924	5.66295
Os01g0178000|mRNA|AK120458|CDS+3'UTR	6.77169	7.12088	6.62238	5.37261	5.52148	5.46592	5.98694	5.70463	5.8382	5.6757	5.33498	5.67417	7.00807	7.20453	6.82488	5.40959	5.78143	5.61231	5.71496	5.96383	5.6227	5.43195	5.6483	5.53449
Os01g0178400|mRNA|AK108850|CDS+3'UTR	5.40676	5.41383	5.31212	5.41242	5.84244	5.27462	5.71181	5.80259	5.46455	5.71496	5.49143	6.71796	5.53449	5.66532	5.50864	5.62962	5.70232	5.67943	5.54478	5.63748	5.40184	5.71382	5.56961	5.80151
Os01g0178500|mRNA|AK060091|CDS+3'UTR	5.86833	5.858	5.46592	5.37261	5.55184	5.44986	5.57592	5.50005	5.51232	5.34623	5.52083	5.40001	6.28713	6.57084	6.48107	6.89644	6.10631	6.53553	5.68177	5.49749	6.056	5.6172	5.44573	5.61537
Os01g0178500|mRNA|AK069242|CDS+3'UTR	5.84897	5.93042	5.69944	5.58408	5.34111	5.52214	5.50731	5.50005	5.27839	5.50864	5.30689	5.50271	6.38232	6.17003	6.5775	5.59939	5.70232	5.28721	5.73122	5.51624	5.87551	5.3855	5.3426	5.43995
Os01g0178500|mRNA|AK100800|CDS+3'UTR	5.84897	6.03857	5.76032	5.47914	5.52148	5.60765	5.52932	5.36898	5.18955	5.34623	5.52083	5.45805	6.44656	6.46517	6.57084	5.62962	5.70232	5.48251	5.68177	5.63748	5.80689	5.27839	5.29284	5.74922
Os01g0178500|mRNA|AK109373|CDS+3'UTR	5.7425	5.89382	5.74137	5.55248	5.41524	5.44986	5.47715	5.21883	5.55668	5.57087	5.38437	5.26967	6.32576	6.24319	6.58906	5.86858	5.70232	5.38149	5.68177	5.46524	5.65344	5.40184	5.37932	5.46903
Os01g0179300|mRNA|AK062062|CDS+3'UTR	7.35796	7.46165	7.04086	8.21626	8.27873	8.13512	7.85115	8.13994	7.724	8.23516	8.10228	8.03982	7.6314	7.74493	7.95253	8.70677	8.85583	9.42688	8.17643	8.32755	8.55044	7.92114	8.01184	8.32755
Os01g0179300|mRNA|AK066179|CDS+3'UTR	6.98215	7.08005	6.78742	7.98924	7.90752	7.95253	7.68302	7.71126	7.61491	8.13853	7.70107	7.88444	7.30994	7.31606	7.70536	8.31883	8.41286	9.20903	7.76933	7.86773	8.40085	7.43027	7.62015	8.09082
Os01g0179400|mRNA|AK063507|CDS+3'UTR	5.57844	5.63325	5.46115	6.11934	5.55184	6.08419	5.80474	5.95949	5.85021	5.90388	5.58158	5.96888	5.81683	5.80935	5.79989	6.44828	6.68866	6.53553	6.02296	6.10784	6.2422	5.7776	5.77431	5.95199
Os01g0179600|COMBINER_EST|CI041005|0	5.57844	5.59939	5.4921	5.33573	5.52148	5.434	5.46455	5.45942	5.36898	5.43056	5.33498	5.54928	6.05397	5.8382	5.77366	7.02257	6.38749	6.19894	5.4941	5.41594	5.47782	5.21722	5.37932	5.46903
Os01g0179700|mRNA|AK059888|CDS+3'UTR	7.29115	7.08493	7.16911	7.72945	7.39885	7.42922	7.43157	7.22538	7.0496	7.69061	7.12555	7.10582	6.48073	6.63313	6.54009	7.81246	7.93194	8.33227	7.38325	7.15778	7.36515	7.26828	7.39671	7.47726
Os01g0179800|mRNA|AK069734|CDS+3'UTR	5.59753	5.61231	5.67182	6.06142	5.91538	5.52214	5.48811	5.50005	5.70059	5.6757	5.55184	5.81683	5.83609	5.92449	5.93239	6.9697	7.33317	7.03216	5.54478	5.69227	5.93563	5.8042	5.75421	5.63083
Os01g0180000|mRNA|AK103199|CDS+3'UTR	6.33644	6.36041	5.86781	7.30069	6.97174	7.07839	6.66398	6.43601	6.14546	6.93195	6.75665	6.23449	7.29993	7.23792	7.38901	7.12878	7.03732	6.80365	7.65426	7.2631	7.57879	7.77901	7.64074	7.65804
Os01g0180300|mRNA|AK061954|CDS+3'UTR	5.46455	5.57277	5.56961	5.53579	5.61476	6.78728	5.64049	5.73122	5.55668	5.86265	5.22899	5.71153	5.57529	5.49143	5.38365	5.86858	5.35064	5.55248	5.10738	5.41594	5.2247	5.56961	5.53384	5.53449
Os01g0180300|mRNA|AK120377|CDS+3'UTR	5.43649	5.44504	5.38694	5.65129	5.91538	5.78416	5.75089	5.70463	5.87192	5.84897	5.79935	5.89028	5.52148	5.52148	5.31287	5.39052	5.35064	5.46319	5.40113	5.58533	5.6058	5.46319	5.79123	5.67767
Os01g0180900|COMBINER|CI489379|6	6.60828	6.97006	6.60951	6.25814	6.02646	5.81149	6.48107	6.66841	6.67608	6.62512	6.67608	6.56228	6.05397	6.42154	6.10806	5.48677	5.26303	5.48251	5.97145	6.62949	6.2422	6.47094	6.48039	6.5352
Os01g0181000|COMBINER_EST|CI058621|6	5.84897	5.96768	5.67182	5.33573	5.58095	5.48677	5.92647	6.11934	6.0542	6.00786	6.29021	6.09054	5.91139	5.77356	5.99731	5.40959	5.42612	5.30689	5.66413	5.54928	5.46319	5.83188	5.6483	5.8264
Os01g0181100|COMBINER_EST|Os01g0181100|8	8.07879	7.5647	7.80966	10.3392	9.8588	9.91066	8.91531	8.85107	8.97464	9.92648	9.76808	9.68126	6.80055	7.1291	7.45962	6.92789	7.34411	7.54447	8.31215	8.36636	8.02576	8.19419	8.49153	8.06921
Os01g0182200|mRNA|AK069381|CDS+3'UTR	7.52339	7.43035	7.24395	6.87909	6.91975	6.96189	7.69396	7.69695	7.76033	7.53141	7.45574	7.63905	7.17057	7.21053	7.19717	5.34111	5.22659	5.71668	7.09652	7.48098	6.75582	7.14289	7.02649	6.88062
Os01g0182200|mRNA|AK106173|CDS+3'UTR	7.44718	7.38679	7.36634	7.02098	6.70344	6.92752	7.62314	7.64846	7.96222	7.53758	7.43035	7.66408	7.0805	7.24913	7.24336	5.48677	5.26303	6.12064	7.16806	7.49614	6.84593	7.07371	7.0062	6.78428
Os01g0182200|mRNA|AK106185|CDS+3'UTR	7.09013	7.09344	7.16911	6.80244	7.02465	6.84646	7.30282	7.35982	7.57176	7.31983	7.07036	7.61376	6.79434	7.06674	7.04869	5.50271	5.50533	5.80151	6.98761	7.21195	6.90173	6.86382	6.82448	6.80952
Os01g0182200|mRNA|AK109424|CDS+3'UTR	7.47338	7.44718	7.33074	6.94571	6.65196	6.90072	7.66767	7.61415	7.6289	7.52069	7.34817	7.63905	6.99667	7.30669	7.01434	5.27685	5.15129	5.71668	7.12663	7.59927	6.95018	6.98738	6.98548	6.88062
Os01g0182400|mRNA|AK070335|CDS+3'UTR	5.71153	5.80581	5.69111	5.65129	5.39052	5.81149	5.6227	5.70463	5.87192	5.81897	5.4103	5.51952	5.23525	5.52148	5.50864	5.40959	6.06051	6.03445	5.57718	5.85696	5.87551	5.90107	5.49649	5.56707
Os01g0182500|COMBINER_EST|Os01g0182500|8	5.7776	5.78143	5.57592	6.11934	6.22448	6.45138	6.17357	6.08019	6.21399	6.45904	5.91139	6.43288	5.81683	5.99825	5.79989	6.67181	6.87432	6.57935	6.37329	6.23862	6.27516	6.35711	6.52349	6.34289
Os01g0182600|mRNA|AJ133787|CDS+3'UTR	6.55734	6.59311	6.54283	6.42119	6.14716	5.54478	6.84197	6.55195	6.82964	6.63313	6.60581	6.63694	6.83689	6.72053	6.44518	5.69923	5.57592	5.3271	6.33234	6.12994	5.73405	6.27555	6.16124	5.98853
Os01g0182600|mRNA|AK067038|CDS+3'UTR	6.42329	6.46177	6.26308	5.67241	5.52148	6.11977	6.92037	6.45155	6.73478	6.56435	6.29021	6.75526	6.77708	6.69737	6.494	5.54928	5.37116	5.41946	6.30942	6.36041	5.73405	6.29328	6.1742	5.90107
Os01g0182600|mRNA|AK072166|CDS+3'UTR	6.21884	6.21884	5.86781	5.61537	5.99137	5.60765	6.69737	6.51871	6.32501	6.52968	6.35469	6.35359	6.19526	6.11848	6.10806	5.27685	5.18626	5.41946	6.05465	5.85696	5.55504	6.15055	6.20017	6.05329
Os01g0183000|COMBINER_EST|CI138650|6	6.41838	6.57163	6.73858	5.58408	5.91538	6.11977	5.93563	6.31283	6.16459	6.24948	6.29021	6.38749	6.29404	6.48006	6.11501	5.44504	5.52475	5.38149	5.46319	5.67417	5.71668	6.00669	5.48049	5.7776
Os01g0183800|mRNA|AK106385|CDS+3'UTR	6.16124	6.26308	6.36187	6.49833	5.61476	5.98267	6.05374	5.99825	6.28982	5.99731	5.72409	6.11067	6.46006	6.28251	6.58155	5.27685	5.22659	5.27045	5.93612	5.88724	5.83609	5.8042	5.41242	5.97032
Os01g0184000|mRNA|AK100604|CDS+3'UTR	5.72579	5.73462	5.55859	5.4921	5.41524	5.41453	5.78252	5.92795	5.76641	5.89079	6.22086	5.91288	5.50864	5.41735	5.41524	5.62962	5.38694	5.52541	5.54478	5.48385	5.46319	5.50731	5.41242	5.42332
Os01g0184100|mRNA|AK071240|CDS+3'UTR	9.55438	9.81528	11.4918	8.88036	9.1023	10.5297	8.82318	9.49703	11.0192	7.80287	8.08068	9.54147	11.2187	10.186	10.9249	12.7248	11.5904	12.3208	11.0524	10.0597	10.7371	10.7038	9.47134	10.2909
Os01g0184700|mRNA|AK061353|CDS+3'UTR	5.58658	5.40113	5.30546	5.34623	5.16159	6.00622	5.6477	5.41383	5.46455	5.38694	5.35987	5.49076	5.50864	5.46455	5.17915	5.37617	5.52475	5.10738	5.18504	5.28721	5.2247	5.27839	5.43056	5.53449
Os01g0184800|mRNA|AK073377|CDS+3'UTR	6.42992	6.34511	6.11869	5.45257	5.84244	5.44986	6.48999	6.39465	6.43062	6.70574	6.31056	6.6696	6.08877	5.99825	6.24775	5.35841	5.50533	5.43995	5.57718	5.88724	5.6058	6.07329	5.89635	5.88113
Os01g0184800|mRNA|AK102544|CDS+3'UTR	6.52067	6.47905	6.33588	5.78362	5.91538	5.8382	6.56165	6.45699	6.59112	6.67696	6.54939	6.69893	6.17253	6.02619	6.26269	5.39052	5.33498	5.38149	5.8773	5.83956	5.40184	6.25794	5.71153	5.85981
Os01g0185200|mRNA|AK065125|CDS+3'UTR	5.92894	5.76475	5.65998	5.58408	5.80474	6.36807	6.32225	6.24696	6.31113	5.96912	6.06949	6.11761	5.71496	5.60186	5.83188	5.22659	5.48677	5.38149	6.05465	6.15393	5.91438	6.09168	6.056	6.07753
Os01g0185300|mRNA|AK061343|CDS+3'UTR	5.83903	5.86214	5.59442	5.61537	5.80474	5.44986	5.69401	5.45942	5.55668	5.50864	5.6483	5.59193	5.74754	5.62658	5.72124	5.69923	5.96672	5.61231	6.1717	5.83956	6.07441	6.09168	6.11197	5.95199
Os01g0185300|mRNA|AK098922|CDS+3'UTR	6.3022	6.39108	6.10353	5.73687	5.68936	6.00622	5.99608	5.95029	5.8382	6.36588	5.94517	6.09054	6.12435	6.08374	6.14504	6.34103	5.50533	5.36425	6.68709	6.44931	6.74801	6.70199	6.50044	6.92037
Os01g0185300|mRNA|AK110554|CDS+3'UTR	6.51004	6.31887	6.50508	6.66012	6.11718	6.81913	6.11761	5.80259	6.03445	6.23743	6.01042	6.05646	6.31887	6.33011	6.51592	5.7787	5.52475	5.50271	6.97512	6.79407	7.23891	7.06284	6.79515	7.38217
Os01g0185400|mRNA|AK112064|CDS+3'UTR	5.7029	5.76475	5.50864	6.44155	5.7642	6.40873	5.92647	5.85955	5.60063	6.12349	6.31056	6.15308	5.98267	5.77356	5.95562	6.98073	6.77169	6.69215	6.64777	6.43253	6.27516	6.58906	6.39	6.48966
Os01g0185500|COMBINER_EST|CI449985|2	6.11718	6.06949	6.32824	6.53504	6.44776	6.64837	6.12736	6.62158	6.07285	5.76916	5.91139	5.50271	7.43157	7.05811	7.62496	5.86858	5.96672	5.2314	7.22688	7.09189	7.50916	6.84968	6.60705	7.13607
Os01g0186000|mRNA|AK109578|CDS+3'UTR	5.30689	5.23261	5.4921	5.94542	5.36825	5.30917	5.61537	5.41383	5.30167	5.38694	5.4103	5.51952	5.23525	5.37188	5.2133	5.24318	5.48677	5.27045	5.12256	5.10814	5.13871	5.24624	5.09804	5.24318
Os01g0186200|mRNA|AK109372|CDS+3'UTR	6.09696	6.13722	5.96046	7.34077	7.31606	7.59772	6.61658	6.47128	6.72039	6.61581	6.79839	6.88981	6.35359	6.59143	6.58155	8.9723	8.8438	9.02509	7.81761	8.14544	8.51923	7.41762	7.65878	8.18356
Os01g0186200|mRNA|AK111679|CDS+3'UTR	6.2309	6.24339	6.14376	7.58601	7.33556	7.81581	6.80096	6.75526	6.65376	6.78728	6.90311	7.13892	6.21884	6.43288	6.2827	9.37173	9.54545	9.49384	7.84861	8.19265	8.48403	7.43668	7.62512	8.18989
Os01g0186700|mRNA|AK121977|CDS+3'UTR	8.30752	8.40462	8.10922	8.42486	8.10403	8.02185	8.25698	8.32596	7.74874	8.27105	8.17502	7.65251	7.98045	7.97493	8.0486	7.33475	7.659	7.33947	8.7537	8.87366	8.73517	8.4792	8.69127	8.80444
Os01g0186900|mRNA|AK105323|CDS+3'UTR	5.6477	5.49477	5.82924	6.99729	5.65069	5.75755	6.21399	5.61476	5.6477	6.8764	6.06949	5.59193	5.13791	5.26303	5.35064	6.9697	6.66753	6.99494	5.44573	5.41594	5.2247	5.27839	5.37932	5.20925
Os01g0186900|mRNA|AK105331|CDS+3'UTR	5.86214	5.5544	5.43579	8.05097	5.99137	5.56137	7.04428	5.80259	5.40184	8.36545	6.82845	5.86781	5.58595	5.34111	5.56264	7.5971	7.75829	8.00322	5.4941	5.51624	5.46319	5.91488	5.6483	5.98853
Os01g0186900|mRNA|AK106168|CDS+3'UTR	5.65224	5.14972	5.50072	6.70373	5.91538	5.91538	6.10003	5.50005	5.46455	6.77927	5.76143	5.80474	5.40042	5.2133	5.41524	6.74662	6.92455	6.69215	5.33936	5.48385	5.40184	5.52148	5.3426	5.58408
Os01g0187000|mRNA|AK064094|CDS+3'UTR	5.16001	5.41383	5.10578	5.27685	5.41524	5.18081	5.6227	5.43649	5.40184	5.2646	5.6483	5.47377	5.25018	5.4344	5.49343	5.34111	5.52475	5.3426	5.55946	5.40184	5.46319	5.49143	5.5169	5.6477
Os01g0187300|mRNA|AK064460|UTR	5.37545	5.06495	5.21883	5.15466	5.36825	5.32784	5.38694	5.47981	5.34843	5.28072	5.22899	5.3047	5.52148	5.57592	5.47847	5.52475	5.24318	5.24703	5.69691	5.41594	5.17428	5.35621	5.20362	5.39052
Os01g0187400|mRNA|AK099852|CDS+3'UTR	5.99895	6.05465	5.98836	7.47726	7.0689	7.46429	6.46483	6.51086	6.28039	6.86049	7.00269	6.59342	6.20425	6.21884	6.50872	6.74662	7.31467	6.87577	7.56454	7.75069	7.88615	7.58679	7.88247	8.02006
Os01g0187600|mRNA|AK109624|CDS+3'UTR	5.78198	5.68674	6.07842	5.94542	5.68936	5.91538	5.55504	5.55882	5.434	5.75089	5.76143	5.57592	5.49477	5.6757	5.62392	5.62962	6.9882	6.55958	5.55946	5.85696	5.86265	5.52148	5.75421	5.74922
Os01g0188100|COMBINER_EST|CI557860|0	5.7776	5.6757	5.55248	5.69401	6.29596	5.96046	5.90538	5.91538	5.7787	5.61476	5.6483	5.76032	5.49477	5.55184	5.76392	6.86394	6.90675	7.48529	5.91438	6.06411	6.20831	5.73122	6.01229	6.15751
Os01g0188400|mRNA|AK060358|CDS+3'UTR	6.51004	6.50905	6.30258	5.41242	5.88011	5.50533	5.94102	5.97957	5.82712	6.18729	5.94517	5.93091	6.36807	6.35505	6.34954	6.55734	5.70232	6.6178	6.07441	6.08552	5.90207	5.86007	5.94932	5.8264
Os01g0188400|mRNA|AK121770|CDS+3'UTR	6.30828	6.20674	6.33588	5.58408	5.7642	5.96046	5.8382	5.91538	5.80312	5.91587	5.83767	6.05041	6.33234	6.11067	6.26269	6.14822	5.42612	5.84741	5.91438	5.97934	5.79557	5.84845	5.89635	5.95199
Os01g0188400|mRNA|D16499|CDS+3'UTR	6.64747	6.52708	6.6152	6.17694	5.88011	5.75755	6.19526	6.03857	5.97504	6.24948	6.01042	5.98853	6.73238	6.60581	6.64237	6.30677	6.23449	6.59808	6.11154	6.08552	6.04017	6.12994	6.11197	5.95199
Os01g0188900|mRNA|AK066235|CDS+3'UTR	5.96287	5.92598	5.71782	5.43995	5.58095	5.48677	5.58595	5.80259	5.70059	5.40889	5.68936	5.36825	6.00902	6.29117	6.07151	5.48677	5.27839	5.36425	5.5093	5.46524	5.40184	5.43195	5.49649	5.3606
Os01g0189100|mRNA|AK071981|CDS+3'UTR	5.42127	5.34623	5.56961	5.52148	5.55184	5.48677	5.76088	5.73122	5.79123	5.55184	5.79935	5.50271	5.23525	5.24465	5.35064	5.13871	5.44504	5.19038	5.33936	5.5319	5.41453	5.20199	5.5169	5.34401
Os01g0189700|mRNA|AK059650|CDS+3'UTR	5.7425	5.74306	5.89382	5.56707	5.36825	5.44986	5.67687	5.6477	5.86214	5.50864	5.35987	5.57592	5.57529	5.80043	5.71324	5.48677	5.40818	5.50271	5.37043	5.5319	5.49143	5.37188	5.3993	5.48943
Os01g0189700|mRNA|AK071329|CDS+3'UTR	5.61353	5.58595	6.13465	6.11934	5.61476	5.56137	5.24465	5.52148	5.55668	5.52801	5.6483	5.45805	5.37116	5.34111	5.2314	5.44504	6.82938	5.41946	5.5093	5.41594	5.44504	5.69691	5.06495	5.456
Os01g0189700|mRNA|AK119982|CDS+3'UTR	5.61353	5.57277	5.92647	6.06142	5.61476	5.70463	5.40605	5.71668	5.55668	5.59255	5.55184	5.54928	5.79611	5.80935	5.7896	5.40959	5.70232	5.38149	5.37043	5.46524	5.29284	5.71382	5.5169	5.63083
Os01g0190000|COMBINER_EST|Os01g0190000|8	5.43649	5.58095	5.47782	5.56707	6.17337	5.60765	5.91953	5.70463	5.82712	5.75089	5.94517	6.04199	5.75643	5.66532	5.6757	6.01089	6.06051	6.76109	5.73122	5.8264	5.79557	5.95175	5.89635	5.73405
Os01g0190400|mRNA|AK064011|CDS+3'UTR	5.67417	5.6477	6.03857	6.42119	6.056	6.26308	5.6477	5.70463	5.90222	5.6757	5.68936	5.49076	5.38365	5.37188	5.46387	5.29208	5.44504	5.38149	5.80312	5.88724	5.80689	5.95175	5.67241	5.61537
Os01g0190400|mRNA|AK099119|CDS+3'UTR	5.57844	5.54799	5.3697	5.89028	6.29596	6.45138	5.96191	5.89231	5.8382	5.95635	5.43649	5.91288	5.61353	5.64049	5.434	5.48677	5.57592	5.36425	6.06276	5.96383	6.01972	6.0833	5.88113	6.07753
Os01g0191100|mRNA|AK058815|CDS+3'UTR	8.28459	8.25826	8.83017	8.53553	8.75148	8.36591	9.26933	9.77938	9.86766	10.2909	9.99068	10.5747	6.82964	6.87794	6.90072	6.84838	6.50822	6.03445	7.23772	6.99741	6.50038	8.14793	7.59726	7.10789
Os01g0191200|mRNA|AK061466|CDS+3'UTR	5.18504	5.27462	5.20762	5.30622	5.39052	5.16001	5.17345	5.27045	5.15129	5.10498	5.46455	5.3477	5.37116	5.4344	5.41524	5.86858	5.22659	5.52541	5.37043	5.5319	5.49143	5.37188	5.48049	5.24318
Os01g0191200|mRNA|AK100363|CDS+3'UTR	5.18504	5.44504	5.09527	5.15466	5.16159	5.34475	5.37116	5.38909	5.33684	5.17666	5.4103	5.3477	5.54928	5.66532	5.434	5.57403	5.37116	5.67943	5.38437	5.16001	5.29284	5.40184	5.46455	5.46903
Os01g0191500|mRNA|AK071930|CDS+3'UTR	7.4261	7.19943	7.71126	6.66012	6.66886	6.42242	6.84567	6.74857	6.74634	6.67696	6.48527	6.51037	6.8977	6.59901	6.59684	5.59939	5.50533	5.94053	6.42277	6.44931	6.57179	6.45699	6.4105	6.35487
Os01g0191500|mRNA|AK101856|CDS+3'UTR	7.45805	7.44718	7.7042	6.76976	6.65196	6.46449	6.92037	6.89997	6.64116	6.64732	6.60581	6.47921	7.07024	6.78306	6.79893	5.62962	5.37116	5.55248	6.59143	6.58343	6.59143	6.49233	6.4105	6.5352
Os01g0191700|mRNA|AK121093|CDS+3'UTR	5.78198	5.9346	5.96046	5.43995	5.68936	5.30917	5.6477	5.61476	5.55668	5.50864	5.20362	5.16845	5.96335	6.05961	5.86472	5.96287	6.48006	6.48999	5.83956	5.28721	5.68761	5.6489	5.25833	5.52083
Os01g0191800|mRNA|AK061360|CDS+3'UTR	5.53773	5.75643	6.35046	5.59939	5.84244	5.48677	5.8382	5.95029	6.18275	5.55184	5.46455	5.49076	5.26814	5.37188	5.31287	5.2599	5.40818	5.50271	5.43195	5.41594	5.24239	1.13772	5.41242	5.48943
Os01g0191800|mRNA|AK102360|CDS+3'UTR	6.05329	5.89079	6.51805	5.46524	5.55184	5.56137	5.90538	6.22809	6.26465	5.50864	5.33498	5.63264	5.62453	5.30841	5.38365	5.27685	6.01601	5.43995	5.43195	5.5319	5.20925	5.46319	5.25833	5.46903
Os01g0191900|mRNA|AK109125|CDS+3'UTR	5.51624	5.57277	5.68119	5.65129	5.80474	5.56137	5.45189	5.36898	5.26303	5.49076	5.68936	5.11432	5.6477	5.44849	5.61353	5.42892	5.38694	5.27045	5.46319	5.6227	5.6227	5.44504	5.30917	5.61537
Os01g0192000|mRNA|AK073660|CDS+3'UTR	7.39511	7.45788	7.80199	5.89028	6.19894	6.15477	6.15477	6.102	6.31113	5.71496	5.76143	5.77246	7.85089	8.19049	7.95253	6.60581	6.31377	5.80151	6.72149	6.73072	6.41522	5.98314	6.0864	6.03445
Os01g0192000|mRNA|AK100770|CDS+3'UTR	7.06831	7.12663	7.59266	5.61537	5.55184	5.98267	6.07441	5.95949	6.28039	5.75089	5.46455	6.01601	7.47278	7.90685	7.93595	6.47871	6.35359	6.19894	6.26308	6.47652	6.46415	5.96046	5.96287	6.03445
Os01g0192600|mRNA|AK100731|CDS+3'UTR	5.92894	6.02296	5.73122	6.80244	7.08183	6.61489	6.22327	6.19018	5.82712	6.39911	6.54939	6.10047	6.84237	6.29763	7.00761	10.2504	10.2858	9.68126	8.1518	7.91232	9.15124	8.64522	8.35486	9.50239
Os01g0193400|mRNA|AK069948|CDS+3'UTR	5.67417	5.23261	5.27994	5.3606	5.36825	5.32784	5.26814	5.27045	5.36898	5.50864	5.03291	5.42892	5.49477	5.44849	5.31287	6.74662	6.8441	7.03216	5.40113	5.37116	5.43195	5.41453	5.58783	5.78852
Os01g0193400|mRNA|AK099271|CDS+3'UTR	5.57844	5.44504	5.57592	5.46524	5.41524	5.32784	5.43649	5.41383	5.49477	5.63325	5.43649	5.3047	5.46592	5.46455	5.46387	6.95527	7.33317	7.31297	5.46319	5.3518	5.40184	5.60063	5.29284	5.6477
Os01g0193500|COMBINER_EST|CI429689|6	5.73292	5.87551	5.48677	5.42752	5.36825	5.37932	5.69401	5.66295	5.31287	5.55184	5.4103	5.49076	5.75643	5.75309	5.87295	5.57403	5.31144	5.67943	5.80312	5.58533	5.58783	5.66828	5.3426	5.53449
Os01g0193900|mRNA|AK064472|CDS+3'UTR	5.80366	5.96191	5.83903	5.71496	5.49343	5.78416	5.7787	5.7787	5.65998	5.75089	5.76143	5.6058	5.44065	5.58845	5.49343	5.59939	5.50533	5.80151	5.68177	5.71153	5.71668	5.6489	5.88113	5.8264
Os01g0193900|mRNA|AK110899|CDS+3'UTR	5.37545	5.49477	5.53384	6.00247	5.68936	5.81149	5.40605	5.41383	5.46455	5.57087	5.6483	5.53384	5.38365	5.40464	5.2133	5.40959	5.37116	5.46319	5.33936	5.5319	5.52279	5.46319	5.58783	5.40818
Os01g0194000|mRNA|AK058353|CDS+3'UTR	5.40676	5.47106	5.46115	5.65129	5.72726	5.75755	5.6582	5.45942	5.52475	5.90388	5.4103	5.62087	5.50864	5.57592	5.35064	7.11872	6.9882	7.46005	5.59628	5.56707	5.91438	5.60063	5.55248	5.71953
Os01g0194000|mRNA|AK071994|CDS+3'UTR	5.34111	5.46115	5.21883	5.47914	5.7642	5.434	5.98124	5.45942	5.55668	5.98314	5.27839	5.42892	5.67241	5.46455	5.41524	7.98004	7.75829	8.01382	5.59628	5.54928	5.80689	5.35621	5.58783	5.92251
Os01g0194200|mRNA|AK073282|CDS+3'UTR	5.74866	5.6757	5.83903	5.18626	5.36825	5.34475	5.71668	5.84897	5.31287	5.38694	5.38437	5.68936	5.59939	5.57592	5.53708	5.69923	5.17095	5.55248	5.33936	5.38437	5.46319	5.49143	5.62962	5.27839
Os01g0194300|mRNA|AK120715|CDS+3'UTR	5.30689	5.46115	5.23185	5.15466	5.26381	5.03774	5.43649	5.52148	5.30167	5.19718	5.07413	5.50271	5.58595	5.22979	5.53708	5.86858	5.52475	5.3271	5.37043	5.4344	5.37188	5.47715	5.58783	5.30993
Os01g0194600|mRNA|AK101203|CDS+3'UTR	5.85541	5.74754	5.71038	5.83609	6.056	5.65284	5.6582	5.8264	5.72868	5.76916	5.79935	5.77246	6.39519	6.40249	6.3615	6.01089	6.31377	6.57935	5.59628	5.76143	5.78034	5.55248	6.02785	5.84949
Os01g0194600|mRNA|AK102031|CDS+3'UTR	5.6477	5.59939	5.4921	5.27685	5.13871	5.34475	5.50731	5.54159	5.434	5.43056	5.46455	5.38149	6.58984	6.52903	6.48107	5.57403	5.78143	5.46319	5.52475	5.49749	5.50798	5.53773	5.3426	5.50271
Os01g0197400|mRNA|AK102992|CDS+3'UTR	11.7288	12.3815	12.127	7.17861	6.77444	7.16541	8.85506	8.50744	8.44581	7.45394	7.38226	7.39573	11.5595	11.4234	11.3675	7.06082	7.91701	7.32313	8.06493	8.9448	8.3857	7.54114	7.94128	7.42549
Os01g0197600|COMBINER_EST|CI563291|6	5.43649	5.14972	5.12171	5.18626	5.34111	5.23602	5.40605	5.55882	5.27839	5.34623	5.38437	5.42892	5.52148	5.55184	5.63385	5.27685	5.38694	5.61231	5.4941	5.54928	5.43195	5.44504	5.3993	5.24318
Os01g0199400|mRNA|AK068509|CDS+3'UTR	5.96287	6.05916	5.75033	5.40113	5.39052	5.52214	5.69401	5.54159	5.55668	5.71496	5.68936	5.45805	5.81683	5.80935	5.96335	6.38088	6.31377	6.19894	5.4941	5.54928	5.54094	5.58533	5.44573	5.52083
Os01g0199400|mRNA|AK070748|CDS+3'UTR	5.86214	5.84845	5.92647	5.47914	5.61476	5.48677	5.6582	5.31858	5.58658	5.63325	5.6483	5.53384	5.49477	5.68936	5.75588	5.54928	5.48677	5.71668	5.3518	5.41594	5.50798	5.49143	5.56961	5.50271
Os01g0199900|mRNA|AK068172|CDS+3'UTR	5.92894	5.9532	5.78089	5.69401	5.7642	5.81149	6.04678	5.95949	6.11761	6.03336	5.94517	6.0833	5.81683	5.76088	6.07151	5.37617	5.78143	5.67943	5.76032	5.41594	5.71668	5.6489	5.6483	5.67767
Os01g0200300|mRNA|AY559050|5'UTR+CDS	5.53773	5.40113	5.54349	5.52148	6.17337	5.60765	5.35064	5.54159	5.30167	5.52801	5.49143	5.36825	5.3271	5.50798	5.38365	6.01089	5.82712	5.55248	5.55946	5.37116	5.52279	5.7776	5.3993	5.27839
Os01g0200400|mRNA|AK104558|CDS+3'UTR	6.17487	6.13722	5.99825	5.58408	5.31212	5.44986	5.84949	5.84897	5.81523	5.65582	5.72409	5.65939	6.06994	6.07508	5.93906	5.37617	5.63325	5.2314	5.55946	5.86987	5.68761	5.8042	5.75421	5.66295
Os01g0200700|mRNA|AF001396|CDS+3'UTR	7.10233	6.01229	5.98836	6.49833	6.24829	5.98267	8.13244	7.05653	7.84532	7.13199	6.41908	7.31165	6.54971	6.46517	6.73407	5.62962	5.50533	5.58095	7.52518	6.82726	6.16752	6.46517	6.33941	5.98029
Os01g0200700|mRNA|AF147786|CDS+3'UTR	6.79677	5.96191	6.16585	6.32973	6.17337	6.00622	8.00142	6.92961	8.00722	6.97703	6.48527	7.38145	6.43306	6.40979	6.79893	5.34111	5.15129	5.55248	7.44603	6.82249	6.12478	6.42014	6.11197	5.90107
Os01g0200700|mRNA|AK058313|CDS+3'UTR	5.92894	5.59255	5.59442	5.58408	5.7642	5.41453	6.50773	6.03857	6.43913	5.90388	5.72409	6.29251	5.75643	5.69691	6.11501	5.52475	5.33498	5.30689	6.26308	5.71153	5.78034	5.8732	5.71153	5.456
Os01g0200700|mRNA|AK120350|CDS+3'UTR	6.79677	5.89382	5.94395	6.3751	5.68936	6.18812	7.77553	6.97906	7.68762	6.834	6.52708	7.23459	6.33941	6.37546	6.86101	5.34111	5.31144	5.3426	7.38892	6.85336	6.01972	6.41204	6.30866	5.86987
Os01g0201000|COMBINER_EST|C22410|7	5.79665	5.84845	5.65069	5.52148	5.68936	5.60765	5.67241	5.5797	5.46455	5.6757	5.52083	5.36825	5.91139	5.93436	6.13679	5.7787	5.52475	5.55248	5.7481	5.76143	5.78034	5.35621	5.37932	5.48943
Os01g0201200|mRNA|AK069537|CDS+3'UTR	6.35469	6.498	6.50508	5.40113	5.34111	5.44986	5.77431	5.7787	5.65998	5.6757	5.35987	5.49076	7.07024	6.74773	6.67608	5.44504	5.30167	5.13028	5.59628	5.65582	5.27685	5.23185	5.3993	5.6477
Os01g0201600|mRNA|AK073568|CDS+3'UTR	5.7425	5.6757	5.77136	6.60859	6.19894	6.29622	5.6227	5.80259	5.65998	5.89079	6.26465	5.65939	5.46592	5.78143	5.89937	6.01089	6.68866	5.41946	5.73122	5.58533	5.55504	6.05329	5.91488	5.80151
Os01g0201700|mRNA|L37528|CDS+3'UTR	5.76143	5.38365	5.54349	5.47914	5.80474	5.41453	5.60434	5.55882	5.46455	5.50864	5.30689	5.6058	5.67241	5.9532	5.93906	5.39052	5.55184	5.43995	5.33936	5.41594	5.2599	5.27839	5.55248	5.69401
Os01g0202500|COMBINER_EST|CI026916|0	6.45549	6.60071	6.27788	5.55248	5.44203	5.48677	5.67687	5.5797	5.61782	5.6757	5.58158	5.27994	7.36615	7.65118	7.37712	6.30677	5.57592	6.07886	5.90107	5.88724	6.20831	5.97169	6.1742	5.97032
Os01g0203100|COMBINER|CI213548|6	5.88977	5.76088	6.11869	5.61537	5.29208	5.75755	5.91139	5.95949	6.29686	5.98314	5.72409	5.94029	6.26308	6.09124	6.10047	6.14822	5.40818	6.19894	6.53293	6.28867	6.7249	6.66131	6.28328	6.3615
Os01g0204900|COMBINER_EST|Os01g0204900|8	5.11921	5.27462	5.3271	5.41242	6.48966	5.434	5.52148	5.41383	5.51232	5.43056	5.46455	5.45805	5.20362	5.37188	5.38365	6.05668	5.96672	6.12064	5.54478	5.41594	5.37188	5.3271	5.48049	5.39052
Os01g0205500|mRNA|AK067763|CDS+3'UTR	6.66812	6.71521	6.42713	6.53504	6.90236	6.59143	7.25974	7.54224	7.12491	7.78344	7.89848	7.72633	6.10675	5.8382	5.91538	5.48677	5.52475	5.58095	6.27322	6.12994	5.94639	6.72902	6.55067	6.41522
Os01g0205900|mRNA|AK060687|CDS+3'UTR	6.71464	6.65446	6.74269	6.35211	6.11718	5.70463	6.1604	6.45155	6.10047	6.48999	6.67608	6.1604	5.61353	5.58845	5.63385	6.2309	5.91978	5.6471	6.24399	6.24795	6.37908	6.14148	6.16124	6.38088
Os01g0205900|mRNA|AK105932|CDS+3'UTR	10.1236	10.2133	10.696	8.40869	7.88247	7.73044	8.67405	8.43599	8.40817	8.69328	8.45127	8.26533	7.08803	7.05811	6.71787	8.18584	7.75829	7.91869	8.82802	9.0186	9.02028	8.50472	8.77379	8.93496
Os01g0206200|mRNA|AK102840|CDS+3'UTR	6.35469	6.44725	6.83281	6.56989	6.76109	6.86549	6.57242	6.69694	7.0496	6.96698	6.48527	7.06531	5.90056	5.9532	5.86472	5.48677	5.37116	5.84741	6.30296	6.11848	5.93563	6.26582	6.02785	5.81363
Os01g0206300|COMBINER_EST|Os01g0206300|8	5.34111	5.44504	5.61353	5.67241	5.65069	5.48677	5.20117	5.3426	5.40184	5.43056	5.35987	5.45805	5.23525	5.16117	5.14038	5.40959	5.44504	5.07441	5.33936	5.28721	5.05644	5.35621	5.5169	5.12256
Os01g0206600|COMBINER|CI410052|x	7.30031	7.42426	7.42844	6.56989	7.22055	7.34263	6.77954	7.06696	7.13414	6.71939	6.64177	6.8691	7.43477	7.53417	7.4398	5.73744	5.66887	5.94053	6.7779	6.79407	6.67225	6.6965	6.6152	6.46636
Os01g0207000|COMBINER_EST|Os01g0207000|8	5.52475	5.46115	5.56961	6.64116	5.91538	5.60765	5.35064	5.41383	5.55668	5.63325	5.46455	5.33721	5.73518	5.24465	5.14038	5.52475	5.42612	5.40184	5.54478	5.4344	5.37188	5.12256	5.2408	5.58408
Os01g0207400|mRNA|AK109337|CDS+3'UTR	5.7029	5.78143	5.69944	5.83609	5.49343	5.62962	5.37116	5.27045	5.434	5.46592	5.68936	5.51952	6.5151	6.65196	6.71005	5.57403	5.26303	5.2314	5.44573	5.49749	5.30841	5.12256	5.3271	5.39052
Os01g0207700|COMBINER_EST|Os01g0207700|8	5.30689	5.51952	5.90638	6.17694	6.056	6.08419	5.35064	5.47981	5.7787	5.57087	5.55184	5.59193	5.54928	5.46455	5.27994	5.96287	6.10631	5.98853	5.37043	5.54928	5.44504	5.41453	5.5169	5.40818
Os01g0209000|mRNA|AK103701|CDS+3'UTR	6.02646	6.11804	5.9696	5.42752	5.52148	5.75755	5.80474	5.95029	5.82712	5.81897	5.98029	5.78198	5.77651	5.80935	5.99731	5.59939	5.60434	5.46319	5.73122	5.72783	5.75033	6.05329	5.88113	5.58408
Os01g0209400|mRNA|AK103702|CDS+3'UTR	5.7425	5.66591	5.52475	5.4921	5.18873	5.34475	5.71668	5.6477	5.54349	5.78416	5.79935	5.54928	5.53449	5.66532	5.47847	5.40959	5.22659	5.6471	5.57718	5.65582	5.70117	5.68294	5.6483	5.30993
Os01g0209500|mRNA|AK072686|CDS+3'UTR	5.72579	5.73462	5.71038	5.83609	5.36825	5.56137	5.87397	5.93808	5.70059	5.95635	6.12392	6.00715	6.18151	6.29763	6.20742	7.51527	6.27671	6.53553	6.1717	5.95175	6.58593	6.14148	6.32824	6.75359
Os01g0209800|mRNA|AK099094|CDS+3'UTR	5.51624	5.57277	5.46592	6.42119	5.88011	6.18812	5.69401	5.70463	5.76641	6.13465	6.26465	6.05646	5.48251	5.52148	5.35064	5.54928	5.30167	5.67943	5.4941	5.5319	5.43195	5.86007	5.56961	5.83714
Os01g0210500|mRNA|AK068329|CDS+3'UTR	6.10441	6.07441	6.48107	5.56707	5.52148	5.73179	5.55504	5.6477	5.82712	5.59255	5.58158	5.49076	6.03353	6.01601	6.15351	5.52475	5.37116	5.75838	5.47847	5.54928	5.3401	5.74698	5.48049	5.7776
Os01g0210500|mRNA|AK071702|CDS+3'UTR	7.21694	7.27558	7.79438	5.45257	5.39052	5.434	5.84949	5.7787	5.89079	5.46592	5.35987	5.54928	6.90311	6.91325	6.85609	5.44504	5.55184	5.55248	5.52475	5.54928	5.52279	5.30993	5.55248	5.58408
Os01g0210500|mRNA|AK104322|CDS+3'UTR	7.64046	7.85823	8.28057	5.20362	5.18873	5.75755	5.8382	5.7787	5.76641	5.38694	5.27839	5.3047	7.46199	7.4141	7.14148	5.59939	5.50533	5.3426	5.37043	5.51624	5.6058	5.27839	5.44573	5.30993
Os01g0210600|mRNA|AK060099|CDS+3'UTR	6.92467	6.59746	7.63897	5.46524	5.46524	5.50533	5.7425	5.75588	5.72868	5.34623	5.46455	5.51952	6.30942	6.39608	6.04131	5.44504	5.52475	5.3271	5.63022	5.44986	5.50798	5.6172	5.41242	5.43995
Os01g0210600|mRNA|AK119774|CDS+3'UTR	7.1688	6.91524	7.9947	5.56707	5.39052	5.60765	5.7425	5.45942	5.82712	5.46592	5.25378	5.54928	7.20766	7.40501	6.97644	5.39052	5.37116	5.40184	5.59628	5.4344	5.49143	5.43195	5.20362	5.42332
Os01g0210900|mRNA|AK071150|CDS+3'UTR	6.50032	6.35027	6.78742	7.46973	7.38919	6.87484	5.89332	6.57447	6.47702	6.20694	7.48215	5.98853	6.86704	6.65196	6.6622	7.94674	7.64568	7.7393	6.69965	6.75387	6.65938	6.95115	7.01901	6.76082
Os01g0212100|mRNA|AK101456|CDS+3'UTR	5.84897	5.91538	5.77136	5.34623	5.55184	5.58533	5.9314	5.83609	5.71496	5.94395	5.46455	5.98853	6.1573	6.31283	6.26269	5.82481	5.46455	5.84741	6.14504	6.12994	5.95756	5.91488	5.75421	5.90107
Os01g0212400|mRNA|AK066468|CDS+3'UTR	5.52475	5.44504	5.30546	5.58408	5.41524	6.08419	5.43649	5.27045	5.31287	5.34623	5.46455	5.40001	5.57529	5.69691	5.66769	5.91587	5.15129	5.3426	5.40113	5.38437	5.50798	5.2646	5.53384	5.29514
Os01g0212700|mRNA|AK108311|CDS+3'UTR	5.50138	5.41383	5.40818	5.3606	5.61476	5.16001	5.58095	5.54159	5.33684	5.2646	5.46455	5.36825	5.97265	6.04268	6.1604	6.58155	6.60365	6.36224	5.37043	5.21722	5.35327	5.37188	5.27685	5.27839
Os01g0213000|COMBINER_EST|Os01g0213000|8	5.22819	5.43056	5.40818	5.52148	5.55184	5.70463	5.35064	5.36898	5.40184	5.2646	5.4103	5.33721	5.53449	5.46455	5.47847	6.79974	6.38749	5.84741	5.86472	5.8264	6.12478	5.55248	5.71153	5.99872
Os01g0213500|COMBINER_EST|CI426147|0	9.09779	9.41115	9.57848	5.29208	5.55184	5.48677	6.48999	6.31283	6.42224	5.55184	5.72409	5.54928	10.3775	9.984	10.222	5.59939	5.57592	5.75838	5.98267	6.29686	6.3615	5.66828	5.36352	5.55248
Os01g0214400|COMBINER_EST|CI506475|0	5.45051	5.64049	5.50072	5.73687	5.49343	5.60765	5.61537	5.61476	5.434	5.59255	5.6483	5.62087	5.30993	5.46455	5.57718	5.3271	5.48677	5.52541	5.33936	5.18232	5.30841	5.40184	5.5169	5.55248
Os01g0214500|mRNA|AK062484|CDS+3'UTR	5.73292	5.75089	5.55248	5.33573	5.39052	5.30917	5.58595	5.45942	5.40184	5.36898	5.14972	5.42892	5.25018	5.30841	5.27994	5.20925	5.31144	5.30689	5.27685	5.38437	5.55504	5.43195	5.43056	5.39052
Os01g0214600|mRNA|AK103614|CDS+3'UTR	6.37546	6.34029	6.57829	5.26303	5.34111	5.48677	5.68294	5.61476	5.49477	5.34623	5.94517	5.42892	8.12757	7.84165	7.53417	5.44504	5.27839	5.30689	5.59628	5.37116	5.44504	5.30993	5.41242	5.56707
Os01g0214800|mRNA|AK060120|CDS+3'UTR	5.37545	5.19188	5.29361	5.30622	5.26381	5.34475	5.6477	5.38909	5.40184	5.28072	5.17584	5.45805	5.59939	5.62658	5.76392	5.44504	5.52475	5.2314	5.33936	5.54928	5.43195	5.49143	5.44573	5.26303
Os01g0214800|mRNA|AK065001|CDS+3'UTR	5.40676	5.14972	5.06845	5.15466	5.24001	5.12324	5.67241	5.1097	5.0469	5.28072	5.43649	5.08383	5.90056	5.91438	5.93906	5.40959	5.44504	5.27045	5.4941	5.27045	5.20925	5.34111	5.27685	5.43995
Os01g0214900|COMBINER_EST|Os01g0214900|8	5.99895	5.82712	6.58593	7.06924	6.88841	6.27904	5.65224	5.98836	6.12736	5.81897	6.9306	5.44272	5.99919	5.96912	5.93239	6.30677	6.90675	6.67534	5.66413	5.91388	5.93563	5.96046	5.96287	5.7776
Os01g0216500|COMBINER_EST|CI045833|0	5.38909	5.5544	5.3697	5.33573	5.55184	5.52214	5.59877	5.36898	5.44917	5.40889	5.72409	5.57592	5.92795	5.84968	5.81577	6.68997	6.95612	5.61231	5.76032	5.96383	6.01972	5.84845	6.07262	6.11197
Os01g0216700|COMBINER_EST|Os01g0216700|8	5.59753	5.53773	6.28636	6.11934	5.7642	5.56137	5.55184	5.43649	5.36898	5.46592	5.72409	5.27994	5.44065	5.18081	5.41524	5.46455	5.33498	5.27045	5.6477	5.5319	5.67241	5.44504	5.58783	5.3606
Os01g0217000|mRNA|AK070775|CDS+3'UTR	6.16124	5.65463	5.71038	5.33573	5.36825	5.52214	5.8382	5.59784	5.49477	5.50864	5.68936	5.51952	5.59939	5.52148	5.71324	6.05668	5.87192	5.6471	5.66413	5.5319	5.80689	5.49143	5.61071	5.42332
Os01g0217100|mRNA|AK099424|CDS+3'UTR	5.71668	5.6489	5.55859	5.3606	5.99137	5.48677	5.68294	5.69227	5.70059	5.65582	6.12392	5.88011	5.52148	5.49143	5.65701	5.86858	5.78143	5.38149	5.73122	6.12994	5.80689	6.10331	6.10047	6.26269
Os01g0217200|COMBINER_EST|Os01g0217200|8	5.51624	5.51952	5.46115	5.94542	5.39052	5.70463	5.52148	5.6477	5.48049	5.36898	5.38437	5.42892	5.37116	5.06263	5.24782	5.35841	5.42612	5.15045	5.18504	5.38437	5.43195	5.41453	5.49649	5.30993
Os01g0217500|mRNA|AK063270|CDS+3'UTR	5.47847	5.47106	5.54349	5.76088	5.99137	5.8642	5.30993	5.47981	5.33684	5.46592	5.52083	5.49076	5.48251	5.4344	5.33573	5.57403	5.78143	5.3426	5.46319	5.3518	5.46319	5.46319	5.58783	5.69401
Os01g0217800|mRNA|AK100463|CDS+3'UTR	6.45549	6.62603	6.54283	6.06142	6.24829	6.26308	5.77431	5.95949	5.80312	5.80259	5.4103	5.89028	5.91139	6.16124	5.98029	5.50271	5.87192	5.75838	6.04268	5.86987	5.91438	5.97169	5.82924	6.03445
Os01g0218100|mRNA|AK068593|CDS+3'UTR	5.47847	5.54799	5.55859	5.83609	5.31212	5.50533	5.33275	5.21883	5.31287	5.34623	5.35987	5.27994	5.3518	5.29361	5.434	5.20925	5.48677	5.40184	5.44573	5.3518	5.17428	5.46319	5.41242	5.50271
Os01g0218500|mRNA|AK072979|CDS+3'UTR	5.51624	5.41383	6.42119	5.56707	5.34111	5.52214	5.50731	5.29437	5.22659	5.30689	5.20362	5.21722	5.25018	5.38694	5.27994	5.37617	5.30167	5.28721	5.43195	5.21722	5.2247	5.07634	5.27685	5.43995
Os01g0218900|mRNA|AK065476|CDS+3'UTR	5.69575	5.80151	5.79015	5.27685	5.31212	5.56137	5.43649	5.50005	5.46455	5.4478	5.49143	5.57592	5.59939	5.55184	5.70405	5.13871	5.31144	5.36425	5.5093	5.38437	5.40184	5.23185	5.5169	5.43995
Os01g0219600|COMBINER_EST|CI229978|6	6.71464	6.8408	7.57295	5.17262	5.24001	5.23602	5.69401	6.08019	5.82712	5.2646	5.27839	5.51952	5.3518	5.34111	5.46387	5.37617	5.35064	5.3271	5.4941	5.33936	5.30841	5.24624	5.43056	5.37617
Os01g0220000|COMBINER|CI255298|6	9.27027	9.00095	8.74231	10.081	10.4816	9.44322	8.01792	9.35311	9.33495	7.84816	10.3255	7.66962	9.14765	9.31623	9.19162	10.1139	10.1548	9.96473	9.45852	9.56943	9.25885	9.20903	9.56733	9.05868
Os01g0220400|mRNA|AK105221|CDS+3'UTR	5.55795	5.67241	5.43579	5.56707	5.36825	5.32784	5.61537	5.36898	5.44917	5.30689	5.25378	5.49076	6.01647	6.13465	5.93239	6.2309	6.23449	6.86075	5.63022	5.65582	6.05018	5.58533	5.6483	5.46903
Os01g0220700|COMBINER_EST|Os01g0220700|8	5.37545	5.44504	5.30546	5.46524	5.68936	6.11977	5.73122	5.45942	5.46455	5.57087	5.30689	5.71153	5.38365	5.49143	5.4478	6.14822	5.57592	5.40184	5.55946	5.88724	5.57403	5.6489	5.69227	5.66295
Os01g0221700|COMBINER_EST|Os01g0221700|8	5.55795	5.49477	5.44272	5.58408	5.88011	6.45138	5.57592	5.54159	5.79123	5.63325	5.52083	5.6058	5.79611	5.80043	5.69459	6.50293	6.55942	6.38928	5.78906	6.05465	5.91438	5.88927	6.056	5.71953
Os01g0222700|mRNA|AK068883|CDS+3'UTR	5.76143	5.88825	5.73122	6.3751	6.5107	6.67978	5.63325	5.90538	5.90222	5.91587	6.04177	5.71153	5.89028	5.875	5.86472	6.64987	6.60365	6.16124	6.19059	6.19485	6.81223	6.28289	6.60705	6.75359
Os01g0222700|mRNA|AK101946|CDS+3'UTR	5.61353	5.6477	5.52475	5.69401	6.11718	6.32576	5.58595	5.75588	5.89079	5.75089	5.6483	5.6477	5.62453	5.6757	5.73122	6.2309	6.38749	6.07886	5.77596	6.14276	6.50574	6.21399	6.14801	6.39125
Os01g0222900|COMBINER|CI100005|6	5.42127	5.53773	5.35841	5.33573	5.36825	5.56137	5.65224	5.54159	5.63143	5.46592	5.49143	5.51952	5.3271	5.40464	5.15786	5.22659	5.46455	5.36425	5.12256	5.33936	5.2599	5.18504	5.46455	5.30993
Os01g0223600|mRNA|AK110821|CDS+3'UTR	5.86214	5.79665	5.57592	5.97217	5.55184	5.60765	6.14546	5.91538	5.86214	6.38928	6.26465	6.23449	5.58595	5.57592	5.50864	6.99163	7.33317	6.99494	5.81577	5.93808	5.84968	6.06231	5.77431	5.85981
Os01g0223700|mRNA|AK067417|CDS+3'UTR	5.40676	5.58595	5.37788	5.23261	5.18873	5.14292	5.40605	5.29437	5.33684	5.24239	5.20362	5.21722	5.41171	5.52148	5.38365	5.52475	6.55942	6.12064	5.59628	5.51624	5.58783	5.73122	5.41242	5.69401
Os01g0224100|mRNA|AK101054|CDS+3'UTR	5.7029	5.858	5.3697	5.27685	5.55184	5.23602	5.88571	5.84897	5.6477	5.9319	6.04177	5.57592	5.40042	5.60186	5.56264	5.30841	5.33498	5.3426	5.4941	5.72783	5.52279	5.8042	5.58783	5.6477
Os01g0224300|COMBINER_EST|CI443645|0	6.22367	6.43566	6.62238	7.29105	8.6811	8.40462	6.24141	6.86961	6.08197	5.63325	6.06949	5.82712	7.17057	7.20453	6.94969	9.11073	8.29429	7.77995	8.15484	7.87757	8.00553	7.99651	7.83463	8.40922
Os01g0224400|mRNA|AK064461|CDS+3'UTR	5.92102	5.84845	5.79015	5.43995	5.24001	5.81149	5.52932	5.31858	5.434	5.22068	5.35987	5.42892	5.85333	6.09124	5.92598	5.52475	5.42612	5.55248	5.40113	5.38437	5.40184	5.34111	5.3426	5.40818
Os01g0224500|mRNA|AK109225|CDS+3'UTR	5.81149	5.88825	5.75033	5.38622	5.55184	5.58533	5.8382	6.04791	6.14546	5.89079	6.06949	6.19894	5.44065	5.57592	5.69459	5.34111	5.52475	5.3426	5.54478	5.67417	5.54094	5.6489	5.79123	5.59939
Os01g0224700|mRNA|AK070386|CDS+3'UTR	5.18504	5.1241	5.20762	5.40113	5.24001	5.16001	5.17345	5.47981	5.30167	5.36898	5.52083	5.40001	5.44065	5.35621	5.52214	5.48677	5.31144	5.61231	5.46319	5.49749	5.2247	5.52148	5.58783	5.34401
Os01g0225600|COMBINER_EST|Os01g0225600|8	6.97006	7.31757	7.00199	6.72087	6.14716	6.02646	5.66532	5.75588	5.67535	5.55184	5.91139	5.50271	9.21823	9.44322	9.51221	6.74662	6.82938	5.41946	5.86472	6.15393	6.1338	5.71382	6.23703	5.98853
Os01g0226200|COMBINER_EST|CI284110|6	6.53228	6.65446	6.39358	5.86265	5.41524	5.96046	5.54478	5.84897	5.6477	5.71496	5.79935	5.77246	6.62543	6.95115	6.72845	5.46455	5.40818	5.28721	5.55946	5.28721	5.50798	5.56961	5.3271	5.63083
Os01g0226300|mRNA|AK059314|CDS+3'UTR	6.77927	7.00199	6.43201	7.42514	7.68762	6.76535	7.83071	7.99529	7.27829	7.91363	7.93759	7.36488	6.14233	6.00715	6.08419	6.41522	6.85842	6.38928	6.69215	6.5575	6.57929	7.09421	6.9643	7.06625
Os01g0226400|mRNA|AK102301|CDS+3'UTR	6.15477	6.33644	6.6152	5.4921	5.49343	5.50533	5.85437	5.93808	6.09054	5.76916	5.43649	6.2705	7.7996	7.34226	7.2675	6.47871	6.31377	6.19894	5.83956	5.72783	5.73405	6.01786	6.056	5.59939
Os01g0227200|mRNA|AK103247|CDS+3'UTR	5.10058	5.27462	5.47782	5.4921	5.34111	5.48677	5.45189	5.31858	6.03445	5.34623	5.14972	5.38149	5.23525	5.14689	5.4478	5.22659	5.38694	5.48251	5.55946	5.65582	5.97934	5.27839	5.53384	5.84949
Os01g0227300|mRNA|AK059958|CDS+3'UTR	6.58108	6.4698	6.48899	8.07777	7.7996	7.95854	7.30069	7.35636	7.08216	7.61031	7.49088	7.54082	6.66398	6.59143	6.68198	9.56314	9.92335	9.49703	7.91869	7.81661	8.09887	8.13244	7.98953	8.23516
Os01g0227300|mRNA|AK070320|CDS+3'UTR	6.77927	6.71521	6.50508	8.20572	8.06737	8.17036	7.50172	7.47397	7.33835	7.71229	7.50586	7.742	6.92591	6.96237	6.98856	9.87059	10.3095	9.82138	8.02006	8.09082	8.3308	8.24564	8.17781	8.43491
Os01g0228500|mRNA|AK119627|CDS+3'UTR	7.81794	7.82886	7.18149	7.13756	6.63358	6.24869	7.24863	7.08759	7.05743	7.13199	7.12555	7.45805	6.69011	6.80674	6.86768	6.86394	6.70919	6.87577	7.04337	7.05676	7.26711	7.80453	7.61031	7.7889
Os01g0228600|mRNA|AK101390|CDS+3'UTR	5.55795	5.50798	5.80935	5.58408	5.61476	5.67709	5.5169	5.55882	5.55668	5.57087	5.58158	5.51952	5.26814	5.27685	5.35064	5.44504	5.50533	5.27045	5.3518	5.46524	5.18955	5.40184	5.3271	5.3606
Os01g0228700|COMBINER_EST|CB637470|7	5.16001	5.14972	5.25833	5.23261	5.36825	5.34475	5.61169	5.41383	5.20925	5.13028	5.35987	5.54928	5.10058	5.37188	5.2133	5.24318	5.44504	5.40184	5.17262	5.14611	5.3401	5.41453	5.22114	5.07351
Os01g0229100|mRNA|AK070838|CDS+3'UTR	5.78906	5.6757	5.54349	5.61537	5.88011	5.81149	5.96191	6.02762	5.92598	6.12349	6.22086	6.37401	5.30993	5.44849	5.60063	5.22659	5.40818	5.89332	5.6477	5.54928	5.49143	6.07329	5.6483	5.8264
Os01g0229200|mRNA|AK061937|CDS+3'UTR	5.63627	5.69546	5.71038	6.11934	5.72726	6.11977	5.76088	5.80259	5.71496	6.15477	5.58158	6.07441	6.13358	6.11067	6.23609	6.34103	5.78143	6.59808	6.16334	6.12994	6.4563	6.02831	5.82924	6.30942
Os01g0229800|COMBINER_EST|Os01g0229800|8	6.38196	6.21561	6.64837	7.04474	7.20928	6.08419	5.68294	6.36443	6.01461	5.50864	7.55008	5.26967	5.82712	5.9532	5.81577	5.69923	6.23449	6.84541	5.81577	5.6227	5.79557	5.8732	6.056	5.74922
Os01g0230800|mRNA|AK109258|CDS+3'UTR	6.1111	6.04177	6.10353	6.03336	6.84358	5.60765	5.85437	6.01647	5.85021	5.55184	6.91736	5.62087	6.73238	6.77416	6.44518	6.67181	6.77169	6.38928	5.91438	5.86987	5.7642	5.97169	6.0864	5.96046
Os01g0231000|mRNA|AK072001|CDS+3'UTR	5.88266	5.7776	5.73122	5.30622	5.34111	5.14292	5.59255	5.38909	5.27839	5.34623	5.43649	5.36825	5.72579	5.52148	5.62392	5.40959	5.40818	5.38149	5.33936	5.23301	5.40184	5.53773	5.29284	5.43995
Os01g0231000|mRNA|AK104654|CDS+3'UTR	5.95029	5.80581	5.75033	5.3606	5.44203	5.34475	5.58595	5.36898	5.34843	5.43056	5.27839	5.57592	5.62453	5.62658	5.58783	5.44504	5.42612	5.36425	5.46319	5.49749	5.40184	5.29514	5.48049	5.32858
Os01g0231700|mRNA|AK107453|CDS+3'UTR	6.01229	5.91538	5.98029	5.4921	6.29596	5.98267	6.67151	7.11767	6.9793	6.69215	6.95467	7.36202	5.96335	5.85904	5.93239	5.50271	5.48677	6.03445	6.30296	6.18709	6.20831	6.76026	6.056	6.18935
Os01g0231800|mRNA|AK062918|CDS+3'UTR	6.31811	6.72916	6.40767	5.50798	5.29208	5.41453	5.6582	5.38909	5.49477	5.2646	5.30689	5.68936	8.15327	8.25266	7.77471	5.24318	5.20762	5.3426	5.59628	5.69227	5.47782	5.37188	5.3993	5.32858
Os01g0232300|mRNA|AK120694|CDS+3'UTR	5.83903	5.72579	5.6227	5.50798	5.44203	5.46592	6.02646	5.80259	5.91438	5.80259	5.72409	5.94029	5.59939	5.58845	5.69459	5.30841	5.40818	5.36425	5.46319	5.56707	5.71668	5.43195	5.58783	5.74922
Os01g0232400|mRNA|AK101990|CDS+3'UTR	7.0258	7.15021	7.34012	6.2309	6.65196	6.9365	6.27671	6.35546	6.74027	6.64732	6.35469	6.62512	7.26682	7.26349	7.41446	7.38847	6.94018	7.40342	6.63222	6.66131	7.26711	6.33384	6.70574	6.84158
Os01g0232600|COMBINER_EST|CI252001|6	5.55795	5.59255	5.75033	6.66012	6.22448	6.42242	6.08374	5.84897	6.29686	6.08877	6.01042	6.31283	5.52148	5.50798	5.56264	6.41522	6.19115	6.44034	5.81577	6.17445	5.95756	6.27555	6.22488	6.29078
Os01g0232700|mRNA|AK069972|CDS+3'UTR	5.65224	5.66591	5.60372	5.4921	5.65069	5.70463	5.84949	6.06994	6.09054	5.71496	6.01042	5.98853	5.53449	5.60186	5.58783	5.69923	6.06051	5.98853	5.66413	5.69227	5.67241	5.8732	5.56961	5.70808
Os01g0232700|mRNA|AK104113|CDS+3'UTR	5.68177	5.68674	5.86781	5.78362	5.84244	6.11977	5.8163	6.05826	6.43913	5.78416	6.15139	5.88011	5.67241	5.62658	5.57718	5.62962	5.78143	5.48251	5.80312	5.38437	5.67241	5.71382	5.77431	5.71953
Os01g0232800|COMBINER_EST|CI137433|6	7.44718	7.61671	7.39361	7.35572	7.31606	7.36202	6.60951	6.79623	6.76341	6.74185	6.52708	6.77608	7.62791	7.81179	7.79127	7.85031	8.01487	8.24056	7.33947	7.35087	7.39671	7.09904	7.18882	7.31505
Os01g0233900|mRNA|AK100714|CDS+3'UTR	6.23703	6.33644	5.93485	6.67505	6.71811	6.71178	6.26249	6.41191	6.28039	6.12349	6.06949	5.85904	6.08877	6.33904	6.48107	7.27732	7.6314	7.57432	7.58301	7.58966	8.20552	6.80109	6.98548	7.51872
Os01g0234700|mRNA|AK108936|CDS+3'UTR	5.75588	5.86987	5.79015	5.27685	5.44203	5.52214	5.60434	5.55882	5.55668	5.46592	5.4103	6.00715	5.67241	5.74306	5.76392	5.52475	5.70232	5.80151	5.59628	5.63748	5.71668	5.27839	5.53384	5.52083
Os01g0234900|mRNA|AK120816|CDS+3'UTR	6.64747	6.59311	6.40767	7.38571	7.40871	7.79303	6.88867	6.92961	7.22992	7.11243	6.9306	7.48115	7.25081	7.2945	7.22256	8.81257	9.08677	8.66478	8.38507	8.35463	8.32053	7.887	8.10868	8.22752
Os01g0235300|mRNA|AK059862|CDS+3'UTR	5.71153	5.83662	6.03857	5.52148	5.52148	5.52214	5.48811	5.61476	5.55668	5.57087	5.55184	5.41242	6.21884	5.86678	6.26269	5.04342	5.26303	5.46319	6.04268	5.989	6.47702	5.79123	5.79123	6.19772
Os01g0235300|mRNA|AK102961|CDS+3'UTR	5.98694	5.82712	5.54349	5.21722	5.34111	5.25378	5.6477	5.54159	5.55668	5.57087	5.38437	5.68936	6.48765	6.33904	6.3245	5.44504	5.46455	5.15045	6.11848	5.989	6.54666	5.96046	5.84897	6.10588
Os01g0235300|mRNA|AK104591|CDS+3'UTR	6.60242	6.498	6.49417	5.52148	5.68936	6.21965	5.91139	5.95949	5.92598	5.87551	5.43649	6.1742	7.35152	7.09454	7.17015	5.24318	5.38694	5.52541	6.83843	6.77845	7.14364	6.37437	6.32824	6.63313
Os01g0235400|mRNA|AK105595|CDS+3'UTR	5.7029	5.80581	5.59442	5.3606	5.84244	5.81149	5.98694	6.26465	6.13551	5.90388	6.35469	5.78198	5.59939	5.46455	5.61353	5.48677	5.40818	5.52541	5.86472	5.79611	5.86265	5.8732	6.04268	5.7776
Os01g0235700|mRNA|AK064943|CDS+3'UTR	7.13392	6.85349	6.93773	10.0597	9.62688	10.3987	8.67156	8.88489	9.06316	8.88763	8.99749	9.1087	7.95897	7.71169	7.8364	10.3843	10.2097	9.5957	10.1015	10.0448	9.984	9.74288	9.92502	10.1516
Os01g0235700|mRNA|AK121013|CDS+3'UTR	6.96141	6.72916	6.90072	9.99068	9.50968	10.3284	8.49153	8.61803	8.98904	8.90777	8.77099	9.01675	7.68055	7.34226	7.731	10.1094	9.95451	9.41518	9.83766	9.75733	9.83506	9.48978	9.73301	10.0092
Os01g0235900|COMBINER_EST|CI035931|6	5.37545	5.23261	5.23185	5.41242	5.39052	6.20572	5.37116	5.41383	5.31287	5.46592	5.27839	5.71153	5.38365	5.30841	5.49343	5.69923	5.55184	5.38149	5.63022	5.38437	5.37188	5.46319	5.53384	5.43995
Os01g0236300|mRNA|AB071300|CDS	6.10441	6.08441	6.35601	6.09054	5.55184	6.56768	5.73405	5.7787	6.01461	5.55184	5.30689	5.51952	5.74754	5.86678	5.65701	6.84838	7.70889	6.98073	5.99326	6.06411	6.22889	5.73122	6.10047	5.8264
Os01g0236300|mRNA|AK064007|CDS+3'UTR	6.13465	6.11804	6.14376	5.52148	6.11718	6.53358	5.8382	5.79123	5.90222	5.46592	5.4103	5.49076	5.75643	5.82056	5.69459	7.10375	7.8525	7.15243	6.05465	6.01601	6.29763	5.60063	6.14801	5.80151
Os01g0236300|mRNA|AK102521|CDS+3'UTR	6.20572	6.18729	6.30942	5.97217	5.95514	6.69994	5.86007	5.89231	5.96383	5.52801	5.35987	5.27994	5.82712	5.79096	5.83188	7.0062	7.87022	7.26955	6.07441	6.15393	6.27516	5.63325	6.14801	5.80151
Os01g0237000|mRNA|AK062426|CDS+3'UTR	5.18504	5.30993	5.04902	5.33573	5.34111	5.32784	5.38694	5.45942	5.434	5.50864	5.25378	5.44272	5.57529	5.32683	5.38365	5.91587	5.37116	5.6471	5.33936	5.3047	5.13871	5.58533	5.36352	5.27839
Os01g0238200|mRNA|AK063106|CDS+3'UTR	5.7776	5.83662	6.51805	5.47914	5.44203	5.48677	5.73122	5.74418	5.95514	5.65582	5.58158	5.45805	5.88113	5.97981	5.97217	5.69923	5.50533	5.6471	5.46319	5.63748	5.46319	5.37188	5.37932	5.43995
Os01g0238400|mRNA|AK062747|CDS+3'UTR	10.257	10.1669	10.3644	10.5111	10.6206	9.55438	8.95668	9.79389	9.6771	8.70327	10.5056	8.42173	9.64759	9.67341	9.42317	10.2181	10.2658	10.4615	9.04397	9.32287	9.23463	9.12234	9.42688	9.14271
Os01g0238500|mRNA|AK067076|CDS+3'UTR	6.42329	6.56926	6.05465	5.21722	5.16159	5.16001	6.35359	6.102	6.18275	6.10047	5.61537	6.15308	7.31543	7.31108	6.96213	5.44504	5.37116	5.46319	5.68177	5.54928	5.71668	5.46319	5.37932	5.3606
Os01g0238500|mRNA|AK104302|CDS+3'UTR	6.42329	6.45446	6.01647	5.21722	5.36825	5.27462	6.47128	6.15688	6.19792	6.04405	5.72409	5.85904	7.14148	7.1291	6.78832	5.37617	5.33498	5.58095	5.66413	5.44986	5.52279	5.46319	5.3271	5.46903
Os01g0238600|mRNA|AK073776|CDS+3'UTR	8.34795	8.49567	8.36636	8.16403	8.15844	8.22541	8.37266	8.4422	8.80729	8.28657	8.34607	8.63575	8.15123	8.17781	8.18928	6.01089	6.31377	6.38928	8.6883	8.62972	8.58333	8.6615	8.55793	8.53943
Os01g0238900|mRNA|AK111838|CDS+3'UTR	5.87551	5.81149	5.98836	6.17694	5.99137	6.27904	6.17357	6.15688	6.32501	6.48308	5.98029	6.61259	5.78471	5.69691	5.82587	5.50271	5.37116	5.38149	5.81577	5.8264	5.6227	5.98314	6.1742	6.09696
Os01g0239100|COMBINER_EST|CI258902|6	6.34215	6.33644	6.60365	7.56486	7.27626	7.5813	7.06531	7.11366	7.509	7.11916	7.08183	7.70656	6.63966	6.58343	6.90072	6.72888	6.60365	6.72774	7.67861	7.7393	8.15296	7.17529	7.25252	7.51872
Os01g0239300|mRNA|AK068349|CDS+3'UTR	7.26261	7.41762	7.05653	7.9654	8.28512	7.93531	6.87243	7.08759	6.70661	7.21896	7.70107	7.10582	7.17057	7.18149	7.13199	7.50652	7.37325	7.63378	7.81212	7.58199	7.28291	8.40244	8.43754	8.32405
Os01g0240900|COMBINER_EST|Os01g0240900|8	7.24606	7.05243	6.67461	6.25814	5.61476	6.00622	5.54478	5.5797	5.49477	5.46592	5.6483	5.23261	6.94782	7.25377	7.02603	5.34111	5.60434	5.84741	5.21641	5.6227	5.52279	5.21722	5.55248	5.63083
Os01g0241400|mRNA|AK107708|CDS+3'UTR	6.18275	6.29289	6.32824	5.20362	5.68936	5.44986	5.55184	5.5797	5.52475	5.57087	5.35987	5.36825	5.85333	5.92449	5.83956	5.91587	5.48677	5.30689	5.21641	5.56707	5.58783	5.37188	5.27685	5.26303
Os01g0242700|COMBINER_EST|Os01g0242700|8	7.43114	7.06509	7.5162	8.242	9.01284	8.17643	6.56926	7.62236	7.8624	6.37655	8.77832	6.43288	7.89848	7.67228	8.6753	8.39652	8.10338	9.65299	7.81362	7.95547	7.21175	8.08223	8.06788	7.58914
Os01g0242900|mRNA|AK071658|CDS+3'UTR	7.39511	7.53304	7.56067	7.31524	7.49146	7.4432	7.31524	7.32014	7.52192	7.62022	7.19717	7.78494	7.74329	7.49491	7.24745	6.68997	6.48006	5.89332	7.18758	6.96059	7.00912	7.36524	7.49516	7.21583
Os01g0243200|mRNA|AK103210|CDS+3'UTR	5.76143	5.7776	5.69111	5.58408	5.34111	5.34475	5.5169	5.27045	5.52475	6.04405	5.46455	5.80474	5.49477	5.62658	5.61353	5.48677	5.48677	5.46319	5.59628	5.58533	5.49143	6.00669	5.82924	5.48943
Os01g0243700|mRNA|AK059681|CDS+3'UTR	5.80366	5.69546	5.82924	5.69401	5.7642	5.34475	6.41068	6.66264	6.75777	6.0677	6.12392	6.21359	5.57529	5.29361	5.53708	5.27685	5.44504	5.10738	5.80312	5.8264	5.55504	5.46319	5.6483	5.27839
Os01g0243700|mRNA|AK102517|CDS+3'UTR	5.71668	5.79123	5.99825	5.76088	5.80474	5.91538	6.55035	7.05653	7.06127	6.43948	6.46415	6.74353	5.61353	5.55184	5.58783	5.40959	5.78143	5.52541	6.06276	6.14276	5.54094	5.52148	5.82924	5.58408
Os01g0243800|mRNA|AK109562|CDS+3'UTR	9.93728	9.05868	9.47645	11.2555	10.7876	11.2039	10.8199	10.5985	11.2373	11.3878	11.1253	11.3675	9.70055	9.78583	9.98042	9.00507	9.2435	9.48066	10.3495	10.2481	9.97735	10.652	10.6117	10.232
Os01g0244400|COMBINER|CI475611|x	5.24465	5.47106	5.34623	5.45257	5.80474	5.46592	5.54478	5.45942	5.75588	5.90388	5.83767	6.03445	5.59939	5.37188	5.38365	5.54928	5.55184	5.46319	6.22889	6.11848	6.11479	5.86007	5.81149	6.02619
Os01g0245600|COMBINER_EST|Os01g0245600|8	6.06366	5.87551	6.26308	6.70373	6.38196	6.15477	5.71668	5.91538	5.85021	5.90388	6.44138	5.63264	6.12435	6.14419	6.08419	7.08183	6.90675	5.61231	6.25421	6.26855	6.27516	6.29328	6.51164	6.14191
Os01g0246300|COMBINER_EST|Os01g0246300|8	5.61353	5.69227	5.96046	6.39964	5.91538	6.02646	5.38694	5.45942	5.51232	5.69575	5.46455	5.3047	5.29742	5.18081	5.35064	5.40959	5.37116	5.41946	5.43195	5.51624	5.46319	5.3271	5.3426	5.43995
Os01g0246400|mRNA|AK062972|CDS+3'UTR	5.65224	5.6757	5.86781	5.21722	5.44203	5.30917	5.56073	5.41383	5.30167	5.46592	5.30689	5.3047	5.44065	5.4344	5.38365	5.37617	5.30167	5.43995	5.59628	5.58533	5.38622	5.55248	5.48049	5.456
Os01g0246500|mRNA|AK058984|CDS+3'UTR	6.04541	6.15139	5.90638	5.41242	5.41524	5.58533	5.86007	6.102	5.80312	5.55184	5.72409	5.56073	6.29404	6.13465	6.01182	6.05668	5.66887	6.27361	6.05465	6.15393	5.80689	5.74698	6.056	6.09696
Os01g0246600|COMBINER_EST|Os01g0246600|8	5.51624	5.53773	5.94395	6.49833	5.55184	6.04496	5.55504	5.54159	5.46455	5.52801	5.52083	5.27994	5.42752	5.40464	5.2314	5.39052	5.60434	5.41946	5.37043	5.31933	5.41453	5.24624	5.20362	5.56707
Os01g0246700|mRNA|AY676928|CDS	8.27873	8.02484	7.97042	9.94384	9.60011	9.29746	8.98118	9.00453	8.94972	9.43058	9.64052	9.16634	8.75235	8.47984	8.74591	8.33278	8.15568	8.64665	9.3266	9.06316	8.66688	9.54853	9.49278	8.97016
Os01g0247600|mRNA|AK109701|CDS+3'UTR	5.34111	5.44504	5.20762	5.15466	5.31212	5.27462	5.52148	5.38909	5.57403	5.13028	5.38437	5.45805	5.50864	5.57592	5.60063	5.37617	5.42612	5.38149	5.2314	5.46524	5.3401	5.40184	5.73292	5.39052
Os01g0248800|mRNA|AK062766|CDS+3'UTR	5.37545	5.10351	5.30546	5.33573	5.34111	5.40113	5.28979	5.55882	5.70059	5.4478	5.14972	5.3047	5.29742	5.32683	5.36898	6.38088	6.45138	6.84541	5.44573	5.40184	5.54094	5.50731	5.41242	5.456
Os01g0249300|mRNA|AK061748|CDS+3'UTR	6.54826	6.37184	6.33588	7.04474	6.99906	6.82951	7.30282	6.99494	6.9793	7.15116	6.9643	7.01364	5.92795	5.82924	5.70405	5.46455	5.55184	5.58095	6.47905	6.5102	6.1338	6.6132	6.69708	6.36771
Os01g0249300|mRNA|AK066274|CDS+3'UTR	5.62962	5.91538	6.18275	6.72087	6.44776	6.47685	6.39358	6.20831	6.29686	6.5928	6.15139	6.29877	5.41171	5.37188	5.58783	5.27685	5.20762	5.55248	5.93612	5.88724	6.02969	5.97169	6.02785	6.00715
Os01g0250600|mRNA|AK101880|CDS+3'UTR	5.78906	5.96191	5.58533	5.38622	5.49343	5.8382	6.04678	6.16543	5.88164	6.03336	5.72409	5.92102	5.83609	5.80935	5.74866	5.50271	5.48677	5.71668	6.0013	5.72783	5.70117	5.92696	5.71153	5.76198
Os01g0251100|mRNA|AK073778|CDS+3'UTR	6.20572	6.18729	5.74137	5.52148	5.55184	5.48677	6.29443	6.60628	6.49666	6.37655	6.46415	6.48443	5.81683	5.57592	5.76392	5.34111	5.08752	6.03445	5.83956	5.4344	5.44504	6.0404	5.37932	5.71953
Os01g0251100|mRNA|AK101781|CDS+3'UTR	6.05691	6.11371	5.9696	5.59939	5.44203	5.41453	6.27322	6.48765	6.42224	6.2927	6.35469	6.47921	5.83609	5.71868	5.6477	5.42892	5.52475	5.50271	5.82924	5.71153	5.41453	5.91488	5.67241	5.56707
Os01g0251400|mRNA|AK060341|CDS+3'UTR	5.18504	5.29361	5.20762	5.30622	5.49343	5.29284	5.45189	6.03857	5.36898	5.65582	5.35987	5.51952	5.18626	5.32683	5.33573	5.34111	5.48677	5.30689	5.37043	5.28721	5.3401	5.34111	5.20362	5.50271
Os01g0252100|mRNA|AB059621|CDS+3'UTR	6.07619	5.9346	5.79015	6.35211	6.31887	6.43826	6.02111	5.95949	5.89079	5.4478	5.76143	5.6058	5.99919	5.91438	5.98029	0.681744	7.36324	6.81797	6.34843	6.57321	6.85712	6.31037	6.51164	6.64477
Os01g0252100|mRNA|AK068737|CDS+3'UTR	7.50247	7.5882	7.44251	8.74675	8.09528	8.49077	7.73121	7.46039	7.11048	7.48098	7.05676	6.79515	7.15317	7.23792	7.34968	8.88036	9.39664	9.046	8.06056	8.18615	9.01502	7.33494	7.8624	8.53247
Os01g0252100|mRNA|AK099742|CDS+3'UTR	6.42992	6.39572	6.22408	7.30976	6.90236	7.24537	6.50044	6.42014	6.28039	6.12349	6.22086	6.05646	6.30942	6.37546	6.47635	7.53888	7.94284	7.45377	6.91225	7.14417	7.71874	6.70603	7.11756	7.38919
Os01g0252100|mRNA|AK104687|CDS+3'UTR	6.58108	6.43045	6.42713	7.11409	6.94644	7.26789	6.42657	6.42748	6.2319	6.1444	6.22086	6.1265	6.40178	6.37546	6.39662	7.76933	8.07547	7.50718	7.02395	7.27732	7.79249	6.77581	7.13285	7.49088
Os01g0252300|mRNA|AK063327|5'UTR+CDS	5.60434	5.54799	5.79015	6.53504	5.84244	5.91538	5.46455	5.50005	5.55668	5.55184	5.58158	5.54928	5.30993	5.2133	5.47847	6.05668	5.31144	5.27045	5.21641	5.51624	5.55504	5.46319	5.3426	5.32858
Os01g0253100|mRNA|AK067133|CDS+3'UTR	5.72579	5.83662	5.69111	5.41242	5.34111	5.50533	5.88062	5.89231	5.81523	5.90388	5.94517	5.67417	6.02619	5.58845	5.79989	5.69923	5.74306	5.67943	5.8773	5.63748	5.6227	6.07329	5.96287	6.22166
Os01g0253300|mRNA|D21306|5'UTR+CDS	5.57844	5.25176	5.3697	5.37261	5.24001	5.16001	6.06994	5.41383	5.40184	5.13028	5.35987	5.54928	5.29742	5.30841	5.24782	5.22659	5.38694	5.24703	5.37043	5.31933	5.2599	5.27839	5.3426	5.53449
Os01g0253400|mRNA|AK108904|CDS+3'UTR	5.30689	5.34623	5.3271	5.47914	5.58095	5.34475	5.24465	5.16815	5.33684	5.50864	5.22899	5.36825	5.30993	5.46455	5.2666	5.48677	5.44504	5.38149	5.47847	5.48385	5.6058	5.50731	5.58783	5.53449
Os01g0253600|mRNA|AK058837|CDS+3'UTR	6.18275	6.08943	6.64222	5.69401	6.27283	6.08419	6.59143	6.70373	7.15211	7.26711	6.88113	7.69731	5.78471	5.93436	5.78089	5.46455	6.01601	5.41946	5.73122	5.48385	5.49143	6.25794	5.82924	5.7776
Os01g0253800|COMBINER|CI034367|0	5.18504	5.47106	5.18081	5.03244	5.05265	5.19872	5.09917	5.04472	5.40184	5.30689	5.20362	5.16845	5.40042	5.50798	5.27994	5.59939	5.15129	5.19038	5.44573	5.06545	5.40184	5.37188	5.37932	5.27839
Os01g0253900|mRNA|AK072113|CDS+3'UTR	5.49143	5.5544	6.26308	5.71496	5.34111	5.81149	5.52932	5.45942	5.41594	5.75089	5.46455	5.59193	5.23525	5.46455	5.434	6.2309	6.1497	6.59808	5.26303	5.65582	5.37188	5.37188	5.58783	5.80151
Os01g0254000|mRNA|AK111904|CDS+3'UTR	8.64201	8.70817	8.29153	8.22895	8.32926	8.39833	7.66349	7.71126	7.57176	7.39361	7.23752	7.26964	8.55506	8.58399	8.58588	9.43996	9.38457	8.91059	8.15484	8.35761	8.7669	7.69003	8.03856	8.17999
Os01g0254000|mRNA|AK111979|CDS+3'UTR	8.79512	9.05175	8.71046	8.34987	8.54186	8.76265	7.67606	8.00229	7.78075	7.54335	7.53352	7.47067	8.8263	8.93275	9.04106	9.62862	9.59017	9.24921	8.46974	8.56742	9.05175	7.96785	8.33046	8.58465
Os01g0254000|mRNA|AK119548|CDS+3'UTR	8.49977	8.61346	8.27661	8.00847	8.15844	8.37202	7.56573	7.73671	7.53271	7.31983	7.14746	7.1984	8.3595	8.41543	8.52912	9.34835	9.12449	8.81898	8.07976	8.26142	8.77747	7.55321	7.95453	8.14687
Os01g0254100|mRNA|AK111583|5'UTR+CDS	5.86214	5.9791	5.53384	5.89028	6.22448	6.08419	6.01089	6.03857	5.67535	5.75089	5.38437	5.59193	5.86369	5.9532	5.97217	7.5319	7.4432	7.54447	6.1031	6.25995	6.32413	6.0833	6.32824	6.36771
Os01g0254200|mRNA|AK121256|CDS+3'UTR	6.88828	6.63513	6.86075	7.11409	7.08183	6.6904	7.21995	7.38892	7.32453	7.84283	7.58632	7.22065	6.43306	6.47195	6.26269	6.47871	7.09773	6.55958	6.6132	6.60087	6.62158	7.1689	7.169	7.13328
Os01g0254900|mRNA|AK068204|CDS+3'UTR	6.67269	6.54971	6.62238	6.42119	6.44776	6.97174	6.54332	6.55195	6.93023	6.42783	6.58593	6.82262	6.73238	6.47195	6.85609	8.11569	8.27598	8.52366	6.63222	6.68519	6.95018	6.93886	6.88841	7.30669
Os01g0256400|mRNA|AK107950|CDS+3'UTR	7.27606	7.34522	7.49088	6.76976	6.57163	6.96189	6.68578	6.85453	6.81076	6.84053	6.41908	6.68125	7.57973	7.57432	7.51938	6.87985	6.10631	7.00726	6.38928	6.36041	6.39572	6.41204	6.42154	6.42957
Os01g0256500|mRNA|AF022734|5'UTR+CDS	9.53975	9.64963	8.24782	5.78362	5.61476	5.70463	6.51575	8.01487	5.76641	5.59255	5.27839	5.41242	11.7288	11.8884	12.039	6.30677	5.60434	6.16124	6.54348	7.02557	7.37425	5.58533	5.46455	5.63083
Os01g0256500|mRNA|AK069098|5'UTR+CDS	8.41005	8.34514	7.5957	5.69401	5.31212	5.50533	6.04678	7.11366	5.63143	5.50864	5.52083	5.40001	10.4669	10.6033	11.0337	5.62962	5.40818	5.55248	6.03353	6.38713	6.81223	5.3271	5.3426	5.456
Os01g0256500|mRNA|AK119698|5'UTR+CDS	9.19162	9.04918	8.05735	5.52148	5.39052	5.27462	6.45596	7.64478	5.75588	5.63325	5.4103	5.51952	11.3605	11.4234	11.9013	6.05668	5.78143	6.03445	6.27904	6.91987	7.36129	5.58533	5.67241	5.40818
Os01g0256500|mRNA|AY072712|CDS+3'UTR	9.33393	9.38644	8.35898	5.56707	5.68936	5.37932	6.48999	7.69465	5.61782	5.59255	5.52083	5.54928	11.5277	11.5631	12.1087	5.39052	5.44504	6.03445	6.36588	6.84593	7.4432	5.6172	5.46455	5.37617
Os01g0256500|mRNA|U46138|CDS+3'UTR	9.87059	9.96473	8.51661	5.58408	5.29208	5.8382	6.67637	8.18263	5.72868	5.46592	5.68936	5.57592	12.1087	12.294	12.3336	6.18935	5.78143	5.84741	6.56482	7.31411	7.60609	5.34111	5.43056	5.50271
Os01g0256600|mRNA|AK063884|CDS+3'UTR	7.48636	7.46165	7.40413	5.71496	6.59268	6.18812	7.07494	7.13307	7.33009	6.71939	6.86832	7.19479	7.15683	7.01181	6.96213	6.89644	6.31377	7.03216	6.24399	5.93808	6.11479	6.46517	6.056	6.09696
Os01g0256600|mRNA|AK099373|CDS+3'UTR	7.74951	7.72945	7.98605	6.49833	6.55035	6.72348	7.42213	7.36272	7.84098	7.18903	6.99116	7.5823	7.66853	7.37307	7.51486	6.99163	6.90675	7.38307	6.56482	6.27826	6.27516	6.74717	6.43045	6.31755
Os01g0256800|mRNA|AK111789|CDS+3'UTR	5.24465	5.47106	5.27994	5.42752	5.31212	5.93906	5.62901	5.59784	5.54349	6.10047	5.4103	5.71153	5.37116	5.58845	5.63385	5.86858	5.33498	5.30689	6.05465	6.00294	5.80689	6.40249	5.9319	5.93288
Os01g0258100|mRNA|AK073329|UTR	5.7776	5.62331	5.50864	5.52148	5.31212	5.44986	5.48811	5.38909	5.22659	5.34623	5.43649	5.31437	5.57529	5.56137	5.66769	5.86858	5.70232	6.23703	5.89028	5.76143	6.17528	5.56961	5.62962	5.61537
Os01g0258600|COMBINER_EST|CI461665|6	5.66709	5.78471	5.52475	5.29208	5.36825	5.29284	5.48811	5.47981	5.33684	5.2646	5.38437	5.42892	5.6477	5.57592	5.63385	5.54928	5.24318	5.36425	5.66413	5.28721	5.32533	5.41453	5.30917	5.05831
Os01g0258700|mRNA|AK111633|CDS+3'UTR	7.4091	7.53304	7.40625	8.57177	8.64665	9.16465	7.7393	7.89225	7.57176	7.62367	7.91757	7.61778	7.75857	7.63476	7.84033	8.77918	8.7669	9.17719	8.86441	8.84488	8.76913	8.80729	8.90693	9.19162
Os01g0258700|mRNA|AK111727|CDS+3'UTR	7.19738	7.18934	7.34614	8.42486	8.41049	9.02598	7.75313	7.46658	7.46488	7.63913	7.53352	7.6007	7.25849	7.22972	7.69003	8.46015	8.35486	9.0811	8.45238	8.35847	8.70462	8.36871	8.44581	9.03453
Os01g0258700|mRNA|AK111903|CDS+3'UTR	5.6477	5.67241	5.57592	5.89028	6.22448	6.10463	5.76696	5.91538	5.86214	5.84897	5.79935	5.80474	5.68177	5.53449	5.69459	6.41522	6.42084	5.94053	6.21075	6.17445	6.12478	6.37437	6.30866	6.3615
Os01g0258700|mRNA|AY573063|CDS+3'UTR	6.06366	6.01786	5.90638	6.92124	7.0689	7.16541	6.35601	6.33756	6.09054	6.52968	6.15139	6.31962	6.06994	6.06949	6.19018	6.98073	7.37325	7.66898	6.73943	6.69273	7.07058	6.75359	6.95661	7.2581
Os01g0258700|mRNA|AY620413|CDS+3'UTR	7.22206	7.29756	7.13285	8.27724	8.48047	8.85428	7.53013	7.75069	7.35161	7.48098	7.6792	7.40625	7.47278	7.39316	7.54759	8.54528	8.54315	8.79866	8.67211	8.5514	8.47173	8.51498	8.55506	8.86826
Os01g0259600|mRNA|AK066193|CDS+3'UTR	6.28982	6.32413	6.08728	6.9733	6.94644	7.10648	6.52708	6.45699	6.44725	6.63313	6.64177	6.4393	6.05397	6.09124	6.17487	9.1928	9.52841	10.2843	6.53844	6.71939	7.26711	6.75359	6.78087	7.36369
Os01g0260700|COMBINER_EST|AU078770|7	6.60242	6.90866	6.73379	7.31524	7.82985	7.77471	6.73943	7.31575	6.92591	6.76562	7.43824	6.97294	6.95261	7.02733	6.86768	6.05668	6.60365	5.61231	7.7846	7.68018	7.52494	8.14602	7.86579	7.7994
Os01g0261100|mRNA|AK102361|CDS+3'UTR	7.31373	7.57223	7.1639	6.84812	6.68651	6.6904	7.84783	7.86414	7.43175	7.27732	7.2675	7.07382	6.63966	7.28148	7.01434	6.76507	7.00199	6.99494	7.356	7.21906	6.90725	6.65446	6.97174	6.73379
Os01g0261200|mRNA|AB028187|CDS+3'UTR	6.86049	6.75999	6.37474	8.41487	7.6517	7.63612	7.88247	7.07125	7.09915	8.18315	7.24715	6.94526	6.3751	6.24319	6.33234	7.69861	7.57358	7.47886	7.47675	7.55008	7.74287	7.22377	7.33835	7.33363
Os01g0261200|mRNA|AK062259|CDS+3'UTR	7.0258	6.87832	6.59143	8.66953	7.80852	7.70377	7.98004	7.31575	7.2634	8.33761	7.2675	7.15317	6.61351	6.50872	6.64912	7.95782	7.6314	7.64478	7.70327	7.6368	8.08797	7.46665	7.4432	7.68405
Os01g0261200|mRNA|AK102808|CDS+3'UTR	6.82028	6.66753	6.49417	8.46015	7.46005	7.5229	7.76933	6.95455	6.9793	8.18315	6.95467	6.88447	6.1573	6.14419	6.27069	7.73958	7.33317	7.57432	7.29859	7.2631	7.68813	7.06284	7.25928	7.27496
Os01g0262500|mRNA|AK071545|CDS+3'UTR	5.45051	5.19188	5.21883	5.43995	5.52148	5.48677	5.33275	5.1912	5.34843	5.28072	5.30689	5.40001	5.29742	5.7098	5.41524	6.79974	7.02825	7.06924	5.43195	5.31933	5.50798	5.52148	5.48049	5.69401
Os01g0262700|mRNA|AK100901|CDS+3'UTR	6.03336	6.06949	5.94395	5.43995	5.95514	5.65284	6.46483	6.49533	6.40679	6.07753	5.87244	6.32726	5.91662	5.89332	5.91538	5.37617	5.20762	5.50271	5.89028	5.81149	5.88977	6.12994	5.84897	5.66295
Os01g0263300|mRNA|AK102117|CDS+3'UTR	5.40676	5.19188	5.14972	5.17262	5.44203	5.23602	5.46455	5.50005	5.41594	5.30689	5.58158	5.68936	5.30993	5.50798	5.47847	5.66354	5.38694	5.46319	5.55946	5.44986	5.58783	5.60063	5.46455	5.46903
Os01g0264400|mRNA|AK107988|CDS+3'UTR	5.71668	5.70059	5.79015	5.52148	5.58095	5.27462	5.40605	5.38909	5.31287	5.50864	5.27839	5.40001	5.65939	5.62658	5.56264	5.62962	5.30167	5.3271	5.63022	5.51624	5.50798	5.34111	5.3426	5.43995
Os01g0264500|mRNA|AK062518|CDS+3'UTR	6.71464	6.86036	6.60951	5.43995	5.95514	6.42242	6.12736	6.38749	6.09054	6.10047	6.06949	6.22106	6.23489	6.10047	6.17487	5.37617	5.52475	5.2314	5.63022	5.48385	5.40184	5.92696	5.71153	5.76198
Os01g0264700|mRNA|AK071712|CDS+3'UTR	7.46948	7.73266	7.34614	6.86101	6.48966	6.45138	6.14148	5.99825	6.18275	6.22889	6.01042	5.98029	7.54033	7.47895	7.49673	6.47871	6.23449	5.84741	6.74606	6.5575	6.90173	6.44207	6.82448	6.88968
Os01g0265000|COMBINER_EST|CI053516|0	5.6477	5.73122	5.61353	5.45257	5.24001	5.30917	5.55504	5.61476	5.6477	5.2646	5.20362	5.33721	5.55946	5.4344	5.50864	5.27685	5.40818	5.3271	5.52475	5.51624	5.44504	5.3271	5.30917	5.14038
Os01g0265200|mRNA|AK121045|CDS+3'UTR	6.76217	7.10375	6.69621	10.3427	9.61458	9.98042	7.52461	7.73213	7.40187	7.71229	7.9765	7.11102	7.08471	7.09454	8.00486	12.1895	12.507	12.9604	10.3318	10.3812	11.2756	9.64759	10.3214	10.9389
Os01g0265700|mRNA|AK111252|CDS+3'UTR	5.67417	5.49477	5.40818	5.59939	6.34103	5.93906	5.8382	5.80259	5.99731	5.98314	5.91139	5.96888	5.77651	5.66532	5.83188	5.66354	5.70232	5.75838	6.26308	6.28867	6.01972	5.95175	6.21359	6.07753
Os01g0265900|COMBINER_EST|CI076589|3	6.8365	6.62603	6.49417	6.00247	5.68936	5.52214	6.08877	6.13871	6.09054	5.50864	6.22086	6.02619	6.10675	5.82056	5.94883	5.30841	5.15129	5.13028	5.37043	5.38437	5.32533	5.34111	5.77431	5.3606
Os01g0266100|mRNA|AK063246|CDS+3'UTR	5.57844	5.69546	5.68119	5.97217	5.31212	5.96046	5.37116	5.31858	5.52475	5.6757	5.58158	5.42892	5.92795	6.02619	5.81577	5.42892	5.78143	6.19894	5.43195	5.54928	5.32533	5.49143	5.69227	5.43995
Os01g0266400|mRNA|AK121188|CDS+3'UTR	6.61336	6.46177	7.1639	6.94571	7.22055	8.19132	5.64049	6.19018	5.95514	5.50864	6.01042	5.54928	8.59566	8.68704	8.30462	9.12558	8.79765	8.16471	8.97382	8.6194	8.4587	8.13071	7.62512	8.06414
Os01g0266500|mRNA|AK101084|CDS+3'UTR	5.76143	5.82712	5.65069	5.56707	5.29208	5.48677	6.44173	6.09124	6.40679	5.90388	5.79935	6.06434	5.82712	5.82056	5.89937	5.73744	5.44504	5.84741	6.1031	6.15393	5.95756	6.24869	6.02785	6.2424
Os01g0266600|mRNA|AK058396|CDS+3'UTR	7.87909	7.74542	8.01951	5.65129	5.39052	5.37932	6.64627	6.08019	6.56482	6.12349	5.6483	6.40178	7.64046	7.7894	7.2675	5.35841	5.22659	5.15045	5.66413	5.58533	5.49143	5.30993	5.41242	5.30993
Os01g0266600|mRNA|AK069749|CDS+3'UTR	7.90237	7.91363	8.06921	5.53579	5.65069	5.48677	6.63313	6.01647	6.67608	6.22889	5.87244	6.54874	7.48686	7.71576	7.54294	5.2599	5.35064	5.41946	5.20199	5.51624	5.58783	5.30993	5.55248	5.26303
Os01g0267100|mRNA|AK105155|CDS+3'UTR	11.4995	11.3094	11.5161	10.9389	11.4251	10.2077	9.96473	10.8089	10.0759	9.31866	11.3094	8.83986	10.279	10.2464	9.93277	10.374	10.6068	10.5127	9.8022	10.063	9.96841	9.60329	9.94569	9.59447
Os01g0267900|COMBINER_EST|AU184694|7	6.193	5.96191	6.17445	6.20654	6.14716	6.00622	6.23703	6.50276	6.65376	6.56435	6.41908	6.70977	5.77651	5.62658	5.56264	5.37617	5.31144	5.30689	5.57718	5.41594	5.24239	5.93906	5.56961	5.56707
Os01g0268300|mRNA|AK058666|CDS+3'UTR	6.24928	6.12349	5.92647	5.46524	5.49343	5.60765	5.82712	5.89231	5.88164	5.96912	5.68936	5.82712	5.87192	5.93436	6.05578	5.59939	5.52475	5.67943	5.73122	5.63748	5.65344	5.8732	5.82924	5.71953
Os01g0268600|COMBINER_EST|CI122564|6	5.26892	5.50798	5.51952	5.69401	5.49343	5.60765	5.14887	5.47981	5.31287	5.19718	5.52083	5.11432	5.48251	5.2133	5.33573	5.44504	5.46455	5.10738	5.37043	5.37116	5.35327	5.37188	5.37932	5.34401
Os01g0269000|mRNA|AK068875|CDS+3'UTR	6.83162	6.767	6.82925	5.89028	6.44776	6.45138	6.5473	6.5672	6.57084	6.46755	6.46415	6.45904	6.78265	6.86369	7.14565	7.7276	7.38892	7.85791	6.34843	6.67725	7.17934	6.42888	6.51164	6.78428
Os01g0270000|COMBINER_EST|Os01g0270000|8	5.67417	5.71496	5.55859	5.52148	5.39052	5.46592	5.33275	5.43649	5.30167	5.55184	5.52083	5.3047	5.61353	5.58845	5.53708	5.57403	5.37116	5.30689	5.63022	5.28721	5.46319	5.58533	5.37932	5.66295
Os01g0270100|mRNA|AK073275|CDS+3'UTR	11.2629	11.47	11.1623	7.2725	6.59268	6.99116	7.98004	7.53466	7.61031	6.12349	6.22086	6.00715	10.9877	11.3139	10.7651	7.98004	8.11775	8.07314	7.61	8.05735	7.95535	7.06284	7.33195	7.19943
Os01g0270100|mRNA|AK104155|CDS+3'UTR	9.27816	9.48662	9.60093	6.25814	5.68936	6.43826	6.77653	6.44518	6.76341	5.80259	5.25378	5.74866	9.35504	9.82483	9.70351	7.19129	7.09773	7.40342	6.5775	6.85336	7.17425	6.24101	6.45138	6.63313
Os01g0270100|mRNA|AK119511|CDS+3'UTR	10.798	11.547	11.7922	7.394	6.6132	7.21664	7.96011	7.3667	7.84972	6.10047	5.87244	6.19894	11.0151	11.1774	11.2127	7.82447	8.03982	8.21459	7.68536	7.9079	8.22341	6.99823	7.15747	7.42549
Os01g0270300|mRNA|AK060365|CDS+3'UTR	5.7029	5.71496	5.51952	5.47914	5.31212	5.41453	6.43062	5.99825	6.03445	6.12349	5.52083	6.00715	5.79611	5.80043	5.63385	5.57403	5.44504	5.48251	6.82408	6.52414	6.27516	6.37437	6.13487	6.20674
Os01g0270300|mRNA|AK101508|CDS+3'UTR	6.1111	5.96191	5.82924	5.45257	5.52148	5.58533	7.40421	6.74857	6.56482	6.47635	6.17378	6.29877	6.21884	6.02619	6.04131	5.86858	5.55184	5.52541	7.73072	7.44603	7.03124	7.11316	6.82448	6.76082
Os01g0270300|mRNA|AK103467|CDS+3'UTR	5.97169	5.74306	5.71038	5.55248	5.55184	5.54478	6.79027	6.42748	6.3427	6.21803	5.68936	5.98853	5.99919	5.76088	5.75588	6.55734	5.37116	5.61231	7.33382	6.93842	6.51871	6.71939	6.51164	6.41522
Os01g0271000|mRNA|AK071543|CDS+3'UTR	6.54826	6.3751	6.62238	5.52148	6.11718	5.89028	6.06994	6.08019	6.14546	6.00786	6.04177	5.86781	6.35359	6.39608	6.1228	5.82481	6.1497	5.52541	6.0013	5.989	5.99895	5.88927	5.8642	5.78852
Os01g0271200|mRNA|AK073797|CDS+3'UTR	5.49143	5.53773	5.34623	5.63264	5.95514	5.70463	5.50731	5.6477	5.51232	5.84897	5.52083	5.42892	5.37116	5.35621	5.46387	5.34111	5.44504	5.38149	5.46319	5.91388	5.86265	5.68294	5.88113	6.10588
Os01g0271400|COMBINER_EST|CI470221|6	5.76143	5.69546	5.44272	5.24545	5.49343	5.18081	5.73405	5.7787	5.58658	5.50864	5.49143	5.68936	5.59939	5.62658	5.81577	5.82481	5.33498	5.50271	5.40113	5.58533	5.37188	5.52148	5.55248	5.59939
Os01g0271500|mRNA|AK062561|CDS+3'UTR	5.8264	5.79665	5.69111	5.86265	6.11718	6.08419	5.77431	5.93808	5.86214	5.9319	5.94517	6.00715	5.75643	5.76088	5.76392	6.64987	7.43416	7.05653	5.68177	5.90056	6.2422	5.63325	5.6483	6.09696
Os01g0273100|mRNA|AK105320|CDS+3'UTR	6.33011	6.04587	6.69026	5.26303	5.24001	5.14292	5.91139	6.17378	6.39	5.28072	5.46455	5.41242	5.68177	5.41735	5.35064	5.73744	5.40818	5.50271	5.3518	5.38437	5.49143	5.49143	5.56961	5.55248
Os01g0273800|mRNA|AK109645|CDS+3'UTR	6.96141	6.53925	6.47669	5.47914	5.99137	5.91538	8.94279	9.11195	8.81177	6.42783	6.35469	6.59342	6.87832	6.77416	7.4792	5.69923	6.10631	6.33495	9.52226	9.63035	10.3255	8.20452	8.06788	8.45084
Os01g0274100|COMBINER_EST|Os01g0274100|8	6.01972	5.858	5.86781	5.97217	5.46524	5.73179	7.30282	7.63612	7.10473	5.96912	6.06949	5.81683	5.88113	5.97981	6.10047	5.86858	6.38749	6.27361	7.75926	7.97855	8.30698	6.71939	6.76825	6.89433
Os01g0274800|mRNA|AK107461|CDS+3'UTR	5.90237	5.86987	5.71782	5.41242	5.24001	5.48677	6.02111	5.66295	5.68994	5.46592	5.52083	5.71153	5.50864	5.74306	5.79989	5.48677	5.44504	5.30689	5.32309	5.51624	5.49143	5.43195	5.71153	5.46903
Os01g0275300|mRNA|AK058411|UTR	5.56961	5.89382	5.71782	5.67241	5.99137	5.41453	6.64627	6.58029	6.7522	6.51871	6.35469	6.30828	5.55946	5.69691	5.76392	5.50271	5.17095	5.61231	6.02296	6.33234	6.12478	6.07329	6.16124	6.01601
Os01g0275600|mRNA|AK061675|CDS+3'UTR	9.40112	9.45737	9.10605	8.0566	7.99907	7.87935	9.76808	9.71078	9.55146	8.57081	8.34607	8.70462	8.91583	9.21386	8.92498	6.44828	6.1497	6.65446	8.09163	8.64761	8.70974	7.657	7.72488	7.79516
Os01g0275600|mRNA|AK064813|CDS+3'UTR	9.61458	10.0387	9.91561	8.63037	8.18599	8.29459	9.99764	10.1926	10.2165	9.0186	8.63575	9.27701	9.51481	9.74127	9.45243	6.44828	6.77169	6.76109	8.48714	8.94279	9.34184	7.96081	8.06788	8.33525
Os01g0275600|mRNA|AK121307|CDS+3'UTR	10.3349	10.6253	10.4096	8.76224	8.48885	8.47522	10.445	10.8315	10.8487	9.1731	9.09779	9.46769	9.83284	9.92169	9.74667	6.74662	6.80898	6.98073	8.81426	9.39042	9.55146	8.25341	8.45183	8.55506
Os01g0276000|mRNA|AK058917|CDS+3'UTR	7.49581	7.54705	7.49088	8.2949	8.69008	8.18429	9.01183	9.164	9.3559	9.57576	9.36436	9.69609	6.9306	6.82938	6.46789	6.2309	5.70232	6.53553	7.68266	7.59927	7.23372	8.05735	7.82735	7.41692
Os01g0276000|mRNA|AK119715|CDS+3'UTR	8.76159	8.70677	8.91938	9.2947	9.50131	9.36714	10.081	10.0106	10.587	10.7534	10.3145	10.8998	7.9873	7.86984	7.61077	7.34522	7.49831	8.16069	8.72217	8.83092	8.3743	9.35407	9.16894	8.61624
Os01g0276000|mRNA|AK122128|CDS+3'UTR	8.6883	8.71924	8.97088	9.324	9.47134	9.31623	10.0119	10.0448	10.6555	10.6854	10.3427	10.9824	7.96242	7.53723	7.71657	7.32397	7.4542	8.13919	8.72812	8.73327	8.3743	9.23596	9.1087	8.66361
Os01g0276100|mRNA|AK059596|CDS+3'UTR	6.35469	6.36807	6.40767	5.43995	5.49343	5.52214	5.9314	5.75588	6.08197	6.18729	6.04177	5.98853	6.05397	5.88724	6.08419	5.82481	5.42612	5.84741	5.93612	5.69227	5.82322	6.01786	5.71153	5.86987
Os01g0276300|mRNA|AK108165|CDS+3'UTR	7.46276	7.70348	7.01375	5.50798	5.49343	5.48677	5.76088	5.6477	5.55668	5.50864	5.72409	5.76032	8.07169	8.44581	8.11775	5.96287	5.22659	5.50271	5.52475	5.90056	5.63748	5.68294	5.53384	5.43995
Os01g0276500|mRNA|AK061002|CDS+3'UTR	7.06831	6.81397	7.20585	7.30069	7.41815	7.33046	7.31524	7.06262	7.31354	7.69731	7.32943	7.75999	6.3751	6.40249	6.38358	5.86858	5.70232	6.76109	6.27322	6.5102	6.37111	6.72362	6.92764	6.60288
Os01g0276500|mRNA|AK099335|CDS+3'UTR	7.24606	7.10604	7.19615	7.21906	7.43451	7.38892	7.50999	7.26437	7.36342	7.70897	7.38226	7.61376	6.55846	6.61136	6.40909	6.01089	6.60365	6.6178	6.61852	6.83202	6.37111	7.20473	7.26652	6.63996
Os01g0276700|mRNA|AK059579|CDS+3'UTR	5.30689	5.49477	5.40818	5.29208	5.39052	5.34475	5.49516	5.6477	5.22659	5.22068	5.22899	5.3047	5.77651	5.6757	5.89028	5.59939	5.30167	5.61231	6.27904	6.07441	5.83609	6.11262	5.30917	6.29078
Os01g0276700|mRNA|AK100799|CDS+3'UTR	5.87551	5.75643	6.06994	5.4921	5.55184	5.44986	5.63325	6.01647	5.434	5.50864	5.79935	5.26967	6.58468	6.37546	6.46789	6.10675	5.44504	6.19894	6.90449	6.67725	6.37111	6.57498	6.04268	6.65491
Os01g0276700|mRNA|AK103164|CDS+3'UTR	5.92894	5.80581	5.61353	5.34623	5.36825	5.37932	5.55504	6.15688	5.51232	5.50864	5.46455	5.76032	6.60334	6.46517	6.5352	5.96287	5.44504	5.84741	6.96124	6.70176	6.4698	6.52708	6.07262	6.71939
Os01g0276800|mRNA|AK062536|5'UTR+CDS	6.45549	6.11067	6.60951	6.2309	6.17337	5.93906	6.21399	6.08019	6.47702	6.34103	6.52708	6.37401	6.06051	5.74306	5.76392	5.59939	5.96672	5.28721	5.91438	6.05465	5.86265	6.0833	6.20017	5.89079
Os01g0277500|mRNA|AK066984|CDS+3'UTR	5.40676	5.34623	5.40818	5.63264	5.49343	5.58533	5.20117	5.24318	5.46455	5.50864	5.55184	5.6058	5.41171	5.49143	5.1927	5.37617	5.30167	5.50271	5.33936	5.38437	5.43195	5.34111	5.5169	5.50271
Os01g0278000|COMBINER_EST|AU172536|6	8.83668	9.00568	7.60371	8.42486	6.90236	6.62573	8.53398	7.70363	6.49666	8.58013	7.50586	6.5174	8.23516	7.96201	8.25266	7.81246	7.00199	6.53553	7.96081	7.56027	7.61724	8.03913	7.80386	7.71629
Os01g0278900|mRNA|AK120429|CDS+3'UTR	5.57844	5.57277	5.4921	5.61537	5.55184	5.60765	6.04678	6.102	6.09054	5.81897	6.06949	5.95175	5.38365	5.50798	5.46387	5.48677	5.50533	5.46319	5.55946	5.41594	5.17428	5.56961	5.53384	5.40818
Os01g0279200|mRNA|AK103258|CDS+3'UTR	5.82056	5.858	5.57592	5.3606	5.65069	5.56137	6.01089	6.1111	5.82712	6.10047	5.68936	5.85904	6.10675	6.01601	6.20742	6.10675	6.27671	6.38928	6.12779	5.76143	6.18605	5.91488	6.10047	6.11197
Os01g0279300|mRNA|AK058646|CDS+3'UTR	7.81794	7.80048	7.54576	8.48931	7.96034	8.02185	8.04978	8.02716	8.17004	7.87566	7.98069	8.15151	7.32819	7.44448	7.41086	6.58155	7.13285	7.18138	8.06056	8.01184	8.08527	7.95253	7.9157	7.88037
Os01g0279800|mRNA|AK061114|CDS+3'UTR	5.97169	6.12736	5.90638	5.47914	6.056	5.50533	6.13465	6.29724	6.31113	6.01949	6.12392	6.191	6.28713	6.19444	6.17487	5.52475	5.37116	5.61231	5.69691	6.00294	5.78034	6.12236	5.99731	6.26269
Os01g0280000|mRNA|AK062026|CDS+3'UTR	6.11718	6.22689	6.16585	6.11934	6.42504	6.61489	5.9314	6.05826	6.19018	6.0677	5.94517	6.1742	6.18151	6.35505	6.40909	7.74493	7.77737	8.15421	6.13551	6.30772	6.48899	6.2309	6.18729	6.40178
Os01g0280000|mRNA|AK103348|CDS+3'UTR	6.16124	6.2879	5.98836	6.72087	6.44776	6.57935	6.17736	5.88164	6.08197	6.00786	6.01042	6.06434	6.24141	6.19444	6.3615	8.12658	8.05338	8.33761	6.51329	6.51805	6.43896	6.29328	6.49016	6.39125
Os01g0280200|COMBINER|CI440648|6	5.60434	5.6172	5.71038	5.86265	6.11718	6.10463	5.46455	5.61476	5.58658	5.71496	5.4103	5.23261	5.52148	5.57592	5.434	6.05668	5.87192	5.98853	5.57718	5.69227	5.73405	5.56961	5.46455	5.61537
Os01g0280400|COMBINER_EST|CI042138|0	5.7776	5.91538	5.77136	5.4921	5.44203	5.52214	5.86007	5.8264	5.95514	5.69575	6.09674	5.8382	5.59939	5.44849	5.56264	5.82481	5.44504	5.48251	5.77596	5.4344	5.84968	5.69691	5.58783	5.8264
Os01g0281100|mRNA|AK109672|CDS+3'UTR	5.55795	5.57277	5.42612	6.44155	6.76109	5.8642	5.56961	5.61476	5.7787	5.71496	6.19894	5.76032	5.456	5.53449	5.61353	5.57403	5.63325	5.46319	5.30689	5.58533	5.50798	5.55248	5.73292	5.66295
Os01g0281400|COMBINER_EST|CI520225|2	6.81664	6.64957	6.86075	7.13756	6.53001	8.27661	6.62466	6.56053	6.88968	6.77927	6.95467	6.56228	6.82964	6.8186	6.6035	5.52475	5.78143	5.6471	6.74606	6.68519	6.66448	6.96237	6.88164	6.64972
Os01g0282800|mRNA|AK065323|CDS+3'UTR	7.28358	7.08493	7.97549	7.70889	8.242	8.17036	7.98605	8.90394	9.15693	7.79583	8.32986	8.49657	6.4393	6.11848	6.46789	7.12878	7.16848	6.16124	6.80566	6.75387	6.20201	6.70603	6.58906	5.95199
Os01g0282800|mRNA|AK122127|CDS+3'UTR	5.93499	5.81897	6.21642	5.80935	5.80474	6.21965	6.45309	7.05073	7.02963	6.18729	6.90311	6.69893	5.67241	5.64049	5.74866	5.27685	5.44504	5.46319	5.52475	5.67417	5.13871	5.66828	5.37932	5.40818
Os01g0282800|mRNA|X78142|CDS+3'UTR	6.99597	6.74606	7.47431	7.45343	7.93212	7.80356	7.8219	8.46015	8.764	7.60532	7.95235	8.17549	6.01647	5.91438	6.07151	7.0486	6.87432	5.75838	6.37329	6.62949	6.10544	6.29328	6.55067	5.98853
Os01g0283100|mRNA|AK060908|CDS+3'UTR	8.41605	8.4687	8.54528	8.2949	8.08047	8.28637	8.04394	8.10955	8.06737	8.04152	8.01922	7.92243	8.17237	8.32512	7.92865	7.0062	7.34411	6.80365	7.67861	7.78305	7.33534	7.76468	7.67537	7.34039
Os01g0283100|mRNA|AK071713|CDS+3'UTR	8.23982	8.34138	8.49371	7.53723	7.6431	7.72005	7.93516	7.74736	7.79181	7.56051	7.53352	7.48115	8.01792	8.06625	7.94284	6.55734	6.73029	6.38928	7.26594	7.49614	6.91325	7.07371	7.27994	6.96261
Os01g0283100|mRNA|AK104205|CDS+3'UTR	8.33227	8.49567	8.57598	8.19719	8.208	8.30582	8.00322	8.07483	8.08527	7.95453	8.0867	7.90365	8.11461	8.32197	8.00486	6.89644	7.34411	7.05653	7.73587	7.85228	7.43018	7.74999	7.74437	7.42549
Os01g0283300|mRNA|AK068117|CDS+3'UTR	5.6477	5.44504	5.52475	5.73687	5.29208	5.36498	5.37116	5.3426	5.38365	5.43056	5.52083	5.38149	6.18812	6.43288	6.36971	5.29208	5.40818	5.50271	5.43195	5.41594	5.49143	5.3855	5.3426	5.30993
Os01g0283300|mRNA|AK104498|CDS+3'UTR	5.57844	5.30993	5.4921	5.4921	5.49343	5.41453	5.26814	5.5797	5.40184	5.30689	5.33498	5.6058	6.47415	6.64672	6.72845	5.24318	5.37116	5.80151	5.32309	5.3047	5.13871	5.21722	5.5169	5.46903
Os01g0283300|mRNA|AK104803|CDS+3'UTR	5.49143	5.34623	5.29361	5.27685	5.34111	5.44986	5.30993	5.31858	5.36898	5.43056	5.22899	5.26967	6.20425	6.38928	6.69679	5.35841	5.52475	5.43995	5.5093	5.28721	5.27685	5.35621	5.37932	5.53449
Os01g0283300|mRNA|AK106177|CDS+3'UTR	5.53773	5.40113	5.79015	6.17694	5.39052	5.52214	5.33275	5.45942	5.55668	5.46592	5.30689	5.13543	6.03353	6.05961	6.50872	5.27685	5.03936	5.46319	5.18504	5.23301	5.3401	5.21722	5.2408	5.37617
Os01g0283600|COMBINER_EST|Os01g0283600|8	5.30689	5.30993	5.42612	5.71496	5.61476	6.15477	5.75089	5.3426	5.61782	5.50864	5.52083	5.6058	5.7029	5.57592	5.2666	6.72888	6.88993	6.59808	6.34029	6.08552	6.42154	6.14148	6.056	6.33048
Os01g0284700|COMBINER_EST|CI544846|6	6.14843	6.33234	6.37474	7.31524	7.46005	7.4738	7.13428	7.39361	7.45728	7.55513	7.68638	7.65251	5.99137	5.82924	5.93906	5.69923	5.66887	5.61231	6.48765	6.65376	6.16752	6.8918	7.01181	6.59622
Os01g0286600|mRNA|AB057749|CDS+3'UTR	5.66709	5.71496	5.46115	6.42119	6.83202	6.84646	6.18729	6.5274	6.14546	6.07753	6.33234	6.07441	5.67241	5.82924	5.63385	5.3271	5.24318	5.84741	6.25421	6.51805	6.60334	6.0833	6.26249	6.59622
Os01g0286900|mRNA|AK103865|CDS+3'UTR	5.56961	5.46115	5.41453	5.43995	5.46524	5.44986	5.40605	5.38909	5.41594	5.50864	5.58158	5.38149	5.89028	5.82056	5.89937	5.86858	5.63325	5.80151	5.59628	5.5319	5.75033	5.46319	5.44573	5.56707
Os01g0287400|mRNA|AK058343|CDS+3'UTR	5.18504	5.34623	5.44272	5.63264	5.49343	5.48677	5.30993	5.08616	5.40184	5.34623	5.25378	5.27994	5.26814	5.46455	5.1927	5.22659	5.44504	5.19038	5.3518	5.44986	5.3401	5.18504	5.2408	5.30993
Os01g0287700|COMBINER_EST|CI343681|0	5.57844	5.54799	5.82056	5.52148	5.39052	5.41453	5.14887	5.27045	5.49477	5.55184	5.52083	5.40001	5.41171	5.4344	5.47847	5.7787	5.40818	5.2314	5.55946	5.38437	5.46319	5.40184	5.37932	5.30993
Os01g0290000|mRNA|AK066523|CDS+3'UTR	5.52475	5.48677	5.50072	5.47914	5.52148	5.52214	5.5169	5.45942	5.6477	5.49076	5.43649	5.41242	5.74754	5.96912	5.93239	5.48677	5.42612	5.52541	5.30689	5.54928	5.46319	5.21722	5.25833	5.56707
Os01g0290000|mRNA|AK072264|CDS+3'UTR	5.51624	5.56264	5.57592	5.52148	5.26381	5.65284	5.56961	5.52148	5.46455	5.65582	5.58158	5.47377	5.97265	5.97981	6.00482	5.46455	5.70232	5.61231	5.47847	5.54928	5.43195	5.46319	5.67241	5.55248
Os01g0290000|mRNA|AK100420|CDS+3'UTR	5.59753	5.59939	5.38694	5.30622	5.34111	5.41453	5.6582	5.73122	5.70059	5.55184	5.25378	5.82712	6.24795	6.24319	6.2827	6.2309	6.10631	6.30715	5.73122	5.71153	5.92647	5.8042	5.81149	5.61537
Os01g0290000|mRNA|AK104371|CDS+3'UTR	5.51624	5.53773	5.3697	5.43995	5.55184	5.81149	5.60434	5.6477	5.58658	5.28072	5.79935	5.33721	6.42783	6.7276	6.94969	5.3271	5.78143	5.67943	5.40113	5.6227	5.30841	5.44504	5.55248	5.39052
Os01g0290700|mRNA|AK058263|CDS+3'UTR	5.86214	5.68177	5.61353	5.52148	5.95514	5.56137	5.89332	5.95949	5.7787	6.19526	5.72409	5.98853	6.55846	6.61852	6.92665	5.59939	5.96672	5.75838	6.20017	6.12994	5.99895	5.7776	6.10047	6.02619
Os01g0290800|mRNA|AK119474|5'UTR+CDS	5.47847	5.41383	5.71782	6.03336	5.55184	5.52214	5.33275	5.41383	5.27839	5.46592	5.4103	5.49076	5.3401	5.34111	5.24782	5.37617	5.26303	5.55248	5.40113	5.44986	5.38622	5.35621	5.20362	5.30993
Os01g0292200|mRNA|AK061640|CDS+3'UTR	6.33644	6.13722	5.98029	7.20725	7.09794	8.09583	6.30942	6.59342	6.52447	5.71496	5.55184	5.85904	6.18812	6.06949	6.31623	8.39074	8.90693	8.7291	7.32953	7.67228	7.67738	6.66841	7.08139	7.42178
Os01g0292200|mRNA|AK065588|CDS+3'UTR	5.91039	6.02785	5.78089	7.22952	6.94644	7.68594	6.056	6.32112	6.28982	5.83188	5.61537	5.79286	5.97265	5.96912	6.1604	7.65848	7.95044	7.91494	7.22688	7.18397	7.3004	6.66131	6.80979	7.27042
Os01g0292200|mRNA|AK068440|CDS+3'UTR	6.26308	6.14276	5.88724	7.30069	7.33556	8.06898	6.41068	6.6904	6.36771	5.71496	5.58158	5.95949	6.17253	6.21034	6.27671	8.45084	8.96562	8.72291	7.46488	7.61877	7.71526	6.71939	7.21896	7.36634
Os01g0293600|COMBINER_EST|Os01g0293600|8	5.18504	5.46115	5.44272	5.42752	5.46524	5.60765	5.20117	5.16815	5.40184	5.49076	5.52083	5.45805	5.49477	5.40464	5.4478	5.34111	6.06051	5.61231	5.43195	5.48385	5.68761	5.41453	5.43056	5.30993
Os01g0295700|mRNA|AK070333|CDS+3'UTR	5.7776	5.90056	5.86781	5.47914	5.52148	5.70463	5.56961	5.29437	5.30167	5.38694	5.52083	5.40001	5.82712	5.91438	6.05578	6.53228	6.38749	6.99494	5.7481	5.48385	5.95756	5.46319	5.67241	5.66295
Os01g0296000|mRNA|AK102480|CDS+3'UTR	5.74866	5.79665	5.4921	5.20362	5.46524	5.41453	5.61537	5.52148	5.55668	5.55184	5.6483	5.57592	5.88113	5.79096	6.02646	6.01089	5.96672	6.19894	5.46319	5.69227	5.57403	5.8042	5.55248	5.48943
Os01g0296100|mRNA|AK102400|CDS+3'UTR	5.67417	5.66591	5.65998	6.11934	5.61476	6.32576	5.65224	5.73122	5.72868	5.9319	6.15139	5.65939	5.65939	5.74306	5.63385	7.03354	7.02825	7.10549	5.93612	5.69227	5.71668	5.95175	5.89635	6.10588
Os01g0296100|mRNA|AK120194|CDS+3'UTR	6.11718	5.989	5.99825	6.17694	5.99137	6.63724	6.11761	6.11934	6.07285	6.32413	5.87244	6.22889	6.33941	6.49367	6.79434	8.00275	8.19542	8.40773	6.68709	6.70176	7.17934	6.54714	6.40053	6.8194
Os01g0296700|mRNA|AK105791|CDS+3'UTR	5.01751	5.06495	5.23185	5.23261	5.16159	5.19872	5.24465	5.31858	5.33684	5.30689	5.43649	5.42892	5.3401	5.41735	5.40113	5.40959	5.60434	5.50271	5.21641	5.37116	5.41453	5.24624	5.30917	5.30993
Os01g0297700|mRNA|AK106554|CDS+3'UTR	5.82056	5.36753	5.56961	5.4921	5.29208	5.34475	5.35064	5.55882	5.51232	5.46592	5.55184	5.33721	8.05899	7.83594	8.32298	5.37617	5.63325	5.46319	5.54478	5.37116	5.29284	5.41453	5.46455	5.43995
Os01g0299400|mRNA|AK107814|CDS+3'UTR	6.82028	6.54392	6.7821	7.394	7.3801	7.18738	7.37748	7.20575	7.53952	7.64247	7.23752	7.91912	6.30942	6.33904	6.2422	5.57403	5.74306	5.30689	6.51329	6.5575	6.32413	6.95697	7.01181	6.65491
Os01g0300200|mRNA|AK070568|CDS+3'UTR	5.18504	5.58595	5.48677	5.63264	5.41524	5.98267	5.33275	5.36898	5.30167	5.46592	5.52083	5.33721	5.3518	5.10267	5.2314	5.42892	5.48677	5.38149	5.47847	5.56707	5.49143	5.3855	5.5169	5.40818
Os01g0300600|mRNA|AK058273|CDS+3'UTR	6.02646	6.23743	6.4393	5.46524	5.61476	5.48677	6.04177	6.1111	5.86214	6.32413	5.46455	5.80474	6.46006	6.40249	6.75415	5.1912	5.57592	5.27045	5.54478	5.69227	5.90207	5.86007	5.61071	6.04222
Os01g0300900|mRNA|AK119559|CDS+3'UTR	5.51624	5.44504	5.43579	5.65129	5.61476	5.37932	5.50731	5.67687	5.434	5.17666	5.25378	5.13543	5.3401	5.14689	5.6757	5.35841	5.15129	5.3426	5.3518	5.31933	5.10498	5.60063	5.48049	5.50271
Os01g0302500|mRNA|AB028883|CDS+3'UTR	5.18504	5.23261	5.20762	5.29208	5.55184	5.30917	5.37116	5.31858	5.17262	5.28072	5.79935	5.26967	5.41171	5.44849	5.61353	5.82481	5.70232	5.50271	5.40113	5.40184	5.58783	5.6172	5.41242	5.29514
Os01g0303300|COMBINER_EST|CI477364|6	10.2709	10.5421	9.96657	5.3606	5.55184	5.48677	6.9306	6.44518	6.22327	5.2646	5.46455	5.68936	9.63616	9.89262	9.76317	5.40959	5.66887	5.67943	6.0013	6.21763	5.94639	5.50731	5.48049	5.37617
Os01g0303800|mRNA|AK060078|CDS+3'UTR	6.25755	6.11371	6.79704	6.51641	7.08183	7.41086	6.01601	6.62158	6.82554	5.83188	6.54939	6.42748	9.06473	9.06096	8.66016	5.57403	5.33498	5.52541	9.39554	9.09382	8.19759	9.43475	9.07678	9.06842
Os01g0303800|mRNA|AK121626|CDS+3'UTR	6.80701	6.50541	7.14364	6.67505	7.88786	7.92717	6.5473	7.07572	7.19738	6.10047	7.04542	6.79081	9.7824	9.82721	9.18319	5.57403	6.1497	5.55248	10.0474	9.80794	8.61624	9.99436	9.93152	9.65704
Os01g0304000|mRNA|AK121735|CDS+3'UTR	6.99597	6.99281	7.04869	6.35211	7.01352	6.61489	7.30994	7.44499	7.33835	7.46488	7.90384	7.63905	6.53812	6.25204	6.39662	5.42892	5.40818	6.03445	6.44656	6.46721	6.06434	7.13863	6.83755	6.82898
Os01g0304400|COMBINER_EST|Os01g0304400|8	5.57844	5.64049	5.80043	6.35211	5.68936	6.00622	5.99966	5.8264	5.49477	6.20694	6.17378	5.91288	5.69401	5.34111	5.66769	6.47871	5.96672	6.44034	6.80566	7.05676	6.9703	6.62543	6.64177	6.48275
Os01g0305200|mRNA|AK062385|CDS+3'UTR	5.86214	5.76475	5.63083	6.47938	6.14716	6.47685	6.68982	6.19935	6.87154	6.94397	6.99116	6.90286	6.41627	5.90337	6.10047	8.59767	9.046	9.25584	7.31429	7.71948	7.26711	7.30386	7.48378	7.55561
Os01g0305900|COMBINER_EST|Os01g0305900|8	7.01352	7.05653	6.83922	5.38622	5.84244	5.23602	5.67687	5.74418	5.6477	5.55184	5.43649	5.3477	6.92037	7.07069	6.9306	6.34103	5.78143	6.38928	5.66413	5.71153	5.6227	5.71382	5.55248	5.48943
Os01g0306400|COMBINER_EST|CI438003|6	6.82028	6.77361	6.29423	5.46524	5.52148	5.54478	6.24869	5.99825	5.96383	6.03336	5.76143	5.80474	7.33233	7.33139	7.60462	5.42892	6.23449	6.48999	7.17164	7.27308	7.10895	6.02831	6.39	6.17337
Os01g0306900|mRNA|AK107306|CDS+3'UTR	5.46455	5.48677	5.38694	5.20362	5.55184	5.37932	5.38694	5.27045	5.52475	5.38694	5.27839	5.25018	5.55946	5.6757	5.55184	6.72888	6.48006	7.4178	5.30689	5.48385	5.58783	5.49143	5.61071	5.56707
Os01g0309100|mRNA|AK102492|CDS+3'UTR	7.62015	7.85655	7.5823	7.578	7.01352	7.59772	7.02825	7.10549	7.32453	6.93195	6.88113	6.77608	6.83689	7.20453	7.17015	5.96287	6.10631	6.03445	8.41487	8.41667	8.74746	8.57238	8.7669	8.6281
Os01g0309900|mRNA|AK100627|CDS+3'UTR	5.53773	5.43056	5.27045	5.31858	5.34111	5.08819	5.52148	5.63083	5.61782	5.90388	5.33498	5.54928	5.50864	5.46455	5.69459	6.05668	5.87192	5.94053	5.71496	5.78034	5.71668	5.73122	5.62962	5.61537
Os01g0310100|mRNA|AK120868|CDS+3'UTR	5.94102	5.84845	5.59442	6.2309	6.27283	6.08419	5.96816	5.97957	5.80312	6.12349	5.91139	6.11067	5.81683	5.68936	5.88164	6.05668	5.87192	6.16124	6.09256	6.20694	6.09344	6.22166	6.30866	6.55862
Os01g0310400|COMBINER_EST|Os01g0310400|8	5.14208	5.23261	5.18081	5.52148	5.29208	5.44986	5.35064	5.50005	5.30167	5.34623	5.20362	5.42892	5.23525	5.34111	5.27994	5.40959	5.44504	5.36425	5.33936	5.28721	5.43195	5.29514	5.55248	5.20925
Os01g0310600|mRNA|AK110671|UTR	5.26892	5.38365	5.27994	5.29208	5.34111	5.16001	5.48811	5.31858	5.22659	5.34623	5.25378	5.26967	5.68177	5.74306	5.50864	6.2309	5.66887	5.55248	5.7481	5.18232	5.49143	5.49143	5.3993	5.52083
Os01g0310700|mRNA|AK120861|CDS+3'UTR	6.09696	5.858	5.80935	6.11934	6.96011	6.11977	6.53844	6.21844	6.21399	6.13465	7.01785	5.84897	6.63222	6.26191	6.12865	7.46199	7.71576	7.44286	6.3245	6.75387	6.53228	6.60334	6.83755	6.33048
Os01g0310900|COMBINER_EST|Os01g0310900|8	10.1895	9.71749	10.1321	11.5595	11.0225	11.3094	10.9904	10.5603	11.2629	11.5066	11.0017	11.2838	9.69405	9.57576	9.73597	8.98341	9.02132	9.40633	10.0743	9.89262	9.63421	10.498	10.3495	9.90068
Os01g0311700|mRNA|AK072493|CDS+3'UTR	6.03994	5.7776	5.65069	6.75471	6.88841	5.93906	5.99608	6.26465	5.80312	6.10047	7.00269	6.09054	5.54928	5.46455	5.4478	5.42892	5.70232	5.50271	5.77596	5.54928	5.75033	5.68294	5.6483	5.56707
Os01g0313300|mRNA|AJ575219|CDS	5.87551	5.94395	5.96046	6.87909	6.08728	6.57935	5.68294	5.86987	5.70059	5.73405	5.91139	5.3477	6.4393	6.55718	6.43062	7.39671	7.38892	7.29029	6.43878	6.59326	6.76631	6.12236	6.23703	6.54283
Os01g0313300|mRNA|AK111775|CDS+3'UTR	7.18985	7.02465	6.27788	7.53723	7.44251	7.76837	6.32539	6.6567	5.98694	5.89079	6.12392	5.90157	8.38633	8.15296	8.16283	9.36436	9.19063	8.97619	8.37472	8.12924	8.72254	7.9107	7.71311	8.3456
Os01g0314000|mRNA|AK102427|CDS+3'UTR	5.10058	5.19188	5.24318	5.18626	5.49343	5.19872	5.40605	5.24318	5.49477	5.08752	5.14972	5.3047	5.38365	5.46455	5.41524	5.66354	5.63325	5.30689	5.52475	5.49749	5.3401	5.46319	5.56961	5.53449
Os01g0314100|mRNA|AK067157|CDS+3'UTR	6.59143	6.66072	6.32394	5.53579	5.55184	5.70463	6.06501	5.8264	6.09054	5.98314	5.94517	6.23449	6.11631	6.12736	5.99731	5.91587	5.87192	5.3271	5.6477	5.76143	5.58783	5.88927	5.96287	5.56707
Os01g0314300|mRNA|AK104939|CDS+3'UTR	6.56324	6.94632	7.29817	6.99729	6.9338	7.00714	7.12088	7.08128	7.46068	7.41316	7.22658	7.46705	6.49367	6.61852	6.46789	5.1912	5.60434	5.30689	6.16334	6.64537	6.29763	6.70603	6.78769	6.51181
Os01g0314800|mRNA|AF323612|CDS+3'UTR	6.28982	6.1692	5.77136	5.09367	5.44203	5.30917	6.48107	5.59784	5.61782	5.6757	5.55184	5.54928	6.58984	6.61852	6.85609	5.69923	5.40818	5.6471	5.40113	5.38437	5.24239	6.07329	5.9319	5.67767
Os01g0315800|mRNA|AB167396|CDS+3'UTR	6.61336	6.8169	6.88816	6.39964	6.17337	5.44986	6.02111	5.8264	5.97504	5.80259	6.06949	5.90157	6.46006	6.55019	6.48107	5.57403	5.37116	5.43995	6.04268	6.29686	6.05018	6.27555	6.056	6.29686
Os01g0315800|mRNA|AF251077|CDS+3'UTR	6.23703	6.38749	6.54283	5.97217	5.99137	5.52214	5.88977	5.86987	5.92598	5.9319	5.83767	5.81683	6.35359	6.48006	6.33234	5.62962	5.91978	5.89332	6.3245	6.32501	5.96768	6.18729	6.11197	6.14191
Os01g0315800|mRNA|AK061857|CDS+3'UTR	6.95406	6.88968	6.5352	5.97217	6.056	5.8642	6.31774	6.102	6.01461	6.20694	5.91139	6.11067	7.1501	7.20453	7.02086	5.59939	5.57592	5.75838	6.57084	6.64537	6.37111	6.54714	6.56926	6.48966
Os01g0316800|mRNA|AK058821|CDS+3'UTR	7.8525	7.67198	8.40244	7.95129	7.78344	8.15421	7.75006	7.74409	8.19948	7.987	7.58632	8.09163	7.61031	7.84584	7.90719	6.44828	6.58139	6.19894	7.94087	7.84033	8.24306	7.65066	7.65878	7.76207
Os01g0316800|mRNA|AK119788|CDS+3'UTR	7.51889	7.50561	7.74371	7.578	7.62829	7.5813	7.36183	7.5142	7.63822	7.55513	7.47304	7.64976	7.46705	7.53417	7.61491	6.53228	5.91978	5.94053	7.78164	7.60562	7.64089	7.82252	7.65878	7.62867
Os01g0316900|mRNA|AK070437|CDS+3'UTR	6.84968	6.99917	6.18275	6.2309	6.14716	6.40873	6.6132	6.50276	6.43913	6.2927	6.46415	6.40178	7.35152	7.4261	7.15032	7.62791	7.46131	7.613	7.30994	7.40099	7.29009	7.03961	7.45352	7.19646
Os01g0317800|mRNA|AK100118|CDS+3'UTR	6.98215	7.22337	6.83922	5.37261	5.29208	5.44986	5.84949	5.70463	5.71496	5.50864	5.30689	5.6477	6.63222	6.88189	6.1604	5.22659	5.18626	5.27045	5.73122	5.48385	5.55504	5.86007	5.46455	5.94249
Os01g0317800|mRNA|AK105905|CDS+3'UTR	7.15517	7.40814	7.15475	5.61537	5.52148	5.41453	5.91139	5.83609	5.71496	5.40889	5.46455	5.67417	6.94311	7.15799	6.63785	5.17506	5.24318	5.38149	5.81577	5.69227	5.68761	5.6489	5.82924	6.07753
Os01g0318400|mRNA|AB110194|CDS+3'UTR	7.21489	7.24058	8.12469	8.57958	8.55833	9.13391	6.88189	7.62654	7.45728	6.16501	6.81263	6.1742	9.09681	9.01444	9.01183	7.88101	7.36324	7.05653	9.09958	9.08439	8.63575	8.77574	9.02509	9.04512
Os01g0319000|mRNA|AK107088|CDS+3'UTR	5.26892	5.34623	5.35841	5.4921	5.44203	5.23602	5.55504	5.41383	5.434	5.59255	5.46455	5.57592	5.73518	5.64049	5.70405	6.18935	6.23449	5.46319	5.4941	5.65582	5.46319	6.20592	5.53384	5.58408
Os01g0321300|COMBINER_EST|CI312409|1	6.08921	6.00949	5.75033	5.69401	6.11718	6.00622	6.35359	6.19018	6.24795	5.86265	6.31056	6.1742	5.68177	5.69691	5.69459	5.42892	5.18626	5.43995	6.08374	6.39412	6.20831	6.09168	5.9319	6.02619
Os01g0322700|mRNA|AK108747|UTR	5.46455	5.53773	5.44272	5.45257	5.49343	5.44986	5.20117	5.16815	5.27839	5.38694	5.4103	5.38149	5.3518	5.32683	5.35064	5.34111	5.38694	5.61231	5.63022	5.5319	5.40184	5.37188	5.3426	5.66295
Os01g0322800|mRNA|AK121409|CDS+3'UTR	5.93499	6.00365	5.71038	5.80935	6.08728	5.75755	6.25519	6.05826	6.07285	6.03336	6.26465	5.89028	5.91139	5.9532	5.6477	5.40959	5.37116	5.41946	5.57718	5.76143	5.6227	5.68294	5.91488	5.76198
Os01g0323000|mRNA|AK059381|CDS+3'UTR	5.52475	5.5544	5.38694	5.69401	5.91538	6.21965	5.50731	5.73122	5.68994	5.69575	5.4103	5.49076	5.62453	5.57592	5.56264	6.38088	6.10631	6.36224	6.06276	5.96383	6.26014	5.99514	6.11197	6.07753
Os01g0323000|mRNA|AK100396|CDS+3'UTR	5.49143	5.58595	5.35841	5.65129	5.99137	5.93906	5.55184	5.61476	5.49477	5.90388	5.72409	5.49076	5.6477	5.60186	5.6757	6.79974	6.79108	6.63664	6.22889	6.25995	6.37111	6.07329	6.16124	6.32488
Os01g0323600|mRNA|AK071516|CDS+3'UTR	6.84132	6.82461	6.57829	7.91039	7.87566	7.37425	7.21206	7.19636	6.81967	7.80287	7.7674	7.41157	6.26308	6.33011	6.27671	6.01089	5.44504	5.89332	6.91225	6.84593	6.40873	7.56067	7.29821	7.19943
Os01g0323600|mRNA|U82833|CDS+3'UTR	9.03281	9.17645	8.59493	9.27353	8.92892	8.54186	8.86695	9.03161	8.63037	9.15407	8.82943	8.8676	8.40462	8.45238	8.44126	6.44828	6.68866	6.7881	9.09958	8.68011	7.75423	9.49489	9.19437	9.03281
Os01g0326100|mRNA|AK062793|UTR	5.49143	5.44504	5.52475	5.83609	5.68936	5.70463	5.28979	5.31858	5.46455	5.43056	5.30689	5.54928	5.20362	5.32683	5.31287	5.30841	5.15129	5.3271	5.41453	5.41594	5.24239	5.40184	5.41242	5.46903
Os01g0327000|mRNA|AK121616|CDS+3'UTR	5.45051	5.30993	5.45051	5.43995	5.49343	5.75755	5.65224	5.55882	5.33684	5.43056	5.30689	5.40001	6.26308	6.02619	6.19018	5.44504	5.37116	5.46319	5.4941	5.25097	5.3401	5.46319	5.46455	5.40818
Os01g0327100|mRNA|AK070715|CDS+3'UTR	5.37545	5.50798	5.74137	6.11934	5.91538	5.56137	5.43649	5.50005	5.31287	5.43056	5.43649	5.42892	5.38365	5.19389	5.31287	5.59939	5.50533	5.24703	5.55946	5.3047	5.6058	5.27839	5.58783	5.40818
Os01g0327500|mRNA|AK107756|CDS+3'UTR	5.35841	5.29361	5.55859	5.78362	5.29208	5.44986	5.14887	5.27045	5.30167	5.36898	5.33498	5.20199	5.20362	5.24465	5.27994	5.12171	5.38694	5.41946	5.21641	5.25097	5.17428	5.40184	5.5169	5.3606
Os01g0328400|mRNA|AK061988|CDS+3'UTR	10.0448	9.76317	9.99436	8.79512	9.16465	8.82558	10.1788	10.2558	10.3812	10.3619	10.165	10.4022	8.0527	8.03373	7.79516	5.73744	5.55184	5.41946	8.39393	8.26142	7.24346	8.81097	8.39195	7.96881
Os01g0328500|mRNA|AK058517|CDS+3'UTR	5.6477	5.6757	5.50072	5.53579	5.72726	5.56137	5.78252	5.89231	5.85021	5.95635	5.91139	5.84897	5.55946	5.37188	5.57718	5.86858	5.70232	5.52541	5.76032	5.65582	5.71668	6.09168	6.02785	6.16501
Os01g0328700|mRNA|AK066632|CDS+3'UTR	7.31373	7.20575	7.4372	6.3751	6.27283	6.36807	6.65953	6.89997	7.00574	6.61581	6.75665	6.81797	6.24795	6.35505	6.35564	5.82481	5.37116	5.89332	6.06276	6.12994	5.91438	6.33384	6.32824	6.1497
Os01g0329000|mRNA|AK071961|CDS+3'UTR	5.18504	5.27462	5.18081	5.43995	5.34111	5.34475	5.69944	5.31858	5.75588	5.49076	5.30689	5.74866	5.37116	5.49143	5.63385	5.44504	5.78143	6.03445	5.44573	5.6227	5.58783	5.43195	5.56961	5.46903
Os01g0329400|mRNA|AK062175|CDS+3'UTR	5.73292	5.84845	5.57592	5.40113	5.55184	5.46592	5.73122	5.61476	5.52475	5.81897	5.52083	5.74866	5.78471	5.89332	5.58783	5.34111	5.63325	5.15045	5.37043	5.69227	5.7642	5.18504	5.48049	5.20925
Os01g0329400|mRNA|AK101813|CDS+3'UTR	5.76143	5.89382	5.77136	5.50798	5.7642	5.34475	5.75089	5.67687	5.54349	5.87551	5.46455	5.65939	5.67241	6.04268	5.93906	5.57403	5.87192	5.67943	5.40113	5.41594	5.58783	5.6489	5.27685	5.37617
Os01g0329800|mRNA|AB059237|CDS+3'UTR	6.19854	6.274	6.03857	6.32973	6.31887	5.62962	6.4393	6.5274	6.19018	6.80925	6.88113	6.2422	5.73518	5.62658	5.65701	5.62962	5.52475	5.38149	5.8773	5.74698	5.67241	6.20592	5.77431	5.90107
Os01g0329800|mRNA|AK073536|CDS+3'UTR	5.71668	5.78471	5.44272	5.27685	5.61476	5.29284	6.08877	5.73122	5.63143	6.12349	6.19894	5.68936	5.54928	5.6757	5.63385	5.46455	5.18626	5.61231	5.63022	5.60372	5.54094	5.71382	5.58783	5.69401
Os01g0330300|COMBINER_EST|Os01g0330300|8	5.67417	5.62962	6.03857	6.78674	5.84244	6.61489	5.56073	5.63083	5.54349	5.65582	5.76143	5.47377	5.83609	5.85904	5.7896	6.70948	6.66753	5.41946	5.81577	5.81149	5.93563	5.90107	6.13487	5.73405
Os01g0330600|COMBINER_EST|Os01g0330600|8	5.62962	5.56264	5.4921	5.78362	6.65196	6.00622	5.65224	5.79123	5.95514	5.80259	6.04177	5.86781	5.72579	5.61537	5.6757	5.69923	6.1497	6.27361	5.68177	6.01601	5.80689	5.98314	6.22488	5.95199
Os01g0331100|mRNA|AK100992|CDS+3'UTR	5.37545	5.06495	5.30546	5.15466	5.55184	5.32784	5.55504	5.61476	5.58658	5.32784	5.6483	5.44272	5.3271	5.53449	5.40113	5.30841	5.60434	5.61231	5.03269	5.3518	5.3401	5.29514	5.3426	5.24318
Os01g0332000|COMBINER|CI260116|6	6.39929	6.65196	6.56482	6.58984	6.80298	6.36807	6.0329	6.45155	6.59112	6.35359	7.05676	6.37401	5.79611	5.80935	5.76392	5.46455	5.96672	6.23703	6.0013	5.93808	5.86265	6.09168	6.28328	5.93288
Os01g0332100|mRNA|AK061240|CDS+3'UTR	6.05329	6.29973	5.92647	6.00247	6.11718	6.04496	5.8163	5.84897	5.6477	5.75089	5.79935	5.80474	5.98267	6.17003	6.04131	8.49077	9.0405	8.95668	6.11848	6.43253	6.75582	5.8042	6.31849	6.41522
Os01g0332100|mRNA|AK120720|CDS+3'UTR	5.78906	6.02785	5.86781	6.17694	5.36825	6.29622	5.77431	5.74418	5.58658	5.65582	5.33498	5.71153	5.79611	5.85904	5.89028	7.92581	8.57274	8.35124	5.95029	6.19485	6.42992	5.52148	5.99731	6.15751
Os01g0332100|mRNA|AY187621|CDS+3'UTR	5.66709	5.71496	5.63083	5.80935	5.68936	5.48677	5.48811	5.41383	5.40184	5.52801	5.52083	5.76032	5.53449	5.46455	5.53708	6.70948	7.34411	7.10549	5.63022	5.65582	5.75033	5.73122	5.67241	5.71953
Os01g0332200|COMBINER|CI464704|x	5.42127	5.47106	5.20762	5.27685	5.39052	5.44986	5.43649	5.36898	5.30167	5.50864	5.33498	5.45805	5.50864	5.40464	5.38365	5.35841	5.40818	5.80151	5.73122	5.54928	5.90207	5.55248	5.48049	5.27839
Os01g0332500|mRNA|AK101382|CDS+3'UTR	5.49143	5.38365	5.55859	5.86265	5.49343	6.02646	5.40605	5.3426	5.61782	5.43056	5.61537	5.33721	5.05733	5.38694	5.10351	5.37617	5.18626	5.36425	5.55946	5.21722	5.49143	5.24624	5.3426	5.40818
Os01g0336300|COMBINER|CI347733|6	5.07634	5.27462	5.25833	5.24545	5.55184	5.41453	5.6227	5.45942	5.36898	5.22068	5.30689	5.33721	5.23525	5.37188	5.40113	5.34111	5.33498	5.61231	5.26303	5.37116	5.15466	5.40184	5.27685	5.42332
Os01g0337500|mRNA|AY333187|CDS+3'UTR	5.54928	5.48677	5.54349	5.61537	5.24001	5.98267	5.40605	5.41383	5.61782	5.6757	5.4103	5.54928	5.29742	5.32683	5.07157	5.42892	5.17095	5.2314	5.55946	5.44986	5.3401	5.3855	5.3993	5.24318
Os01g0337700|mRNA|AK109210|5'UTR+CDS	5.98694	5.95029	6.33588	6.75471	7.35636	6.43826	5.96191	6.38088	6.74027	6.37655	7.50586	6.05646	6.19526	6.19444	6.14504	6.38088	6.45138	6.95576	6.1031	6.26855	5.97934	6.47837	6.26249	5.94249
Os01g0337900|mRNA|AK120645|CDS+3'UTR	7.74703	7.69615	8.05735	6.45955	6.80298	6.80912	6.81797	7.25117	7.2899	7.15116	7.17269	6.97834	7.46705	7.43564	7.22256	5.42892	5.57592	6.16124	6.28713	6.5575	6.11479	7.02268	6.70574	6.60288
Os01g0338000|mRNA|AK103351|CDS+3'UTR	7.44718	7.60005	7.50039	6.94571	6.97174	6.59143	7.05879	7.34959	6.99917	7.00994	7.16157	6.86036	7.37016	7.36988	7.23692	5.57403	5.46455	5.71668	6.89231	6.69273	6.41522	6.8846	6.62451	6.42957
Os01g0338000|mRNA|AK112012|CDS+3'UTR	7.49327	7.73471	7.5162	7.17861	7.1757	6.73407	7.22377	7.42549	7.0652	7.05472	7.27829	6.99976	7.40797	7.36506	7.29182	5.57403	5.44504	5.80151	7.05946	6.97114	6.60951	7.06753	7.02649	6.54906
Os01g0339400|COMBINER_EST|AU076191|6	6.10441	6.14276	6.41433	5.58408	5.39052	5.44986	6.42154	6.15688	6.45343	6.16501	5.79935	6.30828	5.69401	5.76088	5.56264	5.30841	5.50533	5.46319	6.30942	6.25995	5.91438	6.12994	5.8642	5.76198
Os01g0339500|mRNA|AK066107|CDS+3'UTR	5.43649	5.41383	5.27994	7.15715	5.61476	5.48677	5.33275	5.41383	5.31287	5.50864	5.61537	5.38149	5.3271	5.29361	5.47847	5.44504	5.42612	5.30689	5.40113	5.56707	5.47782	5.55248	5.37932	5.55248
Os01g0341000|COMBINER_EST|Os01g0341000|8	6.39929	6.31283	6.68007	6.98429	7.59003	6.26308	5.80474	6.46483	6.11761	5.50864	7.731	5.40001	6.00902	5.78143	5.89937	5.62962	6.35359	6.76109	5.89028	5.79611	5.87551	5.8732	5.96287	5.8264
Os01g0342700|mRNA|AK106603|CDS+3'UTR	5.53773	5.56264	5.54349	5.83609	5.55184	5.67709	5.28979	5.61476	5.46455	5.50864	5.49143	5.54928	5.13791	5.38694	5.15786	5.40959	5.55184	5.94053	5.43195	5.41594	5.37188	5.35621	5.48049	5.55248
Os01g0342800|COMBINER_EST|CI414152|0	5.84897	5.75643	5.84968	5.46524	5.34111	5.32784	5.43649	5.63083	5.72868	5.36898	5.35987	5.78198	5.87192	5.76088	5.74866	5.66354	5.74306	5.41946	5.52475	5.27045	5.49143	5.8042	5.36352	5.37617
Os01g0342900|mRNA|AK063921|CDS+3'UTR	5.46455	5.53773	5.4921	6.00247	5.91538	5.65284	5.42086	5.50005	5.49477	5.75089	5.87244	5.54928	5.69401	5.55184	5.46387	5.48677	5.63325	5.48251	5.54478	5.31933	5.3401	5.49143	5.48049	5.61537
Os01g0343100|COMBINER|CI409558|0	5.11921	5.27462	5.21883	5.10578	5.44203	5.27462	6.03788	5.5797	5.26303	5.30689	5.38437	5.23261	5.27917	5.22979	5.47847	5.40959	5.22659	5.38149	5.21641	5.07895	5.32533	5.34111	5.5169	5.55248
Os01g0343300|mRNA|AK067244|CDS+3'UTR	7.08681	7.3846	6.98631	6.7383	6.6132	6.74493	6.60581	6.58029	6.52447	6.18729	6.33234	6.45904	7.33937	7.50114	7.53417	7.58679	8.40462	8.59354	6.1717	6.62949	7.4195	6.18729	6.70574	6.82898
Os01g0343500|mRNA|AK071988|CDS+3'UTR	5.50138	5.49477	5.9696	5.73687	5.61476	5.73179	5.28979	5.45942	5.36898	5.38694	5.52083	5.38149	5.23525	5.34111	5.41524	5.57403	5.22659	5.17262	5.47847	5.41594	5.75033	5.34111	5.30917	5.53449
Os01g0346700|mRNA|AK071793|CDS+3'UTR	6.26308	6.1692	6.18997	6.67505	6.3615	6.97174	6.17357	6.12994	6.08197	6.17487	6.6239	6.45138	6.17253	6.26191	6.1604	8.23516	8.07547	8.34097	6.98761	7.08571	7.05653	6.45069	6.38088	6.56926
Os01g0346900|COMBINER_EST|CI527319|6	5.67417	5.61231	5.90638	7.14778	7.47084	8.0097	6.52708	6.89281	7.49146	6.52968	6.72618	7.08958	5.77651	5.78143	5.80581	7.29508	7.47895	7.58106	7.52233	7.91757	7.94284	7.41762	7.97015	7.81385
Os01g0347100|mRNA|AK100716|CDS+3'UTR	5.80366	5.9532	5.57592	6.17694	6.29596	6.31132	5.98694	5.97957	5.82712	5.96912	5.98029	5.91288	5.78471	5.84968	5.73122	6.83123	7.14555	7.08072	6.23609	6.22889	6.42992	6.05329	6.13487	5.93288
Os01g0348700|mRNA|AK120842|CDS+3'UTR	7.13999	6.90866	6.80351	7.47726	7.68055	7.41086	8.17847	8.14485	8.12171	8.86074	8.44771	8.76604	6.21884	6.17757	6.03336	5.86858	6.1497	6.48999	6.93842	6.61489	6.18605	7.82252	7.35554	6.80593
Os01g0348900|mRNA|AK062520|CDS+3'UTR	5.34111	5.41383	5.10578	5.26303	5.49343	5.41453	5.68294	5.54159	5.46455	5.50864	5.52083	5.38149	5.41171	5.47847	5.55184	5.7787	5.55184	5.55248	5.24398	5.48385	5.38622	5.49143	5.48049	5.27839
Os01g0350100|COMBINER|CI386476|6	5.54928	5.60434	5.55859	5.33573	5.49343	5.16001	5.59877	5.54159	5.434	5.30689	5.55184	5.49076	5.65939	5.53449	5.35064	5.48677	5.37116	5.75838	5.76032	5.46524	5.49143	5.74698	5.44573	5.8264
Os01g0351400|COMBINER|CI205565|6	5.45051	5.41383	5.3271	5.56707	5.7642	5.96046	5.57592	5.5797	5.70059	5.50864	5.58158	5.63264	5.53449	5.66532	5.50864	6.05668	5.50533	5.40184	5.59628	5.46524	5.87551	5.30993	5.67241	5.34401
Os01g0352100|mRNA|AK072222|CDS+3'UTR	5.51624	5.47106	5.71038	5.78362	5.49343	5.52214	5.40605	5.52148	5.52475	5.4478	5.4103	5.21722	5.23525	5.27685	5.24782	5.15466	5.26303	5.19038	5.27685	5.31933	5.17428	5.18504	5.16845	5.27839
Os01g0353400|COMBINER_EST|Os01g0353400|8	5.57844	5.51952	5.4921	5.15466	5.39052	5.34475	5.43649	5.45942	5.46455	5.10498	5.30689	5.13543	5.91662	5.6757	5.57718	5.54928	5.52475	5.30689	5.26303	5.31933	5.44504	5.34111	5.20362	5.15786
Os01g0353500|COMBINER_EST|Os01g0353500|8	5.40676	5.44504	5.31212	5.52148	5.68936	5.8642	5.60434	5.6477	5.58658	5.4478	5.6483	5.6058	5.7642	5.64049	5.56264	5.62962	5.78143	5.43995	5.57718	5.51624	5.29284	5.30993	5.67241	5.20925
Os01g0354200|mRNA|AK112105|CDS+3'UTR	6.10441	6.23449	6.21642	5.83609	5.44203	5.36498	5.96816	5.83609	6.01461	5.50864	5.4103	5.49076	6.06994	5.8382	5.98029	5.69923	5.38694	5.98853	5.83956	5.88724	5.88977	5.43195	5.22114	5.46903
Os01g0354700|COMBINER_EST|Os01g0354700|8	5.63627	5.69546	5.65998	5.38622	5.39052	5.27462	5.68294	5.67687	5.7787	5.9319	5.4103	5.78198	5.81683	5.55184	5.66769	6.30677	5.78143	5.67943	5.68177	5.69227	5.6227	5.7776	5.8642	5.43995
Os01g0355500|mRNA|AK100317|CDS+3'UTR	5.7029	5.81897	6.79122	5.30622	5.31212	5.27462	5.6582	5.76696	5.82712	5.75089	5.68936	5.40001	5.68177	5.82924	5.74866	5.30841	5.48677	5.36425	5.54478	5.72783	5.49143	5.76088	5.82924	5.61537
Os01g0356000|COMBINER_EST|Os01g0356000|8	6.41204	6.39108	6.28636	5.45257	5.39052	5.48677	5.55184	5.69227	5.61782	5.28072	5.30689	5.49076	6.10675	6.35505	6.12865	5.62962	5.82712	5.84741	5.73122	5.41594	5.47782	5.6172	5.56961	5.91288
Os01g0356100|COMBINER_EST|Os01g0356100|8	5.86214	5.65463	5.89382	6.09054	6.42504	5.89028	5.59877	5.73122	5.49477	5.59255	5.68936	5.6477	6.20425	6.28251	6.09212	7.0486	7.07058	5.61231	6.26308	6.21763	6.12478	6.34215	6.53228	6.24869
Os01g0356800|COMBINER_EST|CI112161|6	5.91039	5.90488	5.73122	11.9877	11.3605	11.9619	9.17001	8.92785	7.9654	10.081	9.54678	8.93496	7.5621	7.12512	8.1846	8.79765	9.20091	8.33227	10.7435	10.921	11.3702	10.6815	11.105	11.5321
Os01g0357600|COMBINER|CI052388|6	5.37545	5.41383	5.35841	5.27685	5.55184	5.52214	5.50731	5.50005	5.55668	5.52801	5.52083	5.67417	5.3271	5.40464	5.33573	5.13871	5.37116	5.17262	5.13871	5.25097	5.24239	5.29514	5.3993	5.29514
Os01g0358300|mRNA|AK060388|CDS+3'UTR	5.49143	5.53773	5.60372	5.76088	5.61476	5.8642	5.35064	5.41383	5.51232	5.50864	5.46455	5.38149	5.20362	5.27685	5.17915	5.20925	5.22659	5.19038	5.12256	5.3518	5.30841	5.10578	5.44573	5.34401
Os01g0358400|mRNA|AK061826|CDS+3'UTR	7.27606	7.16702	7.22317	7.47726	7.42704	7.19314	8.26435	8.25047	8.26533	8.72697	8.49077	8.73517	6.24795	6.21034	6.16836	5.62962	5.44504	5.41946	6.50111	6.77845	6.11479	7.13443	6.80979	6.60288
Os01g0360200|mRNA|AY603975|CDS+3'UTR	5.7776	5.9532	5.93485	5.30622	5.44203	5.46592	5.67241	5.45942	5.60063	5.34623	5.49143	5.6058	5.69401	5.73122	5.6757	5.48677	5.87192	5.6471	5.76032	5.51624	5.55504	5.74698	5.75421	6.06051
Os01g0361000|mRNA|AK120275|CDS+3'UTR	5.76143	5.858	6.11869	6.06142	6.48966	6.32576	6.18275	6.08019	6.12736	6.27205	6.50541	6.36041	5.96335	5.73122	5.69459	6.53228	5.33498	6.12064	6.50111	5.83956	6.14191	6.95115	6.42154	6.42957
Os01g0361500|mRNA|AK065466|CDS+3'UTR	5.24465	5.38365	5.20762	5.27685	5.39052	5.32784	5.43649	5.61476	5.52475	5.52801	5.38437	5.49076	5.456	5.27685	5.56264	5.62962	5.42612	5.6471	5.63022	5.6227	5.57403	5.49143	5.2408	5.50271
Os01g0362100|mRNA|AK065319|CDS+3'UTR	5.40676	5.47106	5.40818	5.63264	5.46524	5.58533	5.6227	5.70463	5.85021	5.71496	5.46455	5.86781	5.42752	5.26303	5.49343	5.62962	5.52475	5.75838	5.52475	5.3518	5.44504	5.44504	5.61071	5.56707
Os01g0363300|mRNA|AK059622|CDS+3'UTR	5.98694	6.15139	6.11154	5.71496	5.41524	5.56137	5.48811	5.29437	5.55668	5.50864	5.35987	5.11432	5.71496	5.6757	5.79989	5.35841	6.31377	5.55248	5.46319	5.44986	5.47782	5.27839	5.2408	5.10351
Os01g0363300|mRNA|AK060356|CDS+3'UTR	6.0833	6.12349	5.65998	5.23261	5.55184	5.434	5.7425	5.47981	5.26303	5.30689	5.10058	5.76032	5.73518	5.86678	5.76392	5.44504	5.78143	5.52541	5.69691	5.56707	5.41453	5.44504	5.5169	5.46903
Os01g0363500|mRNA|AK068183|CDS+3'UTR	5.65939	5.61231	5.54349	5.65129	5.52148	5.70463	5.55504	5.67687	5.75588	5.59255	5.6483	5.69923	6.26308	6.00715	6.12865	5.96287	5.82712	6.27361	6.26308	6.35138	6.44518	6.09168	5.99731	6.12736
Os01g0364500|COMBINER|CI260116|6	6.58108	6.72547	6.58593	6.75471	6.65196	6.34029	6.06994	6.62158	6.46789	6.2623	7.23752	6.32726	5.94737	5.875	5.79989	5.86858	5.70232	6.19894	6.04268	6.05465	5.86265	6.17902	6.07262	5.74922
Os01g0364900|mRNA|AK121145|UTR	5.6227	5.27462	5.38694	5.05297	5.24001	5.32784	5.04158	5.21883	5.27839	5.22068	5.20362	5.21722	5.23525	5.30841	5.434	5.39052	5.63325	5.38149	5.20199	5.19954	5.30841	5.29514	5.20362	5.19188
Os01g0365300|COMBINER_EST|CI525599|6	7.77025	7.96624	8.78741	5.41242	5.41524	5.40113	5.71181	5.67687	5.6477	5.32784	5.33498	5.45805	5.38365	5.44849	5.47847	5.59939	5.46455	5.58095	5.5093	5.38437	5.24239	5.8042	5.37932	5.74922
Os01g0366100|mRNA|AK067903|CDS+3'UTR	5.43649	5.61231	5.44272	5.21722	5.18873	5.19872	5.66532	5.50005	5.54349	5.55184	5.46455	5.65939	5.55946	5.4344	5.2666	5.34111	5.13791	5.55248	5.4941	5.31933	5.37188	5.41453	5.37932	5.43995
Os01g0367400|mRNA|AK063804|CDS+3'UTR	5.43649	5.30993	5.20762	6.00247	6.59268	6.87484	5.8163	5.93808	5.7787	5.78416	5.46455	5.94029	5.65939	5.80043	5.49343	6.01089	5.87192	5.50271	6.38214	6.41121	6.3615	6.31037	6.44138	6.59143
Os01g0367400|mRNA|AK072605|CDS+3'UTR	5.59753	5.72579	5.78089	7.578	7.61054	7.96989	6.34474	6.54489	6.77334	6.45904	6.64177	6.63694	5.71496	5.65189	5.90939	6.76507	7.09773	6.74507	6.9793	7.6765	7.65545	6.77581	7.25928	7.5516
Os01g0367900|mRNA|AK105265|CDS+3'UTR	6.47938	6.41416	6.75971	6.78674	6.17337	6.49899	6.59513	6.77444	6.56482	6.76562	6.99116	6.69215	6.18812	6.14419	6.07151	5.62962	5.26303	5.71668	5.76032	5.96383	5.52279	6.00669	6.27439	5.86987
Os01g0369000|mRNA|AK104340|CDS+3'UTR	6.38749	6.274	5.99825	7.15715	7.08183	7.57432	7.1666	7.01352	6.93023	6.95503	6.79839	7.02465	6.44656	6.36333	6.35564	7.77567	7.88381	7.8965	7.43564	7.11355	7.17425	7.11316	7.30583	6.94018
Os01g0369000|mRNA|AY336990|CDS+3'UTR	6.98678	6.86036	6.66131	7.30069	7.50205	7.79719	7.37947	7.30282	7.4536	6.84812	7.12555	7.20534	6.74941	6.78306	6.76976	8.43918	8.36359	8.5514	7.83449	7.9502	7.76988	7.44568	7.7352	7.48636
Os01g0369200|mRNA|AK073477|CDS+3'UTR	5.8264	5.91538	6.38857	5.78362	5.91538	6.00622	5.79449	6.11934	6.55035	6.18729	6.44138	6.81797	5.61353	5.38694	5.53708	5.42892	5.26303	5.58095	5.6477	5.41594	5.49143	5.8042	5.55248	5.46903
Os01g0369700|mRNA|AF309382|CDS+3'UTR	6.36716	6.41416	6.87432	5.69401	5.55184	5.40113	5.71668	5.84897	5.89079	5.38694	5.46455	5.25018	8.24495	7.57432	6.88388	5.69923	5.70232	5.55248	5.5093	5.65582	5.55504	5.27839	5.3993	5.24318
Os01g0369700|mRNA|AK063796|CDS+3'UTR	6.05329	5.96191	6.34326	5.55248	5.49343	5.41453	5.58595	5.80259	5.72868	5.61476	5.55184	5.51952	7.60586	7.02465	6.35564	6.05668	5.48677	5.55248	5.46319	5.79611	5.55504	5.43195	5.5169	5.66295
Os01g0369700|mRNA|AK101436|CDS+3'UTR	6.17487	6.21561	6.69026	5.27685	5.44203	5.46592	5.58595	5.59784	5.61782	5.22068	5.25378	5.36825	7.80688	7.28708	6.43062	5.48677	5.30167	5.28721	5.32309	5.33936	5.30841	5.35621	5.41242	5.40818
Os01g0369700|mRNA|AK120046|CDS+3'UTR	6.2309	6.24339	6.79704	5.78362	5.44203	5.48677	5.73122	5.83609	5.67535	5.46592	5.46455	5.3477	7.99848	7.33139	6.55718	5.59939	5.40818	5.58095	5.7481	5.51624	5.37188	5.56961	5.3426	5.53449
Os01g0371200|mRNA|AK058900|CDS+3'UTR	5.32608	5.38365	5.50072	5.4921	5.26381	5.56137	5.43649	5.27045	5.49477	5.69575	5.35987	5.45805	5.59939	5.44849	5.38365	5.57403	5.52475	5.2314	6.24399	5.92598	5.84968	6.07329	5.6483	5.63083
Os01g0372100|COMBINER_EST|CI490982|0	7.21694	7.18934	6.85046	5.46524	5.49343	5.56137	5.60434	5.61476	5.40184	5.30689	5.58158	5.3047	8.03069	8.04633	7.89993	5.50271	5.48677	5.55248	5.3518	5.6227	5.55504	5.34111	5.55248	5.43995
Os01g0372400|mRNA|AK108314|CDS+3'UTR	5.34111	5.27462	5.29361	5.67241	5.72726	5.52214	5.14887	5.31858	5.27839	5.61476	5.38437	5.45805	5.25018	5.37188	5.49343	5.42892	5.52475	5.3426	5.46319	5.3518	5.49143	5.49143	5.3993	5.50271
Os01g0372500|mRNA|Y07955|CDS+3'UTR	5.46455	5.47106	5.50864	5.73687	5.46524	5.65284	5.22355	5.24318	5.434	5.50864	5.61537	5.33721	5.48251	5.26303	5.41524	5.40959	5.37116	5.52541	5.5093	5.28721	5.20925	5.53773	5.13307	5.27839
Os01g0372700|mRNA|AK101893|CDS+3'UTR	6.1111	6.24775	5.82056	5.65129	5.84244	5.56137	6.33384	6.49533	6.03445	6.61581	6.69215	6.46721	6.02619	6.09124	6.01833	5.46455	5.22659	6.12064	5.98267	5.91388	5.68761	6.42014	6.056	6.35487
Os01g0373700|mRNA|AK107857|CDS+3'UTR	5.50138	5.58595	5.55248	6.00247	5.55184	5.56137	5.50731	5.74418	5.80312	5.52801	5.68936	5.25018	5.52148	5.4344	5.35064	5.52475	5.46455	5.50271	5.27685	5.51624	5.17428	5.52148	5.2408	5.05831
Os01g0374600|COMBINER_EST|Os01g0374600|8	5.24465	5.25176	5.44272	5.63264	5.99137	5.70463	5.24465	5.45942	5.40184	5.28072	5.55184	5.45805	5.23525	5.34111	5.35064	5.44504	5.44504	5.48251	5.32309	5.3518	5.27685	5.41453	5.36352	5.34401
Os01g0374900|mRNA|AK067148|CDS+3'UTR	5.6477	5.86678	5.63083	5.3606	5.39052	5.30917	5.50731	5.55882	5.46455	5.52801	5.12256	5.57592	5.61353	5.57592	5.6757	5.34111	5.18626	5.38149	5.68177	5.44986	5.32533	5.18504	5.53384	5.19188
Os01g0375000|mRNA|AK103410|CDS+3'UTR	5.43649	5.58095	5.54349	5.58408	5.61476	5.37932	5.57592	5.61476	5.61782	5.63325	5.79935	5.21722	5.55946	5.27685	5.38365	5.37617	5.48677	5.38149	5.44573	5.31933	5.05644	5.40184	5.09804	5.43995
Os01g0375200|mRNA|AK073323|CDS+3'UTR	5.75588	5.858	5.80043	6.00247	5.61476	5.48677	5.54478	5.52148	5.67535	5.75089	5.49143	5.76032	5.85333	5.8382	5.90939	5.52475	5.87192	5.41946	5.21641	5.71153	5.70117	5.35621	5.44573	5.40818
Os01g0379400|mRNA|AK102388|CDS+3'UTR	5.95756	6.04587	5.88724	5.52148	5.55184	5.58533	5.7787	6.15688	5.81523	5.94395	5.79935	5.84897	6.12435	5.90337	5.96335	5.48677	5.70232	5.40184	6.06276	6.23862	6.16752	6.05329	5.77431	5.94249
Os01g0380800|COMBINER_EST|CI041533|3	9.21114	9.46506	8.94663	7.84702	8.33956	7.66853	8.43543	8.92249	7.92748	6.1444	6.79839	6.13465	10.07	9.95191	9.54545	6.86394	6.23449	5.84741	9.32791	9.25377	9.10701	7.76782	7.92581	7.8311
Os01g0382200|mRNA|AK107406|CDS+3'UTR	8.12924	8.76094	8.25874	5.4921	5.49343	5.44986	5.80043	5.79123	5.52475	5.46592	5.4103	5.42892	7.94242	7.65396	7.10855	5.86858	5.42612	5.71668	5.5093	5.58533	5.55504	5.56961	5.49649	5.27839
Os01g0382700|mRNA|AK071607|CDS+3'UTR	5.20762	5.23261	5.18081	5.30622	5.34111	5.41453	5.48811	5.55882	5.33684	5.46592	5.35987	5.62087	5.42752	5.52148	5.41524	5.39052	5.37116	5.28721	5.5093	5.21722	5.47782	5.27839	5.37932	5.63083
Os01g0383900|mRNA|AK105445|CDS+3'UTR	5.65939	5.54799	6.4393	5.73687	5.39052	5.48677	5.43649	5.3426	5.52475	5.32784	5.43649	5.49076	5.63446	5.58845	5.52214	5.59939	5.63325	5.67943	5.30689	5.3518	5.46319	5.49143	5.48049	5.42332
Os01g0385000|COMBINER|CI400475|x	11.0258	11.5233	12.1758	5.4921	5.44203	5.41453	6.97524	6.22809	6.22327	5.28072	5.22899	5.49076	9.33287	9.34966	8.33227	5.42892	5.44504	5.55248	5.47847	5.8264	5.57403	5.34111	5.56961	5.3606
Os01g0386600|COMBINER|CI212549|6	7.06831	7.18345	7.19212	6.42119	6.5107	6.67978	5.70636	5.50005	5.51232	5.71496	5.68936	5.68936	7.06262	6.80674	6.78832	6.05668	6.10631	6.87577	5.91438	6.31623	6.19321	6.42014	6.72306	6.63679
Os01g0386700|mRNA|AK067913|CDS+3'UTR	7.10495	6.95612	7.31663	6.55195	6.85686	6.61489	7.63612	7.6007	7.65281	7.63423	7.57879	7.76988	7.50941	7.30199	7.05243	5.54928	5.50533	5.3426	7.70327	7.6765	6.95018	7.59266	7.48378	7.27916
Os01g0388000|mRNA|AK069778|CDS+3'UTR	5.90237	5.96191	5.63083	5.24545	5.34111	5.16001	6.06051	5.74418	5.71496	5.55184	5.58158	5.49076	5.71496	6.09124	5.89937	5.52475	5.70232	5.67943	5.40113	5.54928	5.47782	5.41453	5.67241	5.46903
Os01g0388200|mRNA|AK063630|CDS+3'UTR	5.40676	5.50798	5.46592	5.41242	5.55184	5.41453	5.6582	5.6477	5.57403	5.87551	5.30689	5.8382	5.58595	5.58845	5.94883	5.62962	5.52475	5.71668	6.55894	6.36041	7.00504	6.18729	6.13487	6.49567
Os01g0390300|mRNA|AK103021|CDS+3'UTR	5.65939	5.57277	5.50864	5.56707	5.31212	5.62962	5.33275	5.16815	5.36898	5.24239	5.46455	5.42892	5.46592	5.37188	5.41524	5.17506	5.52475	5.3271	5.59628	5.48385	5.46319	5.52148	5.3426	5.59939
Os01g0390900|mRNA|AK102282|CDS+3'UTR	6.09696	6.08441	5.80935	5.29208	5.80474	5.67709	6.43062	6.46483	6.43913	6.1444	6.35469	6.48999	5.92795	5.80043	5.86472	5.59939	5.66887	6.27361	5.80312	5.81149	5.75033	6.15055	6.69708	5.98853
Os01g0390900|mRNA|AK103881|CDS+3'UTR	5.97169	5.88139	5.71038	5.38622	5.7642	5.37932	6.33029	6.31283	6.42224	6.17487	6.33234	6.27691	5.67241	5.62658	5.70405	5.37617	5.46455	5.75838	5.76032	5.90056	5.75033	6.05329	6.18729	5.86987
Os01g0391100|mRNA|AK063499|CDS+3'UTR	5.60434	5.65463	5.9696	6.03336	5.39052	5.48677	5.52148	5.45942	5.434	5.40889	5.52083	5.31437	5.91662	5.77356	5.93906	5.62962	5.26303	5.52541	5.40113	5.54928	5.3401	5.55248	5.43056	5.43995
Os01g0391100|mRNA|AK108533|CDS+3'UTR	6.54826	6.56609	6.50032	5.34623	6.056	5.29284	5.69401	5.99825	5.44917	5.49076	6.17378	5.81683	7.80356	7.74049	7.84584	5.73744	5.91978	5.48251	6.03353	5.63748	5.90207	5.82003	6.07262	5.52083
Os01g0391100|mRNA|AK121200|CDS+3'UTR	6.98215	6.94945	7.32528	6.80244	7.02465	6.56768	6.14148	6.61351	6.37437	6.22889	6.86832	6.13465	7.10928	7.35299	7.23372	7.33475	7.53239	7.15243	6.72149	6.82249	6.63966	6.37437	6.60705	6.37329
Os01g0392800|mRNA|AK072999|CDS+3'UTR	5.86833	6.20674	5.98836	6.75471	6.63358	6.63724	5.77431	6.08019	5.97504	6.00786	6.31056	5.86781	6.14233	5.96912	6.18316	8.84566	9.08288	8.75637	6.81076	6.68519	7.37425	6.70603	6.48039	7.10789
Os01g0393100|mRNA|AK107407|CDS+3'UTR	7.27965	6.9186	7.26212	12.1087	11.6585	12.674	10.0148	10.0416	10.6415	10.6771	10.257	11.1809	8.3339	8.06868	8.82485	11.9877	11.8516	11.8124	11.7556	11.7288	12.0781	11.5321	11.7556	12.0684
Os01g0393400|COMBINER_EST|Os01g0393400|8	5.49143	5.51952	5.54349	7.55729	7.75945	8.03322	5.77431	5.7787	5.79123	6.1444	6.19894	6.1265	5.73518	5.65189	5.63385	7.7276	7.39983	6.81797	6.71005	6.72419	6.9703	7.59632	7.75463	7.91494
Os01g0494300|mRNA|AK062942|UTR	5.22819	5.44504	5.4921	5.83609	6.31887	5.8642	5.40605	5.52148	5.60063	5.50864	5.55184	5.49076	5.53449	5.53449	5.50864	5.7787	5.52475	5.50271	5.59628	5.79611	5.88977	5.74698	5.62962	6.21419
Os01g0498300|mRNA|AK069247|CDS+3'UTR	5.62962	5.65463	5.40818	6.14885	5.39052	5.29284	5.75089	5.36898	5.68994	6.17487	5.46455	5.71153	5.69401	5.60186	5.72124	8.18584	7.8635	8.68387	6.34029	6.12994	7.11409	5.96046	5.81149	6.52349
Os01g0499100|mRNA|AK119423|CDS+3'UTR	5.35841	5.47106	5.71038	5.59939	5.44203	5.48677	5.45189	5.21883	5.30167	5.46592	5.30689	5.38149	5.40042	5.38694	5.4478	5.62962	5.87192	5.46319	5.76032	5.74698	5.55504	5.73122	5.75421	5.50271
Os01g0501000|mRNA|AK072794|CDS+3'UTR	5.66709	5.84244	6.01647	5.65129	5.7642	5.60765	5.83188	5.79123	5.89079	5.99731	5.46455	6.00715	5.81683	5.57592	5.86472	5.44504	5.35064	5.43995	5.6477	5.41594	5.3401	5.60063	5.58783	5.63083
Os01g0501700|mRNA|AK067297|CDS+3'UTR	6.67269	6.61151	6.52936	7.30069	7.41815	7.56779	6.82514	6.63101	6.82554	6.38928	5.94517	6.69215	6.71407	6.85125	6.84158	6.55734	6.64537	6.98073	7.49573	7.44603	7.37016	6.71939	7.02649	6.72334
Os01g0501800|mRNA|AK060886|CDS+3'UTR	7.12078	5.57277	5.37788	5.24545	5.31212	5.37932	6.48678	5.31858	5.58658	5.38694	5.38437	5.54928	5.75643	5.875	5.88164	5.46455	5.63325	5.61231	5.40113	5.58533	5.32533	5.49143	5.3993	5.40818
Os01g0501800|mRNA|AK119188|CDS+3'UTR	7.03709	5.62331	5.33936	5.26303	5.49343	5.434	6.45596	5.36898	5.34843	5.2646	5.27839	5.51952	5.73518	5.71868	6.01833	5.69923	5.55184	5.75838	5.41453	5.60372	5.40184	5.46319	5.20362	5.53449
Os01g0502700|COMBINER_EST|CI549395|0	6.21884	6.5151	8.26103	6.2309	7.11316	6.27904	6.26621	7.48098	7.88292	6.834	7.1849	7.8364	5.13791	5.27685	5.2133	7.23042	7.68762	8.04944	5.52475	5.3518	5.6227	5.47715	5.5169	5.50271
Os01g0502900|COMBINER_EST|CI092009|6	7.26789	7.18345	7.4372	7.80527	8.08047	7.75463	8.06373	7.7998	8.13183	7.63423	8.03799	7.80621	7.20766	7.13735	7.0698	7.7276	8.16283	7.50718	8.11402	8.49567	7.89743	7.52799	7.88615	7.41692
Os01g0503400|mRNA|AK072201|CDS+3'UTR	5.49143	5.44504	5.56961	5.86265	5.52148	5.78416	5.24465	5.50005	5.38365	5.32784	5.52083	5.68936	5.26814	5.57592	5.27994	5.3271	5.57592	5.58095	5.52475	5.41594	5.50798	5.20199	5.27685	5.30993
Os01g0504100|mRNA|AK106017|CDS+3'UTR	5.58658	5.68674	5.57592	5.52148	5.31212	5.44986	5.42086	5.3426	5.30167	5.30689	5.35987	5.51952	5.99919	5.98853	6.02646	5.57403	5.48677	5.6471	5.61353	5.38437	5.49143	5.37188	5.6483	5.61537
Os01g0504500|mRNA|AK122047|5'UTR+CDS	5.49143	5.47106	5.98836	6.32973	5.52148	5.96046	5.26814	5.31858	5.55668	5.57087	5.52083	5.23261	5.25018	5.08962	5.40113	5.52475	5.22659	5.28721	5.43195	5.38437	5.37188	5.23185	5.58783	5.10351
Os01g0505400|mRNA|AK061652|CDS+3'UTR	6.04541	5.97169	6.07842	5.26303	5.55184	5.30917	5.86007	5.88164	6.0542	5.91587	5.87244	6.04199	5.83609	5.66532	5.61353	5.62962	5.52475	5.89332	5.57718	5.58533	5.6058	5.7776	5.71153	5.81363
Os01g0505400|mRNA|AK065111|CDS+3'UTR	6.20572	6.16501	6.2327	5.45257	5.55184	5.30917	6.06051	5.7787	5.98694	5.75089	5.79935	6.04199	5.83609	5.875	5.62392	5.62962	5.52475	5.50271	5.66413	5.65582	5.58783	5.99514	5.71153	5.8264
Os01g0505700|mRNA|AK102942|CDS+3'UTR	5.92894	6.18729	5.65069	5.21722	5.49343	5.30917	6.10893	6.01647	5.80312	6.00786	6.06949	5.76032	5.67241	5.60186	5.73122	5.37617	5.30167	5.50271	5.24398	5.33936	5.3401	5.29514	5.3993	5.55248
Os01g0506100|mRNA|AK102377|CDS+3'UTR	5.26892	5.51952	5.33936	5.43995	5.99137	5.41453	5.58595	5.6477	5.52475	5.38694	5.58158	5.42892	5.75643	6.11067	6.04905	5.82481	5.70232	5.43995	5.59628	5.65582	6.056	5.47715	5.49649	5.74922
Os01g0506200|mRNA|AK073118|CDS+3'UTR	5.68177	5.79665	5.46592	5.38622	5.52148	5.37932	5.99066	5.8264	5.72868	5.71496	5.6483	5.88011	5.81683	5.6757	5.69459	5.82481	5.70232	5.6471	5.59628	5.6227	5.82322	5.43195	5.62962	5.61537
Os01g0507400|COMBINER_EST|Os01g0507400|8	5.43649	5.51952	5.67182	5.73687	5.99137	5.78416	5.37116	5.29437	5.49477	5.55184	5.49143	5.6477	5.27917	5.46455	5.38365	5.48677	5.31144	5.52541	5.40113	5.38437	5.40184	5.3271	5.61071	5.32858
Os01g0508000|mRNA|AK060988|CDS+3'UTR	6.55099	6.45699	6.36807	7.44344	7.82985	8.36332	6.94116	7.37416	7.01797	6.36588	6.82845	6.1742	6.47415	6.40979	6.55718	8.32554	8.11775	7.91869	7.62776	7.75069	7.98375	7.08582	7.20575	7.75999
Os01g0508000|mRNA|AK069177|CDS+3'UTR	6.54826	6.4698	6.5352	7.55064	8.07483	8.53468	6.98666	7.44499	7.11048	6.41715	6.58593	6.47297	6.87832	6.63966	7.06014	8.50794	8.45127	8.27105	7.9777	7.9502	8.23656	7.24784	7.52494	8.11952
Os01g0508100|COMBINER_EST|CI557510|0	8.05992	8.21386	8.09849	7.52956	8.02185	8.38675	7.343	7.75926	7.34226	6.5928	7.03205	6.5026	9.16465	9.14853	9.16529	8.83895	8.24101	7.99848	9.1234	9.09063	9.00507	7.76782	8.06788	8.37048
Os01g0508300|mRNA|AK101435|CDS+3'UTR	5.20762	5.38365	5.45051	5.69401	5.44203	5.41453	5.05782	5.31858	5.26303	5.38694	5.46455	5.26967	5.3401	5.19389	5.434	5.27685	5.31144	5.52541	5.40113	5.3047	5.44504	5.49143	5.48049	5.37617
Os01g0509400|mRNA|AK111146|CDS+3'UTR	5.75588	5.70059	5.6227	5.63264	5.72726	5.52214	5.52148	5.3426	5.46455	5.6757	5.35987	5.53384	5.25018	5.50798	5.2133	5.27685	5.40818	5.30689	5.2314	5.3518	5.43195	5.23185	5.56961	5.30993
Os01g0509800|COMBINER_EST|Os01g0509800|8	5.35841	5.46115	6.06187	6.49833	5.61476	5.81149	5.37116	5.50005	5.63143	5.30689	5.58158	5.56073	5.38365	5.37188	5.41524	5.40959	5.52475	5.3426	5.43195	5.74698	5.46319	5.44504	5.22114	5.456
Os01g0510100|mRNA|AF216314|CDS+3'UTR	7.90945	7.95547	7.68116	8.32671	8.2264	8.04013	8.00142	7.8965	7.75802	7.89848	7.64703	7.69436	7.61031	7.64726	7.64703	8.6104	8.81898	8.98618	7.69731	7.86773	8.36332	7.68229	8.10868	8.3308
Os01g0510600|mRNA|AK072814|CDS+3'UTR	5.40676	5.38365	5.23185	5.53579	6.08728	6.31132	5.6582	5.84897	5.61782	5.95635	5.94517	6.05646	5.42752	5.62658	5.50864	5.62962	5.63325	5.46319	5.46319	5.49749	5.50798	5.60063	5.62962	5.50271
Os01g0510600|mRNA|AK104796|CDS+3'UTR	5.49143	5.41383	5.61353	5.97217	5.95514	6.08419	5.63325	5.59784	5.81523	5.36898	5.52083	5.67417	5.20362	5.18081	5.24782	5.24318	5.18626	5.67943	5.37043	5.21722	5.30841	5.43195	5.30917	5.456
Os01g0511000|mRNA|AK071246|CDS+3'UTR	6.71464	7.03331	7.27703	8.40244	8.21252	8.66315	6.98666	7.44499	7.2723	7.34039	7.22658	6.29251	8.31685	8.84644	8.45699	8.52309	8.91828	8.53553	8.97382	9.18561	9.37268	8.20101	8.54468	8.86283
Os01g0511100|mRNA|AK070914|CDS+3'UTR	9.35065	9.4026	8.90992	5.78362	5.84244	5.81149	7.5142	7.42549	7.68762	5.94395	5.46455	6.65137	9.7063	9.79655	9.77616	5.42892	5.48677	5.61231	7.05427	7.81072	7.25117	6.11262	6.67431	6.45395
Os01g0511200|mRNA|AK058499|CDS+3'UTR	6.50032	6.51136	6.45241	5.91637	6.46789	6.27904	6.86832	7.05653	7.05345	6.98974	6.9306	6.85596	6.27283	6.25204	5.90939	5.62962	5.50533	5.30689	6.5261	6.40178	5.91438	6.54714	6.73957	6.29686
Os01g0511600|mRNA|AK059042|CDS	5.65224	5.71896	5.88724	5.97217	5.65069	5.89028	5.40605	5.54159	5.40184	5.17666	5.58158	5.40001	5.23525	5.35621	5.1927	5.24318	5.57592	5.41946	5.3518	5.28721	5.46319	5.24624	5.36352	5.26303
Os01g0512300|mRNA|AK099665|CDS+3'UTR	5.83903	5.71896	5.67182	6.17694	7.01352	6.34029	5.69401	6.08019	6.09054	5.89079	6.91736	5.74866	6.38232	6.33904	6.40249	6.98073	7.37325	7.80048	6.19059	6.52414	6.21642	6.48577	6.56005	6.17337
Os01g0513100|mRNA|AK059183|CDS+3'UTR	6.78265	6.90474	6.70603	7.79516	7.0477	7.02672	7.52461	7.42196	7.51527	8.07264	7.50586	7.71261	6.84237	6.90274	6.75943	7.39671	7.32378	7.79583	7.78164	7.40466	7.30443	7.9107	7.4489	7.64976
Os01g0513200|COMBINER_EST|CI435817|6	5.79665	5.74306	5.98836	5.69401	5.24001	5.40113	5.55184	5.6477	5.57403	5.55184	5.55184	5.33721	5.82712	5.71868	5.93906	5.1912	5.52475	5.46319	5.37043	5.51624	5.41453	5.44504	5.2408	5.456
Os01g0513800|mRNA|AK100776|CDS+3'UTR	5.94102	6.15139	5.54349	5.47914	5.61476	5.37932	6.45596	6.62158	5.97504	6.60149	6.65953	6.32726	5.89028	5.76088	5.76392	5.37617	5.40818	5.40184	6.1031	5.91388	5.50798	6.2309	5.91488	6.04222
Os01g0514000|mRNA|AK073707|CDS+3'UTR	6.76618	6.78347	6.65491	7.42514	7.25829	6.80912	7.61599	7.43867	7.63155	8.0933	7.6674	8.04152	7.07494	6.76838	6.84968	5.48677	6.38749	6.99494	7.09652	7.14417	6.77196	7.56534	7.47118	7.09079
Os01g0514700|mRNA|AK069218|CDS+3'UTR	5.49143	5.59255	5.65998	5.56707	5.80474	6.27904	5.64049	5.76696	5.7787	5.83188	5.49143	5.6058	5.57529	5.6757	5.63385	7.02257	6.35359	6.7881	6.48765	6.40178	6.80082	6.06231	6.45138	6.56926
Os01g0514800|COMBINER|CI260116|6	6.50032	6.71521	6.68007	6.53504	6.74606	6.35395	6.1648	6.60628	6.48342	6.2927	7.31089	6.38749	5.95562	5.85904	5.90939	5.82481	5.44504	6.03445	5.89028	6.12994	5.75033	6.12994	6.26249	5.58408
Os01g0518500|mRNA|AK067743|CDS+3'UTR	5.61353	5.72579	5.69944	5.94542	6.31887	6.49899	5.73405	5.93808	6.00622	6.20694	6.65953	6.40178	5.81683	5.89332	5.78089	6.27128	6.87432	6.19894	5.80312	5.989	5.93563	5.74698	6.02785	5.98853
Os01g0518800|COMBINER|CI431854|x	5.55795	5.71496	5.53384	5.86265	5.72726	5.65284	5.49516	5.27045	5.82712	5.49076	5.35987	5.59193	5.99137	5.8382	5.85852	5.52475	5.52475	5.50271	5.90107	5.96383	5.94639	5.93906	5.56961	5.74922
Os01g0519700|COMBINER_EST|CI322867|5	5.65939	5.73462	5.50072	5.86265	6.77444	7.10648	5.7787	5.97957	5.87192	6.00786	6.19894	6.37401	6.22889	6.07508	6.14504	6.89644	6.77169	6.33495	6.5775	6.54923	6.39572	6.74213	6.71435	6.46636
Os01g0520500|COMBINER|CI531058|x	5.18504	5.14972	5.18081	5.33573	5.31212	5.16001	5.26814	5.27045	5.44917	5.10498	5.22899	5.3047	5.49477	5.34111	5.53708	5.40959	5.35064	5.48251	5.6477	5.65582	5.38622	5.40184	5.46455	5.3606
Os01g0521400|mRNA|AJ417533|CDS+3'UTR	6.15477	6.14673	6.16585	7.11409	7.24058	7.69295	6.36205	6.60025	6.50508	6.37655	6.58593	6.36771	6.90311	6.9191	7.27288	8.6281	8.64761	8.40773	8.0566	8.0612	8.0432	7.25564	7.51131	7.97302
Os01g0521400|mRNA|AK064554|CDS+3'UTR	5.82056	5.83135	5.53384	5.83609	6.42504	6.67978	5.8382	6.01647	5.92598	5.95635	5.6483	5.63264	5.85333	6.11067	6.19018	7.62791	7.87639	7.36238	6.65461	6.78674	6.80082	6.24101	6.43045	6.72888
Os01g0522400|COMBINER_EST|Os01g0522400|8	5.57844	5.34623	5.44272	5.67241	5.99137	6.06456	5.45189	5.63083	5.57403	5.81897	5.55184	5.76032	5.6477	5.50798	5.56264	5.73744	6.60365	6.23703	5.66413	5.79611	5.49143	5.66828	5.62962	5.52083
Os01g0522800|COMBINER_EST|Os01g0522800|8	5.26892	5.27462	5.41453	5.4921	5.49343	5.70463	5.09917	5.27045	5.434	5.30689	5.35987	5.3047	5.21883	5.38694	5.2133	5.44504	5.44504	5.36425	5.38437	5.41594	5.20925	5.49143	5.37932	5.37617
Os01g0523000|mRNA|AK105213|CDS+3'UTR	11.4504	10.5179	10.9493	12.3685	11.8884	12.1441	12.3934	12.0549	12.3447	12.9192	12.5307	13.2656	11.7363	11.5769	11.7459	10.6206	10.5658	10.5441	11.687	11.6051	11.1253	12.0004	11.9292	11.5066
Os01g0523200|COMBINER|CI082861|6	8.83342	8.1518	8.57903	6.86101	7.0477	6.59143	7.18748	7.21185	7.69091	6.77196	7.67287	6.76562	7.84388	7.24913	7.17861	7.11872	6.90675	6.30715	5.73122	6.02831	5.82322	6.10331	5.77431	5.69401
Os01g0524100|mRNA|AK064098|5'UTR+CDS	5.30689	5.30993	5.40818	5.45257	5.34111	5.60765	5.09917	5.43649	5.18955	5.38694	5.49143	5.3047	5.46592	5.37188	5.46387	5.37617	5.70232	5.61231	5.4941	5.23301	4.96842	5.3271	5.61071	5.63083
Os01g0524500|mRNA|AY151042|CDS+3'UTR	5.16001	5.14972	5.12171	5.3606	5.41524	5.34475	5.43649	5.5797	5.434	5.22068	5.14972	5.47377	5.50864	5.4344	5.50864	5.42892	5.96672	6.16124	5.26303	5.54928	5.35327	5.30993	5.71153	5.55248
Os01g0525800|mRNA|AK073683|CDS+3'UTR	5.65224	5.62962	5.53384	6.35211	5.61476	5.48677	5.6227	5.41383	5.24318	5.49076	5.30689	5.21722	5.86369	5.89332	5.78089	5.20925	5.30167	5.61231	6.41522	6.96059	6.52447	5.96046	5.96287	6.06051
Os01g0525800|mRNA|AK099363|CDS+3'UTR	5.45051	5.6757	5.56961	5.65129	5.29208	5.65284	5.6227	5.38909	5.22659	5.49076	5.61537	5.20199	5.72579	5.91438	5.83188	5.40959	5.50533	5.28721	6.51329	6.86049	6.47702	6.06231	6.02785	5.95199
Os01g0526200|mRNA|AK063442|CDS+3'UTR	5.59753	5.75643	5.65069	5.53579	5.39052	5.52214	5.84949	5.99825	5.76641	5.81897	5.43649	5.76032	5.72579	5.69691	5.58783	5.34111	5.38694	5.38149	5.66413	5.79611	5.35327	5.49143	5.8642	5.69401
Os01g0527600|mRNA|AK108380|CDS+3'UTR	5.87551	6.06389	5.94395	5.53579	5.49343	5.40113	5.8163	5.86987	6.03445	5.87551	5.58158	5.93091	6.1497	5.875	5.89937	5.57403	5.57592	5.52541	5.68177	5.54928	5.78034	5.7776	5.37932	5.74922
Os01g0527800|COMBINER|CI276318|6	5.49143	5.44504	5.46592	5.61537	5.95514	6.00622	5.67241	5.50005	5.70059	5.84897	5.58158	5.73518	5.38365	5.47847	5.40113	5.66354	6.48006	5.84741	5.63022	5.54928	5.52279	5.71382	5.82924	5.84949
Os01g0527900|COMBINER|CI426681|4	5.62962	5.65463	5.30546	5.61537	6.11718	5.73179	5.95296	5.80259	5.6477	6.12349	5.25378	5.76032	5.44065	5.60186	5.46387	6.50293	6.60365	6.03445	5.52475	5.69227	5.47782	6.07329	6.056	6.18935
Os01g0528800|mRNA|AK059305|CDS+3'UTR	7.33233	7.12088	7.08094	6.2309	6.46789	6.24869	6.61658	6.38088	6.51119	6.67696	6.31056	6.27691	8.06414	7.82014	7.7386	8.56742	8.15568	7.96696	7.07905	6.99741	7.62466	7.08061	6.68982	7.2945
Os01g0528800|mRNA|AK068824|CDS+3'UTR	6.19854	6.19107	5.82056	5.55248	5.26381	5.73179	5.88062	5.80259	5.93514	5.71496	5.68936	5.8382	6.56514	6.43288	6.42014	7.43244	7.16848	6.88993	6.03353	5.72783	6.4563	6.09168	5.99731	6.40873
Os01g0530400|mRNA|AK103724|CDS+3'UTR	5.76143	5.73122	5.65069	5.47914	5.44203	5.50533	5.73122	5.81417	6.28039	5.81897	5.58158	5.53384	5.85333	5.90337	5.89937	6.05668	5.63325	5.94053	6.1717	5.48385	6.09344	5.83188	5.62962	5.97032
Os01g0530400|mRNA|AK120148|CDS+3'UTR	5.83188	5.82712	6.01647	5.56707	5.39052	6.10463	5.6582	5.6477	5.6477	5.59255	5.46455	5.81683	6.11631	6.22809	6.23609	6.55734	5.52475	5.38149	6.37329	5.97934	6.39572	5.83188	5.73292	6.30942
Os01g0530500|mRNA|AK105280|CDS+3'UTR	5.49143	5.62331	5.59442	5.31858	5.44203	5.50533	5.52148	5.50005	5.46455	5.55184	5.46455	5.45805	5.55946	5.52148	5.65701	6.91375	6.73029	7.08072	5.69691	5.79611	5.92647	5.47715	5.58783	6.05329
Os01g0531400|COMBINER_EST|CI529653|2	7.26789	7.06509	7.1849	5.21722	6.08728	5.16001	7.74183	7.77471	7.78658	6.45034	6.12392	6.8691	6.62543	6.16124	6.04905	5.7787	5.48677	5.6471	6.47047	6.06411	5.78034	6.02831	5.9319	5.3606
Os01g0531500|mRNA|AK059992|CDS+3'UTR	8.34653	8.32986	8.81357	5.78362	6.31887	6.49899	7.79438	7.73213	8.24101	6.64732	6.58593	7.07983	8.53468	8.42918	8.4792	5.40959	5.18626	5.41946	7.01982	6.74634	6.33979	6.39662	6.30866	5.96046
Os01g0531500|mRNA|AK104379|CDS+3'UTR	8.43031	8.40462	8.88036	5.83609	6.24829	6.36807	7.71829	7.83357	8.35391	6.60149	6.48527	7.13403	8.55753	8.46583	8.49077	5.73744	5.57592	5.48251	6.94311	6.71321	6.34585	6.49233	6.34917	5.90107
Os01g0531500|mRNA|AK106208|CDS+3'UTR	7.51551	7.42038	7.84	5.29208	5.72726	6.15477	7.00457	7.10189	7.48445	6.12349	6.17378	6.4393	7.78688	7.59382	7.6524	5.44504	5.42612	5.48251	6.50111	6.25995	6.02969	6.05329	5.89635	5.81363
Os01g0532300|COMBINER_EST|CI542224|1	5.34111	5.19188	5.20762	5.33573	5.39052	5.34475	5.33275	5.38909	5.36898	5.32784	5.38437	5.40001	5.61353	5.50798	5.61353	5.86858	5.46455	5.46319	5.52475	5.51624	5.58783	5.56961	5.69227	5.63083
Os01g0532600|mRNA|AJ491820|CDS+3'UTR	5.61353	5.57277	5.88724	6.28251	5.61476	6.27904	5.37116	5.54159	5.46455	5.46592	5.49143	5.47377	5.59939	5.4344	5.31287	5.50271	6.50822	5.55248	5.40113	5.54928	5.49143	5.40184	5.37932	5.26303
Os01g0533500|mRNA|AK064446|CDS+3'UTR	5.85541	5.7776	5.43579	5.3606	5.80474	5.21722	5.96191	5.84897	5.95514	5.63325	5.49143	5.67417	5.57529	5.34111	5.65701	6.76507	5.96672	6.91723	5.73122	5.56707	5.94639	5.88927	5.89635	5.91288
Os01g0534800|mRNA|AK072168|CDS+3'UTR	6.91153	7.02075	6.87832	6.72087	6.44776	6.84646	6.41068	6.63875	6.42224	6.54906	6.48527	6.34085	6.89079	6.97572	6.91987	8.95363	8.83185	8.89331	6.89231	7.04519	7.21775	6.47837	6.82448	6.69806
Os01g0534800|mRNA|AK104278|CDS+3'UTR	6.79677	6.95273	6.79122	6.25814	6.76109	6.94482	6.41068	6.47128	6.39	6.53967	6.35469	6.40873	6.87832	6.92467	6.97186	8.86357	8.78974	9.00399	6.85125	6.80701	7.26072	6.52051	6.76109	6.63679
Os01g0534900|mRNA|AK103608|CDS+3'UTR	6.75582	6.82964	6.88215	5.91637	5.95514	5.89028	6.93454	6.61351	6.834	7.18583	6.82845	6.79081	6.36807	6.40249	6.29174	5.86858	6.06051	6.33495	6.40555	6.04199	5.88977	6.53909	6.0864	5.91288
Os01g0536000|mRNA|AK120431|CDS+3'UTR	5.38909	5.59939	5.98836	6.39964	5.58095	6.42242	5.6227	5.52148	5.63143	5.49076	5.46455	5.72409	5.46592	5.57592	5.61353	5.2599	5.33498	5.3426	5.82924	5.76143	5.52279	5.3855	5.98029	5.80151
Os01g0536400|COMBINER_EST|CI557769|0	5.45051	5.51952	5.47782	5.97217	5.61476	5.36498	5.28979	5.21883	5.31287	5.30689	5.52083	5.36825	5.69401	5.80935	5.49343	6.62786	6.38749	6.77334	5.69691	5.69227	5.88977	5.53773	5.5169	5.53449
Os01g0538000|mRNA|AK064005|CDS+3'UTR	5.71668	5.74754	5.45051	5.46524	5.41524	5.67709	5.88977	6.18275	5.98694	6.11197	6.26465	6.09054	5.87192	6.04268	5.83188	5.52475	5.11921	5.36425	6.05465	5.81149	5.86265	5.8042	5.82924	6.01601
Os01g0539900|COMBINER_EST|CI482234|6	5.71153	5.75089	5.69111	5.4921	5.58095	5.60765	5.95296	6.03857	6.1098	6.10047	6.15139	6.15308	5.62453	5.52148	5.69459	5.52475	5.50533	5.58095	5.73122	5.58533	5.75033	5.98314	5.79123	5.95199
Os01g0541700|COMBINER|CI419613|x	5.54928	5.59939	5.73122	6.28251	5.80474	5.75755	5.48811	5.50005	5.434	5.75089	5.58158	5.49076	5.40042	5.4344	5.53708	5.50271	5.30167	5.84741	5.68177	5.71153	5.54094	5.53773	5.55248	5.46903
Os01g0541800|mRNA|AK066226|CDS+3'UTR	5.55795	5.56264	5.38694	8.37786	5.84244	5.78416	5.52148	5.54159	5.49477	5.32784	5.49143	5.57592	5.58595	5.60186	5.63385	6.05668	6.31377	6.12064	5.66413	5.83956	5.87551	5.84845	5.62962	6.04222
Os01g0542000|COMBINER_EST|Os01g0542000|8	5.98694	5.82269	6.34326	6.09054	5.7642	5.89028	5.67687	5.61476	5.52475	5.55184	5.55184	5.6058	5.83609	5.69691	5.78089	5.52475	5.52475	5.27045	5.52475	5.51624	5.30841	5.58533	5.3271	5.39052
Os01g0542900|mRNA|AK071596|CDS+3'UTR	8.88325	8.49567	8.6592	10.4058	10.3095	10.0092	9.50023	9.58638	9.86275	10.404	10.2829	9.91066	9.13471	9.07678	9.1928	8.65474	8.66953	9.04281	9.64861	9.47565	8.99646	9.83062	9.80476	9.33495
Os01g0543100|mRNA|AK105363|CDS+3'UTR	5.03936	5.06495	5.23185	5.41242	5.39052	5.34475	5.52148	5.21883	5.61782	5.2646	5.4103	5.23261	5.29742	5.27685	5.41524	5.57403	5.20762	6.53553	5.38437	5.3047	5.40184	5.24624	5.14756	5.34401
Os01g0543200|COMBINER|CI276250|6	5.53773	5.34623	5.80935	5.73687	6.17337	5.8382	5.37116	5.50005	5.41594	5.50864	5.94517	5.50271	5.40042	5.44849	5.49343	5.82481	5.74306	5.67943	5.54478	5.65582	5.50798	5.37188	5.41242	5.34401
Os01g0543300|COMBINER|CI014544|6	5.14208	5.19188	5.42612	5.4921	5.39052	5.46592	5.37116	5.43649	5.434	5.43056	5.58158	5.36825	5.44065	5.56137	5.2133	5.52475	5.38694	5.3426	5.41453	5.65582	5.46319	5.41453	5.30917	5.42332
Os01g0544200|mRNA|AK061866|CDS+3'UTR	5.50138	5.53773	5.55859	5.61537	6.29596	6.10463	5.26814	5.29437	5.52475	5.55184	5.68936	5.96888	5.54928	5.46455	5.40113	5.62962	6.31377	5.75838	5.54478	5.74698	5.68761	5.52148	5.77431	5.59939
Os01g0544200|mRNA|AK120213|CDS+3'UTR	5.22819	5.34623	5.20762	5.23261	5.55184	5.18081	5.73122	5.43649	5.36898	5.38694	5.30689	5.45805	5.3271	5.27685	5.52214	5.57403	5.27839	5.28721	5.30689	5.33936	5.49143	5.27839	5.67241	5.22659
Os01g0544700|mRNA|AK065963|UTR	5.6477	5.67241	5.27994	5.50798	5.41524	5.60765	5.82216	5.8264	5.93514	5.90388	5.4103	5.99872	5.52148	5.4344	5.50864	5.2599	5.48677	5.17262	5.80312	5.97934	5.79557	5.91488	5.71153	5.98853
Os01g0546400|mRNA|AK058673|CDS+3'UTR	5.32608	5.17262	5.31212	5.3606	5.7642	5.25378	5.53708	5.45942	5.61782	5.59255	5.43649	5.76032	5.46592	5.30841	5.61353	5.40959	5.82712	6.07886	5.32309	5.3518	5.6227	5.58533	5.71153	5.50271
Os01g0546600|COMBINER_EST|Os01g0546600|8	8.17362	7.68302	8.19265	8.05097	8.01382	7.09904	6.70153	7.23042	6.86049	6.61581	8.00808	6.24948	7.96444	7.77887	7.39582	8.04747	7.94723	7.84132	6.8796	7.09189	6.82461	7.21745	7.11756	6.74325
Os01g0547200|mRNA|AK073447|CDS+3'UTR	6.94933	7.22578	7.10429	7.22952	7.12974	7.14374	7.56051	7.55513	7.31946	7.35646	7.35646	7.22962	6.80055	6.68125	6.48107	6.30677	5.60434	5.89332	7.60309	7.659	7.45369	7.19677	7.24587	7.10386
Os01g0548000|mRNA|AK108360|CDS+3'UTR	5.47847	5.54799	5.64049	5.89028	5.88011	6.74493	5.33275	5.54159	5.61782	5.6757	5.58158	5.33721	5.25018	5.37188	5.4478	5.2599	5.60434	5.27045	5.33936	5.33936	5.49143	5.46319	5.37932	5.39052
Os01g0549200|mRNA|AK101868|CDS+3'UTR	5.90237	5.94395	6.15182	6.39964	5.91538	6.46449	5.76088	5.70463	5.97504	5.9319	6.12392	5.95175	6.1497	6.05239	6.24775	7.6517	7.71576	7.00726	6.37329	6.30772	6.4698	6.09168	6.67431	6.72334
Os01g0549400|mRNA|AK062222|CDS+3'UTR	6.19854	6.11067	6.15787	5.76088	5.84244	5.60765	6.27322	6.59342	6.26465	6.47635	6.22086	6.09054	5.82712	5.91438	6.04131	5.44504	6.31377	5.67943	6.48765	6.54923	6.62158	6.48577	6.37111	6.67919
Os01g0549400|mRNA|AK066294|CDS+3'UTR	6.2309	6.19107	5.99825	5.55248	5.68936	5.65284	6.34954	6.81076	6.21399	6.35359	6.31056	6.20694	6.01647	5.9532	6.08419	5.39052	5.48677	5.6471	6.5775	6.88011	6.7383	6.50032	6.51164	6.7965
Os01g0549400|mRNA|AK102720|CDS+3'UTR	6.25755	6.34029	6.18275	5.43995	5.88011	5.40113	6.4393	7.06262	6.24795	6.35359	6.64177	6.29877	6.12435	6.37546	6.36971	5.91587	5.96672	5.50271	6.87279	7.07426	6.77196	6.85868	6.62451	6.88062
Os01g0549400|mRNA|AK122104|CDS+3'UTR	5.83903	6.01786	6.15182	5.58408	5.7642	5.8642	6.31283	6.56053	6.09054	6.39911	6.39804	5.93091	5.71496	5.84968	6.09212	5.42892	6.06051	5.67943	6.25421	6.50044	6.57179	6.31037	6.40053	6.59143
Os01g0550100|mRNA|AK062019|CDS+3'UTR	6.12865	6.20674	6.32824	5.61537	6.14716	6.04496	6.1648	6.102	6.52447	6.37655	6.41908	6.64717	6.20425	6.14419	6.1228	5.66354	5.63325	5.50271	5.71496	5.88724	5.55504	6.21399	6.12392	6.12736
Os01g0550100|mRNA|AK066233|CDS+3'UTR	7.987	8.33115	8.08797	7.52956	7.5516	7.30272	8.17847	7.8847	8.25698	8.06709	8.00808	8.41166	8.22491	8.11253	8.01143	5.66354	5.57592	5.67943	7.39796	7.1518	6.86858	8.14185	7.61031	7.5332
Os01g0550200|COMBINER_EST|CI220077|6	5.95029	6.105	5.67182	5.52148	5.7642	5.52214	6.02111	6.06994	6.01461	5.81897	5.94517	6.18275	5.97265	5.89332	6.08419	5.37617	5.46455	5.20925	6.03353	5.85696	5.96768	6.00669	5.71153	5.98853
Os01g0550300|mRNA|AK061870|CDS+3'UTR	7.64546	7.33363	6.64222	5.71496	5.55184	5.56137	7.305	6.51871	5.82712	6.12349	5.4103	5.36825	8.56095	8.49027	8.87366	5.52475	5.38694	6.07886	7.33947	6.97114	7.08891	6.62543	5.9319	6.38088
Os01g0550300|mRNA|AK106151|CDS+3'UTR	7.62015	7.32528	6.82461	5.83609	5.58095	5.52214	7.30994	6.51871	5.94542	6.18729	5.61537	5.42892	8.56606	8.54082	8.90166	5.73744	5.50533	5.46319	7.30994	6.84593	7.08891	6.58139	6.0864	6.40178
Os01g0551400|COMBINER_EST|Os01g0551400|8	6.15477	6.17736	6.36187	5.83609	6.31887	5.65284	6.12994	6.23663	6.43913	6.00786	6.91736	6.5174	5.62453	5.65189	5.57718	5.27685	5.48677	5.61231	5.61353	5.48385	5.46319	5.91488	5.71153	5.53449
Os01g0552300|mRNA|AK106278|CDS+3'UTR	6.74731	6.81397	6.6152	5.65129	5.68936	5.32784	6.093	5.95949	6.17378	5.78416	5.55184	5.81683	6.9306	6.93976	6.85609	5.57403	5.46455	5.43995	5.46319	5.65582	5.6227	5.6172	5.8642	5.63083
Os01g0553000|mRNA|AK107790|CDS+3'UTR	6.56673	6.47534	6.79704	7.54447	7.87566	7.28406	6.36807	6.82528	6.62375	6.34103	7.62435	6.34658	6.32576	6.02619	6.02646	7.12878	6.92455	7.25163	6.62497	6.61489	6.37111	6.58139	6.74634	6.34289
Os01g0554800|COMBINER|AU068062|6	5.30689	5.44504	5.41453	5.52148	5.95514	5.67709	5.58095	5.31858	5.49477	5.90388	5.52083	5.40001	5.38365	5.52148	5.35064	5.57403	5.48677	5.19038	5.40113	5.51624	5.17428	5.50731	5.67241	5.40818
Os01g0555200|mRNA|AK067541|CDS+3'UTR	5.50138	5.36753	5.31212	5.43995	5.26381	5.52214	5.46455	5.16815	5.40184	5.38694	5.55184	5.73518	5.7029	5.69691	5.6757	6.05668	5.78143	5.61231	5.66413	5.74698	5.52279	5.83188	6.01229	5.84949
Os01g0555300|mRNA|AK068308|CDS+3'UTR	6.29557	6.53553	6.21642	6.00247	6.22448	6.11977	6.14546	6.29724	6.26465	6.2927	6.12392	6.1742	6.43306	6.35505	6.3615	5.1912	5.10058	5.30689	6.50111	6.22889	6.20201	6.5123	6.01229	6.29078
Os01g0556900|COMBINER_EST|CI119313|6	5.47847	5.51952	5.64049	5.91637	5.31212	5.78416	5.24465	5.38909	5.31287	5.34623	5.87244	5.57592	5.48251	5.34111	5.27994	5.57403	5.30167	5.3426	5.2314	5.40184	5.55504	5.46319	5.41242	5.34401
Os01g0557400|mRNA|AK107049|CDS+3'UTR	5.34111	5.36753	5.27994	5.26303	5.61476	5.44986	5.56073	5.52148	5.72868	5.34623	5.43649	5.59193	5.37116	5.35621	5.61353	5.27685	5.44504	5.48251	5.73122	5.38437	5.50798	5.35621	5.73292	5.56707
Os01g0557500|mRNA|AB112656|CDS+3'UTR	7.03331	7.42222	6.77444	5.34623	5.46524	5.60765	5.76088	5.7787	5.7787	5.46592	5.49143	5.33721	6.50608	6.71005	6.31623	5.30841	5.57592	6.12064	5.76032	5.5319	5.57403	5.30993	5.3993	5.46903
Os01g0557500|mRNA|AK100765|CDS+3'UTR	6.74213	7.05653	6.34326	5.47914	5.39052	5.32784	5.67241	5.85955	5.65998	5.43056	5.52083	5.45805	6.1573	6.40249	6.17487	5.37617	5.40818	5.38149	5.47847	5.5319	5.65344	5.55248	5.36352	5.50271
Os01g0558200|mRNA|AK120139|CDS+3'UTR	5.79665	5.89382	5.65069	5.38622	5.46524	5.60765	5.86987	5.97957	5.93514	5.90388	5.91139	5.84897	5.96335	5.71868	5.83188	5.59939	5.50533	5.50271	5.86472	6.14276	5.93563	5.91488	5.91488	5.86987
Os01g0558300|mRNA|AK065132|CDS+3'UTR	6.3615	6.48966	6.55451	5.94542	6.83202	6.59143	6.86588	7.13307	6.99917	6.99941	6.95467	7.16282	5.90056	5.97981	6.09212	5.24318	5.40818	5.38149	6.1031	5.93808	5.57403	6.6132	6.04268	6.14191
Os01g0558600|mRNA|S66160|CDS+3'UTR	10.1788	10.4596	10.0308	10.6914	10.0182	10.6033	10.0726	9.4625	10.0982	10.1548	9.6334	10.1449	9.7093	9.91928	9.67847	10.7876	10.921	10.9249	10.1632	10.2636	10.5603	10.3843	10.4235	10.6253
Os01g0558800|mRNA|AK068120|CDS+3'UTR	5.30689	5.14972	5.18081	5.18626	5.72726	5.52214	5.53708	5.63083	5.434	5.46592	5.35987	5.51952	5.38365	5.44849	5.58783	5.50271	5.78143	5.30689	5.46319	5.5319	5.32533	5.47715	5.58783	5.48943
Os01g0558900|mRNA|AK058447|CDS+3'UTR	6.6904	6.85349	6.46789	6.00247	6.74606	6.74493	6.83162	6.85453	6.56482	6.70574	6.29021	6.48999	6.94782	6.79542	6.91195	6.68997	6.74983	6.67534	7.58601	7.70327	7.3124	6.50574	6.95661	6.84158
Os01g0558900|mRNA|AK060673|UTR	5.82056	5.89382	5.84968	5.91637	5.68936	5.78416	5.88062	5.98836	5.91438	5.96912	5.72409	5.76032	6.14233	6.25204	6.22889	5.40959	5.52475	5.75838	6.63966	6.57321	6.41522	6.18729	6.11197	6.15751
Os01g0559000|mRNA|AK061456|CDS+3'UTR	8.84896	8.9597	8.59493	7.47726	7.72236	8.39195	7.49088	7.67839	7.59289	6.5729	6.60581	7.17498	9.62688	9.7824	9.64344	6.60581	6.06051	6.7881	8.43543	8.52749	8.01769	7.46665	7.82735	7.34039
Os01g0559000|mRNA|AK070797|CDS+3'UTR	8.72254	8.95668	8.50744	7.47726	7.74542	8.42032	7.49945	7.58921	7.62015	6.74185	6.60581	7.24038	9.58638	9.79887	9.58753	6.86394	6.23449	6.87577	8.36591	8.40407	8.06331	7.38589	7.80966	7.3107
Os01g0559100|mRNA|AK069764|CDS+3'UTR	6.07619	6.18729	5.91538	5.86265	6.40213	6.32576	6.77169	6.83817	6.72845	6.89669	6.76976	6.83922	5.91662	6.10047	5.7896	5.37617	5.55184	5.94053	6.45549	6.27826	6.32413	6.82938	6.39	6.67461
Os01g0559100|mRNA|AK105730|CDS+3'UTR	6.11718	6.07975	5.79015	5.94542	6.48966	6.39537	6.63634	6.9191	6.59112	6.88968	6.54939	6.9191	5.85333	5.9532	5.88164	5.52475	5.44504	5.43995	6.50111	6.21763	6.2422	6.65446	6.45138	6.69389
Os01g0559200|mRNA|AK102611|CDS+3'UTR	5.71668	5.72579	5.50072	5.56707	5.84244	5.434	5.94639	6.11934	6.14546	6.15477	6.39804	6.04199	5.68177	5.74306	5.56264	5.57403	5.57592	5.61231	5.8773	5.54928	5.75033	6.02831	5.84897	5.86987
Os01g0559300|mRNA|AK064666|CDS+3'UTR	5.78198	5.80581	5.58533	5.4921	5.84244	5.65284	6.20507	6.31283	6.2319	6.52968	6.12392	6.21359	5.79611	5.49143	5.47847	5.42892	5.40818	5.58095	5.86472	5.85696	5.65344	6.00669	5.79123	5.71953
Os01g0559600|mRNA|AB025310|CDS+3'UTR	5.62962	5.75643	6.12736	5.56707	5.68936	5.8642	5.78252	5.76696	5.86214	5.4478	5.72409	5.6477	6.1497	6.35505	6.60859	6.47871	6.8441	7.14148	5.40113	5.5319	5.92647	5.40184	5.36352	5.43995
Os01g0559600|mRNA|AK067597|CDS+3'UTR	5.82056	5.69546	5.96046	5.27685	5.61476	5.60765	5.88062	5.89231	5.87192	5.30689	5.25378	5.59193	6.22889	6.5352	6.70373	6.76507	6.50822	7.10549	5.63022	5.48385	6.07441	5.55248	5.3426	5.69401
Os01g0559600|mRNA|AK068011|CDS+3'UTR	5.74866	5.71496	5.88724	5.46524	5.39052	5.60765	5.86007	5.73122	5.75588	5.34623	5.6483	5.54928	6.31887	6.46517	6.6035	6.47871	6.64537	7.06924	5.66413	5.4344	5.71668	5.58533	5.44573	5.50271
Os01g0559900|COMBINER_EST|CI544332|4	6.82028	6.14276	6.80808	5.45257	5.49343	5.44986	7.08183	6.49533	6.6132	6.41715	6.26465	6.42748	7.33937	7.09454	7.60005	5.69923	6.1497	6.51378	7.15967	6.26855	5.99895	6.73492	6.22488	5.80151
Os01g0560000|mRNA|AK059399|CDS+3'UTR	7.30031	6.96553	7.42196	6.99729	7.0689	7.46429	6.88189	7.19636	7.35572	6.74185	6.75665	6.97834	7.46705	7.59382	7.7386	6.30677	5.57592	6.27361	7.18758	7.24246	7.24745	7.00901	6.91325	6.95769
Os01g0560000|mRNA|AK105974|CDS+3'UTR	7.51551	7.30786	7.45805	6.93343	7.25829	7.43477	7.19697	7.29048	7.24913	6.85375	6.78387	6.9831	7.72562	7.83594	7.88101	6.10675	5.40818	6.16124	7.40143	7.37425	7.18903	7.15652	7.08139	7.00269
Os01g0563000|mRNA|AK065969|CDS+3'UTR	5.54928	5.38365	5.46592	5.86265	5.7642	5.8382	5.42086	5.5797	5.58658	5.78416	5.4103	5.53384	5.50864	5.34111	5.4478	5.50271	5.44504	5.58095	5.30689	5.48385	5.29284	5.52148	5.69227	5.34401
Os01g0563500|COMBINER|CI255954|6	5.40676	5.44504	5.71038	5.97217	5.36825	5.60765	5.35064	5.27045	5.34843	5.30689	5.35987	5.42892	5.54928	5.11835	5.33573	5.2599	5.27839	5.30689	5.43195	5.28721	5.40184	5.41453	5.48049	5.32858
Os01g0564300|mRNA|AK064825|CDS+3'UTR	5.18504	5.08383	5.14972	5.12367	5.18873	5.50533	5.58095	5.5797	5.36898	5.32784	5.38437	5.45805	5.38365	5.29361	5.41524	5.91587	5.38694	5.50271	5.5093	5.33936	5.37188	5.3855	5.56961	5.50271
Os01g0565600|mRNA|AK061216|CDS+3'UTR	5.62962	5.68674	5.57592	5.59939	5.68936	5.54478	5.62901	5.63083	5.70059	5.63325	5.46455	5.65939	5.69401	5.49143	5.89028	5.40959	5.35064	5.50271	6.1031	6.00294	6.24987	5.91488	5.75421	6.17337
Os01g0565600|mRNA|AK070666|CDS+3'UTR	8.1658	7.94388	8.08118	8.24871	7.87566	8.23377	8.04043	7.68813	8.33278	8.14644	7.77347	8.18825	7.65021	7.52896	7.7386	7.13877	6.80898	6.48999	8.0566	7.80386	7.75829	7.93329	7.93546	7.81385
Os01g0565600|mRNA|AK101472|CDS+3'UTR	8.3595	8.36713	8.19719	8.36277	8.09125	8.14544	8.31636	7.98605	8.3798	8.27215	8.07721	8.18429	7.88444	7.75999	7.77471	7.37838	6.92455	6.57935	8.17643	8.15568	7.62251	8.15296	8.24742	7.94792
Os01g0565900|mRNA|AK061615|UTR	5.87551	5.92598	5.71782	7.578	6.81873	5.98267	6.56419	6.34566	5.99731	7.63423	7.11316	6.26308	5.80474	5.62658	5.7896	6.92789	6.38749	5.89332	6.75943	6.77845	6.74801	7.23911	7.07203	7.66629
Os01g0565900|mRNA|AK065822|CDS+3'UTR	5.83903	5.89382	5.60372	7.38571	7.11316	6.08419	6.61658	6.32917	5.95514	7.4582	7.17269	6.07441	5.78471	5.875	5.85852	7.16744	6.70919	5.89332	6.60581	6.83843	6.62801	7.28708	7.25252	7.6792
Os01g0566100|mRNA|AK065173|CDS+3'UTR	5.62962	5.72579	6.03857	5.59939	5.68936	6.1717	5.88062	5.81417	6.02388	5.90388	5.79935	6.0833	6.80728	7.0356	6.79434	5.42892	5.52475	6.07886	6.81757	6.98239	6.87432	6.82938	6.80979	6.84668
Os01g0566900|mRNA|AK100223|CDS+3'UTR	9.56733	9.59929	9.65299	10.2526	9.87059	10.2181	10.07	9.38457	9.74127	10.2181	9.4625	9.96206	9.41782	9.30336	9.3772	10.222	10.3812	10.7876	9.86766	9.95671	10.2829	10.0759	10.186	10.3392
Os01g0567200|mRNA|AK071488|CDS+3'UTR	7.51551	7.25613	7.09586	8.19091	8.19132	8.17643	8.08836	8.16921	7.9336	8.15091	8.35391	8.15844	7.68944	7.73471	7.29182	7.20198	7.4542	6.6178	8.59767	8.57479	8.25616	8.8581	8.81768	8.35441
Os01g0567300|COMBINER_EST|Os01g0567300|8	5.47847	5.53773	5.80935	5.73687	5.91538	5.96046	5.45189	5.36898	5.434	5.61476	5.87244	5.36825	5.42752	5.27685	5.41524	5.62962	6.48006	6.19894	5.43195	5.4344	5.71668	5.60063	5.44573	5.37617
Os01g0567400|COMBINER_EST|CI331470|6	5.73292	5.76475	5.43579	5.27685	5.18873	5.41453	5.55184	5.47981	5.26303	5.2646	5.14972	5.31437	5.71496	5.80043	5.77366	5.06263	5.13791	5.36425	5.24398	5.40184	5.10498	5.3271	5.18339	5.26303
Os01g0570700|mRNA|AK061023|CDS+3'UTR	5.80366	5.69227	5.67182	5.52148	5.34111	5.54478	5.88977	5.8264	5.81523	5.84897	5.83767	5.91288	5.55946	5.52148	5.35064	5.42892	5.52475	5.30689	5.40113	5.41594	5.38622	5.55248	5.3993	5.59939
Os01g0570800|mRNA|AK072379|CDS+3'UTR	6.20572	5.95029	5.73122	5.65129	5.49343	5.27462	5.50731	5.50005	5.63143	5.43056	5.30689	5.42892	5.6477	5.49143	5.69459	5.86858	5.52475	5.52541	5.47847	5.3047	5.41453	5.27839	5.3271	5.37617
Os01g0570800|mRNA|AK099914|CDS+3'UTR	6.24339	6.03336	5.44272	5.33573	5.39052	5.54478	5.38694	5.54159	5.36898	5.36898	5.43649	5.63264	5.90056	5.64049	5.69459	5.34111	5.38694	5.41946	5.38437	5.54928	5.54094	5.58533	5.46455	5.43995
Os01g0571300|mRNA|AK064271|CDS+3'UTR	6.21884	6.48107	6.44621	5.73687	5.29208	5.54478	5.52148	5.38909	5.58658	5.40889	5.30689	5.49076	6.41627	6.55019	6.55718	5.54928	5.31144	5.67943	5.43195	5.44986	5.52279	5.47715	5.48049	5.27839
Os01g0571900|COMBINER|CI137437|6	6.85323	6.61504	6.51805	5.58408	5.61476	5.70463	6.42657	6.31283	6.21399	6.03336	6.15139	5.99872	6.27904	6.14419	6.30506	5.54928	5.35064	5.84741	6.02296	6.08552	6.12478	6.42888	6.4698	6.15751
Os01g0572700|mRNA|AK105334|CDS+3'UTR	5.61353	5.68674	5.65069	5.89028	5.44203	5.37932	5.82712	5.73122	6.26465	5.98314	5.49143	5.78198	5.52148	5.32683	5.4478	5.34111	5.38694	5.48251	5.44573	5.5319	5.63748	5.40184	5.75421	5.55248
Os01g0574400|mRNA|AK072509|CDS+3'UTR	6.31283	6.3751	6.21642	5.61537	6.17337	5.75755	6.49367	6.50276	6.39893	6.47635	6.48527	6.18275	6.28713	6.11848	6.29174	5.69923	6.1497	6.03445	6.13551	5.88724	5.86265	6.12236	6.13487	6.14191
Os01g0574800|mRNA|AK067593|CDS+3'UTR	5.95756	6.00949	6.32394	7.69237	7.1757	7.22588	6.4393	6.39465	6.50508	7.03331	6.89256	7.09399	6.18151	6.29117	6.6622	7.97549	8.05338	7.33947	7.59663	7.3327	8.28459	7.91825	7.71311	8.44581
Os01g0575000|mRNA|AK070726|CDS+3'UTR	6.50508	6.69069	6.8682	7.88615	7.0689	7.51708	7.11026	6.81076	6.94458	7.39361	6.88113	7.23459	7.14587	7.0356	7.3004	7.97549	7.87639	8.38181	7.89039	7.61031	8.00553	7.59266	7.61031	7.92717
Os01g0575000|mRNA|AK101859|CDS+3'UTR	5.95756	6.09344	5.51952	6.80244	6.76109	6.45138	6.38461	6.29098	6.11761	6.64116	6.33234	6.41539	6.06051	5.90337	6.10047	7.23951	7.08416	7.26955	6.56482	6.35138	6.42992	6.60334	6.64177	6.76562
Os01g0575500|COMBINER_EST|CI518367|1	6.65804	6.70934	6.67461	6.89619	7.05811	6.99116	6.93454	6.86036	6.90072	7.03331	6.84158	6.99163	6.61959	6.4563	6.54682	5.69923	5.40818	5.46319	6.9987	6.8937	6.82461	6.87998	6.88841	6.88486
Os01g0576000|mRNA|AK109219|UTR	5.35841	5.53773	5.3697	5.18626	5.55184	5.12324	5.64049	5.66295	5.52475	5.84897	5.6483	5.73518	5.59939	5.60186	5.62392	5.62962	5.26303	5.89332	5.95029	5.93808	5.97934	5.97169	6.056	5.98853
Os01g0578000|mRNA|AK060971|CDS+3'UTR	5.60434	5.73462	5.40818	5.46524	5.39052	6.69994	5.56073	5.67687	5.52475	5.46592	5.52083	5.91288	5.71496	5.88724	5.81577	5.44504	5.44504	5.61231	5.26303	5.46524	5.35327	5.58533	5.75421	5.43995
Os01g0578500|COMBINER|CI142287|6	5.45051	5.27462	5.33936	5.43995	5.34111	5.41453	5.68294	5.71668	5.68994	5.61476	5.27839	5.69923	5.42752	5.38694	5.58783	5.30841	5.17095	5.24703	5.37043	5.60372	5.52279	5.63325	5.13307	5.67767
Os01g0578700|COMBINER_EST|Os01g0578700|8	5.37545	5.44504	5.61353	5.61537	5.41524	5.65284	5.48811	5.36898	5.46455	5.38694	5.49143	5.49076	5.3271	5.34111	5.41524	5.24318	5.37116	5.3426	5.24398	5.31933	0.681744	5.34111	5.41242	5.46903
Os01g0578800|mRNA|AK111466|CDS+3'UTR	5.32608	5.19188	5.44272	5.37261	5.80474	5.60765	5.33275	5.38909	5.58658	5.32784	5.58158	5.41242	5.3518	5.52148	5.38365	5.54928	5.48677	5.67943	5.33936	5.44986	5.54094	5.41453	5.41242	5.34401
Os01g0579000|mRNA|AK064700|CDS+3'UTR	5.6477	5.47106	5.85955	5.94542	5.49343	5.60765	5.33275	5.52148	5.52475	5.63325	5.6483	5.40001	5.40042	5.04902	5.41524	5.44504	5.60434	6.12064	5.33936	5.44986	5.47782	5.49143	5.5169	5.53449
Os01g0579600|mRNA|AK111936|CDS+3'UTR	5.68994	5.76475	5.55859	5.05297	5.24001	5.30917	5.54478	5.61476	5.40184	5.22068	5.17584	5.41242	5.42752	5.77356	5.4478	5.24318	5.63325	5.40184	5.40113	5.28721	5.41453	5.44504	5.58783	5.29514
Os01g0580100|mRNA|AK064181|CDS+3'UTR	5.43649	5.52606	5.27994	5.27685	5.65069	5.56137	5.82216	5.47981	5.51232	5.50864	5.4103	5.47377	5.30993	5.40464	5.4478	5.37617	5.40818	5.36425	5.30689	5.37116	5.18955	5.21722	5.46455	5.456
Os01g0580400|mRNA|AY332467|CDS+3'UTR	6.05329	6.19669	6.48107	8.1673	8.53247	8.90905	7.7659	7.99966	8.3767	7.00994	7.35646	7.56027	5.77651	5.80043	6.22889	7.0486	7.46897	7.03216	7.95356	8.23982	8.22016	7.33494	8.19759	8.23025
Os01g0580500|mRNA|AK102472|CDS+3'UTR	5.18504	5.25176	5.30546	5.12367	5.39052	5.16001	5.33275	5.13871	5.03291	5.14972	5.17584	5.18339	5.17095	5.18081	5.27994	5.22659	5.26303	5.2314	5.33936	5.5319	5.43195	5.35621	5.18339	5.37617
Os01g0580800|COMBINER_EST|CI556064|6	7.82626	7.9112	7.52192	5.61537	5.68936	5.96046	6.51953	6.99894	6.14546	5.61476	5.6483	5.8382	8.69965	8.79143	8.62433	7.12878	7.68018	7.66408	8.50345	8.54392	9.00173	8.01225	8.52366	9.11606
Os01g0581800|COMBINER|CI429159|0	5.24465	5.17262	5.52475	5.46524	5.49343	6.15477	5.43649	5.36898	5.34843	5.43056	5.4103	5.33721	5.29742	5.4344	5.35064	5.20925	5.15129	5.38149	5.43195	5.46524	5.27685	5.21722	5.6483	5.12256
Os01g0584100|mRNA|AK109126|CDS+3'UTR	5.47847	5.47106	5.44272	5.63264	5.80474	5.40113	5.52148	5.67687	5.49477	5.55184	5.55184	5.26967	5.44065	5.30841	5.17915	5.30841	5.52475	5.3426	5.12256	5.19954	5.18955	5.37188	5.3993	5.10351
Os01g0584700|COMBINER_EST|Os01g0584700|8	5.74866	5.53773	5.77136	5.71496	5.7642	5.89028	5.43649	5.50005	5.67535	5.55184	5.79935	5.45805	6.01647	5.96094	5.78089	7.0486	6.77169	5.55248	5.96046	6.08552	6.05018	6.05329	6.4105	5.99872
Os01g0584800|mRNA|AK063284|CDS+3'UTR	6.11718	6.2827	6.12736	5.33573	5.84244	5.70463	6.18275	6.19018	5.99731	6.31283	6.37655	6.36771	5.79611	5.8382	5.83956	5.30841	5.74306	5.40184	5.57718	5.78034	5.91438	5.79123	5.55248	5.63083
Os01g0585100|mRNA|AK069774|CDS+3'UTR	7.58921	7.58159	7.33456	9.39774	9.38371	9.79887	9.42317	9.38746	9.36914	9.27353	9.18963	9.31623	7.61491	7.36506	7.75602	9.07407	8.93118	8.58122	9.8885	9.82483	9.82483	9.85573	9.76317	9.79095
Os01g0585300|mRNA|AK071353|CDS+3'UTR	5.51624	5.25176	5.16613	5.27685	5.39052	5.32784	5.38694	5.36898	5.17262	5.36898	5.17584	5.49076	5.13791	5.34111	5.4478	6.86394	7.09773	6.95576	5.55946	5.8264	6.08397	5.53773	5.44573	5.93288
Os01g0585300|mRNA|AK099180|CDS+3'UTR	5.52475	5.38365	5.59442	5.69401	5.68936	5.48677	5.46455	5.54159	5.51232	5.30689	5.49143	5.31437	5.46592	5.50798	5.66769	7.15264	7.19109	7.40342	5.83956	5.72783	6.1338	5.7776	5.77431	6.22166
Os01g0585600|mRNA|AK064970|CDS+3'UTR	7.4261	7.57926	7.52192	7.10156	6.80298	7.21664	6.73943	6.88663	6.93935	6.32413	6.52708	6.36041	7.86343	7.90945	8.05137	8.09906	7.94284	7.86337	8.33882	8.38302	8.39266	7.28708	7.69494	7.97302
Os01g0585600|mRNA|AK065984|CDS+3'UTR	7.35069	7.47524	7.33074	6.94571	6.6132	6.83922	6.80701	6.79623	6.68154	6.39911	6.35469	6.29877	7.78688	7.89225	7.70536	8.04747	7.84726	7.60547	8.32755	8.44835	8.17847	7.27463	7.705	7.59242
Os01g0586600|mRNA|AK069698|CDS+3'UTR	6.07619	6.35027	6.16585	5.61537	5.61476	6.04496	5.76088	5.92795	5.58658	5.50864	5.52083	5.71153	6.44656	6.55019	6.22126	5.30841	5.48677	5.30689	5.93612	5.93808	5.90207	5.93906	5.98029	6.18935
Os01g0588200|mRNA|AJ251563|CDS+3'UTR	6.05691	6.2771	6.28636	7.67738	7.44251	7.2064	7.36183	7.32014	7.03331	7.31146	7.10233	7.05209	5.75643	5.88724	5.87295	5.73744	6.1497	6.33495	7.08571	7.09189	6.99929	7.19677	7.08139	7.08493
Os01g0588200|mRNA|AK070745|CDS+3'UTR	5.94102	6.04587	6.06187	7.17861	7.0689	6.59143	6.73142	6.76838	6.52447	6.77927	6.48527	6.7383	5.7029	5.7098	5.6757	5.7787	5.57592	5.94053	6.59143	6.48342	6.60951	6.6132	6.58906	6.74773
Os01g0588200|mRNA|AK104055|CDS+3'UTR	6.05329	6.15139	6.05465	7.11409	7.3801	6.97174	7.00994	7.12878	6.86652	7.07828	6.88113	6.91225	5.73518	5.76088	5.70405	5.7787	5.63325	5.40184	6.93842	6.95479	6.78959	7.06284	6.9934	7.05653
Os01g0588200|mRNA|AK104419|CDS+3'UTR	6.01229	6.18729	5.98029	7.45343	7.29364	6.9365	6.9901	7.08759	6.84053	7.12501	6.94311	6.92789	5.91662	5.82056	5.80581	5.59939	5.74306	5.98853	6.9703	6.89934	6.8502	7.06753	7.02649	7.09531
Os01g0588500|mRNA|AK103037|CDS+3'UTR	5.26892	5.51952	5.35841	5.24545	5.26381	5.23602	5.56073	5.5797	5.40184	5.2646	5.27839	5.23261	5.53449	5.64049	5.56264	5.48677	5.30167	5.50271	5.37043	5.37116	5.27685	5.27839	5.13307	5.55248
Os01g0589100|mRNA|AK121456|UTR	6.28212	6.08441	6.40767	6.49833	6.77444	6.47685	6.52708	6.93552	6.76341	6.67696	6.79839	6.64717	5.85333	5.76088	5.78089	5.69923	5.38694	5.55248	6.1031	5.96383	6.15097	6.21399	6.04268	6.17337
Os01g0589500|mRNA|AB110176|CDS+3'UTR	6.41838	6.93935	7.14671	7.69237	7.30367	7.87935	7.85791	7.55769	7.91732	7.66453	7.12555	7.96785	7.61031	7.22972	7.76809	7.13877	7.09773	7.03216	8.19342	7.87757	7.87909	7.78198	7.74437	7.65804
Os01g0589500|mRNA|AK061874|CDS+3'UTR	6.43618	6.36041	6.06994	6.39964	6.65196	6.65953	7.01596	6.93552	6.91166	6.82355	6.6239	7.01364	6.56514	6.36333	6.5775	6.47871	6.45138	6.72774	6.9987	6.88011	6.81223	6.99163	6.87218	6.69389
Os01g0589800|COMBINER_EST|CI434191|0	5.65224	5.57277	5.52475	7.26023	6.55035	6.23489	6.20831	6.19018	6.55718	7.15116	6.46415	6.90286	5.3271	5.41735	5.4478	6.53228	6.90675	7.60547	6.22005	6.31623	6.70919	6.48577	6.72306	6.9354
Os01g0590000|COMBINER_EST|Os01g0590000|8	6.03994	6.15139	6.14376	5.65129	5.84244	5.60765	6.29098	6.34566	6.32501	6.35359	6.33234	6.22106	5.83609	5.77356	5.86472	5.40959	5.40818	5.6471	6.05465	5.97934	5.82322	6.12994	5.75421	6.02619
Os01g0590300|mRNA|AK063740|CDS+3'UTR	5.82056	5.81897	5.74137	7.74874	8.00229	8.04902	6.84197	6.6904	6.31113	7.29737	7.60562	7.44683	5.91139	6.11848	5.91538	7.83594	7.659	7.21206	7.659	8.41543	7.66131	7.7998	8.12775	8.00451
Os01g0592900|mRNA|AK099544|CDS+3'UTR	5.53773	5.64049	5.71038	5.65129	6.08728	5.81149	5.82712	6.15688	5.96383	5.95635	6.06949	5.94029	5.46592	5.57592	5.53708	5.7787	5.33498	5.71668	5.90107	5.48385	5.3401	5.8042	5.55248	5.69401
Os01g0593200|mRNA|AK103711|CDS+3'UTR	6.2771	6.20674	6.32394	5.83609	5.91538	6.08419	6.06051	6.1111	5.87192	5.81897	5.87244	5.77246	6.06051	5.875	6.04905	8.14687	8.32247	8.43754	5.91438	5.67417	6.15097	5.60063	5.84897	6.14191
Os01g0593500|COMBINER_EST|CI479785|0	5.68994	5.70636	5.34623	5.30622	5.46524	5.23602	5.61169	5.80259	5.48049	5.40889	5.58158	5.6058	5.42752	5.44849	5.56264	5.57403	5.57592	5.48251	5.55946	5.54928	5.52279	5.6489	5.20362	5.26303
Os01g0593700|COMBINER|CI483317|6	5.28644	5.36753	5.40818	5.55248	5.34111	5.41453	5.48811	5.16815	5.57403	5.24239	5.43649	5.26967	5.67241	5.4344	5.47847	8.0327	7.98004	7.99336	5.69691	5.71153	6.26014	5.58533	5.88113	6.08728
Os01g0595400|mRNA|AK068184|CDS+3'UTR	6.12865	6.03336	5.98029	5.23261	5.10814	5.34475	5.75089	5.50005	5.20925	5.36898	5.4103	5.40001	6.42783	6.48006	6.494	5.37617	5.44504	5.48251	5.18504	5.28721	5.38622	5.21722	5.2408	5.17666
Os01g0595400|mRNA|AK069334|CDS+3'UTR	7.05073	7.10604	7.53598	5.65129	5.44203	6.31132	5.82216	5.6477	5.68994	5.6757	5.6483	5.78198	8.23075	8.00346	8.25047	7.15264	6.62512	7.14148	5.76032	5.69227	5.75033	5.63325	5.56961	5.74922
Os01g0596000|COMBINER_EST|Os01g0596000|8	5.51624	5.51952	5.92647	6.66012	5.29208	5.98267	5.73122	5.80259	5.85021	5.9319	5.79935	5.77246	5.23525	5.24465	5.27994	5.24318	5.18626	5.15045	5.4941	5.37116	5.27685	5.6172	5.3993	5.24318
Os01g0596100|mRNA|AK107398|CDS+3'UTR	5.61353	5.54799	5.50864	5.45257	5.46524	5.40113	5.86987	5.7787	5.97504	5.95635	5.4103	6.04199	5.456	5.4344	5.38365	5.44504	5.26303	5.46319	5.6477	5.33936	5.37188	5.47715	5.2408	5.50271
Os01g0596700|mRNA|AK107371|CDS+3'UTR	7.96324	7.73944	7.29326	9.43337	9.22457	9.19358	9.5612	9.65299	9.43475	9.89262	9.59692	9.61458	7.11355	6.83922	6.71005	7.57831	7.47895	6.90286	9.37603	9.07842	8.77379	9.57576	9.43475	9.2435
Os01g0598200|mRNA|AK111570|CDS+3'UTR	5.60434	5.58595	5.57592	6.60859	6.24829	6.89319	5.60434	5.69227	5.46455	5.73405	5.76143	5.59193	5.57529	5.55184	5.49343	6.14822	6.5352	6.38928	5.77596	5.76143	6.02969	5.86007	5.8642	5.56707
Os01g0598300|COMBINER|CI260116|6	6.64747	6.89795	6.76452	6.89619	6.94644	6.49899	6.10003	6.5672	6.51674	7.41316	7.40099	6.41539	5.85333	6.00715	5.89028	5.54928	5.78143	5.3271	6.07441	5.90056	5.84968	6.16124	5.99731	5.8264
Os01g0598400|mRNA|AK109846|CDS+3'UTR	5.51624	5.43056	5.80043	6.06142	5.39052	5.52214	5.33275	5.16815	5.26303	5.32784	5.72409	5.36825	5.58595	5.19389	5.52214	5.35841	5.48677	5.3426	5.33936	5.65582	5.30841	5.63325	5.3993	5.46903
Os01g0598600|mRNA|AK101038|CDS+3'UTR	9.28041	9.39554	10.5698	5.55248	5.61476	5.40113	6.72576	7.24587	7.03331	5.84897	5.52083	5.6477	8.92048	8.99934	8.72546	5.73744	5.87192	5.94053	6.9703	6.82249	6.27516	5.83188	5.88113	5.76198
Os01g0598600|mRNA|AK104992|CDS+3'UTR	9.0186	8.9412	10.0182	5.55248	5.55184	5.8642	6.58812	6.99494	6.96473	5.9319	5.46455	5.74866	8.21751	8.35486	8.25922	5.73744	5.78143	6.19894	6.47047	6.61489	6.17528	5.49143	5.8642	5.69401
Os01g0598600|mRNA|AK120968|CDS+3'UTR	8.76913	8.92249	9.59929	5.46524	5.26381	5.48677	6.41068	6.83817	6.59112	5.69575	5.52083	5.51952	8.48885	8.48269	8.25439	5.86858	5.42612	5.38149	6.69965	6.68519	6.11479	5.88927	5.62962	5.52083
Os01g0598900|COMBINER_EST|Os01g0598900|8	5.34111	5.59939	5.42612	5.46524	5.61476	5.27462	5.53708	5.55882	5.97504	5.65582	5.72409	5.42892	5.42752	5.49143	5.61353	5.69923	5.55184	5.58095	5.30689	5.27045	5.47782	5.29514	5.43056	5.76198
Os01g0600200|COMBINER_EST|CI042997|3	6.49567	6.61883	6.19813	6.62451	6.85686	6.29622	6.95794	6.92961	6.7522	7.13199	7.11316	7.01364	6.36807	6.5352	6.52349	5.44504	5.18626	5.20925	6.21075	6.35138	5.93563	6.45069	6.26249	6.32488
Os01g0600300|mRNA|AK102895|CDS+3'UTR	5.75588	5.84845	5.63083	5.30622	5.72726	5.37932	5.63325	5.50005	5.54349	5.50864	5.49143	5.54928	5.84584	5.97981	5.81577	5.24318	5.26303	5.3426	5.4941	5.65582	5.46319	5.23185	5.13307	5.53449
Os01g0600500|COMBINER_EST|CI448144|0	6.44725	6.61151	6.09388	6.28251	5.55184	5.8382	5.79449	5.67687	5.434	6.15477	5.72409	5.86781	5.6477	5.66532	5.81577	7.15264	7.41069	7.54447	5.69691	5.69227	6.07441	5.82003	6.02785	6.38569
Os01g0600900|mRNA|AK061619|CDS+3'UTR	8.1005	5.73462	5.61353	5.13997	5.34111	5.14292	7.28814	5.31858	5.58658	5.34623	5.10058	5.47377	5.88113	5.86678	6.24775	5.57403	5.50533	5.71668	5.13871	5.5319	5.37188	5.30993	5.27685	5.26303
Os01g0600900|mRNA|AK119173|CDS+3'UTR	8.14644	5.73462	5.52475	5.15466	5.49343	5.05831	7.28387	5.04472	5.38365	5.19718	5.27839	5.56073	5.92795	5.96094	6.29174	5.69923	5.30167	5.55248	5.29208	5.28721	5.17428	5.2646	5.48049	5.43995
Os01g0601000|COMBINER_EST|Os01g0601000|8	5.73292	5.86214	5.79015	5.55248	5.18873	5.27462	5.48811	5.55882	5.22659	5.38694	5.17584	5.36825	5.53449	5.47847	5.62392	5.40959	5.24318	5.41946	5.26303	5.38437	5.46319	5.58533	5.55248	5.24318
Os01g0601700|mRNA|AK072103|CDS+3'UTR	5.53773	5.47106	5.68119	6.2309	5.68936	5.65284	5.52148	5.27045	5.60063	5.55184	5.76143	5.23261	5.48251	5.30841	5.53708	5.62962	5.52475	5.58095	5.41453	5.71153	5.70117	5.71382	5.46455	5.63083
Os01g0602400|mRNA|AK107349|CDS+3'UTR	5.26892	5.10351	5.14972	5.20362	5.29208	5.27462	5.35064	5.54159	5.33684	5.22068	5.4103	5.74866	5.3271	5.38694	5.30243	5.7787	5.48677	5.27045	5.46319	5.37116	5.55504	5.44504	5.41242	5.29514
Os01g0602800|COMBINER_EST|CI336903|0	5.79665	5.91538	5.84968	5.3606	5.34111	5.30917	5.7787	5.79123	5.79123	5.83188	5.30689	5.92102	5.83609	5.74306	5.65701	5.62962	5.96672	5.55248	5.78906	5.63748	5.29284	5.55248	5.62962	5.71953
Os01g0603000|mRNA|AK065107|CDS+3'UTR	7.38397	7.29364	7.43114	7.05743	7.5813	7.4432	7.9771	7.79208	8.07654	8.0827	8.03241	8.41487	6.98239	6.95115	7.07783	5.91587	6.06051	5.71668	7.24913	7.0643	7.30443	7.51527	7.45352	7.4043
Os01g0603300|mRNA|AK061500|CDS+3'UTR	5.60434	5.76475	5.61353	5.41242	5.36825	5.60765	5.59877	5.5797	5.6477	5.59255	5.43649	5.68936	6.06994	6.00715	6.35564	6.30677	5.78143	5.48251	5.73122	5.65582	5.65344	5.68294	5.62962	5.7776
Os01g0603300|mRNA|AK103432|CDS+3'UTR	5.61353	5.71496	5.18081	5.17262	5.08962	5.29284	5.69401	5.31858	5.46455	5.50864	5.4103	5.42892	5.93612	6.04268	5.94883	5.48677	5.33498	5.41946	5.55946	5.65582	5.40184	5.30993	5.43056	5.67767
Os01g0604000|mRNA|AK067145|CDS+3'UTR	6.90412	7.12426	6.75971	6.94571	7.60046	7.00714	6.56165	6.7155	6.70661	6.72675	7.48215	7.39573	7.21519	7.09024	6.90072	6.2309	6.66753	6.30715	6.80566	7.05676	6.43896	7.57879	7.64426	7.32847
Os01g0604000|mRNA|AK109130|CDS+3'UTR	6.67269	6.86832	6.74801	6.53504	7.32632	6.67978	6.38964	6.51086	6.53228	6.56435	7.11316	7.20725	6.83689	6.78306	6.54682	5.96287	6.23449	5.67943	6.66131	6.80701	6.37908	7.28708	7.36202	7.0426
Os01g0604600|mRNA|AK108008|5'UTR+CDS	5.51624	5.49477	5.76032	6.30904	5.41524	6.04496	5.28979	5.45942	5.40184	5.34623	5.30689	5.38149	5.42752	5.34111	5.38365	5.37617	5.22659	5.38149	1.85219	5.31933	5.49143	5.23185	5.27685	5.43995
Os01g0604600|mRNA|AK109640|CDS+3'UTR	5.68177	5.6757	5.42612	5.94542	6.19894	6.11977	5.72323	5.93808	5.48049	5.6757	6.33234	5.69923	5.92795	5.60186	5.73122	7.7276	7.41069	7.80966	6.44656	6.61489	6.81223	6.62543	6.78769	7.19646
Os01g0605700|mRNA|AK099440|CDS+3'UTR	5.30689	5.27462	5.44272	5.65129	5.49343	5.46592	5.26814	5.41383	5.49477	5.34623	5.49143	5.31437	5.79611	5.80043	5.93239	5.44504	5.40818	5.36425	5.4941	5.40184	5.65344	5.55248	5.41242	5.24318
Os01g0606100|COMBINER_EST|AU174579|7	5.76916	5.73122	5.65069	5.47914	5.34111	5.37932	5.43649	5.55882	5.33684	5.55184	5.38437	5.26967	5.68177	5.58845	5.73744	5.27685	5.52475	5.75838	5.29208	5.4344	5.40184	5.27839	5.58783	5.50271
Os01g0606200|COMBINER_EST|Os01g0606200|8	5.85541	5.58595	6.44621	6.62451	6.11718	6.04496	5.71668	5.61476	5.65998	5.59255	5.94517	5.51952	5.67241	5.60186	5.47847	5.96287	5.70232	5.80151	5.44573	5.4344	5.55504	5.53773	5.75421	5.74922
Os01g0606900|mRNA|AK065697|CDS+3'UTR	5.40676	5.49477	5.42612	5.3606	5.18873	5.44986	5.59877	5.41383	5.26303	5.30689	5.25378	5.40001	6.40178	6.47195	6.62634	6.41522	5.60434	5.41946	5.91438	5.5319	6.15998	5.47715	5.36352	5.71953
Os01g0607400|mRNA|AK101152|CDS+3'UTR	6.72024	6.66753	6.57084	8.50744	7.93681	8.51923	7.7802	7.61169	7.82014	8.31163	7.731	8.21003	7.29441	7.36147	7.76468	9.47645	9.65299	9.78988	8.74231	8.90502	9.03041	8.35463	8.72138	8.87366
Os01g0607400|mRNA|AK105049|CDS+3'UTR	6.80701	6.70286	6.69026	8.59419	7.99907	8.54785	7.78658	7.54224	7.84532	8.28057	7.71019	8.20592	7.38901	7.32052	7.63049	9.4839	9.66749	9.82892	8.61346	8.878	8.97837	8.34747	8.7442	8.79581
Os01g0607600|COMBINER_EST|Os01g0607600|8	5.45051	5.58595	5.4921	5.58408	5.68936	5.56137	5.6582	5.63083	5.49477	5.90388	6.12392	5.67417	5.41171	5.56137	5.52214	5.7787	5.42612	5.38149	5.24398	5.38437	5.18955	5.76088	5.58783	5.55248
Os01g0607900|COMBINER_EST|CI194762|6	5.68994	5.74754	5.4921	5.52148	6.22448	6.18812	5.99608	6.31283	6.09054	6.2927	6.31056	6.29251	5.38365	5.76088	5.40113	5.62962	5.63325	5.55248	5.69691	5.63748	5.65344	5.96046	6.02785	5.69401
Os01g0609200|COMBINER_EST|Os01g0609200|8	5.43649	5.47106	5.52475	5.37261	5.36825	5.54478	5.20117	5.21883	5.15129	5.19718	5.4103	5.27994	5.21883	5.40464	5.17915	5.22659	5.30167	5.04655	5.30689	5.33936	5.18955	5.04235	5.36352	5.20925
Os01g0609900|mRNA|AK065988|CDS+3'UTR	5.7029	5.65463	5.45051	5.09367	5.44203	5.30917	5.40605	5.47981	5.44917	5.43056	5.27839	5.56073	5.3518	5.49143	5.38365	5.46455	5.42612	5.84741	5.3518	5.14611	5.38622	5.20199	5.43056	5.37617
Os01g0609900|mRNA|AK121722|CDS+3'UTR	5.7029	5.66591	5.63083	5.40113	5.24001	5.434	5.48811	5.50005	5.22659	5.46592	5.27839	5.36825	5.53449	5.37188	5.07157	5.35841	5.26303	5.41946	5.2314	5.54928	5.37188	5.37188	5.3993	5.30993
Os01g0610100|mRNA|AK104951|CDS+3'UTR	7.39974	7.33947	7.18792	6.89619	6.85686	6.72348	6.90825	6.73128	6.52447	6.65376	6.48527	6.65137	7.44976	7.50751	7.4398	7.39671	7.46897	7.48529	6.85125	6.67725	6.85712	6.77581	6.48039	6.70387
Os01g0610400|COMBINER_EST|CI074082|0	7.12078	7.05243	6.66131	7.40421	7.20928	7.36202	6.84786	6.86961	6.68154	6.79515	7.14746	7.03572	6.42154	6.61136	6.6035	8.50794	8.57081	8.33227	6.48765	6.41121	7.45885	6.64147	6.88164	7.41692
Os01g0610600|mRNA|AK120276|CDS+3'UTR	5.80366	5.68674	5.75033	5.69401	5.91538	5.78416	5.71668	5.83609	5.65998	5.87551	5.87244	5.45805	5.27917	5.44849	5.40113	5.44504	5.37116	5.41946	5.68177	5.54928	5.40184	5.44504	5.62962	5.50271
Os01g0610800|mRNA|AK062532|CDS+3'UTR	6.38749	6.55291	6.52349	5.37261	5.91538	5.91538	6.33979	6.2815	6.19792	6.33197	5.87244	6.05646	5.99137	6.07508	5.92598	7.11872	6.97246	6.92863	6.59143	6.53228	6.62158	6.62543	6.50044	6.64477
Os01g0611000|mRNA|AK060682|CDS+3'UTR	6.57084	5.50798	5.57592	6.68866	6.40213	6.27904	5.63325	5.75588	5.82712	5.81897	5.87244	5.63264	5.50864	5.38694	5.68645	6.55734	6.45138	6.48999	7.05427	6.87432	7.45086	6.83492	6.83755	7.49088
Os01g0611000|mRNA|AK072500|CDS+3'UTR	5.20762	5.30993	5.29361	5.41242	5.41524	5.41453	5.55184	5.52148	5.48049	5.55184	5.46455	5.40001	5.3518	5.30841	5.434	5.39052	5.57592	5.80151	5.66413	5.6227	5.65344	5.50731	5.5169	5.71953
Os01g0611000|mRNA|AK105921|CDS+3'UTR	5.43649	5.32933	5.47782	6.76976	6.74606	6.23489	5.8163	5.83609	5.7787	5.75089	6.15139	5.71153	5.75643	5.62658	5.81577	7.13877	6.58139	6.77334	7.23772	7.25613	7.78266	7.31108	7.18242	7.8311
Os01g0611100|mRNA|AB015288|CDS+3'UTR	6.41838	6.63966	6.77444	6.70373	7.25829	7.09904	7.42791	7.61635	7.56051	7.45005	7.46327	7.28496	6.57829	6.21034	6.23609	5.7787	5.63325	5.48251	7.0909	7.03193	6.61535	7.80852	7.06509	7.09531
Os01g0611100|mRNA|AB015971|CDS+3'UTR	7.53065	7.69416	7.92957	8.53	8.77006	8.9847	8.773	8.55833	8.9542	8.93952	8.72362	8.96861	6.70732	6.57766	6.88968	6.2309	6.01601	6.03445	7.48064	7.57395	7.25653	8.23852	7.90237	7.86548
Os01g0611100|mRNA|AK072731|CDS+3'UTR	7.35069	7.37603	7.67861	8.38797	8.37921	8.80729	8.48645	8.36984	8.70327	8.73007	8.46583	8.72697	6.69011	6.47195	6.65566	6.18935	5.63325	5.55248	7.28329	7.16817	6.91325	7.95253	7.67095	7.61169
Os01g0612200|mRNA|AK071340|CDS+3'UTR	7.17112	7.04189	7.42514	6.62451	6.71811	6.27904	6.94116	6.86961	6.88968	7.27732	6.67608	6.79839	6.33234	6.33011	6.2827	5.44504	5.57592	5.3426	6.38928	6.43253	6.15998	6.74213	6.62451	6.55862
Os01g0612600|mRNA|AK062906|CDS+3'UTR	6.05329	6.105	5.96046	6.64116	6.40213	6.5107	6.39358	6.36443	6.46789	6.56435	6.64177	6.31962	6.20425	6.05961	6.11501	7.17944	7.2194	7.46005	6.97512	6.82249	7.35106	6.78891	6.80979	7.56803
Os01g0612600|mRNA|AK066561|CDS+3'UTR	6.96141	6.88215	6.47669	7.64426	7.41815	7.96989	7.2782	7.30282	7.19314	7.13199	7.12555	7.1984	6.94018	6.68125	6.44518	8.39652	8.28657	8.22814	7.10735	7.36524	7.42514	7.07371	7.34281	7.27496
Os01g0612700|mRNA|AJ620677|CDS+3'UTR	6.01972	5.99919	5.96046	5.30622	5.55184	5.67709	5.78252	5.80259	5.86214	5.96912	5.61537	5.65939	5.86369	5.82056	5.89028	5.86858	6.31377	6.19894	5.61353	5.93808	5.71668	5.86007	5.75421	5.58408
Os01g0613300|mRNA|AK062537|CDS+3'UTR	6.45549	6.25657	6.42119	5.65129	6.29596	5.98267	6.60951	6.73128	6.72845	6.41715	6.33234	6.79081	6.40873	6.39608	6.35564	5.46455	5.40818	5.3426	6.02296	6.35138	6.07441	5.6489	5.96287	5.97032
Os01g0613900|mRNA|AK067466|CDS+3'UTR	5.6477	5.60434	5.53384	6.03336	6.14716	5.70463	5.28979	5.27045	5.36898	5.59255	5.35987	5.47377	5.456	5.4344	5.50864	6.2309	6.19115	5.50271	5.37043	5.46524	5.6227	5.43195	5.61071	5.50271
Os01g0614300|mRNA|AK105551|CDS+3'UTR	5.57844	5.47106	5.86781	5.89028	5.61476	5.78416	5.43649	5.31858	5.44917	5.43056	5.6483	5.45805	5.57529	5.4344	5.2666	5.52475	5.96672	5.84741	5.59628	5.49749	5.50798	5.58533	5.44573	5.50271
Os01g0614900|mRNA|AK067422|CDS+3'UTR	5.83188	5.71496	5.71038	6.30904	6.40213	6.31132	5.8382	5.97957	5.97504	6.0677	6.01042	6.05646	5.67241	5.875	5.65701	6.83123	7.39983	7.25163	5.83956	6.12994	6.22889	5.92696	6.1742	6.30335
Os01g0614900|mRNA|AK121767|CDS+3'UTR	5.88266	5.7776	5.98029	6.28251	6.19894	6.34029	5.88062	6.02762	5.95514	6.05555	5.98029	6.1265	5.79611	5.88724	5.89028	7.15264	7.53239	7.51678	6.25421	6.64537	6.64537	6.12994	6.01229	6.50061
Os01g0615200|COMBINER_EST|CI224792|6	6.92986	6.97548	6.74269	5.43995	5.29208	5.434	6.20017	5.91538	5.91438	5.71496	5.72409	5.96888	6.41627	6.59143	6.46279	5.44504	5.48677	5.40184	5.59628	5.69227	5.52279	6.17087	5.88113	5.61537
Os01g0615300|mRNA|AK069226|CDS+3'UTR	6.39286	6.47905	6.29423	5.76088	5.7642	5.75755	6.17736	6.27439	6.07285	6.10047	5.72409	6.30828	6.17253	6.27633	6.13679	5.40959	5.87192	5.41946	6.12779	6.04199	5.82322	6.18729	5.82924	6.09696
Os01g0615500|COMBINER_EST|Os01g0615500|8	5.58658	5.63325	5.61353	5.67241	5.58095	5.98267	5.57592	5.5797	5.49477	5.50864	5.58158	5.72409	5.49477	5.50798	5.58783	7.23042	7.60309	7.40342	5.91438	5.989	6.32413	6.02831	6.14801	6.24869
Os01g0616300|COMBINER_EST|CI451913|3	6.66294	6.88215	7.05653	6.99729	6.7881	6.84646	6.3722	6.63875	6.48342	6.69215	7.03205	6.72334	6.26308	6.36333	6.20742	8.14687	8.41992	8.8217	6.5775	6.43253	6.94619	6.87998	6.95661	7.2581
Os01g0616400|mRNA|AK111682|CDS+3'UTR	6.28212	6.44725	6.11869	7.72945	7.61054	7.78075	6.71321	6.97473	7.08216	7.28852	6.97703	7.31785	6.77169	6.75485	6.82028	8.38302	8.17036	8.39266	7.84132	7.6643	7.99803	8.05579	7.9117	8.04978
Os01g0616400|mRNA|AK112116|CDS+3'UTR	6.21884	6.22689	6.07842	7.82074	7.57176	7.59289	6.79434	6.94116	6.90072	7.27172	6.97703	7.31486	6.74941	6.7623	6.80405	8.35267	7.96444	8.35587	7.76933	7.53847	8.0469	7.98135	7.80966	8.11461
Os01g0616500|mRNA|AK073157|CDS+3'UTR	6.59143	6.50905	6.55451	5.59939	6.40213	6.24869	6.37546	6.33756	6.49666	6.37655	6.39804	6.45138	6.02619	5.85904	5.92598	5.46455	5.48677	6.03445	5.91438	5.72783	5.67241	6.01786	5.9319	5.80151
Os01g0616600|mRNA|AK063911|CDS+3'UTR	5.65224	5.69546	5.78089	5.97217	5.58095	5.62962	5.70636	5.8264	5.93514	5.95635	5.87244	5.78198	5.30993	5.34111	5.41524	5.44504	5.52475	5.15045	5.46319	5.51624	5.52279	5.66828	5.71153	5.34401
Os01g0616600|mRNA|AK101490|CDS+3'UTR	5.69575	5.68177	5.56961	5.55248	5.39052	5.37932	5.6227	5.84897	5.79123	5.69575	5.6483	5.81683	5.456	5.37188	5.4478	5.37617	5.18626	5.46319	5.27685	5.6227	5.32533	5.43195	5.3426	5.32858
Os01g0617800|mRNA|AK101407|CDS+3'UTR	5.68994	5.95029	5.42612	5.34623	5.29208	5.36498	5.6227	5.6477	5.26303	5.78416	5.4103	5.51952	5.49477	5.65189	5.52214	5.30841	5.24318	5.46319	5.4941	5.38437	5.43195	5.43195	5.36352	5.26303
Os01g0617900|mRNA|AK071226|CDS+3'UTR	5.51624	5.59255	5.4921	5.3606	5.34111	5.40113	5.69944	5.6477	5.68994	5.46592	5.22899	5.6058	5.88113	5.71868	5.6757	5.42892	5.33498	5.3426	5.73122	5.60372	5.40184	5.7776	5.37932	5.50271
Os01g0618100|mRNA|AK100460|CDS+3'UTR	6.28982	6.29973	5.98836	5.89028	5.7642	5.54478	6.48999	6.22809	6.49666	6.80925	6.26465	6.6696	6.99667	6.76838	6.61822	5.35841	5.50533	5.50271	6.1717	5.93808	5.71668	6.06231	5.8642	5.86987
Os01g0618200|mRNA|AK102319|CDS+3'UTR	5.88977	5.75643	5.78089	5.63264	5.65069	5.434	5.59255	5.41383	5.40184	5.40889	5.22899	5.40001	5.57529	5.58845	5.63385	5.50271	5.38694	5.71668	5.55946	5.51624	5.54094	5.52148	5.58783	5.73405
Os01g0618700|COMBINER_EST|CI502054|6	6.25755	5.9791	6.13465	5.55248	5.44203	5.46592	5.61169	5.47981	5.52475	5.38694	5.72409	5.59193	5.7029	5.93436	5.90939	5.30841	5.37116	5.48251	5.40113	5.37116	5.24239	5.50731	5.44573	5.46903
Os01g0618900|mRNA|AK058453|CDS+3'UTR	5.76143	5.7776	5.82924	6.80244	6.74606	6.6904	6.12736	6.32917	6.28039	6.43948	6.56736	6.29251	5.44065	5.35621	5.61353	5.96287	5.63325	5.55248	6.38928	6.17445	5.91438	6.50032	6.28328	6.20674
Os01g0618900|mRNA|AK099329|CDS+3'UTR	5.7776	5.73122	5.73122	6.60859	6.71811	6.79893	6.10893	6.42748	6.3183	6.5729	6.56736	6.4393	5.81683	5.56137	5.62392	5.37617	5.91978	6.19894	6.51904	6.19485	5.99895	6.50574	6.36041	6.18233
Os01g0619000|mRNA|AK068707|CDS+3'UTR	5.73292	5.66591	5.84968	5.55248	5.49343	5.27462	5.61169	5.47981	5.46455	5.55184	5.6483	5.57592	5.68177	5.60186	5.73122	5.62962	5.70232	6.03445	5.38437	5.46524	5.58783	5.34111	5.67241	5.53449
Os01g0621200|COMBINER_EST|Os01g0621200|8	5.30689	5.38365	5.46115	5.4921	5.46524	5.54478	5.38694	5.54159	5.36898	5.46592	5.4103	5.44272	5.20362	5.32683	5.31287	5.27685	5.55184	5.3271	5.47847	5.60372	5.47782	5.71382	5.56961	5.84949
Os01g0621900|mRNA|AK062141|CDS+3'UTR	6.193	6.26308	5.88724	5.46524	5.61476	5.46592	5.94102	5.95949	5.61782	5.03218	5.46455	5.49076	6.50032	6.57084	6.57084	5.3271	5.15129	5.43995	5.93612	5.79611	6.04017	5.3271	5.41242	5.56707
Os01g0621900|mRNA|AK099577|CDS+3'UTR	6.05329	6.09344	5.63083	5.38622	5.39052	5.34475	5.82712	5.74418	5.38365	5.24239	5.38437	5.3047	6.09916	6.39608	6.48107	5.40959	5.38694	5.6471	6.05465	5.83956	5.90207	5.30993	5.25833	5.59939
Os01g0621900|mRNA|AK101393|CDS+3'UTR	6.33011	6.54778	6.02785	5.23261	5.46524	5.434	5.84427	6.00715	5.55668	5.28072	5.22899	5.26967	6.90928	7.08571	7.10123	5.29208	5.17095	5.40184	5.89028	6.10784	6.15097	5.2646	5.41242	5.66295
Os01g0621900|mRNA|AK101548|CDS+3'UTR	6.27167	6.53553	5.80043	5.15466	5.34111	5.58533	5.91488	6.04791	5.67535	5.24239	5.55184	5.36825	6.67608	6.84541	7.02603	5.34111	5.18626	5.2314	5.86472	5.76143	6.16752	5.24624	5.46455	5.78852
Os01g0621900|mRNA|AK103381|CDS+3'UTR	6.35469	6.48107	6.05465	5.42752	5.34111	5.75755	5.97217	5.95949	5.67535	5.34623	5.30689	5.33721	6.61351	6.8186	6.70373	5.39052	5.63325	5.55248	5.91438	6.01601	6.21642	5.21722	5.49649	5.56707
Os01g0622600|COMBINER_EST|CI066310|6	7.30031	7.20807	7.11778	6.53504	6.88841	6.49899	7.84783	7.49013	7.51527	7.59694	7.71576	7.37802	6.58984	6.74773	6.68198	5.37617	5.33498	5.41946	7.12663	7.05073	6.32413	7.58152	7.43755	6.83729
Os01g0622700|mRNA|AK064316|CDS+3'UTR	5.55795	5.57277	5.34623	5.27685	5.18873	5.23602	5.61169	5.41383	5.26303	5.34623	5.14972	5.54928	5.54928	5.53449	5.72124	5.27685	5.22659	5.41946	5.29208	5.3047	5.2599	5.37188	5.27685	5.50271
Os01g0623200|COMBINER_EST|CI236138|6	5.37545	5.27462	5.27994	5.18626	5.44203	5.58533	5.61537	5.38909	5.40184	5.38694	5.4103	5.49076	5.49477	5.53449	5.49343	7.36652	7.52543	8.16069	5.52475	5.72783	5.75033	5.44504	5.5169	5.58408
Os01g0623500|mRNA|AK066142|CDS+3'UTR	6.0833	5.92598	5.94395	5.61537	5.80474	6.00622	6.53488	6.53553	6.68778	6.27205	6.56736	6.34085	5.71496	5.65189	5.7896	6.50293	5.96672	6.84541	6.70574	6.49233	6.55942	6.53293	6.59901	6.63996
Os01g0624000|mRNA|AK069738|CDS+3'UTR	6.3615	6.78769	6.26308	5.73687	6.11718	5.65284	6.20831	6.13871	6.02388	6.12349	6.01042	5.98853	6.25657	6.18729	6.15351	6.2309	6.50822	6.03445	6.09256	6.05465	6.16752	6.01786	6.01229	5.86987
Os01g0624000|mRNA|AK071952|CDS+3'UTR	6.06366	6.25657	5.86781	5.43995	5.61476	5.34475	6.05374	5.80259	5.7787	5.81897	5.6483	5.71153	6.05397	6.12736	6.07151	5.24318	5.48677	5.46319	5.69691	5.92598	5.86265	5.6172	5.81149	5.8264
Os01g0624000|mRNA|AK099625|CDS+3'UTR	6.193	6.19107	5.77136	5.69401	5.29208	5.70463	6.13465	5.86987	5.7787	5.83188	5.58158	5.78198	5.91662	6.14419	5.98029	5.37617	6.06051	5.41946	5.52475	5.79611	5.50798	5.83188	5.96287	5.52083
Os01g0624400|COMBINER_EST|Os01g0624400|8	5.55795	5.61231	5.88724	7.00877	6.29596	6.74493	5.75089	5.90538	5.98694	6.42783	6.35469	6.191	5.88113	5.80043	5.89937	7.29508	7.15652	6.81797	6.30296	6.48342	6.29098	6.61868	7.05653	6.64972
Os01g0624500|mRNA|AF192467|CDS+3'UTR	8.44771	8.35898	8.63533	8.91938	8.70612	9.42045	8.06943	8.04112	8.64005	8.39733	8.20502	8.52198	7.77226	7.89225	7.98375	9.67063	9.11817	9.23978	8.22086	8.57045	8.95873	8.47317	8.73667	9.23094
Os01g0624500|mRNA|AK059268|CDS+3'UTR	7.36779	7.20575	7.31663	7.91039	7.73471	8.09163	7.02195	7.1107	7.46068	7.21896	7.19717	7.50652	6.49367	6.87356	6.73886	8.43439	7.93819	8.06709	7.17164	7.37425	7.80386	7.40413	7.60186	7.92114
Os01g0625200|mRNA|AK060383|CDS+3'UTR	6.28982	6.73591	6.50508	8.60111	8.31267	8.57045	7.23792	7.33438	7.23951	7.68141	7.43824	7.30367	5.99919	6.29117	6.43062	10.6068	10.6497	10.629	8.91635	8.81097	9.64052	9.27237	9.16634	9.73301
Os01g0625200|mRNA|AK071022|CDS+3'UTR	6.30828	6.61151	6.48899	8.56138	8.3339	8.57309	7.31524	7.42549	7.11894	7.57776	7.41994	7.34039	6.05397	5.96912	6.27069	10.5698	10.6117	10.652	8.86441	8.80386	9.64449	9.30161	9.1878	9.76471
Os01g0625300|mRNA|AK069479|CDS+3'UTR	5.30689	5.10351	5.35841	5.65129	5.29208	5.23602	5.6477	5.41383	5.40184	5.50864	5.20362	5.53384	5.27917	5.2133	5.41524	5.37617	5.33498	5.55248	5.33936	5.31933	5.24239	5.35621	5.53384	5.14038
Os01g0626300|mRNA|AK122071|CDS+3'UTR	7.48378	7.49327	8.05965	6.67505	7.09794	6.78728	7.48566	7.81491	7.98069	7.51584	7.84726	8.04582	7.07494	7.04565	7.26111	5.57403	5.52475	5.55248	6.66131	6.9762	6.82461	7.01901	7.18882	6.93183
Os01g0626400|mRNA|AK108745|CDS+3'UTR	5.20762	5.1241	5.20762	5.41242	5.29208	5.65284	5.33275	5.41383	5.27839	5.22068	5.10058	5.40001	5.37116	5.37188	5.35064	5.37617	5.26303	5.43995	5.2314	5.3518	5.07634	5.34111	5.30917	5.30993
Os01g0627400|mRNA|AK074025|CDS+3'UTR	5.86833	6.105	5.75033	5.31858	5.39052	5.27462	5.55184	5.54159	5.52475	5.4478	5.30689	5.67417	6.58468	6.8186	6.58906	5.54928	5.40818	5.19038	5.52475	5.54928	5.58783	5.27839	5.29284	5.27839
Os01g0627500|mRNA|AB047400|CDS	5.6227	5.6172	5.67182	5.46524	5.41524	5.70463	5.38694	5.38909	5.38365	5.6757	5.43649	5.41242	5.49477	5.4344	5.4478	5.3271	5.26303	5.30689	5.46319	5.28721	5.47782	5.34111	5.30917	5.30993
Os01g0627800|mRNA|AK101750|CDS+3'UTR	5.30689	5.1241	5.25833	5.29208	5.7642	5.67709	5.69401	5.50005	5.434	5.43056	5.46455	5.56073	5.41171	5.34111	5.35064	5.7787	6.19115	5.67943	5.32309	5.41594	5.38622	5.55248	5.48049	5.52083
Os01g0627900|mRNA|AK063764|CDS+3'UTR	5.43649	5.51952	5.50864	5.59939	5.68936	5.75755	5.35064	5.3426	5.40184	5.46592	5.27839	5.91288	5.49477	5.4344	5.35064	5.82481	5.70232	5.75838	5.55946	5.37116	5.52279	5.50731	5.5169	5.40818
Os01g0628000|mRNA|AK109274|CDS+3'UTR	5.37545	5.41383	5.73122	5.97217	5.7642	5.34475	5.33275	5.3426	5.27839	5.50864	5.20362	5.36825	5.49477	5.47847	5.56264	5.44504	5.44504	5.50271	5.3518	5.67417	5.6227	5.46319	5.41242	5.27839
Os01g0628900|mRNA|AK060213|CDS+3'UTR	5.67417	5.65463	5.35841	5.37261	5.24001	5.18081	5.43649	5.41383	5.13543	5.4478	5.22899	5.10058	5.71496	5.64049	5.70405	5.22659	5.33498	5.13028	5.3518	5.28721	5.43195	5.23185	5.3426	5.20925
Os01g0629400|mRNA|AK063853|CDS+3'UTR	6.06366	6.11067	5.6227	6.83228	6.57163	6.45138	6.56926	6.13871	6.12736	6.60149	6.33234	6.20694	5.83609	5.96094	5.88164	7.91782	7.60309	7.75069	6.63222	6.59326	7.1624	6.45699	6.40053	7.02086
Os01g0629400|mRNA|AK102504|CDS+3'UTR	6.0833	6.02785	5.61353	6.89619	6.77444	6.39537	6.44931	6.20831	6.09054	6.64116	6.22086	6.37401	5.89028	5.78143	5.86472	7.81246	7.48871	7.8559	6.50855	6.62329	7.04287	6.35711	6.50044	6.92665
Os01g0629600|mRNA|AK071156|CDS+3'UTR	7.47524	7.56311	8.47824	5.21722	5.41524	6.00622	5.55184	5.50005	5.44917	5.36898	5.20362	5.76032	5.87192	5.9532	5.76392	5.7787	5.44504	5.67943	5.3518	5.28721	5.37188	5.2646	5.2408	5.40818
Os01g0629900|mRNA|AK062211|CDS+3'UTR	5.92894	6.04587	6.48107	6.45955	5.84244	6.53358	5.67241	5.61476	5.94542	5.73405	5.55184	5.84897	6.24141	6.16124	6.38964	7.98759	8.15568	8.61803	7.05427	7.09189	7.52494	7.04474	7.14438	7.48311
Os01g0629900|mRNA|AK065930|CDS+3'UTR	5.71153	5.68674	5.90638	5.89028	6.17337	6.08419	5.58095	5.89231	5.74306	5.63325	5.83767	5.51952	5.81683	5.68936	5.83956	7.39671	7.57358	7.67419	6.47047	6.27826	6.71693	6.25794	6.37111	6.67461
Os01g0629900|mRNA|AK073791|CDS+3'UTR	5.98694	6.11371	6.22408	6.70373	5.84244	6.40873	5.6582	5.85955	5.95514	5.87551	5.94517	5.71153	6.27904	6.08374	6.22126	8.12144	8.27598	8.55833	7.12663	7.12813	7.25117	7.12326	7.33195	7.27042
Os01g0629900|mRNA|AK073989|CDS+3'UTR	5.68994	5.77274	5.75033	6.25814	5.68936	6.26308	5.56073	5.3426	5.46455	5.52801	5.72409	5.84897	5.69401	5.60186	5.71324	7.35572	7.38037	7.40342	6.49567	6.25995	6.51871	6.37437	6.32824	6.48275
Os01g0630300|COMBINER|CI422459|1	5.18504	5.0284	5.23185	5.23261	5.24001	5.40113	5.38694	5.31858	5.36898	5.63325	5.35987	5.49076	5.53449	5.41735	5.38365	5.59939	5.70232	6.27361	5.38437	5.54928	5.58783	5.52148	5.48049	5.48943
Os01g0631500|mRNA|AK063308|CDS+3'UTR	5.51624	5.48677	5.46115	5.43995	5.55184	5.34475	5.52148	5.27045	5.33684	5.50864	5.4103	5.45805	5.18626	5.37188	5.50864	7.06082	6.38749	6.27361	5.37043	5.3518	5.38622	5.46319	5.49649	5.58408
Os01g0632300|COMBINER_EST|Os01g0632300|8	5.55795	5.46115	5.77136	6.20654	5.61476	5.89028	5.37116	5.52148	5.46455	5.50864	5.72409	5.36825	5.52148	5.47847	5.434	5.96287	5.70232	5.71668	5.63022	5.54928	5.46319	5.6489	5.84897	5.6477
Os01g0633000|mRNA|AK062051|CDS+3'UTR	6.21884	5.9346	5.80043	6.11934	6.68651	6.82951	6.38088	6.38749	6.26465	6.00786	6.06949	6.30828	6.21237	6.02619	5.99731	8.31883	8.40869	8.33227	5.91438	6.27826	6.70344	6.05329	6.16124	6.42957
Os01g0633100|mRNA|AK071497|CDS+3'UTR	9.48176	9.08439	9.07353	13.2349	13.0478	13.583	12.674	12.9038	12.8043	12.6278	12.507	12.0004	8.63312	8.72755	9.26684	11.9212	12.1087	11.3415	12.3035	12.3815	12.3582	12.3934	12.4691	12.5612
Os01g0633100|mRNA|AY028314|5'UTR+CDS	7.1688	6.65446	6.69026	11.1682	11.0883	11.3139	9.67573	9.82483	9.83877	9.81293	9.66135	9.47645	6.20425	6.38232	7.03285	9.3127	9.65836	9.53644	9.18561	9.8885	10.1303	9.52694	10.0562	10.4373
Os01g0633100|mRNA|U66041|CDS+3'UTR	5.65224	5.58595	5.45051	6.99729	7.84283	6.99894	6.64627	6.71005	6.36771	6.48999	6.88113	6.1742	5.57529	5.27685	5.65701	6.34103	6.58139	6.65446	6.1717	6.53909	6.35377	6.15055	6.71435	6.73379
Os01g0633200|mRNA|AK059669|CDS+3'UTR	6.50032	6.56609	6.4393	5.55248	5.58095	5.44986	6.20831	6.15688	6.41522	5.43056	6.01042	5.86781	6.75457	6.82448	6.92319	6.53228	5.96672	6.16124	5.81577	5.88724	5.87551	5.68294	5.56961	5.71953
Os01g0633200|mRNA|AK069077|CDS+3'UTR	7.36305	7.29048	7.31663	6.42119	5.68936	5.44986	6.79027	6.79623	6.82964	5.80259	6.12392	6.42154	7.55144	7.57432	7.5229	6.9414	7.02825	6.41522	5.96046	6.08552	5.99895	5.96046	5.82924	5.8264
Os01g0633400|mRNA|AK108988|CDS+3'UTR	6.52067	6.94945	7.13585	5.29208	5.2133	5.12324	5.74698	5.59784	5.65998	5.46592	5.46455	5.44272	6.22889	6.35505	6.10047	5.44504	5.27839	5.27045	5.46319	5.4344	5.55504	5.3271	5.46455	5.32858
Os01g0634300|COMBINER_EST|Os01g0634300|8	5.46455	5.44504	5.59442	5.83609	5.55184	5.75755	5.26814	5.47981	5.40184	5.71496	5.52083	5.59193	5.41171	5.4344	5.55184	5.50271	5.46455	6.03445	5.43195	5.6227	5.43195	5.46319	5.43056	5.59939
Os01g0634600|COMBINER_EST|CI452330|0	5.26892	5.40113	5.67182	6.03336	5.31212	5.62962	5.40605	5.31858	5.46455	5.34623	5.55184	5.45805	5.38365	5.18081	5.36898	6.72888	7.2194	5.67943	5.24398	5.28721	5.35327	5.52148	5.44573	5.48943
Os01g0635400|mRNA|AK102655|CDS+3'UTR	5.80366	5.83662	5.82056	5.55248	5.55184	5.34475	5.76088	5.84897	6.03445	5.84897	5.72409	5.72409	6.05397	5.76088	5.65701	5.73744	5.40818	5.75838	5.66413	5.5319	6.06434	5.6172	5.56961	5.58408
Os01g0635400|mRNA|AK111923|CDS+3'UTR	5.84897	5.86678	6.06187	5.3606	5.29208	5.60765	5.91139	5.95949	6.30639	5.71496	5.58158	6.09054	5.98267	5.79096	5.82587	5.57403	5.37116	5.30689	6.05465	5.92598	5.83609	5.52148	5.49649	5.32858
Os01g0637600|mRNA|AK106980|CDS+3'UTR	5.22819	5.58595	5.65069	5.55248	5.44203	5.54478	5.73405	5.80259	5.74306	5.55184	5.52083	5.80474	5.42752	5.57592	5.61353	5.07385	5.26303	5.27045	5.46319	5.41594	5.44504	5.49143	5.30917	5.50271
Os01g0639100|mRNA|AK073640|CDS+3'UTR	5.95756	6.40997	6.57084	7.28271	7.40871	7.5229	7.20807	6.79623	7.11894	7.26711	6.95467	7.25436	6.06994	5.76088	6.19018	6.50293	7.00199	7.25163	6.83843	7.10298	7.11409	6.90978	6.95661	7.17882
Os01g0639900|mRNA|AF182806|CDS+3'UTR	5.47847	5.46115	5.54349	5.41242	5.58095	5.41453	5.43649	5.27045	5.434	5.40889	5.52083	5.44272	5.48251	5.35621	5.73744	8.77918	8.65584	8.83185	5.46319	5.51624	5.63748	5.52148	5.48049	5.67767
Os01g0639900|mRNA|AK058203|UTR	5.43649	5.47106	5.34623	5.43995	5.18873	5.46592	5.46455	5.41383	5.46455	5.57087	5.4103	5.63264	5.49477	5.49143	5.50864	7.0062	6.85842	6.87577	5.4941	5.49749	5.38622	5.44504	5.25833	5.37617
Os01g0639900|mRNA|AK060890|CDS+3'UTR	5.22819	5.47106	5.46115	5.38622	5.49343	5.8382	5.52148	5.61476	5.54349	5.75089	5.46455	5.57592	5.46592	5.52148	5.76392	8.64286	8.63161	8.71774	5.33936	5.49749	5.65344	5.3855	5.3993	5.69401
Os01g0639900|mRNA|AK099825|CDS+3'UTR	5.57844	5.53773	5.50864	5.61537	5.39052	5.70463	5.48811	5.6477	5.52475	5.38694	5.58158	5.3477	5.65939	5.62658	5.56264	8.68463	8.59493	8.66083	5.46319	5.46524	5.78034	5.3271	5.5169	5.71953
Os01g0639900|mRNA|U08404|CDS+3'UTR	5.57844	5.53773	5.57592	5.65129	5.7642	5.54478	5.52148	5.45942	5.40184	5.40889	5.30689	5.38149	5.59939	5.55184	5.65701	8.60753	8.63967	8.8581	5.44573	5.69227	5.7642	5.46319	5.67241	5.69401
Os01g0641000|mRNA|AK108130|CDS+3'UTR	6.33011	6.46177	6.59746	5.42752	5.44203	5.41453	5.8163	5.73122	5.92598	5.71496	5.38437	5.93091	6.06994	5.96912	6.03336	5.34111	5.38694	5.15045	5.69691	5.6227	5.46319	5.34111	5.53384	5.20925
Os01g0641600|COMBINER_EST|C96828|7	5.22819	5.38365	5.27994	5.38622	5.34111	5.37932	5.12171	5.36898	5.22659	5.24239	5.10058	5.3047	5.3518	5.24465	5.2314	5.62962	5.46455	5.94053	5.46319	5.51624	5.71668	5.21722	5.29284	5.42332
Os01g0642100|mRNA|AK063793|UTR	5.91488	6.06389	5.71782	5.56707	5.58095	5.65284	5.58595	5.41383	5.60063	5.28072	5.4103	5.41242	5.71496	5.80043	5.85852	5.34111	5.26303	5.36425	5.61353	5.8264	5.52279	5.49143	5.82924	5.56707
Os01g0642200|mRNA|AK071521|CDS+3'UTR	5.90237	5.38365	5.34623	5.3606	5.39052	5.29284	6.24577	5.45942	5.91438	5.43056	5.79935	5.50271	5.62453	5.34111	5.61353	5.96287	5.52475	5.58095	5.55946	5.46524	5.37188	5.40184	5.5169	5.43995
Os01g0642900|mRNA|AK063836|CDS+3'UTR	5.6477	5.68674	5.53384	5.18626	5.34111	5.30917	5.68294	5.75588	5.58658	5.75089	5.58158	5.71153	5.46592	5.40464	5.4478	6.14822	5.55184	5.38149	5.47847	5.44986	5.58783	5.6172	5.48049	5.63083
Os01g0642900|mRNA|AK073560|CDS+3'UTR	6.14148	6.11804	6.13465	5.46524	6.08728	5.41453	5.95296	6.04791	6.01461	5.98314	5.87244	5.86781	5.72579	5.69691	5.70405	5.46455	5.37116	5.55248	5.82924	5.46524	5.40184	5.91488	5.3426	5.32858
Os01g0643900|mRNA|AK108288|CDS+3'UTR	7.60046	7.69948	8.01083	5.53579	5.31212	5.50533	5.89332	5.80259	5.71496	5.63325	5.4103	5.42892	6.79434	7.05811	6.63282	5.37617	5.30167	5.28721	5.6477	5.56707	5.67241	5.60063	5.37932	5.20925
Os01g0644000|mRNA|AK063835|CDS+3'UTR	7.07471	6.89501	6.68007	8.20572	8.44703	8.43031	7.12512	6.89997	6.68778	7.08991	7.14746	6.74353	8.07688	8.12998	7.97493	8.89516	9.324	8.16069	8.88614	8.80729	8.48269	8.39581	8.78224	8.37048
Os01g0644000|mRNA|AK122159|CDS+3'UTR	7.08405	6.96189	6.83281	8.34607	8.46974	8.77574	7.23459	6.95455	6.93935	7.25908	7.2675	6.9403	8.25993	8.28793	8.20502	9.06675	9.45737	8.38717	9.02132	8.88763	8.64005	8.47317	8.91301	8.59223
Os01g0644200|mRNA|AK063634|CDS+3'UTR	6.11718	6.37908	6.14376	5.40113	5.34111	5.60765	5.43649	5.36898	5.434	5.4478	5.43649	5.47377	7.33233	7.83252	7.57831	5.57403	5.52475	5.58095	5.46319	5.79611	5.78034	5.46319	5.44573	5.3606
Os01g0644200|mRNA|AY549310|CDS+3'UTR	6.77169	7.33494	7.6314	6.3751	5.68936	6.21965	5.55504	5.45942	5.57403	5.24239	5.46455	5.6058	7.93717	8.25616	8.29018	5.52475	5.22659	5.30689	5.43195	5.49749	5.75033	5.37188	5.11432	5.32858
Os01g0644500|COMBINER|CI556134|x	5.51624	5.56264	5.54349	5.80935	5.55184	5.41453	5.48811	5.45942	5.44917	5.50864	5.68936	5.54928	5.94737	6.13465	5.88164	6.2309	5.57592	6.38928	5.63022	5.78034	5.55504	5.50731	5.48049	5.66295
Os01g0644600|COMBINER_EST|CI032163|0	5.47847	5.51952	5.43579	5.38622	5.61476	5.89028	5.26814	5.54159	5.48049	5.22068	5.4103	5.45805	5.77651	5.99825	5.91538	5.27685	5.78143	5.46319	5.71496	5.6227	5.67241	5.90107	5.71153	5.80151
Os01g0645200|mRNA|AK069337|CDS+3'UTR	6.0833	6.13722	6.32394	5.33573	5.49343	5.37932	5.86007	5.81417	5.90222	5.59255	5.43649	5.85904	5.82712	5.82056	5.78089	5.40959	5.70232	5.43995	5.5093	5.65582	5.24239	5.58533	5.46455	5.66295
Os01g0645200|mRNA|AK104932|CDS+3'UTR	6.03994	6.01786	6.19813	5.52148	5.49343	5.50533	5.87397	5.54159	5.8382	5.59255	5.52083	5.51952	5.58595	5.82056	5.73122	5.48677	5.08752	5.40184	5.43195	5.56707	5.40184	5.71382	5.6483	5.40818
Os01g0645900|mRNA|AK100928|CDS+3'UTR	5.38909	5.44504	5.44272	5.97217	5.36825	5.8382	5.55184	5.41383	5.72868	5.75089	5.4103	5.50271	5.78471	5.76088	5.88164	5.29208	5.20762	5.50271	5.24398	5.40184	5.29284	5.34111	5.44573	5.12256
Os01g0646300|mRNA|AY464568|CDS	5.95756	6.05465	6.26308	5.73687	5.68936	5.75755	5.50731	5.67687	5.44917	5.43056	5.79935	5.31437	6.24141	6.32225	6.20742	5.62962	5.40818	5.52541	5.43195	5.67417	5.55504	5.69691	5.3993	5.43995
Os01g0646400|mRNA|AK062494|UTR	5.55795	5.70636	5.41453	5.41242	5.55184	5.19872	5.66532	5.84897	5.72868	5.96912	5.72409	6.13465	5.69401	5.49143	5.76392	6.74662	5.87192	6.03445	5.89028	5.71153	5.83609	5.93906	6.18729	5.95199
Os01g0646500|COMBINER_EST|Os01g0646500|8	6.02646	5.95029	5.82056	7.13756	7.11316	6.52133	6.33029	6.64987	6.3427	6.94397	7.41104	6.41539	5.77651	5.68936	5.6477	6.41522	5.60434	6.30715	5.98267	5.76143	5.75033	6.00669	5.6483	5.7776
Os01g0647100|mRNA|AK069624|CDS+3'UTR	7.41727	7.59398	7.44251	5.83609	5.61476	5.75755	6.0329	6.15688	5.94542	5.81897	5.91139	5.54928	7.03331	6.96237	7.13199	5.35841	5.38694	5.38149	5.71496	6.00294	5.91438	5.83188	5.84897	5.74922
Os01g0647100|mRNA|AK102610|CDS+3'UTR	7.31889	7.69171	7.29817	5.42752	5.7642	5.8642	6.01601	5.93808	5.80312	5.55184	5.49143	5.42892	7.04451	7.01181	6.99917	5.52475	5.33498	5.46319	5.91438	5.67417	5.54094	5.83188	5.6483	5.85981
Os01g0648000|mRNA|AK120308|CDS+3'UTR	5.89433	5.99514	5.60372	5.41242	5.24001	5.23602	5.59877	5.36898	5.51232	5.43056	5.33498	5.33721	5.91139	5.8382	5.89937	6.14822	5.55184	6.27361	5.52475	5.54928	5.6227	5.37188	5.20362	5.37617
Os01g0648000|mRNA|AY065970|CDS+3'UTR	5.90237	6.04177	5.77136	5.20362	5.29208	5.37932	5.59877	5.41383	5.31287	5.36898	5.25378	5.10058	5.92795	5.98853	6.10806	6.34103	5.63325	5.80151	5.81577	5.6227	5.52279	5.58533	5.30917	5.67767
Os01g0648700|mRNA|AK111374|CDS+3'UTR	5.91488	5.93857	5.83903	5.4921	5.52148	5.8642	5.84949	6.13871	6.2319	6.03336	6.39804	6.2422	5.73518	5.79096	5.78089	5.46455	5.91978	5.48251	5.52475	5.69227	5.73405	5.60063	5.79123	5.63083
Os01g0649000|mRNA|AK073564|CDS+3'UTR	5.76916	5.79123	5.75033	5.26303	5.61476	5.48677	5.67687	5.85955	5.76641	5.75089	5.87244	5.80474	5.71496	5.65189	5.61353	5.57403	5.44504	5.40184	5.4941	5.28721	5.6227	5.82003	5.36352	5.40818
Os01g0649100|mRNA|AF444195|CDS+3'UTR	8.56606	8.29928	8.62972	6.87909	7.41815	7.01387	7.59749	7.97867	7.87639	7.57776	7.69295	7.58601	7.46705	7.35299	7.27288	5.37617	5.78143	5.75838	6.43062	6.60087	6.38749	6.85868	6.70574	6.60288
Os01g0649100|mRNA|AK071699|CDS+3'UTR	8.96475	8.8676	8.90693	7.09156	7.81661	7.30272	7.89565	8.37885	8.08527	7.86773	7.81761	7.84185	7.5621	7.66898	7.56059	5.57403	5.50533	5.67943	6.71005	6.67725	6.48899	6.93886	6.7522	6.73886
Os01g0649100|mRNA|AK104770|CDS+3'UTR	8.55465	8.88614	9.07933	7.17861	7.59003	7.34263	7.73337	8.39786	8.17643	7.75006	7.96881	7.8219	7.85706	7.84165	7.69637	6.18935	5.44504	5.89332	6.86165	6.66989	6.56609	7.06284	6.73057	6.96261
Os01g0649200|mRNA|AK105142|CDS+3'UTR	5.34111	5.52606	5.42612	5.53579	6.14716	5.46592	5.37116	5.27045	5.31287	5.38694	5.49143	5.53384	5.46592	5.47847	5.1927	5.73744	5.60434	5.46319	5.55946	5.46524	5.44504	5.37188	5.3993	5.59939
Os01g0650000|mRNA|AK062640|CDS+3'UTR	5.49143	5.40113	5.42612	5.30622	5.61476	5.29284	5.33275	5.36898	5.52475	5.55184	5.30689	5.68936	5.58595	5.60186	5.56264	6.44828	6.45138	6.27361	5.7481	5.83956	5.82322	5.71382	5.71153	5.61537
Os01g0650200|mRNA|AK066857|CDS+3'UTR	5.34111	5.25176	5.38694	5.43995	5.34111	5.32784	5.33275	5.1097	5.20925	5.43056	5.4103	5.33721	5.25018	5.37188	5.30243	5.24318	5.33498	5.84741	5.46319	5.51624	5.38622	5.40184	5.27685	5.37617
Os01g0650700|mRNA|AK099838|CDS+3'UTR	5.6477	5.80581	5.55859	5.65129	6.27283	6.18812	6.12736	6.03857	5.93514	6.22889	6.09674	6.41539	5.77651	6.01601	5.98029	5.86858	5.66887	5.61231	6.3245	6.25995	6.2422	6.71939	6.7522	6.70387
Os01g0650900|COMBINER_EST|Os01g0650900|8	5.71153	5.70059	5.88724	6.14885	5.49343	5.52214	5.61169	5.36898	5.40184	5.30689	5.43649	5.3047	5.57529	5.27685	5.55184	6.14822	5.82712	5.48251	5.43195	5.51624	5.68761	5.27839	5.5169	5.58408
Os01g0651000|COMBINER_EST|CI474068|0	5.57844	5.58595	5.82924	5.34623	5.65069	5.16001	5.37116	5.27045	5.434	5.46592	5.4103	5.51952	5.3271	5.52148	5.53708	5.40959	5.40818	5.28721	5.27685	5.27045	5.57403	5.47715	5.30917	5.3606
Os01g0652800|mRNA|AK058693|CDS+3'UTR	6.28212	6.32764	6.50508	5.55248	5.49343	5.46592	5.63325	5.6477	5.55668	5.50864	5.72409	5.33721	6.95697	6.62527	6.84158	5.52475	5.24318	5.6471	5.82924	5.49749	6.43896	5.37188	5.43056	5.59939
Os01g0652800|mRNA|AK061145|CDS+3'UTR	5.7425	5.87551	5.90638	5.73687	5.36825	5.41453	5.56073	5.54159	5.31287	5.38694	5.72409	5.84897	5.84584	5.79096	5.84968	5.2599	5.52475	5.19038	5.37043	5.38437	5.52279	5.23185	5.29284	5.46903
Os01g0652800|mRNA|AK103547|CDS+3'UTR	6.88828	6.91524	6.90072	5.41242	5.34111	5.34475	5.8382	5.8264	5.6477	5.4478	5.55184	5.88011	7.64046	7.44769	7.51486	5.44504	5.52475	5.30689	5.82924	5.91388	6.62801	5.29514	5.55248	5.39052
Os01g0652800|mRNA|AK104312|CDS+3'UTR	6.02646	6.19107	5.91538	5.3606	5.41524	5.44986	5.61169	5.66295	5.46455	5.34623	5.4103	5.42892	6.08877	5.79096	5.93239	5.57403	5.63325	5.84741	5.55946	5.56707	5.58783	5.55248	5.41242	5.63083
Os01g0653700|mRNA|AK073990|CDS+3'UTR	6.08921	6.08441	6.13465	5.65129	5.49343	5.56137	6.11761	6.22809	6.35211	6.30335	6.06949	6.26308	6.30942	6.27633	6.1604	5.69923	5.57592	5.55248	6.35601	6.25995	6.18605	6.32576	6.45938	6.18233
Os01g0653800|mRNA|AK111686|CDS+3'UTR	6.85712	7.01808	6.70199	7.30976	7.09794	7.19314	7.30994	7.38553	7.17095	7.56983	7.49088	7.55537	6.99667	6.9191	6.86101	6.14822	5.57592	5.38149	7.78813	7.36524	7.50916	7.66547	7.29821	7.3107
Os01g0654400|COMBINER_EST|CI046497|0	9.33778	9.75471	9.95191	5.4921	5.34111	5.70463	6.58155	6.05826	6.24141	5.78416	5.30689	5.77246	11.6929	11.6443	12.1441	5.34111	5.48677	5.41946	6.1717	7.38538	6.9306	5.68294	5.27685	5.61537
Os01g0654500|mRNA|AF155333|CDS+3'UTR	6.51575	7.78717	8.49657	6.7383	6.76109	6.29622	7.29508	7.19636	7.37171	7.29737	7.10233	7.30012	7.9834	8.06258	8.17781	5.37617	5.40818	6.33495	5.89028	5.85696	5.84968	6.36734	6.21359	5.92251
Os01g0654500|mRNA|AK061752|CDS+3'UTR	5.98694	5.94395	6.15182	5.41242	5.61476	5.30917	5.73405	5.90538	5.93514	5.87551	6.06949	5.54928	6.3615	6.46517	6.24775	5.69923	6.19115	5.30689	5.69691	5.88724	5.52279	5.90107	5.61071	5.66295
Os01g0655400|mRNA|AK068171|CDS+3'UTR	5.6477	5.66591	5.75033	5.78362	5.84244	5.67709	5.64049	5.7787	5.75588	5.78416	5.30689	5.80474	5.67241	5.74306	5.84968	7.29508	7.16848	7.34762	5.95029	6.11848	6.15097	5.76088	5.99731	5.98853
Os01g0655800|mRNA|AK067776|CDS+3'UTR	6.05329	6.13208	6.2327	7.578	7.51881	7.44873	6.57242	6.73872	6.6301	6.62512	6.64177	6.5174	6.43306	6.46517	6.29174	7.50652	7.78658	7.64478	7.07905	7.04519	7.1336	6.93331	7.31795	7.33074
Os01g0656200|mRNA|AK068272|CDS+3'UTR	6.9914	7.46616	6.67461	6.28251	5.29208	6.06456	5.84427	5.5797	5.70059	5.30689	5.43649	5.42892	6.32576	7.03193	6.80925	6.30677	5.52475	5.84741	6.60581	6.48342	6.53876	5.98314	6.23703	6.15751
Os01g0656600|mRNA|AK106271|CDS+3'UTR	5.57844	5.62962	5.47782	5.59939	6.3615	6.08419	6.23703	6.13871	6.06142	6.91487	6.29021	6.77608	5.49477	5.46455	5.83956	5.34111	5.42612	5.24703	6.13551	5.60372	5.47782	6.32576	5.94932	5.7776
Os01g0658300|mRNA|AK107390|CDS+3'UTR	6.15477	5.93857	5.71038	5.55248	5.39052	5.37932	5.86007	5.81417	5.6477	5.50864	5.58158	5.40001	6.14233	6.23529	6.09212	5.62962	5.42612	5.48251	6.18233	6.08552	5.84968	5.88927	5.9319	5.74922
Os01g0658400|mRNA|AB074411|CDS+3'UTR	7.63635	7.50561	7.29326	8.67405	8.5981	8.8676	8.24358	7.94855	7.71141	8.32671	8.09528	7.97591	7.38901	7.79208	7.28013	8.90087	9.00629	8.47253	7.68536	7.99423	7.68229	7.54367	8.18263	7.54407
Os01g0658400|mRNA|AK063826|CDS+3'UTR	7.61149	7.66203	7.46486	8.8861	8.71892	9.01257	8.23036	8.00458	7.93186	8.46305	8.18866	8.26851	7.50501	7.84629	7.51438	8.92105	9.01964	8.60069	7.77178	8.04861	7.98541	7.54578	8.22275	7.80962
Os01g0658400|mRNA|AK099284|CDS+3'UTR	7.69222	7.55958	7.35541	8.80386	8.6854	8.92785	8.24957	8.03373	7.87884	8.43173	8.18429	8.11672	7.52331	7.82735	7.41086	8.89516	8.99548	8.51776	7.75926	7.97855	7.83594	7.54944	8.17237	7.62282
Os01g0658700|mRNA|AK101948|CDS+3'UTR	6.2309	6.71521	6.77444	6.17694	6.02646	6.18812	6.191	6.22809	6.19792	6.24948	6.17378	6.1604	7.51872	7.77887	7.92416	6.41522	5.96672	5.50271	6.83843	6.61489	6.70919	6.48577	6.43045	7.01739
Os01g0658700|mRNA|AK106555|CDS+3'UTR	6.12349	6.67122	6.40036	6.2309	5.84244	6.56768	6.15055	6.15688	6.02388	6.0677	6.22086	6.14318	7.48098	7.67572	7.85115	6.30677	5.52475	5.61231	6.59143	6.46721	6.71693	6.45699	6.36041	6.93183
Os01g0658900|mRNA|AK121925|CDS+3'UTR	5.99326	6.14276	6.06994	6.28251	6.17337	6.77444	5.6582	5.86987	5.80312	5.61476	5.43649	5.68936	6.34511	6.74773	6.41416	7.65848	7.87022	7.36238	6.86165	6.79407	7.22819	6.50574	6.70574	7.07739
Os01g0658900|mRNA|AY333184|CDS+3'UTR	5.61353	5.70059	5.59442	5.65129	5.88011	6.24869	5.53708	5.5797	5.54349	5.43056	5.52083	5.50271	5.7642	6.16124	5.93239	6.74662	7.18068	6.84541	6.1717	6.22889	6.56609	5.93906	5.94932	6.38569
Os01g0658900|mRNA|AY606941|CDS	5.61353	5.6477	5.90638	5.69401	5.95514	6.10463	5.52148	5.6477	5.48049	5.71496	5.6483	5.54928	5.53449	5.7098	5.79989	6.55734	6.38749	6.16124	5.98267	5.92598	6.01972	5.63325	5.84897	6.13465
Os01g0658900|mRNA|U42208|CDS+3'UTR	6.06366	6.15139	6.14376	6.67505	6.29596	6.76535	5.74698	5.84897	5.76641	5.86265	5.49143	5.77246	6.29404	6.65804	6.29174	7.52167	7.93194	7.33233	6.77169	6.74634	7.21175	6.36734	6.71435	7.00269
Os01g0660100|mRNA|AK108487|CDS+3'UTR	11.0337	10.3619	11.7665	12.2542	11.4504	11.9292	12.0891	11.38	12.674	13.0028	11.6051	13.13	10.7919	10.7651	10.8554	9.92502	9.98796	10.4149	10.963	10.8002	10.629	11.2254	11.1333	10.7594
Os01g0660200|mRNA|AK100973|CDS+3'UTR	5.26892	5.14972	5.04902	5.04342	5.34111	5.16001	5.33275	5.31858	5.15129	5.32784	5.33498	5.21722	5.456	5.56137	5.434	5.40959	5.37116	5.58095	5.33936	5.3518	5.40184	5.46319	5.41242	5.63083
Os01g0660300|mRNA|AK106457|CDS+3'UTR	7.37488	7.11496	7.62251	5.55248	5.26381	5.48677	6.06501	5.98836	6.06142	5.75089	5.94517	5.74866	6.90311	7.22972	6.81504	5.69923	5.63325	6.65446	6.14504	5.90056	6.12478	5.49143	5.71153	5.66295
Os01g0660700|mRNA|AK064155|CDS+3'UTR	6.15477	6.16124	5.98029	6.56989	5.44203	5.34475	5.56073	5.54159	5.40184	5.38694	5.58158	5.3477	6.44656	6.61852	6.19018	6.30677	5.78143	5.67943	5.81577	5.72783	5.44504	5.79123	5.88113	5.66295
Os01g0660800|COMBINER_EST|CI459623|1	5.67417	5.6757	5.65998	5.4921	5.55184	5.46592	5.52148	5.50005	5.46455	5.81897	5.46455	5.33721	5.26814	5.37188	5.41524	5.20925	5.44504	5.27045	5.29208	5.27045	5.32533	5.21722	5.37932	5.37617
Os01g0660900|COMBINER_EST|CI150279|6	5.6477	5.61231	5.3697	5.69401	5.39052	5.75755	5.55184	5.45942	5.52475	5.71496	5.52083	5.81683	5.83609	6.89846	5.6757	5.66354	5.50533	5.50271	5.80312	5.67417	5.71668	5.74698	5.71153	5.46903
Os01g0661000|mRNA|AK101958|CDS+3'UTR	5.95029	5.91538	5.85955	5.52148	5.39052	5.44986	5.6227	5.61476	5.76641	5.52801	5.27839	5.67417	5.55946	5.65189	5.76392	5.20925	5.33498	5.20925	5.6477	5.54928	5.32533	5.49143	5.62962	5.40818
Os01g0661000|mRNA|AK105412|CDS+3'UTR	5.97169	5.99919	5.73122	5.27685	5.39052	5.48677	5.8163	5.73122	6.03445	5.59255	5.6483	5.80474	5.71496	5.92449	5.93906	5.37617	5.18626	5.55248	5.55946	5.3518	5.63748	5.40184	5.43056	5.456
Os01g0661500|mRNA|AK068127|CDS+3'UTR	5.78906	5.71896	5.58533	6.03336	5.95514	6.36807	5.67687	5.84897	5.65998	5.50864	5.72409	5.84897	6.1573	6.24319	6.50077	6.86394	6.73029	6.86075	6.41522	6.67725	6.66448	6.22166	6.56005	6.42957
Os01g0661600|COMBINER_EST|CI063620|0	5.49143	5.41383	5.3697	5.38622	5.68936	5.37932	5.6477	5.50005	5.48049	5.55184	5.52083	5.57592	5.75643	6.04268	6.13679	7.32397	7.83252	7.71261	5.57718	5.4344	5.55504	5.21722	5.61071	5.50271
Os01g0661800|mRNA|AK103579|CDS+3'UTR	5.35841	5.23261	5.3697	5.46524	5.68936	5.56137	5.40605	5.1912	5.434	5.2646	5.22899	5.62087	5.23525	5.2133	5.50864	5.29208	5.26303	5.36425	5.4941	5.41594	5.44504	5.30993	5.3426	5.42332
Os01g0662300|mRNA|AF010581|5'UTR+CDS	8.42486	8.27598	8.59876	8.84728	9.39774	8.12706	7.53013	8.35463	8.12437	7.33612	9.32173	7.2577	7.90346	8.07314	7.62654	8.63616	8.9597	8.81898	7.43564	7.8568	7.63423	7.4489	7.95453	7.47388
Os01g0662600|mRNA|AK062234|CDS+3'UTR	7.00726	6.86036	6.70199	6.53504	6.27283	6.55718	6.43618	6.24696	6.50508	6.2623	6.15139	6.46721	7.35563	7.36147	7.22256	5.62962	6.19115	5.71668	6.21075	6.42329	6.2422	6.44207	6.32824	6.39125
Os01g0662600|mRNA|AK098887|CDS+3'UTR	7.80852	7.61376	7.51881	6.45955	6.6132	6.82951	7.1044	6.73128	6.9793	6.79515	6.56736	6.79081	8.31081	8.45238	8.30462	6.79974	7.19109	6.81797	6.95552	6.91195	6.62158	6.74717	6.73057	6.66131
Os01g0662600|mRNA|AK105041|UTR	8.04531	8.31321	8.08118	6.86101	7.0477	7.2064	7.22962	7.07572	7.20249	7.05472	6.79839	7.02814	8.97159	9.1443	8.9412	7.26652	7.35391	7.36238	7.20208	7.35646	6.99929	7.13443	6.97787	7.00714
Os01g0662600|mRNA|AK119723|CDS+3'UTR	6.69679	6.70574	6.51136	5.76088	6.34103	6.24869	6.41068	6.26465	6.39	6.43948	5.98029	6.38749	7.37603	7.37802	7.33503	6.05668	6.31377	6.12064	6.36588	6.18709	6.22889	6.25794	6.14801	6.29078
Os01g0662800|COMBINER|CI243212|6	5.49143	5.57277	5.4921	5.86265	5.84244	6.35395	5.46455	5.54159	5.61782	5.43056	5.76143	5.84897	5.61353	5.58845	5.55184	5.73744	5.87192	5.43995	5.71496	5.65582	5.68761	5.56961	5.56961	5.50271
Os01g0663400|mRNA|AK072283|CDS+3'UTR	7.86609	7.60108	7.69273	9.41115	9.37998	9.3266	9.24085	9.01502	9.09182	9.63502	9.2287	9.52226	7.71874	7.77389	7.78688	7.41316	7.2031	7.13039	9.54545	9.6334	9.28751	8.82802	9.31623	8.58122
Os01g0663400|mRNA|AK072645|CDS+3'UTR	5.97169	5.99514	6.14376	6.7383	6.71811	6.91823	6.3062	6.45699	6.53228	6.58343	6.31056	6.6561	5.98267	5.85904	6.07151	5.7787	5.63325	5.94053	6.44656	6.5102	6.54666	6.32576	6.37111	6.32488
Os01g0663500|mRNA|AK058452|CDS+3'UTR	5.82056	5.91139	5.6227	6.81717	7.03388	6.9365	5.8382	5.93808	5.54349	6.12349	6.17378	5.85904	5.89028	5.90337	6.1604	6.76507	6.50822	5.84741	6.63966	6.39412	7.19748	6.68388	6.73057	7.31505
Os01g0663500|mRNA|AK060072|CDS+3'UTR	5.34111	5.47106	5.3271	5.61537	5.61476	5.41453	5.43649	5.36898	5.55668	5.59255	5.52083	5.38149	5.63446	5.65189	5.74866	5.96287	5.74306	5.75838	5.8773	5.85696	6.22889	5.69691	5.5169	6.04222
Os01g0664100|mRNA|AK065234|CDS+3'UTR	6.17487	6.4698	5.83903	5.24545	5.34111	5.48677	5.61169	5.38909	5.46455	5.34623	5.43649	5.44272	6.26308	6.71464	6.63282	6.14822	5.78143	5.6471	5.8773	5.989	5.83609	5.74698	5.79123	5.78852
Os01g0664200|mRNA|AK066072|CDS+3'UTR	6.60828	6.85349	6.76452	7.44344	7.02465	7.00714	6.07975	6.16543	5.87192	5.90388	6.48527	5.6058	6.1573	6.14419	6.38358	7.85031	7.51741	7.58966	7.60309	7.77265	8.17847	7.95854	8.17781	8.68622
Os01g0664200|mRNA|AK100061|CDS+3'UTR	6.66294	6.89079	6.79704	7.36597	7.12974	6.86549	6.056	6.23663	5.89079	5.86265	6.31056	5.65939	6.17253	6.26191	6.58906	7.79791	7.57358	7.70078	7.74874	7.90012	8.2665	8.09729	8.28023	8.78299
Os01g0664500|mRNA|AK059427|CDS+3'UTR	7.20494	7.19943	7.22832	7.34077	6.87231	7.16541	7.21995	7.31193	7.34669	7.14555	6.81263	6.93232	7.86001	7.92205	7.66279	6.64987	6.82938	6.55958	6.94311	7.10298	7.08183	6.96237	7.20575	6.8194
Os01g0665200|mRNA|AK061663|CDS+3'UTR	5.83188	5.72579	5.94395	6.76976	6.22448	6.56768	5.6582	5.80259	5.74306	5.6757	5.87244	5.53384	5.77651	5.80935	5.88164	6.70948	6.74983	6.12064	6.04268	6.11848	6.44518	6.2309	6.29557	6.41522
Os01g0665200|mRNA|AK065342|CDS+3'UTR	6.2309	6.37908	6.01647	7.23951	7.46005	7.30272	6.18275	5.92795	5.99731	6.23743	6.35469	6.00715	6.57829	6.95624	6.90072	8.14687	8.15568	7.68872	7.41016	7.55513	7.75829	7.33074	7.85031	7.7665
Os01g0665200|mRNA|AK072082|CDS+3'UTR	6.18275	6.26777	5.77136	7.28271	7.43451	7.31682	6.10893	5.8264	5.7787	6.10047	6.12392	5.86781	6.48765	6.6749	6.59684	8.0327	7.99499	7.47202	7.20575	7.34577	7.46923	7.22972	7.66408	7.5516
Os01g0665300|mRNA|AK066990|CDS+3'UTR	6.8365	6.98631	6.89669	7.04474	6.80298	6.97174	6.63313	6.63875	6.55035	6.66974	6.26465	6.69215	7.43157	7.27529	7.64224	8.07833	7.95044	7.68141	7.49912	7.40466	7.79583	6.78306	7.12512	7.19376
Os01g0665300|mRNA|AK071909|CDS+3'UTR	6.8764	6.99729	6.90072	7.09156	6.83202	6.85583	6.77444	6.72277	6.53228	6.49899	6.35469	6.61259	7.49892	7.3289	7.66518	8.11569	7.98004	7.80527	7.45936	7.41245	7.89191	6.86948	7.04155	7.20575
Os01g0665500|mRNA|AY341844|CDS+3'UTR	5.6477	5.78143	5.38694	5.43995	5.68936	5.23602	5.38694	5.24318	5.40184	5.24239	5.4103	5.36825	5.83609	5.66532	5.69459	5.52475	5.44504	5.89332	5.4941	5.38437	5.38622	5.3855	5.3993	5.56707
Os01g0665900|COMBINER|CI262788|6	5.49143	5.23261	5.21883	5.31858	5.24001	5.23602	5.35064	5.21883	5.46455	5.36898	5.35987	5.42892	5.54928	5.52148	5.60063	7.22297	6.94018	7.38307	5.59628	5.3518	5.55504	5.71382	5.3426	5.74922
Os01g0666500|mRNA|AK102689|CDS+3'UTR	5.68994	5.75643	5.54349	5.71496	6.14716	6.29622	5.73405	5.81417	5.79123	5.6757	5.68936	5.92102	5.7029	5.78143	5.73122	6.60581	7.42283	7.00726	6.16334	6.20694	6.22889	6.12994	5.98029	6.25578
Os01g0666900|COMBINER_EST|CI319319|3	6.83162	6.98215	6.88215	6.28251	7.46005	7.06861	8.12282	8.14761	7.97361	8.36545	8.39123	8.32596	6.5151	6.43288	6.27069	5.86858	5.66887	5.84741	6.61852	6.35138	5.90207	6.96237	6.4698	6.42154
Os01g0667200|mRNA|AK067930|CDS+3'UTR	6.13465	6.19669	6.00715	5.55248	5.65069	5.70463	6.10003	6.11934	5.93514	5.96912	6.39804	5.85904	6.30106	6.32225	6.18316	6.01089	5.48677	5.58095	5.91438	5.85696	6.1338	6.11262	6.30866	6.40178
Os01g0667600|mRNA|AK111561|CDS+3'UTR	7.97867	7.9112	7.42844	8.35463	7.72945	8.24871	8.37266	7.79755	7.8042	8.11431	7.53352	7.60547	8.26878	8.23257	8.18356	10.2755	10.4235	10.6117	8.97837	9.2502	9.37837	8.37786	8.57177	8.83986
Os01g0667700|mRNA|AF140491|CDS	5.7776	5.66591	5.88724	6.51641	5.91538	6.43826	5.6477	5.85955	5.95514	5.87551	5.58158	5.57592	5.58595	5.52148	5.70405	7.26652	7.58159	8.2949	6.22005	6.22889	6.69737	5.82003	5.96287	6.2424
Os01g0667700|mRNA|AK067662|CDS+3'UTR	5.93499	6.00949	5.82056	7.16817	7.09794	7.63612	6.01601	6.22809	6.28039	6.11197	5.91139	6.2422	6.28713	6.36333	6.36971	9.1459	8.90693	9.80476	7.41016	7.35646	8.14729	6.81397	7.21145	7.58106
Os01g0667700|mRNA|AK069011|CDS+3'UTR	6.01229	5.9578	5.90638	7.02098	6.97174	7.49088	6.06994	6.20831	5.90222	5.96912	5.72409	6.02619	6.1573	6.09124	6.42014	8.869	8.71046	9.60093	7.0717	7.31411	7.96492	6.60334	7.02649	7.47151
Os01g0667700|mRNA|AK069287|CDS+3'UTR	5.86214	5.83662	5.89382	7.12695	6.65196	7.39983	5.96191	6.19935	6.07285	5.78416	5.94517	6.04199	6.10675	6.11067	6.15351	8.79512	8.57412	9.47565	6.9987	7.20575	7.90237	6.48577	6.88841	7.43373
Os01g0667900|mRNA|AK105335|CDS+3'UTR	7.15211	7.11091	5.93485	5.59939	8.46974	5.75755	6.39358	7.18823	5.6477	5.69575	7.90384	5.73518	5.94737	5.91438	6.07151	6.68997	7.04865	6.88993	5.91438	6.41733	6.02969	6.09168	6.18729	5.97032
Os01g0668100|mRNA|AK105603|CDS+3'UTR	5.47847	5.23261	5.3271	5.21722	5.49343	5.19872	5.69944	5.73122	5.33684	5.43056	5.30689	5.49076	5.55946	5.76088	5.38365	5.50271	5.87192	6.03445	5.33936	5.69227	5.49143	5.56961	5.5169	5.42332
Os01g0668300|mRNA|AK102266|CDS+3'UTR	5.92102	5.85073	5.71038	5.27685	5.31212	5.32784	5.86007	6.00715	5.82712	5.87551	5.46455	6.1265	5.71496	5.7098	5.81577	5.37617	5.37116	5.38149	5.76032	5.69227	5.7642	5.41453	5.62962	5.43995
Os01g0670100|mRNA|AK101461|CDS+3'UTR	5.38909	5.30993	5.41453	5.45257	5.61476	5.44986	5.5169	5.54159	5.55668	5.46592	5.4103	5.73518	5.3271	5.38694	5.40113	5.39052	5.57592	5.38149	5.13871	5.48385	5.20925	5.15213	5.61071	5.43995
Os01g0670500|mRNA|AK109750|CDS+3'UTR	5.95756	6.01229	5.73122	5.52148	5.26381	5.81149	5.6477	5.71668	5.60063	5.75089	6.12392	5.68936	5.91662	5.80043	5.81577	5.91587	6.38749	6.63664	5.57718	5.8264	5.84968	6.31887	5.99731	6.18935
Os01g0670800|mRNA|AK103776|CDS+3'UTR	5.73292	5.51952	5.55248	5.31858	5.2133	5.34475	5.53708	5.5797	5.434	5.40889	5.07413	5.62087	5.52148	5.41735	5.41524	5.52475	5.87192	6.03445	5.47847	5.3518	5.27685	5.53773	5.56961	5.48943
Os01g0672300|mRNA|AK107129|CDS+3'UTR	7.28862	7.23032	6.69621	6.76976	7.59003	7.0898	8.08316	7.98759	7.6711	8.17689	7.99213	7.79208	6.78265	6.68738	6.56419	6.72888	7.4432	7.22518	7.88786	8.0933	7.41551	8.38507	8.42173	7.87566
Os01g0672400|mRNA|AK060901|CDS+3'UTR	7.16219	7.29048	6.59746	8.69247	7.4495	8.34857	8.03488	7.43309	7.11048	8.48208	7.52347	7.65923	7.54775	7.47895	7.39271	10.1951	9.68682	9.66749	9.25377	9.2747	9.29334	8.96718	8.85002	9.27586
Os01g0672400|mRNA|AK061329|CDS+3'UTR	6.71005	6.86036	6.13465	8.12738	6.97174	7.87468	7.58159	6.91166	6.60025	8.02053	7.08183	7.1984	6.99667	6.90274	6.82964	9.53407	9.22457	8.99934	8.6104	8.6532	8.54857	8.46392	8.29258	8.5062
Os01g0672400|mRNA|AK064817|CDS+3'UTR	6.22367	6.11371	5.53384	7.15715	6.40213	6.91823	6.66398	6.44518	6.19018	7.1811	6.39804	6.45138	6.29404	6.16124	6.22126	8.57903	8.14793	8.07314	7.49573	7.56486	7.61724	7.29431	7.33195	7.61169
Os01g0672400|mRNA|AK101922|CDS+3'UTR	6.26308	6.13722	5.57592	7.04474	6.48966	6.90903	6.70891	6.40213	6.14546	7.08991	6.44138	6.5174	6.33234	6.22809	6.20742	8.49931	7.96881	8.16921	7.51881	7.58632	7.70608	7.38217	7.30583	7.68973
Os01g0672800|mRNA|AK101605|CDS+3'UTR	5.68994	5.82712	5.40818	5.43995	5.55184	5.23602	5.61169	5.73122	5.38365	5.52801	5.35987	5.84897	6.17253	6.4563	6.19018	5.44504	5.33498	5.55248	5.59628	5.40184	5.49143	5.37188	5.82924	5.67767
Os01g0673300|COMBINER_EST|Os01g0673300|8	5.53773	5.57277	5.88724	5.83609	5.99137	5.8382	5.61169	5.85955	5.90222	5.71496	5.4103	5.94029	5.85333	5.53449	5.35064	6.72888	6.31377	6.38928	6.12779	5.989	6.3615	6.12994	5.84897	6.00715
Os01g0673500|mRNA|AK062045|CDS+3'UTR	5.88977	5.97169	6.15787	6.3751	5.84244	6.08419	5.99966	6.03857	6.32501	6.41715	6.12392	6.45904	5.68177	5.55184	5.49343	5.54928	5.48677	5.41946	6.13551	5.91388	6.01972	6.25794	6.14801	6.00715
Os01g0674000|mRNA|AK099396|CDS+3'UTR	6.99917	7.04542	6.38857	6.89619	6.91975	6.90903	6.91153	6.81076	6.59112	6.53967	6.67608	6.23449	6.80728	7.0522	7.09156	8.66407	8.3003	8.28406	8.10469	7.7393	7.98375	7.26828	7.57295	7.80776
Os01g0674100|mRNA|AK102209|CDS+3'UTR	6.20572	6.26308	6.2327	5.53579	5.34111	5.44986	5.65224	5.73122	5.65998	5.36898	5.27839	5.49076	6.38232	6.28251	6.15351	5.54928	5.20762	5.30689	5.52475	5.40184	5.3401	5.3855	5.30917	5.53449
Os01g0674500|mRNA|AK070401|CDS+3'UTR	6.79677	6.78769	6.11869	7.04474	7.09794	6.96189	7.09487	7.08759	6.56482	6.88266	6.48527	6.42748	6.1573	6.26191	6.26269	8.35267	8.25508	8.39881	6.7779	6.67725	6.90725	6.56133	6.80351	6.92037
Os01g0674500|mRNA|AK072815|CDS+3'UTR	6.73204	6.67343	6.24869	7.23951	7.01352	6.94482	7.03228	7.03354	6.69979	6.89669	6.41908	6.45904	6.30106	6.19444	6.38358	8.48148	8.33882	8.48208	6.8796	6.60087	6.99929	6.50574	6.80351	7.02086
Os01g0674500|mRNA|AK099104|CDS+3'UTR	6.2309	6.30942	5.83903	6.60859	6.68651	6.47685	6.5473	6.62158	6.2319	6.4082	6.12392	6.14318	5.90056	6.04268	6.07151	7.94674	7.8635	7.93837	6.35601	6.34103	6.59143	6.15055	6.32824	6.5352
Os01g0674600|COMBINER_EST|AU101958|7	5.42127	5.38365	5.73122	5.42752	5.29208	5.52214	5.28979	5.21883	5.20925	5.30689	5.35987	5.33721	5.41171	5.38694	5.30243	5.27685	5.35064	5.38149	5.63022	5.18232	5.54094	5.29514	5.29284	6.03445
Os01g0674800|mRNA|AK059169|CDS+3'UTR	6.16124	6.09344	5.98836	6.70373	6.63358	6.49899	6.58812	6.29098	6.72845	6.76562	6.67608	6.69893	6.18151	6.33904	6.19018	6.74662	6.31377	6.30715	7.33382	7.41245	7.04287	7.1518	6.64987	6.77581
Os01g0675000|mRNA|AK100701|CDS+3'UTR	5.35841	5.08383	5.3697	5.58408	5.72726	5.37932	5.33275	5.21883	5.49477	5.50864	5.46455	5.53384	5.42752	5.40464	5.38365	5.40959	5.44504	5.38149	5.40113	5.28721	5.32533	5.52148	5.48049	5.46903
Os01g0675100|mRNA|AF203879|CDS+3'UTR	8.75061	8.24742	9.2712	5.61537	5.46524	5.34475	7.21206	6.96418	7.6289	6.37655	6.17378	6.834	7.92822	7.74951	7.14565	5.30841	5.22659	5.30689	6.11848	6.25995	5.47782	6.34215	6.28328	5.63083
Os01g0675100|mRNA|AK058509|CDS+3'UTR	7.59219	7.71576	8.6615	5.69401	5.44203	5.46592	6.72576	6.38088	7.09586	6.12349	5.87244	6.57966	7.23072	7.17778	6.77899	5.03553	5.42612	5.75838	5.95029	5.97934	5.54094	5.93906	5.77431	5.56707
Os01g0675500|mRNA|AK069674|CDS+3'UTR	5.65939	5.68674	5.57592	5.3606	5.39052	5.41453	5.6582	5.38909	5.33684	5.63325	5.35987	5.54928	5.93612	5.75309	5.77366	5.37617	5.17095	5.3426	5.38437	5.3047	5.47782	5.55248	5.3426	5.456
Os01g0676800|COMBINER|CI425314|x	5.18504	5.17262	5.27994	5.59939	5.29208	5.65284	5.40605	5.3426	5.30167	5.46592	5.4103	5.50271	5.50864	5.52148	5.24782	5.37617	5.55184	5.40184	5.4941	5.3518	5.40184	5.55248	5.30917	5.34401
Os01g0677800|COMBINER|CI189926|6	5.83188	6.05916	5.96046	5.58408	6.27283	5.93906	6.54332	6.82528	6.57609	6.4082	6.50541	6.33272	5.71496	5.73122	5.83188	5.86858	6.06051	6.27361	6.63966	6.77845	7.23891	6.18729	6.24795	6.65491
Os01g0678600|mRNA|AK063019|CDS+3'UTR	5.65224	5.6757	5.47782	5.30622	5.44203	5.8382	5.96191	5.95949	5.89079	5.71496	5.58158	5.78198	5.81683	5.85904	5.69459	5.7787	5.46455	5.36425	5.6477	5.46524	5.58783	5.52148	7.1639	5.71953
Os01g0678800|mRNA|AK062840|CDS+3'UTR	5.49143	5.58595	5.93485	6.53504	5.49343	6.04496	5.43649	5.41383	5.46455	5.38694	5.4103	5.3477	5.456	5.27685	5.35064	5.37617	5.52475	5.41946	5.24398	5.28721	5.15466	5.30993	5.44573	5.15786
Os01g0678900|mRNA|AK107736|CDS+3'UTR	5.76143	5.68674	5.69111	6.44155	7.0689	6.81913	5.55504	5.50005	5.55668	5.50864	5.46455	5.51952	6.06994	5.82056	6.14504	9.71595	9.82892	9.80794	7.57816	7.41245	8.56924	7.18872	7.64074	8.26142
Os01g0679000|mRNA|AK058515|CDS+3'UTR	5.95756	6.00949	6.02785	5.78362	5.80474	5.91538	6.17357	6.23663	5.99731	6.35359	6.35469	6.22106	5.72579	5.55184	5.78089	5.48677	5.37116	5.50271	5.47847	5.72783	5.73405	5.76088	5.67241	5.53449
Os01g0679600|mRNA|AK062530|CDS+3'UTR	6.37147	6.11371	6.6152	5.38622	6.11718	5.34475	5.61169	5.54159	5.51232	5.43056	5.22899	5.49076	5.88113	5.96912	5.77366	5.48677	5.57592	5.46319	5.30689	5.76143	5.68761	5.43195	5.49649	5.55248
Os01g0679600|mRNA|AK062709|CDS+3'UTR	7.35492	7.23032	7.85622	5.59939	5.46524	5.52214	5.94102	5.70463	7.23951	5.4478	5.43649	5.42892	6.66398	6.61136	6.5775	5.62962	6.27671	5.89332	5.57718	5.5319	5.46319	5.43195	5.41242	5.67767
Os01g0679700|mRNA|AK059643|CDS+3'UTR	8.242	7.9959	8.55465	8.2004	8.44703	7.98953	8.9679	9.12904	9.38542	9.77116	9.11712	9.95191	6.95261	6.92467	6.98856	6.05668	6.23449	5.75838	7.41815	7.10866	6.61535	7.99651	7.47118	7.1819
Os01g0679700|mRNA|AK119702|CDS+3'UTR	8.22016	8.05718	8.54134	8.22391	8.51661	8.11149	9.046	9.21298	9.41644	9.78881	9.13273	9.98042	7.05653	6.91325	6.85609	6.50293	5.78143	5.41946	7.46948	7.09762	6.48208	8.13994	7.41104	7.21583
Os01g0679700|mRNA|AK119801|CDS+3'UTR	8.36332	8.17735	8.45127	8.22391	8.6104	8.1658	9.27586	9.3202	9.39554	9.8758	9.37998	9.93728	7.05243	7.04565	7.02603	5.57403	5.78143	5.75838	7.56983	7.24246	6.52447	8.27525	7.6328	7.16869
Os01g0679900|mRNA|AK100018|CDS+3'UTR	5.97169	6.05916	5.60372	5.46524	5.46524	5.41453	5.89332	5.71668	5.8382	5.65582	5.4103	5.54928	5.77651	5.78143	5.69459	6.10675	6.06051	5.94053	5.59628	5.69227	5.80689	5.6489	5.89635	5.71953
Os01g0679900|mRNA|AK120262|CDS+3'UTR	5.78906	5.88825	5.71038	5.3606	5.55184	5.19872	5.69944	5.54159	5.31287	5.49076	5.25378	5.3047	5.49477	5.73122	5.62392	5.52475	5.37116	5.75838	5.52475	5.40184	5.47782	5.40184	5.27685	5.43995
Os01g0680200|mRNA|AK121881|CDS+3'UTR	5.37545	5.23261	5.20762	5.09367	5.44203	5.18081	5.20117	5.31858	5.34843	5.34623	5.22899	5.33721	5.27917	0.858341	5.14038	5.15466	5.55184	5.46319	5.06545	5.38437	5.32533	5.30993	5.49649	5.3606
Os01g0680400|mRNA|AK067914|CDS+3'UTR	6.60242	6.44725	6.6152	5.83609	6.22448	6.46449	6.17357	6.24696	6.40679	6.03336	6.26465	6.22106	6.96806	7.06674	7.12304	5.86858	6.01601	6.07886	6.51904	6.58343	6.57179	6.40249	6.22488	6.18935
Os01g0680500|mRNA|AK069325|CDS+3'UTR	5.40676	5.38365	5.63083	6.11934	5.31212	5.91538	5.37116	5.47981	5.46455	5.52801	5.4103	5.38149	5.3518	5.35621	5.38365	7.48081	7.51741	7.22518	5.86472	5.41594	6.16752	5.37188	5.71153	6.29078
Os01g0680600|mRNA|AK060930|CDS+3'UTR	5.51624	5.46115	5.82056	6.39964	5.39052	6.54553	5.46455	5.31858	5.33684	5.38694	5.55184	5.40001	5.3401	5.26303	5.36898	5.12171	5.78143	5.55248	5.37043	5.3518	5.46319	5.30993	5.41242	5.37617
Os01g0680700|mRNA|AK100939|CDS+3'UTR	5.75588	5.75643	5.98836	5.47914	5.24001	5.52214	5.76696	5.80259	5.79123	5.61476	5.58158	5.51952	5.54928	5.85904	5.78089	5.57403	5.74306	6.27361	5.38437	5.6227	5.6058	5.44504	5.53384	5.81363
Os01g0680700|mRNA|AK121420|CDS+3'UTR	5.65939	5.79665	5.69944	5.38622	5.29208	5.46592	5.7787	5.66295	5.7787	5.63325	5.43649	5.65939	5.71496	5.69691	5.89937	6.60581	6.27671	6.51378	5.47847	5.4344	5.7642	5.43195	5.61071	5.84949
Os01g0680900|mRNA|AK069379|CDS+3'UTR	5.71668	5.69546	5.73122	5.33573	5.41524	5.41453	5.69944	5.76696	5.8382	5.69575	5.98029	5.89028	5.53449	5.64049	5.52214	6.18935	5.38694	5.58095	5.6477	5.8264	5.82322	6.02831	5.58783	5.7776
Os01g0681100|mRNA|AK072230|CDS+3'UTR	5.57844	5.62331	5.79015	6.28251	6.22448	6.08419	5.61537	5.63083	5.58658	5.89079	5.46455	5.99872	5.49477	5.47847	5.35064	5.40959	5.40818	5.02602	5.69691	5.46524	5.79557	5.6172	5.82924	5.81363
Os01g0681200|mRNA|AK101149|CDS+3'UTR	6.7056	6.83215	6.35046	6.09054	6.44776	5.96046	5.88062	6.11934	5.93514	6.12349	5.6483	6.00715	6.18151	6.11067	6.27671	7.76933	7.5448	8.53553	6.02296	6.18709	6.19321	5.95175	5.91488	6.27652
Os01g0681600|mRNA|AK067869|CDS+3'UTR	6.39929	6.54392	6.29423	7.15715	6.88841	6.97174	6.94644	6.51871	6.39	6.82355	6.52708	6.57447	7.0805	7.19417	7.32116	7.78658	8.10987	8.02484	7.4307	7.48737	7.70237	7.07371	7.41815	7.44907
Os01g0681900|mRNA|AB008845|CDS+3'UTR	7.48131	7.938	7.1639	6.7383	6.53001	6.15477	7.40954	7.41754	6.91166	7.08991	6.95467	6.61259	7.83449	8.11253	7.96057	5.52475	5.55184	5.55248	7.99848	8.1037	7.95975	7.71268	7.83463	7.84998
Os01g0682500|mRNA|AK068815|CDS+3'UTR	5.76143	5.73462	5.4921	5.52148	5.49343	5.56137	5.47715	5.43649	5.55668	5.50864	5.4103	5.42892	5.92795	6.05239	5.95562	5.48677	5.48677	5.52541	5.44573	5.51624	5.46319	5.50731	5.49649	5.43995
Os01g0682500|mRNA|AK104091|CDS+3'UTR	6.01229	6.01786	5.69111	5.18626	5.52148	5.34475	5.55184	5.47981	5.38365	5.52801	5.49143	5.42892	6.24795	6.49367	6.31623	5.30841	6.94018	5.52541	5.43195	5.51624	5.46319	5.29514	5.3271	5.37617
Os01g0683100|mRNA|AK069248|CDS+3'UTR	7.09762	6.9436	7.02268	6.75471	6.17337	6.5107	6.98298	7.01901	6.81967	6.99941	6.84158	7.29182	7.02086	6.91325	6.73407	5.54928	5.74306	5.58095	6.37329	6.42329	6.16752	6.66131	6.54025	6.41522
Os01g0683100|mRNA|AY327043|CDS+3'UTR	6.69679	6.59015	6.47669	5.46524	5.84244	6.36807	6.56419	6.5274	6.45343	6.52968	6.44138	6.9191	6.62543	6.59143	6.58906	5.59939	5.78143	5.46319	6.1031	6.11848	5.6227	6.12994	6.27439	6.12736
Os01g0683500|COMBINER|CI435586|6	5.30689	5.10351	5.21883	5.46524	5.24001	5.434	5.48811	5.43649	5.52475	5.40889	5.20362	5.42892	5.41171	5.46455	5.30243	5.44504	5.63325	5.38149	5.40113	5.38437	5.6058	5.37188	5.37932	5.46903
Os01g0683700|mRNA|AK103030|CDS+3'UTR	5.46455	5.34623	5.3697	5.38622	5.52148	5.44986	5.33275	5.45942	5.27839	5.34623	5.43649	5.3477	5.44065	5.4344	5.41524	6.14822	5.57592	6.46602	5.8773	5.49749	6.57929	5.93906	5.5169	6.33048
Os01g0684400|COMBINER|CI521995|x	5.42127	5.38365	5.27994	5.37261	5.61476	5.30917	5.07441	5.31858	5.07584	5.32784	5.20362	5.51952	5.40042	5.32683	5.35064	5.69923	5.48677	5.3426	5.29208	5.31933	5.07634	5.3855	5.3426	5.24318
Os01g0685600|mRNA|AK107703|CDS+3'UTR	5.34111	5.30993	5.12171	5.18626	5.39052	5.34475	5.59877	5.36898	5.30167	5.28072	5.25378	5.33721	5.50864	5.75309	5.61353	6.05668	5.57592	5.50271	5.38437	5.58533	5.58783	5.68294	5.77431	5.43995
Os01g0685800|mRNA|AK064953|CDS+3'UTR	9.7093	9.48492	10.2636	7.67169	8.21922	8.02185	8.83593	9.03453	9.1928	8.65102	8.75061	8.91828	7.80356	7.80668	7.45309	6.30677	5.46455	5.80151	7.19697	7.12813	6.45138	7.44568	7.27665	6.98108
Os01g0685800|mRNA|AK071414|CDS+3'UTR	10.1218	9.78881	10.5556	8.17362	8.2713	8.37202	9.28407	9.27816	9.67063	8.9506	9.12055	9.29885	8.13383	8.22288	7.73471	6.10675	5.87192	5.89332	7.50247	7.49155	6.71693	7.71268	7.41104	7.0486
Os01g0685900|mRNA|AK064024|CDS+3'UTR	5.58658	5.58595	5.99825	5.91637	5.58095	5.70463	5.46455	5.61476	5.55668	5.55184	5.61537	5.51952	5.17095	5.35621	5.434	5.48677	5.30167	5.38149	5.40113	5.41594	5.37188	5.2646	5.3993	5.37617
Os01g0686100|mRNA|AK064922|CDS+3'UTR	5.55795	5.62331	5.67182	5.46524	5.39052	5.23602	5.57592	5.70463	5.63143	5.38694	5.35987	5.78198	6.08877	6.19444	6.1604	5.10351	5.48677	5.41946	5.82924	5.989	5.87551	5.3855	5.58783	5.70808
Os01g0686100|mRNA|AK099913|UTR	5.60434	5.73122	5.50864	5.50798	5.44203	5.44986	5.68936	5.8264	5.86214	5.36898	5.58158	5.86781	6.60921	6.74773	6.34954	5.35841	5.44504	5.27045	5.98267	6.15393	5.95756	5.86007	5.79123	5.93288
Os01g0686800|mRNA|AK060428|CDS+3'UTR	6.65804	6.72916	6.70199	6.06142	6.97174	6.73407	7.26496	7.75926	7.82388	8.05338	8.13994	8.1792	5.81683	5.79096	5.87295	5.37617	5.26303	5.28721	6.15393	6.09696	5.44504	6.75359	5.96287	6.15751
Os01g0686800|mRNA|AK098877|CDS+3'UTR	7.15517	7.21974	7.52518	7.09156	7.40871	7.39983	8.07314	8.29429	8.57177	8.61511	8.6592	8.78974	6.29404	6.11067	6.19813	5.27685	5.26303	5.27045	6.40555	6.10784	5.92647	7.30386	6.45138	6.52349
Os01g0686800|mRNA|AK098893|CDS+3'UTR	6.67696	7.48115	7.74371	7.12695	7.48148	7.59289	8.48403	8.62673	8.9577	8.95544	8.8753	9.05868	6.46006	6.26191	6.26269	5.54928	5.48677	5.6471	6.69965	6.53228	5.71668	7.50999	6.54025	6.67461
Os01g0686800|mRNA|AK121587|CDS+3'UTR	6.61336	6.64237	6.65491	6.00247	6.9338	6.75554	7.52461	7.7955	7.65281	7.94206	8.16069	7.98924	5.96335	5.93436	5.83956	5.44504	5.31144	5.43995	6.31717	6.06411	5.54094	6.86948	6.21359	6.18935
Os01g0686800|mRNA|D38231|CDS+3'UTR	6.71005	6.78347	6.60365	6.35211	6.88841	6.86549	7.52461	7.90384	7.80966	7.93644	8.15059	8.16869	6.05397	5.92449	5.87295	5.29208	5.48677	5.28721	6.19059	6.01601	5.55504	6.81397	6.16124	5.97032
Os01g0687700|mRNA|AK073996|CDS+3'UTR	5.71153	5.77274	5.60372	5.37261	5.44203	5.30917	5.73122	5.59784	5.6477	5.83188	5.46455	5.89028	6.12435	6.05961	6.11501	5.40959	5.52475	5.55248	6.0013	5.46524	5.95756	5.66828	5.49649	5.7776
Os01g0687800|COMBINER_EST|CI141478|6	5.47847	5.54799	5.42612	5.63264	5.58095	6.27904	5.71181	5.7787	5.72868	5.49076	5.58158	5.65939	5.55946	5.34111	5.63385	9.01944	9.24685	9.42045	6.59143	6.44931	7.02534	6.19526	6.30866	6.74773
Os01g0688200|mRNA|AK120982|CDS+3'UTR	6.2309	6.26308	5.96046	5.34623	5.29208	5.60765	5.55504	5.80259	5.46455	5.52801	5.46455	5.42892	5.67241	5.68936	5.89937	5.48677	5.78143	5.38149	5.59628	5.16001	5.65344	5.24624	5.2408	5.56707
Os01g0688600|mRNA|AK072744|CDS+3'UTR	5.75588	5.78471	5.59442	5.3606	5.39052	5.37932	5.92647	5.75588	5.76641	5.6757	5.72409	5.77246	5.87192	6.00715	5.84968	6.64987	5.96672	5.75838	6.01182	5.97934	5.86265	6.02831	5.98029	6.00715
Os01g0689000|mRNA|AK111204|CDS+3'UTR	5.49143	5.49477	5.61353	6.20654	5.68936	5.56137	5.09917	5.36898	5.34843	5.34623	5.55184	5.49076	5.3518	5.34111	5.33573	5.34111	5.40818	5.46319	5.33936	5.3518	5.46319	5.58533	5.48049	5.50271
Os01g0689300|COMBINER_EST|Os01g0689300|8	5.73292	5.64049	6.16585	6.09054	5.61476	5.8642	5.71181	5.73122	5.91438	5.49076	5.76143	5.54928	5.25018	5.4344	5.24782	5.13871	5.26303	5.46319	5.5093	5.54928	5.83609	5.34111	5.13307	5.50271
Os01g0689800|mRNA|AK120572|CDS+3'UTR	6.14843	6.16124	6.18997	6.11934	5.99137	6.11977	6.18729	6.16543	6.10047	6.03336	5.83767	5.86781	6.60921	6.11067	6.24775	5.54928	5.46455	5.3426	5.5093	5.88724	5.52279	5.6489	5.44573	5.74922
Os01g0689900|mRNA|AK064656|CDS+3'UTR	5.71153	5.70636	5.59442	5.78362	6.02646	5.60765	5.70636	6.11934	5.95514	5.83188	5.58158	6.01601	5.54928	5.60186	5.58783	5.52475	5.70232	5.41946	6.07441	5.72783	6.00996	6.00669	6.28328	6.42957
Os01g0689900|mRNA|AK066381|CDS+3'UTR	5.82056	5.72579	5.73122	5.41242	5.58095	5.73179	5.50731	5.69227	5.57403	5.46592	5.58158	5.47377	6.3751	6.35505	6.46789	5.69923	6.23449	5.48251	5.95029	5.76143	5.95756	5.68294	5.75421	5.56707
Os01g0689900|mRNA|AK100606|CDS+3'UTR	5.58658	5.65463	5.46115	5.24545	5.2133	5.37932	5.52148	5.50005	5.40184	5.32784	5.27839	5.65939	6.05397	5.84968	6.23609	5.73744	5.82712	5.75838	5.97145	5.78034	5.75033	5.6172	5.48049	5.48943
Os01g0689900|mRNA|AK102164|CDS+3'UTR	5.59753	5.62331	5.44272	5.20362	5.26381	5.44986	5.73122	5.41383	5.434	5.43056	5.30689	5.45805	6.24141	6.07508	6.35564	5.57403	5.96672	5.2314	5.96046	5.96383	5.58783	5.74698	5.56961	5.63083
Os01g0690800|mRNA|AK073248|CDS+3'UTR	5.59753	5.58595	5.73122	5.83609	5.44203	5.70463	5.26814	5.43649	5.55668	5.59255	5.35987	5.57592	5.29742	5.38694	5.27994	5.30841	5.24318	5.84741	5.41453	5.54928	5.3401	5.34111	5.55248	5.50271
Os01g0692700|mRNA|AK065626|CDS+3'UTR	6.11718	5.92598	5.74137	6.30904	6.65196	6.39537	6.24577	6.32917	6.48342	6.03336	6.06949	6.07441	5.91662	5.93436	5.96335	7.37838	7.67228	7.40342	6.65461	6.46721	6.92037	6.53909	6.45938	6.68505
Os01g0693400|COMBINER_EST|CI071504|0	5.76916	5.69227	5.50072	5.65129	5.99137	6.15477	6.49666	6.23663	6.01461	6.39911	5.72409	5.98853	5.73518	5.9532	5.86472	7.68551	7.95975	7.7638	6.73238	6.91195	7.26711	6.38964	6.39	7.02814
Os01g0693900|mRNA|AK066034|CDS+3'UTR	5.66709	5.68177	5.79015	5.59939	5.18873	5.44986	5.57592	5.50005	5.54349	5.9319	5.46455	5.65939	5.3518	5.27685	5.36898	5.30841	5.27839	5.75838	5.27685	5.41594	5.20925	5.29514	5.41242	5.40818
Os01g0694600|COMBINER_EST|CI546906|0	5.49143	5.49477	5.42612	6.00247	5.91538	5.58533	5.43649	5.54159	5.41594	5.59255	5.55184	5.65939	5.52148	5.27685	5.55184	5.86858	5.82712	5.30689	5.55946	5.65582	5.71668	5.50731	5.3993	5.58408
Os01g0695100|mRNA|AY551100|CDS+3'UTR	5.65939	5.78143	6.05465	5.61537	5.55184	5.8642	6.08877	5.90538	5.94542	6.45034	6.48527	6.14318	5.88113	5.71868	5.75588	5.37617	5.50533	5.41946	5.47847	5.38437	5.50798	6.53293	6.23703	6.32488
Os01g0695300|mRNA|AK099451|CDS+3'UTR	5.83188	5.7776	5.67182	6.53504	6.85686	6.90072	6.01089	5.97957	5.95514	6.1444	6.37655	6.36771	5.62453	5.75309	5.89937	6.92789	7.23379	6.59808	7.24913	7.27308	7.32378	6.8084	6.92037	6.92665
Os01g0695900|mRNA|AK108259|CDS+3'UTR	5.62962	5.49477	5.50864	5.41242	5.61476	7.40501	5.67241	5.70463	5.41594	5.32784	5.4103	5.44272	6.72561	6.69737	6.95769	5.57403	5.96672	5.61231	6.22889	6.53909	6.7779	5.58533	5.55248	5.69401
Os01g0695900|mRNA|D88620|CDS+3'UTR	5.74866	5.51952	5.52475	5.55248	5.72726	5.75755	5.68294	5.75588	5.68994	5.30689	5.46455	5.57592	6.32576	6.46517	6.67166	5.7787	6.38749	5.94053	5.81577	6.25995	6.32413	5.37188	5.8642	5.86987
Os01g0697000|COMBINER|CI260116|6	6.54138	6.94632	6.73379	6.64116	6.99906	6.47685	6.02646	6.72277	6.46074	6.27904	7.37334	6.54025	5.91139	5.97981	5.86472	5.62962	5.52475	6.27361	6.07441	6.01601	5.75033	6.0404	6.13487	5.8264
Os01g0697100|mRNA|AK071819|CDS+3'UTR	6.05329	6.21561	6.26308	5.31858	5.34111	5.14292	5.5169	5.43649	5.40184	5.40889	5.38437	5.26967	6.46006	6.17757	5.74866	5.2599	5.30167	5.3426	5.29208	5.09367	5.17428	5.23185	5.27685	5.34401
Os01g0698000|mRNA|AK067215|CDS+3'UTR	7.49138	7.3846	7.15862	6.3751	6.63358	6.79893	6.75999	6.48765	6.70661	7.0243	6.60581	6.52349	7.59196	7.39316	7.44856	5.86858	5.42612	5.75838	7.18758	7.28824	6.7383	6.99823	6.73057	6.62451
Os01g0698000|mRNA|AK104701|CDS+3'UTR	6.73204	6.92443	6.62907	5.91637	6.24829	5.8642	6.1648	6.08019	6.28039	6.36588	6.12392	6.1742	6.92037	6.8186	6.84968	5.91587	5.70232	5.61231	6.59143	6.74634	6.40873	6.45069	6.16124	6.24869
Os01g0698900|COMBINER_EST|Os01g0698900|8	5.46455	5.40113	5.35841	5.65129	5.7642	5.56137	5.20117	5.41383	5.40184	5.59255	5.46455	5.33721	5.26814	5.52148	5.38365	5.42892	5.63325	5.80151	5.33936	5.25097	5.49143	5.3271	5.55248	5.27839
Os01g0699100|mRNA|AK058518|5'UTR+CDS	5.43649	5.49477	5.30546	5.24545	5.49343	5.27462	5.52148	5.36898	5.38365	5.43056	5.58158	5.40001	5.3518	5.4344	5.38365	8.42743	9.39042	7.77995	5.47847	5.71153	5.46319	5.55248	5.3426	5.69401
Os01g0699500|mRNA|AK071585|5'UTR+CDS	5.30689	5.43056	5.27994	5.42752	5.29208	5.27462	5.40605	5.31858	5.30167	5.28072	5.33498	5.44272	5.38365	5.4344	5.33573	7.76933	8.46636	8.14395	5.41453	5.44986	5.37188	5.55248	5.53384	5.46903
Os01g0700000|mRNA|AK100768|CDS+3'UTR	6.31811	6.26308	6.10353	6.58984	6.3615	5.81149	5.99966	6.102	6.26465	6.47635	6.48527	5.98853	5.83609	5.69691	5.60063	5.50271	5.44504	5.41946	5.76032	5.8264	5.65344	5.96046	5.98029	5.91288
Os01g0700000|mRNA|AK109495|CDS+3'UTR	6.47195	6.39572	6.11869	6.03336	6.3615	5.81149	6.08877	6.21844	6.16459	6.24948	6.35469	6.04199	5.6477	5.6757	5.74866	5.48677	5.96672	5.52541	5.93612	5.91388	5.70117	6.06231	6.01229	5.95199
Os01g0700100|mRNA|AK059965|CDS+3'UTR	5.07634	5.30993	5.34623	5.42752	5.58095	5.48677	5.56073	5.52148	5.36898	5.38694	5.52083	5.33721	5.3518	5.29361	5.12256	5.48677	5.15129	5.41946	5.21641	5.31933	5.20925	5.37188	5.37932	5.26303
Os01g0700200|mRNA|AK100961|CDS+3'UTR	5.40676	5.47106	5.23185	5.33573	5.44203	5.434	5.53708	5.54159	5.46455	5.38694	5.30689	5.49076	5.27917	5.4344	5.24782	5.69923	5.52475	5.41946	5.04423	5.3518	5.38622	5.34111	5.48049	5.29514
Os01g0701300|COMBINER_EST|Os01g0701300|8	5.49143	5.38365	5.57592	5.73687	5.49343	6.18812	5.40605	5.45942	5.40184	5.46592	5.30689	5.45805	5.38365	5.40464	5.4478	5.62962	5.63325	5.61231	5.6477	5.69227	5.47782	5.41453	6.58906	5.43995
Os01g0702000|mRNA|AK065414|CDS+3'UTR	5.46455	5.49477	5.3697	5.3606	5.44203	5.434	5.59877	5.63083	5.52475	5.73405	5.46455	6.15308	6.94018	6.74185	6.71005	5.27685	5.38694	5.15045	6.11848	6.10784	5.75033	6.22166	5.71153	5.74922
Os01g0702400|mRNA|AK121315|CDS+3'UTR	5.78906	5.89382	5.61353	5.47914	5.52148	5.56137	5.96816	5.93808	5.87192	6.03336	5.94517	5.92102	5.71496	5.82924	5.71324	5.42892	5.48677	5.75838	5.68177	5.67417	5.71668	5.6172	5.84897	5.86987
Os01g0702500|mRNA|AK063691|CDS+3'UTR	11.4324	11.4787	10.4495	5.67241	5.61476	5.36498	7.44701	6.78251	6.19792	5.2646	5.58158	5.63264	12.5807	12.8873	13.1484	5.50271	5.26303	5.58095	6.73238	8.17461	7.74951	5.40184	5.44573	5.61537
Os01g0702500|mRNA|AY333185|CDS+3'UTR	7.28358	7.27703	6.88816	5.4921	5.55184	5.32784	5.59877	5.41383	5.58658	5.34623	5.33498	5.54928	8.55833	8.97088	9.23196	5.44504	5.24318	5.41946	5.59628	5.72783	5.6227	5.27839	5.29284	5.50271
Os01g0702500|mRNA|X57327|CDS+3'UTR	11.6639	12.0467	10.7718	5.52148	5.26381	5.27462	7.74479	6.9191	6.42224	5.34623	5.35987	5.53384	12.8743	13.1484	13.3953	5.30841	5.48677	5.71668	6.96649	8.32405	7.86939	5.37188	5.5169	5.34401
Os01g0702900|mRNA|AK071158|CDS+3'UTR	5.65939	5.75643	5.46115	5.69401	6.17337	5.75755	5.73122	5.7787	5.85021	5.98314	6.48527	6.29251	5.82712	5.7098	5.80581	5.37617	5.70232	5.67943	5.57718	5.88724	5.65344	6.45069	6.51164	6.41522
Os01g0703400|mRNA|AK061657|CDS+3'UTR	7.83252	7.93546	8.08797	7.11409	6.88841	6.59143	7.56573	7.18221	7.34669	6.88968	6.67608	6.86394	8.3683	8.55793	7.987	5.86858	5.78143	5.61231	6.22889	6.44931	5.98836	6.45069	6.54025	6.07753
Os01g0703400|mRNA|D85317|CDS+3'UTR	7.93255	8.07213	8.33487	6.67505	7.01352	6.45138	7.53688	7.26769	7.46068	6.92037	6.79839	6.93601	8.61803	8.77574	8.18928	5.86858	5.52475	5.46319	6.38928	6.62329	6.01972	6.56133	6.55067	6.11197
Os01g0703600|mRNA|AK065538|CDS+3'UTR	6.85712	6.95963	6.68505	6.7383	7.24058	6.84646	7.26496	7.18221	7.0496	7.22417	7.01785	7.26964	7.07494	7.16723	7.08648	5.82481	5.87192	5.94053	7.17164	7.16817	7.18428	7.61671	7.25252	7.21583
Os01g0705200|mRNA|AK064074|CDS+3'UTR	8.76159	9.47246	8.28057	5.3606	5.34111	5.27462	6.67963	6.5672	6.26465	5.40889	5.61537	5.6058	9.81069	10.2909	10.6167	5.24318	5.17095	5.75838	5.69691	6.25995	6.18605	5.30993	5.36352	5.66295
Os01g0705200|mRNA|AK073837|CDS+3'UTR	8.88961	9.6334	8.39074	5.30622	5.61476	5.44986	6.64177	6.76258	6.33272	5.59255	5.38437	5.49076	10.2353	10.6068	10.7876	5.44504	5.44504	5.15045	5.91438	6.40178	6.38749	5.46319	5.41242	5.48943
Os01g0705200|mRNA|D26536|CDS+3'UTR	8.92588	9.64759	8.42173	5.31858	5.49343	5.60765	6.6749	6.67578	6.40679	5.6757	5.79935	5.6477	10.081	10.5461	10.7759	5.48677	5.78143	5.84741	5.96046	6.23862	6.29098	5.46319	5.29284	5.46903
Os01g0705300|mRNA|AK103903|5'UTR+CDS	5.6477	5.73462	5.46115	5.3606	5.99137	5.37932	5.94102	5.99825	6.04405	5.78416	5.43649	5.84897	5.46592	5.38694	5.30243	5.50271	5.60434	5.55248	5.40113	5.60372	5.55504	5.6489	5.81149	5.80151
Os01g0705500|mRNA|AK063120|CDS+3'UTR	6.96649	7.06509	7.16911	6.20654	6.65196	6.52133	6.74871	6.96418	7.25202	6.90866	6.79839	6.97834	6.55846	6.73407	6.50872	5.52475	6.45138	5.71668	6.14504	6.04199	6.12478	6.15055	6.24795	6.18935
Os01g0705800|mRNA|AK106968|CDS+3'UTR	5.37545	5.14972	4.68294	5.10578	5.34111	5.19872	5.45189	5.54159	5.22659	5.14972	5.20362	5.20199	5.41171	5.4344	5.50864	5.52475	5.17095	5.52541	5.46319	5.51624	5.43195	5.34111	5.5169	5.39052
Os01g0706000|mRNA|AK104192|CDS+3'UTR	7.31127	7.16702	7.23212	6.94571	7.09794	6.77444	7.40421	7.42549	7.51527	7.15116	7.31089	7.49581	6.80055	6.98974	6.69679	5.7787	5.55184	5.40184	7.11453	6.95479	6.77196	6.99823	6.92764	6.71407
Os01g0706400|mRNA|AK066981|CDS+3'UTR	6.19854	6.01229	5.65998	5.26303	5.39052	5.8642	5.7787	5.41383	5.7787	5.78416	5.61537	5.88011	6.12435	6.34658	6.13679	6.72888	6.64537	6.7881	5.83956	5.65582	5.97934	6.10331	5.5169	5.86987
Os01g0706500|COMBINER_EST|Os01g0706500|8	6.08921	6.16124	6.55451	6.76976	6.53001	6.54553	7.06531	7.10549	7.59289	7.60532	7.57879	7.94995	5.53449	5.46455	5.71324	5.10351	5.44504	5.3271	5.71496	5.93808	5.84968	6.25794	5.89635	5.95199
Os01g0706600|COMBINER|CI208232|6	5.34111	5.53773	5.3697	6.53504	6.3615	6.76535	5.76088	5.50005	5.6477	5.57087	5.46455	5.76032	6.28713	6.59143	6.61822	9.17645	9.45326	9.51768	7.36369	7.44219	8.49077	6.75359	6.73957	7.35253
Os01g0706700|mRNA|AK072738|CDS+3'UTR	5.49143	5.58595	5.47782	5.26303	5.26381	5.19872	5.42086	5.16815	5.34843	5.17666	5.4103	5.31437	5.38365	5.4344	5.46387	5.17506	5.37116	5.36425	5.32309	5.38437	5.37188	5.24624	5.27685	5.43995
Os01g0707300|mRNA|AK059962|CDS+3'UTR	7.31889	7.47388	7.40027	8.01979	7.69465	8.03322	7.71576	7.64149	7.59749	7.73178	7.54224	7.88726	7.71874	7.72945	7.61491	9.01944	9.28041	9.18963	8.09512	8.27345	8.39652	7.93717	8.2522	8.13383
Os01g0707300|mRNA|AK072746|CDS+3'UTR	7.13392	7.14169	7.18792	7.88615	7.43451	7.62928	7.49088	7.41016	7.27829	7.37198	7.40099	7.52388	7.41316	7.56391	7.25202	8.869	9.19063	8.87366	7.85791	7.96741	8.09545	7.53141	7.90976	7.7192
Os01g0707300|mRNA|AK104463|CDS+3'UTR	7.49928	7.63965	7.43407	8.1792	7.80852	8.09583	7.7659	7.81246	7.6289	7.75504	7.731	7.88126	7.86195	7.97855	7.80688	9.2156	9.54545	9.1878	8.30644	8.41093	8.48148	8.08471	8.36014	8.18599
Os01g0708000|mRNA|AJ495797|CDS+3'UTR	6.27167	6.41768	6.2327	5.71496	5.88011	6.08419	6.53196	6.42014	6.51119	6.50872	6.67608	6.76562	6.36807	6.32225	6.43062	5.3271	6.01601	5.41946	6.24399	6.17445	6.21642	6.37437	6.32824	6.24869
Os01g0708300|mRNA|AK060040|5'UTR+CDS	5.37545	5.68674	5.59442	5.38622	5.58095	5.62962	5.81096	5.8264	5.97504	5.98314	5.58158	6.02619	5.3518	5.57592	5.66769	5.59939	5.66887	5.75838	5.76032	5.6227	5.78034	5.76088	5.48049	5.91288
Os01g0708300|mRNA|AK073555|CDS+3'UTR	6.24928	6.33234	6.24869	6.86101	6.53001	6.64837	6.93454	6.76838	6.90072	6.95503	6.79839	6.89518	6.01647	5.89332	5.88164	5.86858	6.38749	6.7881	6.43878	6.68519	6.29098	6.56133	6.69708	6.45395
Os01g0708400|COMBINER_EST|CI316234|2	5.86214	5.98694	5.78089	5.69401	6.38196	6.27904	6.02111	6.01647	5.80312	5.59255	6.01042	5.95175	5.73518	5.875	6.00482	7.48854	7.77737	8.03982	6.13551	6.44138	6.85712	6.07329	6.23703	6.59143
Os01g0709500|mRNA|AK065353|CDS+3'UTR	6.8764	6.74801	6.7232	5.37261	5.49343	5.29284	6.50409	6.39465	6.39	6.1444	6.01042	6.0833	6.96225	6.86369	7.04519	6.27128	6.1497	6.53553	6.34029	6.31623	6.50574	5.96046	5.99731	6.11934
Os01g0709500|mRNA|AK105743|CDS+3'UTR	5.92894	6.05465	5.84968	5.30622	5.52148	5.8642	5.91488	5.7787	5.85021	5.83188	6.06949	5.6477	6.11631	6.26777	6.1604	5.91587	6.23449	6.48999	5.99326	5.96383	6.04017	6.00669	6.02785	5.83714
Os01g0709500|mRNA|AK121129|CDS+3'UTR	6.60828	6.59746	6.36187	5.38622	5.36825	5.48677	6.37546	6.26465	6.28039	6.04405	6.04177	5.8382	6.44656	6.55019	6.46789	6.60581	6.38749	5.94053	6.04268	6.12994	6.2422	5.73122	6.13487	5.84949
Os01g0709600|COMBINER_EST|Os01g0709600|8	8.91531	8.5736	9.17934	10.7718	10.4743	10.3392	9.26465	9.68126	9.82483	10.4563	10.5297	9.99068	9.25981	9.14678	9.33181	8.88036	8.95305	9.44322	9.51481	9.50747	8.91126	9.82483	9.89504	9.3202
Os01g0710000|mRNA|AK111794|CDS+3'UTR	7.09762	7.09707	6.73858	6.93343	6.80298	6.59143	7.04914	6.98382	6.94458	7.19458	7.24715	7.28833	6.27904	6.38928	6.68198	5.52475	5.18626	5.36425	6.35601	6.09696	6.11479	6.50032	6.02785	6.30335
Os01g0710100|COMBINER_EST|AU029735|7	5.26892	5.27462	5.3271	5.17262	5.34111	5.03774	5.28979	5.1097	5.07584	5.05507	5.35987	5.13543	5.37116	5.06263	5.38365	5.50271	5.48677	5.50271	5.33936	5.44986	5.3401	5.20199	5.22114	5.456
Os01g0710200|COMBINER_EST|CI225649|6	5.61353	5.70636	5.85955	5.42752	5.34111	5.30917	5.35064	5.5797	5.30167	5.34623	5.25378	5.78198	5.41171	5.29361	5.40113	5.37617	5.13791	5.27045	5.38437	5.3518	5.06545	5.46319	5.55248	5.456
Os01g0710400|COMBINER_EST|Os01g0710400|8	6.00622	5.81149	6.38214	6.7383	6.81873	6.78728	5.71668	6.17378	6.24795	6.20694	6.84158	6.18275	6.30942	6.34658	6.22126	7.0486	7.13285	7.08072	6.06276	6.34103	6.22889	6.35711	6.44138	6.19772
Os01g0710800|mRNA|AK069973|CDS+3'UTR	5.60434	5.6489	5.44272	5.69401	5.44203	5.65284	5.58595	5.70463	5.67535	5.6757	5.52083	5.79286	5.67241	5.88724	5.81577	6.14822	5.82712	5.71668	6.15393	6.14276	6.14191	5.91488	5.8642	5.98029
Os01g0711400|mRNA|AK111968|CDS+3'UTR	6.08921	6.23449	6.27788	5.52148	5.55184	5.70463	5.93563	5.97957	6.0542	6.13465	6.17378	6.15308	6.31887	6.49367	6.35564	6.83123	6.87432	6.84541	5.77596	5.41594	5.55504	5.50731	5.44573	5.56707
Os01g0711500|COMBINER_EST|CI076279|6	7.47338	7.35069	6.90474	6.28251	6.27283	5.8642	6.30942	6.58812	6.53747	6.05555	6.35469	6.2422	9.91318	9.59929	10.1516	5.69923	6.10631	5.84741	5.99326	6.70732	6.55099	6.44207	6.30866	6.38088
Os01g0711600|mRNA|AK099559|CDS+3'UTR	5.54928	5.58595	5.43579	6.03336	5.99137	6.40873	5.33275	5.45942	5.434	5.59255	5.30689	5.47377	5.49477	5.49143	5.55184	7.24824	7.01762	7.08072	5.96046	5.76143	6.17528	6.09168	6.14801	6.68505
Os01g0711900|mRNA|AK108302|CDS+3'UTR	5.14208	5.41383	5.33936	5.33573	5.34111	5.50533	5.24465	5.50005	5.22659	5.46592	5.46455	5.59193	5.26814	5.24465	5.4478	6.72888	6.45138	5.98853	5.77596	5.5319	6.056	5.29514	5.43056	5.63083
Os01g0712700|COMBINER_EST|CI561655|0	5.57844	5.59939	5.47782	5.18626	5.55184	5.23602	5.80474	5.70463	5.72868	5.69575	5.52083	5.31437	5.67241	5.6757	5.79989	5.73744	6.27671	5.75838	5.54478	5.48385	5.52279	5.49143	5.62962	5.37617
Os01g0713200|mRNA|AB027429|CDS+3'UTR	5.83188	5.7776	5.82056	5.67241	5.39052	5.44986	5.50731	5.54159	5.27839	5.22068	5.20362	5.3477	5.41171	5.34111	5.31287	5.40959	5.33498	5.30689	5.52475	5.27045	5.49143	5.40184	5.37932	5.27839
Os01g0713200|mRNA|AB027430|CDS+3'UTR	5.91488	5.6757	6.13465	5.78362	5.44203	5.44986	5.46455	5.36898	5.41594	5.46592	5.58158	5.31437	5.40042	5.4344	5.50864	5.30841	5.48677	5.75838	5.30689	5.33936	5.46319	5.49143	5.44573	5.34401
Os01g0713200|mRNA|AF030167|CDS+3'UTR	5.84897	5.70636	5.80935	5.45257	5.36825	5.75755	5.37116	5.41383	5.26303	5.49076	5.25378	5.41242	5.37116	5.40464	5.38365	5.50271	5.70232	5.75838	5.40113	5.25097	5.49143	5.20199	5.62962	5.40818
Os01g0713200|mRNA|AK060113|CDS+3'UTR	5.99326	5.81149	6.03857	5.38622	5.91538	5.62962	5.43649	5.21883	5.51232	5.46592	5.35987	5.38149	5.40042	5.32683	5.58783	5.69923	5.30167	5.98853	5.24398	5.4344	5.47782	5.53773	5.37932	5.32858
Os01g0713200|mRNA|AK060862|CDS+3'UTR	5.74866	5.6172	5.6227	5.38622	5.34111	5.37932	5.47715	5.45942	5.38365	5.43056	5.49143	5.65939	5.3271	5.41735	5.41524	5.46455	5.48677	5.55248	5.38437	5.25097	5.2247	5.29514	5.22114	5.24318
Os01g0713200|mRNA|AK104472|CDS+3'UTR	5.65939	5.68674	5.98029	5.58408	5.84244	5.52214	5.30993	5.3426	5.46455	5.52801	5.46455	5.23261	5.25018	5.26303	5.31287	5.22659	5.33498	5.3426	5.37043	5.27045	5.41453	5.24624	5.20362	5.27839
Os01g0713600|mRNA|AK109920|CDS+3'UTR	6.12865	6.3751	5.94395	5.52148	5.34111	5.78416	5.50731	5.43649	5.30167	5.34623	5.52083	5.57592	5.96335	6.12736	5.90939	5.2599	5.37116	5.27045	5.46319	5.18232	5.2599	5.23185	5.27685	5.10351
Os01g0715400|mRNA|AK065152|CDS+3'UTR	5.55795	5.61231	5.4921	6.06142	6.44776	6.98215	5.96191	5.93808	6.03445	5.95635	5.87244	6.191	5.54928	5.6757	5.58783	6.72888	7.09773	6.53553	6.68139	6.58343	7.02534	6.37437	6.67431	6.67919
Os01g0715400|mRNA|AK070307|CDS+3'UTR	5.43649	5.17262	5.27994	5.45257	5.34111	5.36498	5.89332	5.38909	5.52475	5.61476	5.25378	5.45805	5.62453	5.4344	5.46387	5.82481	6.19115	5.84741	5.52475	5.60372	5.49143	5.50731	5.6483	5.69401
Os01g0715400|mRNA|AK120130|CDS+3'UTR	5.18504	5.38365	5.48677	5.65129	5.29208	6.08419	5.28979	5.21883	5.30167	5.22068	5.43649	5.40001	5.29742	5.27685	5.50864	5.62962	5.40818	5.40184	5.73122	5.74698	5.78034	5.43195	5.73292	5.8264
Os01g0716200|mRNA|AK120664|CDS+3'UTR	5.40676	5.49477	5.46592	5.55248	5.46524	5.75755	5.28979	5.24318	5.33684	5.32784	5.58158	5.27994	5.71496	5.32683	5.27994	5.52475	5.40818	5.61231	5.63022	5.5319	5.44504	5.6489	5.43056	5.37617
Os01g0716500|mRNA|AK101454|CDS+3'UTR	6.35469	5.96191	5.99825	5.42752	5.55184	5.60765	5.5169	5.54159	5.55668	5.49076	5.46455	5.23261	5.65939	5.50798	5.71324	5.69923	5.38694	5.3271	5.30689	5.5319	5.55504	5.41453	5.3426	5.34401
Os01g0716800|mRNA|AK101741|CDS+3'UTR	5.76143	5.49477	5.61353	5.73687	5.55184	5.62962	5.37116	5.38909	5.18955	5.24239	5.14972	5.26967	5.49477	5.49143	5.58783	6.2309	6.55942	6.53553	5.47847	5.51624	5.43195	5.3855	5.3993	5.43995
Os01g0717000|mRNA|AK062152|CDS+3'UTR	8.37885	8.55566	8.00451	8.63498	7.7996	8.19542	6.91537	6.38088	6.80566	6.42783	6.01042	5.90157	8.08797	8.50345	8.26103	8.68463	8.87632	9.8503	7.79665	8.23516	9.45967	7.73301	8.88763	9.38542
Os01g0717000|mRNA|AK071968|CDS+3'UTR	8.40407	8.4581	7.86866	8.37786	7.75945	8.13957	6.94116	6.31283	6.69273	6.24948	6.01042	6.01601	8.08168	8.56095	8.20861	8.57274	8.98263	9.91928	7.8938	8.20962	9.4565	7.74999	8.87877	9.44537
Os01g0717000|mRNA|AK098914|CDS+3'UTR	8.46636	8.6753	8.04078	8.68622	7.84998	8.25826	7.04212	6.50276	6.82554	6.21803	6.01042	5.95175	8.30875	8.61803	8.31552	8.79202	8.94572	9.95191	8.00229	8.30998	9.54411	7.887	8.89516	9.56523
Os01g0717000|mRNA|AY336800|CDS+3'UTR	6.65271	6.60365	6.27244	6.64116	6.53001	6.47685	5.75089	5.80259	5.7787	5.59255	5.35987	5.54928	6.18812	6.40979	6.11501	7.0062	7.12088	7.9079	6.42277	6.66989	7.21556	6.61868	6.90047	7.27496
Os01g0718000|mRNA|AK111476|CDS+3'UTR	5.34111	5.41383	5.52475	5.15466	5.49343	5.23602	5.6477	5.52148	5.58658	5.83188	5.4103	5.78198	5.42752	5.58845	5.57718	5.54928	5.96672	5.67943	5.71496	5.54928	5.58783	5.58533	5.37932	5.48943
Os01g0719100|mRNA|AK062155|CDS+3'UTR	6.51004	6.74606	7.17861	7.77995	6.65196	6.94482	7.64119	6.89281	7.95975	8.41333	7.6314	8.8217	7.89323	7.75602	8.03749	7.50652	6.80898	7.44286	7.67419	7.659	7.92748	7.67876	7.45728	8.02006
Os01g0719100|mRNA|AK068005|CDS+3'UTR	6.88151	7.15831	7.46068	8.27215	7.12974	7.25377	8.14729	7.30282	8.45127	8.98618	8.03241	9.35311	8.26377	8.03373	8.22491	7.80467	7.2194	7.81921	8.14761	8.02006	8.28832	8.06493	7.87935	8.41333
Os01g0719100|mRNA|AY574990|CDS+3'UTR	6.12865	6.32413	6.79704	7.44344	6.42504	6.53358	7.09904	6.51871	7.58539	7.97962	7.31089	8.42632	7.23072	7.09454	7.54294	6.92789	6.31377	7.08072	7.03239	6.96059	7.37016	6.96237	6.90047	7.60954
Os01g0719300|mRNA|AK121195|CDS+3'UTR	5.46455	5.41383	5.45051	5.59939	5.49343	5.60765	5.6227	5.36898	5.49477	5.30689	5.94517	5.23261	6.18812	6.50872	6.42574	5.62962	5.44504	5.3426	5.43195	5.31933	5.40184	5.29514	5.43056	5.30993
Os01g0720200|mRNA|AK058236|UTR	7.49928	7.08005	7.55769	7.22952	6.88841	7.21664	7.54608	7.24587	7.80966	7.63423	7.22658	7.80621	6.65137	6.46517	6.14504	6.30677	5.60434	6.19894	6.85125	6.62949	6.30828	6.95115	6.7522	6.54283
Os01g0720300|COMBINER_EST|CI555848|0	6.52067	6.15604	6.37474	5.86265	6.29596	6.18812	6.65271	6.39465	6.53747	6.45904	6.12392	6.64717	5.93612	5.94395	5.76392	6.05668	5.42612	5.48251	5.76032	5.93808	5.73405	6.10331	6.20017	5.91288
Os01g0720400|mRNA|AK061237|CDS+3'UTR	5.54928	5.41383	5.58533	5.53579	5.52148	5.41453	5.71181	5.55882	6.27439	5.63325	5.35987	6.22106	5.3518	5.60186	5.56264	7.22297	7.79398	7.7638	5.73122	5.95175	5.55504	5.43195	5.36352	5.22659
Os01g0720500|mRNA|AK062725|CDS+3'UTR	6.55099	5.53773	5.57592	5.27685	5.34111	5.44986	6.24577	5.29437	5.30167	5.4478	5.58158	5.45805	5.456	5.38694	5.46387	5.69923	5.31144	5.3426	5.37043	5.33936	5.3401	5.66828	5.37932	5.3606
Os01g0720500|mRNA|AK104176|CDS+3'UTR	6.42329	5.44504	5.3271	5.21722	5.29208	5.25378	6.20831	5.36898	5.30167	5.34623	5.46455	5.33721	5.49477	5.61537	5.72124	5.48677	5.57592	5.38149	5.4941	5.54928	5.75033	5.46319	5.49649	5.37617
Os01g0720700|COMBINER_EST|CI462042|0	6.97342	6.77361	6.8682	7.45343	7.0689	7.38892	6.6035	6.58812	6.8531	6.67696	6.37655	7.18985	7.29029	6.98298	7.66027	9.15201	9.08677	8.30582	6.59143	6.58343	7.2945	8.09963	8.16622	9.07462
Os01g0720800|COMBINER|CI003409|6	5.35841	5.54799	5.29361	5.40113	5.99137	5.32784	5.83188	5.41383	5.40184	5.46592	5.30689	5.25018	5.52148	6.8186	5.50864	5.40959	5.48677	5.19038	5.33936	5.23301	5.30841	5.3855	5.48049	5.37617
Os01g0720900|COMBINER|CI405530|x	5.46455	5.49477	5.55248	5.58408	5.41524	5.75755	5.46455	5.45942	5.34843	5.50864	5.35987	5.26967	5.20362	5.18081	5.27994	5.24318	5.26303	5.20925	5.27685	5.18232	5.20925	5.18504	5.16845	5.17666
Os01g0721700|COMBINER_EST|CI557169|4	5.57844	5.50798	5.79015	6.3751	5.49343	6.08419	5.50731	5.5797	5.46455	5.50864	5.35987	5.49076	5.23525	5.52148	5.30243	5.30841	6.27671	5.15045	5.24398	5.21722	5.2247	5.18504	5.37932	5.30993
Os01g0721900|mRNA|AK059581|CDS+3'UTR	7.18262	7.05969	7.26212	6.28251	6.44776	6.27904	7.49088	7.49383	7.19738	7.80708	7.41104	7.29508	6.76109	6.68738	6.76976	5.27685	5.33498	5.55248	6.74606	6.35138	6.30828	6.84528	6.59901	6.36771
Os01g0721900|mRNA|AK121001|CDS+3'UTR	6.9914	6.89319	6.87432	5.94542	6.34103	5.58533	7.33083	7.38892	6.90072	7.53758	7.41994	7.08493	6.56514	6.48006	6.59684	6.05668	5.22659	5.67943	6.5261	6.05465	6.16752	6.80109	6.4105	6.3615
Os01g0722100|mRNA|AK066657|CDS+3'UTR	5.78198	6.01786	5.60372	5.47914	5.80474	5.70463	6.02111	5.84897	6.12736	5.78416	5.58158	5.98029	5.65939	6.00715	5.84968	5.30841	5.37116	5.38149	5.69691	5.49749	5.43195	5.76088	5.75421	5.63083
Os01g0723000|mRNA|AK102586|CDS+3'UTR	5.38909	5.25176	5.23185	5.21722	5.16159	5.30917	5.40605	5.31858	6.68154	5.4478	5.12256	5.42892	5.62453	5.57592	5.53708	5.66354	5.46455	5.58095	5.63022	5.41594	5.43195	5.43195	5.3426	5.42332
Os01g0723200|mRNA|AK063794|CDS+3'UTR	6.33011	6.39929	6.37474	5.63264	6.22448	5.8642	7.06531	7.34959	7.56311	7.69731	7.6314	7.93194	5.48251	5.58845	5.71324	5.12171	5.15129	5.41946	5.91438	5.5319	5.40184	6.56752	6.11197	5.71953
Os01g0723200|mRNA|AK122140|CDS+3'UTR	6.58108	6.68505	6.81797	6.06142	6.46789	5.96046	7.40954	7.74251	8.1037	8.01225	7.99213	8.54951	5.81683	5.65189	5.78089	5.37617	5.26303	5.27045	6.06276	5.79611	5.54094	6.72902	6.04268	5.97032
Os01g0723600|mRNA|AK109735|CDS+3'UTR	5.7029	5.76475	5.54349	5.4921	5.58095	5.78416	6.55035	6.11934	6.07285	6.27904	5.49143	6.19894	5.83609	5.875	5.83956	5.57403	5.57592	5.94053	5.92622	5.86987	5.83609	6.0404	5.94932	5.8264
Os01g0723800|mRNA|AK061902|CDS+3'UTR	5.51624	5.46115	5.50864	5.83609	5.46524	5.60765	5.14887	5.47981	5.434	5.34623	5.61537	5.36825	5.37116	5.37188	5.24782	5.39052	5.44504	5.10738	5.37043	5.23301	5.18955	5.35621	5.3271	5.456
Os01g0723800|mRNA|AK067006|CDS+3'UTR	5.51624	5.5544	5.40818	5.65129	5.49343	6.13636	5.40605	5.36898	5.36898	5.50864	5.35987	5.33721	5.3518	5.55184	5.35064	5.48677	5.33498	5.2314	5.4941	5.21722	5.37188	5.30993	5.30917	5.46903
Os01g0725800|mRNA|AK101974|CDS+3'UTR	6.8764	7.11091	6.83281	7.37802	7.30367	7.26789	6.70459	6.92961	6.76341	6.53967	7.07036	6.44518	7.50537	7.65848	7.53888	6.83123	7.14555	6.44034	8.04582	7.93329	7.53723	7.87713	7.98093	7.77915
Os01g0726000|mRNA|AK063360|CDS+3'UTR	5.7029	5.70636	5.50864	5.50798	6.14716	5.96046	5.76088	5.84897	5.67535	6.01949	5.87244	5.94029	5.49477	5.53449	5.56264	5.96287	6.60365	6.12064	5.99326	6.16334	5.98836	5.98314	5.91488	6.08728
Os01g0726100|mRNA|AK064172|CDS+3'UTR	5.28644	5.06495	5.14972	5.23261	5.16159	5.25378	5.24465	5.36898	5.40184	5.22068	5.25378	5.27994	5.38365	5.34111	5.27994	5.54928	5.38694	5.55248	5.21641	5.33936	5.40184	5.40184	5.29284	5.53449
Os01g0726400|mRNA|AY177699|CDS+3'UTR	5.14208	5.21249	5.18081	5.30622	5.41524	5.65284	5.28979	5.41383	5.30167	5.2646	5.25378	5.3047	5.38365	5.52148	5.66769	5.57403	5.37116	5.55248	5.40113	5.49749	5.47782	5.49143	5.79123	5.43995
Os01g0727400|mRNA|AK065692|CDS+3'UTR	6.22367	6.35505	6.35601	5.89028	5.61476	5.48677	6.06051	6.44518	6.04405	6.1444	6.52708	6.04199	5.84584	6.01601	5.94883	5.69923	5.42612	5.98853	5.98267	5.86987	5.6227	6.02831	5.94932	5.66295
Os01g0727500|mRNA|AK107206|CDS+3'UTR	6.31811	6.30525	5.9532	5.40113	5.7642	5.60765	5.45189	5.93808	5.41594	5.38694	5.35987	5.42892	6.18812	6.74773	6.63282	9.91318	10.8066	9.76471	5.85125	5.76143	5.88977	5.74698	5.5169	5.85981
Os01g0727700|COMBINER|CI209896|6	5.46455	5.38365	5.44272	5.4921	5.49343	5.41453	5.28979	5.31858	5.52475	5.22068	5.4103	5.45805	5.30993	5.2133	5.38365	8.17305	8.84854	8.83185	5.46319	5.31933	5.87551	5.3855	5.3426	5.52083
Os01g0727800|mRNA|AK108195|CDS+3'UTR	5.80366	5.71496	5.80935	5.53579	5.72726	5.44986	5.52148	5.38909	5.57403	5.65582	5.49143	5.44272	5.53449	5.65189	5.47847	6.34103	5.96672	5.46319	5.46319	5.6227	5.46319	5.58533	5.3426	5.43995
Os01g0728100|mRNA|AK070946|CDS+3'UTR	5.22819	5.36753	5.50864	5.27685	5.39052	5.30917	5.6582	5.47981	5.36898	5.46592	5.4103	5.40001	5.21883	5.35621	5.24782	5.27685	5.44504	5.48251	5.38437	5.23301	5.12214	5.34111	5.55248	5.32858
Os01g0728200|mRNA|AK060469|CDS+3'UTR	5.38909	5.49477	5.33936	5.30622	5.52148	5.27462	5.62901	5.36898	5.30167	5.69575	5.79935	5.47377	5.44065	5.55184	5.38365	6.27128	6.06051	6.03445	5.69691	5.85696	6.1338	5.84845	5.89635	5.99872
Os01g0728700|mRNA|AK108000|CDS+3'UTR	10.0347	10.4022	9.8588	5.53579	5.49343	5.52214	6.82925	6.55195	6.13551	5.50864	5.6483	5.56073	9.66135	10.0948	10.1015	5.66354	5.78143	5.61231	5.96046	6.36989	6.15998	5.49143	5.46455	5.29514
Os01g0728900|mRNA|AK060353|UTR	5.56961	5.5544	5.45051	5.38622	5.55184	5.434	5.69401	5.75588	5.61782	5.50864	5.52083	5.68936	5.79611	5.71868	5.76392	5.82481	5.63325	5.52541	6.22889	5.93808	6.4563	5.88927	5.82924	5.95199
Os01g0729500|mRNA|AK064140|CDS+3'UTR	5.90237	5.82269	5.86781	5.76088	5.34111	5.434	5.43649	5.50005	5.34843	5.34623	5.72409	5.33721	6.36807	6.40249	6.29174	6.83123	7.18068	7.00726	5.93612	5.95175	5.86265	6.00669	5.48049	5.98853
Os01g0729600|mRNA|AK073549|CDS+3'UTR	5.22819	5.44504	5.34623	6.28251	6.5107	7.35636	5.45189	5.50005	5.0469	5.30689	5.07413	5.49076	5.7029	5.71868	5.76392	10.8633	11.1124	10.8771	7.32059	7.03193	8.48591	7.31889	7.56423	8.78817
Os01g0730300|mRNA|AK101207|CDS+3'UTR	6.33011	7.04383	7.29326	7.47726	7.14459	7.30272	7.25974	7.04565	7.33438	7.08991	6.85453	7.03572	6.46006	6.48688	6.84158	7.37838	7.2031	7.36238	7.54407	7.46276	7.59266	7.21175	7.29374	7.2945
Os01g0732200|mRNA|AK067563|CDS+3'UTR	5.49143	5.51952	5.59442	5.61537	5.55184	5.41453	5.20117	5.50005	5.30167	5.43056	5.25378	5.3047	5.44065	5.30841	5.03373	5.17506	5.30167	5.24703	5.3518	5.16001	5.44504	5.21722	5.30917	5.14038
Os01g0732700|COMBINER_EST|CI413550|0	5.45051	5.47106	5.46115	5.52148	6.11718	6.00622	5.8163	5.54159	5.52475	5.65582	5.79935	5.51952	5.7029	5.38694	5.41524	5.39052	5.87192	5.75838	6.01182	6.04199	5.82322	6.05329	6.16124	6.07753
Os01g0733200|mRNA|AK066316|CDS+3'UTR	5.84897	5.99919	5.54349	7.88615	5.7642	5.44986	5.71181	5.5797	5.70059	5.46592	5.46455	5.65939	6.5151	6.64672	6.33793	6.10675	5.50533	5.52541	5.7481	5.95175	5.65344	5.68294	5.46455	5.48943
Os01g0733200|mRNA|AY344493|CDS+3'UTR	5.7776	5.91538	5.3697	5.26303	5.68936	5.19872	5.69401	5.50005	5.57403	5.34623	5.20362	5.42892	6.48765	6.47195	6.36971	6.01089	5.55184	6.03445	5.69691	5.65582	5.58783	5.55248	5.67241	5.52083
Os01g0733600|mRNA|AK066744|CDS+3'UTR	5.97169	6.15139	5.73122	5.59939	5.39052	5.60765	5.99966	5.95949	5.74306	5.78416	5.30689	5.84897	5.71496	5.78143	5.6757	5.30841	5.33498	5.89332	5.89028	5.65582	6.00996	5.55248	5.79123	5.8264
Os01g0734200|mRNA|AF015302|CDS+3'UTR	5.38909	5.23261	5.30546	5.38622	5.44203	5.12324	5.43649	5.54159	5.80312	5.40889	5.14972	5.45805	5.90056	5.65189	6.07151	7.53888	7.27201	7.71261	5.81577	5.88724	5.78034	5.84845	5.58783	6.02619
Os01g0734200|mRNA|AK103747|CDS+3'UTR	5.63627	5.52606	6.32394	6.06142	5.52148	5.62962	5.66532	5.47981	5.36898	5.50864	5.33498	5.78198	5.69401	5.61537	6.08419	7.79228	7.73143	8.22814	5.89028	5.60372	6.15998	5.6489	5.62962	6.06949
Os01g0734200|mRNA|X93301|CDS+3'UTR	5.76143	5.63325	5.45051	5.43995	5.46524	5.34475	5.90038	5.63083	5.61782	5.63325	5.55184	5.65939	6.03353	6.10047	6.36971	8.72697	8.64201	8.91828	6.21075	6.01601	6.4698	6.12994	6.26249	6.3615
Os01g0734800|mRNA|AK061830|CDS+3'UTR	5.54928	5.47106	5.76032	5.69401	5.2133	5.46592	5.22355	5.24318	5.38365	5.4478	5.58158	5.53384	5.10058	5.11835	5.41524	5.29208	5.48677	5.28721	5.21641	5.19954	5.20925	5.3271	5.48049	5.46903
Os01g0735400|COMBINER|CI099201|6	5.50138	5.32933	5.3697	5.26303	6.08728	5.48677	5.35064	5.27045	5.46455	5.95635	5.83767	5.54928	5.75643	5.7098	5.60063	6.67181	6.38749	6.33495	5.71496	5.79611	5.75033	5.74698	5.58783	5.66295
Os01g0736100|mRNA|AK099365|CDS+3'UTR	5.71668	5.83662	6.08728	6.49833	5.61476	6.18812	5.78252	5.92795	5.76641	5.63325	5.79935	5.73518	6.46006	6.44034	6.50872	5.42892	5.96672	5.38149	6.85777	6.57321	6.53228	6.52051	6.21359	6.57609
Os01g0736100|mRNA|AK103355|CDS+3'UTR	5.90237	5.98694	6.26308	5.89028	5.95514	6.06456	5.81096	6.11934	5.89079	5.84897	5.87244	5.67417	7.00807	6.78905	6.78832	5.62962	5.52475	5.13028	7.28329	6.86832	6.82461	7.0258	6.56926	6.78046
Os01g0736300|mRNA|AK100519|CDS+3'UTR	6.35469	6.06389	7.24395	6.14885	5.80474	5.65284	6.01089	6.12994	6.69979	6.16501	6.31056	5.90157	6.65137	6.65196	6.56419	5.37617	5.26303	5.46319	5.98267	5.54928	5.46319	5.2646	5.5169	5.6477
Os01g0736400|mRNA|AK100689|CDS+3'UTR	5.51624	5.30993	5.25833	5.41242	5.80474	5.96046	5.48811	5.50005	5.33684	5.40889	5.46455	5.36825	5.65939	5.49143	5.50864	5.59939	5.50533	5.55248	5.44573	5.3518	5.38622	5.55248	5.55248	5.61537
Os01g0736500|mRNA|AK111351|CDS+3'UTR	5.22819	5.10351	5.10578	5.23261	5.36825	5.18081	5.24465	5.31858	5.54349	5.30689	5.30689	5.51952	5.41171	5.46455	5.4478	5.46455	5.52475	5.46319	5.54478	5.37116	5.46319	5.46319	5.43056	5.58408
Os01g0736900|mRNA|AK062151|CDS+3'UTR	7.27965	7.23372	7.47431	6.62451	6.81873	6.67978	7.47084	7.18823	7.28158	7.28852	7.05676	7.23772	6.62543	6.8186	7.08128	5.69923	5.74306	6.12064	7.25377	7.03193	7.25117	7.45885	7.39671	7.41086
Os01g0736900|mRNA|AK065226|CDS+3'UTR	7.75892	7.69615	7.79719	7.02098	7.0477	7.13585	8.06373	7.60555	7.78075	7.93194	7.52347	7.72633	7.29029	7.60248	7.60005	5.46455	5.87192	6.38928	7.98635	7.72505	7.6912	8.01225	7.97507	7.8527
Os01g0737600|COMBINER_EST|Os01g0737600|8	5.55795	5.76088	6.11154	6.03336	6.11718	5.73179	5.48811	5.59784	5.55668	5.63325	5.61537	5.51952	6.17253	5.96912	6.01833	7.02257	6.79108	6.30715	5.95029	6.15393	6.00996	6.15055	6.07262	5.93288
Os01g0737700|COMBINER_EST|Os01g0737700|8	5.46455	5.29361	5.46115	5.59939	5.91538	5.62962	5.6477	5.54159	5.40184	5.55184	5.55184	5.80474	5.49477	5.50798	5.50864	5.37617	5.78143	5.2314	5.4941	5.51624	5.54094	5.37188	5.71153	5.30993
Os01g0737800|mRNA|AK071486|CDS+3'UTR	5.86833	5.7776	5.69111	5.59939	5.84244	5.60765	5.91953	5.79123	5.97504	5.80259	5.38437	5.82712	5.89028	6.05961	6.07151	5.7787	5.50533	5.50271	5.4941	5.90056	5.58783	5.46319	5.55248	5.56707
Os01g0737800|mRNA|AK073299|CDS+3'UTR	5.95756	5.858	5.76032	5.43995	6.17337	5.60765	5.84949	5.93808	5.91438	5.9319	5.6483	5.77246	5.97265	6.17757	6.1604	5.39052	5.82712	5.75838	5.5093	5.67417	5.68761	5.60063	5.41242	5.48943
Os01g0738400|mRNA|AK110661|CDS+3'UTR	5.81149	5.84845	5.4921	5.4921	5.46524	5.36498	5.40605	5.24318	5.41594	5.50864	5.72409	5.49076	6.30106	6.12736	6.48107	5.39052	5.87192	5.55248	5.43195	5.40184	5.44504	5.35621	5.77431	5.456
Os01g0738900|mRNA|AK119907|CDS+3'UTR	5.54928	5.41383	5.41453	5.89028	5.7642	5.60765	5.33275	5.50005	5.40184	5.55184	5.55184	5.27994	5.49477	5.2133	5.35064	5.69923	5.37116	5.3271	5.33936	5.56707	5.47782	5.30993	5.37932	5.37617
Os01g0739000|mRNA|AK069568|CDS+3'UTR	7.19738	7.32378	7.21624	6.32973	6.68651	6.23489	7.17067	7.23042	6.86652	7.06621	6.82845	6.71796	6.61959	6.57766	6.48107	5.52475	5.44504	5.36425	6.48765	6.74634	6.55942	6.62543	6.78769	6.67461
Os01g0739000|mRNA|AK073810|CDS+3'UTR	6.84132	6.98215	7.09013	6.00247	6.27283	5.62962	6.69273	6.85453	6.88968	6.72675	6.50541	6.67578	6.38893	6.43288	6.3615	6.34103	5.82712	5.61231	6.1717	6.42329	6.27516	6.52051	6.45138	6.44225
Os01g0739500|mRNA|AK121118|CDS+3'UTR	5.57844	5.59255	5.65998	5.97217	5.68936	5.75755	5.26814	5.38909	5.51232	5.57087	5.6483	5.36825	5.50864	5.32683	5.35064	5.2599	5.22659	5.30689	5.59628	5.48385	5.3401	5.41453	5.27685	5.43995
Os01g0740300|mRNA|AK121893|CDS+3'UTR	5.65939	5.5544	6.11869	6.17694	5.68936	5.62962	5.42086	5.41383	5.36898	5.4478	5.58158	5.51952	5.20362	5.40464	5.31287	5.34111	6.38749	5.38149	5.20199	5.51624	5.40184	5.15213	5.53384	5.37617
Os01g0740800|mRNA|AK070494|CDS+3'UTR	5.57844	5.66591	5.77136	6.00247	5.31212	5.56137	5.24465	5.50005	5.24318	5.34623	5.58158	5.3477	5.46592	5.52148	5.30243	5.35841	5.48677	5.50271	5.27685	5.56707	5.47782	5.47715	5.22114	5.46903
Os01g0742300|mRNA|AK071100|CDS+3'UTR	5.96287	5.91538	5.79015	5.46524	5.41524	5.44986	5.8163	5.73122	5.99731	5.81897	5.30689	5.79286	5.63446	5.69691	5.7896	5.54928	5.66887	5.80151	5.66413	5.76143	5.65344	5.52148	5.58783	5.7776
Os01g0742400|mRNA|AK120741|CDS+3'UTR	5.58658	5.54799	6.05465	6.67505	5.7642	5.70463	5.53708	5.76696	5.82712	5.75089	5.52083	5.38149	5.44065	5.18081	5.46387	5.39052	5.57592	5.41946	5.47847	5.58533	5.65344	5.55248	5.3426	5.3606
Os01g0743200|mRNA|AK109798|CDS+3'UTR	5.37545	5.29361	5.3697	5.46524	5.65069	5.81149	5.28979	5.31858	5.30167	5.49076	5.4103	5.50271	5.52148	5.46455	5.4478	5.69923	5.57592	5.80151	5.27685	5.44986	5.30841	5.41453	5.67241	5.40818
Os01g0743400|mRNA|AK069114|CDS+3'UTR	5.74866	5.70636	5.4921	5.94542	5.44203	5.52214	5.71668	5.85955	5.93514	5.63325	5.61537	5.85904	5.49477	5.40464	5.46387	5.30841	5.38694	5.50271	5.43195	5.33936	5.43195	5.40184	5.41242	5.63083
Os01g0743500|mRNA|AK073858|CDS+3'UTR	8.60561	8.80816	8.41166	5.4921	5.39052	5.60765	6.24141	5.97957	5.74306	5.14972	5.30689	5.40001	8.59032	8.74231	8.75303	5.69923	5.63325	5.2314	5.4941	5.72783	6.11479	5.41453	5.62962	5.22659
Os01g0743500|mRNA|AY444338|CDS+3'UTR	9.00173	9.14271	8.69328	5.41242	5.36825	5.60765	6.46789	6.16543	5.74306	5.30689	5.46455	5.40001	8.9542	9.15982	8.88585	5.40959	5.40818	5.50271	5.69691	5.91388	5.95756	5.40184	5.99731	5.30993
Os01g0744000|mRNA|AK058804|CDS+3'UTR	6.66294	6.82461	6.94766	6.72087	6.66886	6.52133	7.16422	6.88062	7.20585	7.6517	7.00269	7.25436	7.19851	7.13735	6.69069	5.7787	6.19115	5.71668	7.74493	7.52622	7.2945	7.31889	6.99917	7.14947
Os01g0744000|mRNA|AK101026|CDS+3'UTR	6.06366	6.52349	6.86075	6.72087	6.55035	6.45138	6.92739	6.48765	6.88447	7.424	6.70948	7.0426	6.5151	6.55019	6.47635	5.24318	5.57592	5.30689	7.20208	7.09189	7.1336	6.90978	6.73057	6.97632
Os01g0744200|mRNA|AK059241|CDS+3'UTR	5.22819	5.08383	5.25833	5.27685	5.05265	5.08819	5.37116	5.29437	5.30167	5.17666	5.20362	5.27994	5.23525	5.27685	5.434	5.52475	5.40818	5.27045	5.18504	5.28721	5.24239	5.24624	5.36352	5.12256
Os01g0745700|mRNA|AK062377|CDS+3'UTR	5.34111	5.50798	5.30546	5.24545	5.13871	5.23602	5.56073	5.50005	5.26303	5.30689	5.35987	5.63264	5.48251	5.4344	5.41524	5.48677	5.17095	5.15045	5.55946	5.27045	5.43195	5.40184	5.3271	5.34401
Os01g0745700|mRNA|AK121896|CDS+3'UTR	6.27167	6.2301	6.50508	5.67241	5.44203	5.23602	5.68294	5.41383	5.58658	5.80259	5.6483	5.63264	7.43824	7.3251	7.63049	5.20925	5.44504	5.20925	6.49567	6.25995	6.4698	6.31037	6.056	6.20674
Os01g0746200|mRNA|AK072636|CDS+3'UTR	5.95756	5.87551	5.82056	5.30622	5.68936	5.434	5.86987	5.92795	5.91438	5.78416	5.72409	6.04199	5.79611	5.77356	6.02646	5.69923	5.33498	5.27045	6.06276	5.58533	5.70117	5.7776	5.48049	5.59939
Os01g0747400|mRNA|AK102467|CDS+3'UTR	5.20762	5.27462	5.18081	5.27685	5.39052	5.32784	6.12736	5.36898	5.36898	5.40889	5.17584	5.45805	5.10058	5.14689	5.14038	5.20925	5.48677	5.80151	5.24398	5.33936	5.37188	5.34111	5.46455	5.69401
Os01g0747600|mRNA|AK073826|CDS+3'UTR	5.18504	5.30993	5.3697	5.40113	5.39052	5.34475	5.48811	5.59784	5.48049	5.46592	5.43649	5.67417	5.44065	5.62658	5.38365	5.3271	5.52475	5.38149	5.40113	5.3518	5.30841	5.49143	5.36352	5.34401
Os01g0748300|COMBINER_EST|Os01g0748300|8	6.28212	5.93042	6.33588	5.97217	6.42504	5.70463	5.95296	6.15688	5.93514	5.75089	6.48527	5.76032	6.21884	6.12736	6.02646	6.14822	5.42612	5.84741	5.73122	5.85696	5.50798	5.63325	5.69227	5.43995
Os01g0748600|mRNA|AK071920|CDS+3'UTR	6.39286	6.31283	6.11869	7.17861	6.81873	6.52133	6.35601	6.15688	6.01461	7.53758	6.84158	7.10276	6.06994	6.12736	5.95562	7.75069	7.88069	7.29029	6.75262	6.48342	6.70344	7.54367	7.33195	7.49088
Os01g0748600|mRNA|AK104674|CDS+3'UTR	6.45549	6.36807	6.35046	7.33317	6.74606	6.65953	6.45309	6.24696	6.11761	7.59289	6.84158	7.09399	6.21884	6.09124	6.07151	7.76933	8.11775	7.36238	6.75943	6.50044	6.76109	7.60516	7.36779	7.57358
Os01g0749000|mRNA|AK107255|CDS+3'UTR	5.42127	5.34623	5.41453	5.38622	5.44203	5.23602	5.12171	5.31858	5.15129	5.17666	5.55184	5.44272	5.54928	5.44849	5.434	5.42892	5.48677	5.58095	5.27685	5.44986	5.32533	5.43195	5.48049	5.70808
Os01g0749000|mRNA|AK107290|CDS+3'UTR	6.51004	7.26769	6.95224	6.11934	5.55184	5.56137	5.59877	5.6477	5.49477	5.38694	5.52083	5.26967	7.6314	8.24957	8.13919	5.62962	6.23449	5.75838	5.37043	5.65582	5.73405	5.44504	5.6483	5.53449
Os01g0749200|mRNA|AK072760|CDS+3'UTR	5.66709	5.59939	5.76032	6.03336	5.7642	5.81149	5.91953	5.79123	5.97504	5.75089	5.72409	5.80474	5.456	5.50798	5.14038	5.39052	5.48677	5.67943	5.83956	5.49749	5.55504	5.83188	5.79123	5.78852
Os01g0749200|mRNA|AK099041|CDS+3'UTR	5.46455	5.56264	5.50864	5.61537	6.02646	5.52214	5.86987	5.86987	6.14546	5.89079	5.6483	5.82712	5.53449	5.24465	5.65701	5.40959	5.44504	5.80151	5.6477	5.79611	5.84968	5.68294	5.56961	5.91288
Os01g0749200|mRNA|AK104146|CDS+3'UTR	5.40676	5.57277	5.54349	5.65129	5.49343	5.81149	5.84949	5.80259	5.95514	5.81897	5.91139	5.81683	5.23525	5.52148	5.47847	5.34111	5.60434	5.27045	5.59628	5.67417	5.58783	5.6489	5.73292	5.73405
Os01g0749200|mRNA|AK119189|CDS+3'UTR	5.54928	5.57277	5.71038	5.78362	5.55184	6.02646	5.9314	5.86987	5.99731	5.76916	6.22086	5.82712	5.38365	5.57592	5.50864	5.52475	5.57592	5.67943	5.73122	5.72783	5.40184	5.93906	5.62962	5.74922
Os01g0749400|mRNA|AK067731|CDS+3'UTR	5.57844	5.58595	5.55248	5.52148	5.68936	5.65284	5.59255	5.5797	5.58658	5.75089	5.79935	5.53384	5.92795	5.98853	5.94883	5.50271	5.87192	6.12064	5.54478	5.72783	5.68761	5.66828	5.62962	5.99872
Os01g0750300|mRNA|AK100475|CDS+3'UTR	5.37545	5.36753	5.40818	5.4921	5.7642	5.56137	5.35064	5.066	5.434	5.4478	5.30689	5.16845	5.46592	5.46455	5.434	6.18935	6.77169	6.84541	5.63022	5.49749	6.11479	5.24624	5.67241	5.43995
Os01g0750300|mRNA|AK105078|CDS+3'UTR	5.43649	5.38365	5.3271	5.46524	5.49343	5.44986	5.71181	5.6477	5.55668	5.50864	5.58158	5.54928	5.75643	5.65189	5.53708	6.58155	6.9882	6.57935	5.57718	5.72783	5.91438	5.8042	5.9319	5.83714
Os01g0750500|mRNA|AK067516|CDS+3'UTR	5.51624	5.62331	5.52475	6.62451	5.68936	6.36807	5.70636	5.50005	5.58658	5.57087	5.6483	5.65939	6.57829	6.28251	6.14504	7.0062	7.2031	7.33233	5.63022	6.21763	6.22889	5.90107	6.21359	5.93288
Os01g0750500|mRNA|AK104228|CDS+3'UTR	5.57844	5.6477	5.54349	5.52148	6.38196	6.74493	5.6582	5.59784	5.55668	5.57087	5.38437	5.42892	6.48765	6.26777	6.05578	7.15264	7.29182	7.04428	5.86472	6.20694	6.21642	5.98314	5.96287	5.99872
Os01g0750500|mRNA|AK104728|CDS+3'UTR	5.68177	5.72579	5.61353	5.65129	6.44776	6.45138	5.73405	5.73122	5.87192	5.49076	5.49143	5.50271	6.78265	6.38232	6.13679	7.47338	7.34411	7.31297	5.83956	6.21763	6.056	6.18729	5.71153	5.81363
Os01g0750600|mRNA|AK064397|CDS+3'UTR	5.59753	5.47106	5.44272	6.70373	6.44776	6.20572	5.40605	5.45942	5.52475	5.50864	5.46455	5.41242	5.6477	5.58845	5.77366	8.99749	8.97541	8.81426	6.82408	6.50044	7.89905	6.8918	6.95661	7.73587
Os01g0750600|mRNA|AK102832|CDS+3'UTR	5.43649	5.53773	5.57592	6.93343	6.31887	6.38232	5.40605	5.52148	5.58658	5.6757	5.35987	5.27994	5.55946	5.37188	5.73744	8.76913	8.70207	8.86826	6.89947	6.44931	7.98135	6.86948	6.76825	7.92717
Os01g0750800|mRNA|AK063860|CDS+3'UTR	5.50138	5.1241	5.20762	5.3606	5.49343	5.56137	5.48811	5.45942	5.60063	5.38694	5.30689	5.59193	5.48251	5.4344	5.4478	5.34111	5.27839	5.27045	5.33936	5.28721	5.35327	5.37188	5.46455	5.17666
Os01g0750800|mRNA|AK119318|CDS+3'UTR	5.50138	5.38365	5.38694	5.63264	5.65069	5.60765	5.24465	5.36898	5.27839	5.50864	5.43649	5.57592	5.20362	5.2133	5.02743	5.20925	5.40818	5.27045	5.15466	5.28721	5.47782	5.34111	5.36352	5.456
Os01g0750800|mRNA|AK121525|CDS+3'UTR	6.94018	6.80925	7.1639	6.17694	6.46789	6.45138	6.81183	6.96958	7.20585	7.10233	6.69215	7.32369	6.36807	6.18729	6.29174	5.29208	5.31144	5.38149	6.18233	6.36989	5.86265	6.27555	6.23703	6.18935
Os01g0751400|COMBINER_EST|Os01g0751400|8	12.3815	12.294	12.2017	12.5807	12.6278	12.2017	12.8396	12.7652	12.593	13.036	12.9604	13.036	10.6733	10.7435	10.8747	9.9589	10.092	10.3987	11.4553	11.2629	10.8066	11.801	11.5161	11.0781
Os01g0751600|mRNA|AK108569|CDS+3'UTR	5.71668	5.73462	5.60372	5.80935	6.11718	6.31132	5.67687	5.74418	5.72868	5.59255	5.83767	5.51952	5.61353	5.69691	5.69459	8.45084	8.31163	8.35587	6.19059	6.17445	6.7779	5.98314	6.24795	6.55862
Os01g0752300|mRNA|AK121755|CDS+3'UTR	8.05304	7.79438	8.15614	7.88615	7.95494	8.08223	9.01588	8.85428	9.14086	9.64554	8.85583	9.75351	7.23682	7.09454	7.34512	5.40959	5.37116	5.20925	7.77826	7.43807	7.26711	8.19091	7.70078	7.63897
Os01g0752700|mRNA|AK068544|CDS+3'UTR	6.44725	6.41768	6.42713	6.76976	6.53001	6.34029	6.92739	7.05653	7.0243	7.15116	6.86832	7.27936	6.08877	6.26191	6.42014	5.52475	5.17095	6.53553	5.96046	5.76143	6.09344	6.12994	5.77431	6.03445
Os01g0752800|mRNA|AK103612|CDS+3'UTR	7.52543	7.61671	7.68813	7.44344	7.14459	7.43477	7.1666	7.04565	7.32453	7.13913	6.97703	7.36488	7.38901	7.67891	7.76988	8.22814	8.3052	8.47824	6.9703	7.32313	7.4195	6.97198	7.09256	7.21583
Os01g0753000|COMBINER_EST|CI336487|0	6.11718	6.16124	5.84968	5.43995	5.29208	5.44986	6.27671	5.91538	6.17378	5.81897	5.61537	5.96888	5.89028	5.98853	5.89028	5.62962	5.63325	6.48999	5.66413	5.78034	5.65344	5.34111	5.3993	5.63083
Os01g0753400|mRNA|AK110690|CDS+3'UTR	5.37545	5.51952	5.38694	5.52148	5.61476	5.41453	5.68294	5.6477	5.72868	5.63325	5.72409	5.77246	5.50864	5.62658	5.36898	5.86858	5.78143	5.19038	5.68177	5.40184	5.38622	5.55248	5.77431	5.66295
Os01g0753500|mRNA|AK072330|CDS+3'UTR	7.66131	7.81761	7.37307	5.58408	5.44203	5.27462	6.82514	6.5672	6.57609	6.08877	5.61537	5.98853	6.46006	6.4563	6.20742	5.40959	5.24318	5.52541	5.83956	5.65582	5.52279	5.8042	5.89635	5.39052
Os01g0754100|mRNA|AK067551|CDS+3'UTR	5.63627	5.48677	5.44272	5.58408	6.056	5.81149	5.82712	5.90538	5.87192	5.71496	5.68936	5.91288	5.30993	5.52148	5.50864	5.37617	5.48677	5.24703	5.37043	5.4344	5.46319	5.3271	5.36352	5.59939
Os01g0754500|mRNA|AK073811|CDS+3'UTR	6.18275	6.15139	6.50032	6.44155	6.31887	6.63724	6.0329	6.09124	5.85021	6.04405	6.17378	6.1742	6.67608	6.13465	6.31623	6.76507	6.60365	6.76109	6.49567	6.49233	6.71693	6.24101	6.40053	6.83729
Os01g0755500|mRNA|AK058570|CDS+3'UTR	5.32608	5.23261	5.59442	5.45257	5.24001	5.40113	5.20117	5.03218	5.18955	5.57087	5.25378	5.31437	5.52148	5.49143	5.40113	5.54928	5.63325	5.84741	5.47847	5.31933	5.46319	5.24624	5.5169	5.40818
Os01g0756300|mRNA|AK069648|CDS+3'UTR	5.73292	6.23743	5.34623	5.27685	5.49343	5.30917	5.26814	5.45942	5.33684	5.43056	5.52083	5.33721	7.40413	7.01181	7.8965	5.44504	5.52475	5.41946	5.32309	5.44986	5.63748	5.58533	5.37932	5.29514
Os01g0756400|mRNA|AK105125|CDS+3'UTR	8.19542	8.2682	8.08976	7.95129	7.94928	7.84636	8.19132	7.8527	8.1037	8.18989	8.01922	8.07008	8.43305	8.43918	8.4738	6.83123	6.38749	7.11948	7.88177	7.71948	7.35106	7.94928	7.68405	7.16422
Os01g0756600|mRNA|AK060989|CDS+3'UTR	8.16309	8.01951	8.10922	5.91637	6.66886	6.27904	8.63387	8.74231	8.76775	7.50011	7.14746	7.53417	7.37603	6.98974	6.88388	5.29208	5.60434	5.67943	7.32059	6.74634	5.79557	6.59622	6.23703	5.6477
Os01g0756600|mRNA|AK102373|CDS+3'UTR	8.01745	7.61671	7.71275	6.28251	6.22448	5.91538	8.49931	8.27989	8.38507	7.29737	7.07036	7.25436	6.96806	6.61852	6.56419	5.29208	5.55184	5.50271	7.0717	6.51805	5.83609	6.43618	5.99731	5.59939
Os01g0756900|mRNA|AK058427|CDS+3'UTR	7.63199	7.11894	7.9947	5.37261	5.26381	5.434	6.83162	7.11366	7.68092	5.52801	5.25378	5.3047	5.44065	5.19389	5.53708	5.24318	5.33498	5.05782	5.41453	5.25097	5.30841	5.23185	5.3426	5.24318
Os01g0757200|mRNA|AK060666|CDS+3'UTR	5.18504	5.19188	5.1927	5.38622	5.7642	5.19872	5.40605	5.36898	5.18955	5.50864	5.27839	5.47377	5.55946	5.49143	5.55184	5.46455	5.60434	5.67943	5.44573	5.44986	5.63748	5.49143	5.48049	5.52083
Os01g0757400|mRNA|AK058626|CDS+3'UTR	5.43649	5.5544	5.57592	6.28251	5.72726	5.8642	5.40605	5.61476	5.40184	5.50864	5.46455	5.47377	5.37116	5.38694	5.31287	5.27685	5.27839	5.07441	5.33936	5.31933	5.49143	5.52148	5.43056	5.37617
Os01g0757500|mRNA|AK058268|CDS+3'UTR	9.3989	9.10786	9.79655	9.89504	9.56733	10.3318	9.84177	9.60093	10.1788	9.70351	9.42688	10.0058	8.46636	8.05304	8.44372	10.279	8.54589	8.66478	10.1252	9.8787	10.1601	10.7486	10.3284	10.6033
Os01g0757500|mRNA|AK121744|CDS+3'UTR	7.61338	7.49088	8.18429	8.97382	8.48885	9.22336	8.59032	8.22441	8.88259	8.81307	8.17502	8.88702	7.07494	6.75485	7.28458	8.91059	7.57358	7.79583	8.87304	8.70677	9.1878	9.40407	9.19906	9.63035
Os01g0757900|mRNA|AK105476|CDS+3'UTR	5.59753	5.65463	5.50072	5.31858	5.91538	5.67709	5.86007	5.84897	6.27439	5.49076	5.27839	6.18275	5.65939	5.65189	5.58783	5.50271	5.78143	5.41946	6.05465	5.85696	5.65344	5.79123	5.2408	5.50271
Os01g0758000|COMBINER_EST|Os01g0758000|8	5.57844	5.59255	5.91538	6.42119	5.61476	5.81149	5.37116	5.52148	5.60063	5.30689	5.4103	5.40001	5.48251	5.52148	5.49343	5.62962	5.55184	5.48251	5.37043	5.44986	5.3401	5.43195	5.44573	5.59939
Os01g0758300|mRNA|AB055075|CDS+3'UTR	5.61353	5.65463	5.69111	5.83609	5.91538	5.81149	6.15477	6.20831	6.40679	6.33197	6.17378	6.191	5.6477	5.55184	5.58783	5.69923	5.70232	5.61231	5.81577	5.72783	5.6058	5.86007	5.71153	5.67767
Os01g0758300|mRNA|AK070480|CDS+3'UTR	5.43649	5.44504	5.59442	5.59939	5.65069	5.56137	5.96816	5.90538	6.07285	5.98314	5.83767	5.96888	5.456	5.52148	5.69459	5.3271	5.37116	5.55248	5.63022	5.81149	5.35327	5.6172	5.3271	5.55248
Os01g0758300|mRNA|AK101274|CDS+3'UTR	5.38909	5.56264	5.55248	5.55248	5.44203	5.67709	5.90038	5.85955	5.95514	5.9319	5.91139	5.89028	5.67241	5.27685	5.2314	5.82481	5.35064	5.50271	5.59628	5.6227	5.50798	5.6172	5.58783	5.34401
Os01g0758400|mRNA|AK059301|CDS+3'UTR	5.80366	5.9346	5.67182	5.34623	5.65069	5.56137	5.56073	5.75588	5.58658	5.6757	5.58158	5.71153	5.89028	5.91438	5.79989	7.62791	7.60309	7.55888	5.69691	5.69227	6.20831	6.02831	5.77431	6.06051
Os01g0758400|mRNA|AK071777|CDS+3'UTR	5.91488	5.93042	5.84968	5.61537	5.99137	5.52214	5.63325	5.59784	5.55668	5.6757	5.6483	5.57592	5.93612	5.92449	5.90939	7.78164	7.72148	7.70078	5.81577	5.90056	6.41522	5.86007	5.71153	6.11197
Os01g0759000|mRNA|AK111031|CDS+3'UTR	5.87551	5.74306	5.71038	5.41242	5.44203	5.32784	5.83188	5.73122	6.03445	5.99731	5.72409	5.73518	5.71496	5.69691	5.56264	5.27685	5.38694	5.38149	5.69691	5.51624	5.47782	5.53773	5.48049	5.63083
Os01g0759200|mRNA|AK100202|CDS+3'UTR	5.40676	5.46115	5.44272	5.46524	5.24001	5.30917	5.09917	5.21883	5.22659	5.38694	5.25378	5.62087	5.10058	5.2133	5.27994	5.13871	5.17095	5.41946	5.24398	5.25097	5.3401	5.15213	5.16845	5.34401
Os01g0759400|mRNA|AK102618|CDS+3'UTR	5.98029	5.92598	6.16585	6.9733	6.80298	6.26308	6.78278	7.16723	7.724	6.70574	7.21297	7.11102	5.69401	5.49143	5.75588	5.46455	5.40818	5.41946	6.20017	6.39412	6.59143	6.45699	5.9319	6.2424
Os01g0759900|mRNA|AK103020|CDS+3'UTR	7.59477	7.42222	7.27463	7.5211	7.25022	7.0898	8.95305	8.68011	8.73271	8.8581	8.51335	8.34196	6.56514	6.63966	6.41416	6.44828	6.92455	6.83123	8.25657	8.4847	7.46284	7.92114	8.06258	6.92665
Os01g0760000|mRNA|AK120226|CDS+3'UTR	5.24465	5.30993	5.34623	5.38622	5.34111	5.91538	5.47715	5.41383	5.22659	5.38694	5.25378	5.42892	6.21884	6.47195	6.01182	7.77567	7.41069	7.55888	6.06276	5.989	5.58783	5.49143	5.8642	5.86987
Os01g0760600|mRNA|AB110193|CDS+3'UTR	10.3945	10.5264	10.6854	10.9058	10.7622	11.5539	10.3619	10.9058	10.5236	9.73965	10.2398	9.76808	9.90068	9.99764	10.1433	8.23516	9.164	8.57852	10.186	10.3945	10.4596	9.84364	10.257	10.3127
Os01g0760600|mRNA|AK067557|CDS+3'UTR	10.7075	11.1623	11.1453	11.0337	11.1333	11.6288	10.5421	11.3415	10.7876	9.79095	10.5143	9.97276	10.1601	10.2858	10.2858	9.34499	9.36814	8.66083	10.4816	10.7253	10.5747	10.1727	10.4186	10.4022
Os01g0760600|mRNA|AK099338|CDS+3'UTR	10.8112	10.8554	11.0736	10.963	10.9028	11.5837	10.5985	11.3537	10.8315	9.8231	10.4669	9.9589	10.0213	10.2526	10.232	9.28815	9.4217	8.63236	10.3893	10.67	10.5236	10.1416	10.4513	10.3812
Os01g0760600|mRNA|AK103133|CDS+3'UTR	10.4963	10.8315	10.4634	10.798	10.8794	11.4553	10.2376	11.1737	10.1987	9.61663	10.3591	9.56628	9.57848	9.93728	9.80476	9.04688	9.16817	8.31685	10.1895	10.4513	10.1416	9.94384	10.2858	10.0474
Os01g0760600|mRNA|AK103586|CDS+3'UTR	10.7435	11.2373	11.0595	10.9249	11.0017	11.6366	10.3284	11.398	10.8871	9.76808	10.4743	10.0119	10.0308	10.0387	10.1951	9.16894	9.28515	8.59876	10.3668	10.623	10.5143	10.1516	10.4096	10.3775
Os01g0760600|mRNA|AK104829|CDS+3'UTR	10.8747	11.3729	11.2127	11.1623	11.1972	11.6711	10.5907	11.5539	10.9877	9.85223	10.5811	10.0387	10.2858	10.4235	10.4319	9.36814	9.50023	8.71335	10.6635	10.8747	10.623	10.3214	10.5556	10.4705
Os01g0760600|mRNA|D14673|CDS+3'UTR	10.8633	11.3878	11.2872	11.1485	11.1809	11.6639	10.587	11.5405	10.9521	9.93564	10.6117	10.0562	10.3318	10.4705	10.4705	9.4217	9.47945	8.78224	10.6253	10.8633	10.6167	10.4058	10.5378	10.4947
Os01g0760800|mRNA|AB101652|CDS	5.47847	5.38365	5.55248	5.73687	5.68936	6.73407	5.43649	5.52148	5.51232	5.49076	5.4103	5.3477	5.54928	5.49143	5.33573	5.57403	5.60434	5.43995	5.55946	5.67417	5.58783	5.71382	5.55248	5.70808
Os01g0761100|mRNA|AK122112|CDS+3'UTR	5.59753	5.66591	5.65069	5.45257	5.49343	5.56137	5.79449	5.8264	5.67535	5.57087	5.30689	5.63264	5.50864	5.57592	5.63385	6.55734	5.91978	6.48999	6.03353	6.02831	6.11479	6.0833	6.07262	6.11197
Os01g0761400|mRNA|AK105550|CDS+3'UTR	5.86214	5.80151	6.08728	5.31858	5.34111	5.27462	5.56961	5.31858	5.52475	5.28072	5.49143	5.65939	7.73301	7.79516	8.33227	7.07136	6.97246	7.14148	5.99326	5.95175	6.60951	5.6489	6.23703	5.71953
Os01g0762000|mRNA|AK120009|CDS+3'UTR	5.54928	5.58595	5.52475	5.71496	5.55184	5.70463	5.26814	5.43649	6.16459	5.40889	5.35987	5.36825	5.05733	5.29361	5.15786	5.3271	5.48677	5.38149	5.40113	5.51624	5.38622	5.3855	5.44573	5.456
Os01g0762000|mRNA|AK120818|5'UTR+CDS	5.71153	5.82712	5.55859	5.4921	5.13871	5.34475	5.71668	5.45942	5.52475	5.59255	5.6483	5.49076	5.63446	5.73122	5.6757	5.46455	5.60434	5.55248	5.44573	5.72783	5.71668	5.66828	5.73292	5.48943
Os01g0762400|COMBINER_EST|Os01g0762400|8	5.49143	5.51952	5.3697	5.21722	5.06545	5.27462	5.6477	5.36898	5.33684	5.10498	5.30689	5.36825	5.26814	5.4344	5.36898	5.40959	5.44504	5.3426	5.18504	5.28721	5.10498	5.20199	5.30917	5.46903
Os01g0762500|mRNA|M17513|CDS+3'UTR	10.3214	10.9931	9.57056	12.8226	11.6929	12.7248	14.3351	12.9192	13.6356	15.8468	13.9024	15.3969	12.7104	12.593	13.4603	13.2656	13.7401	13.3167	15.5948	15.9498	16.0831	16.0831	15.9835	16.2266
Os01g0762500|mRNA|X05661|CDS+3'UTR	11.7204	12.4017	10.3163	13.7236	12.5463	13.215	14.8399	13.9511	14.2782	16.0831	14.6964	15.9835	13.4996	13.3167	13.7749	13.9511	14.8116	14.3351	16.2266	16.2821	16.2821	16.6761	16.6021	16.6761
Os01g0762500|mRNA|X05662|CDS+3'UTR	11.47	12.127	9.93564	13.3532	12.1758	13.0672	14.8116	13.583	13.9024	15.9835	14.6585	15.6548	13.2656	13.036	13.6951	13.6951	14.6585	13.602	16.037	16.2266	16.2266	16.6021	16.2266	16.6021
Os01g0762900|COMBINER_EST|CI476984|0	7.10495	6.98631	7.28727	7.89191	7.88786	7.75463	6.71939	7.30282	7.0898	6.5928	7.05676	6.90022	7.50537	7.38397	7.14565	9.20004	9.37483	9.56523	8.07066	8.30404	8.25616	7.05743	7.65878	7.69346
Os01g0763000|mRNA|AK099449|CDS+3'UTR	6.3022	6.41416	6.09388	5.73687	5.88011	5.56137	6.57624	6.58812	6.51674	6.54906	6.65953	6.88447	5.86369	5.85904	5.83188	5.46455	5.40818	5.48251	5.8773	5.86987	5.6227	6.20592	5.89635	6.05329
Os01g0763300|mRNA|AK063778|CDS+3'UTR	8.0432	7.77567	8.07654	7.03262	7.3801	7.42213	7.47886	7.63049	7.74542	7.31983	7.58632	7.77969	6.84237	7.06674	6.79434	6.2309	6.50822	6.6178	6.62497	6.70732	6.55099	7.07371	6.94201	6.84158
Os01g0763300|mRNA|AK122186|CDS+3'UTR	8.2665	8.04944	8.46461	7.36597	7.47084	7.75463	7.58083	7.80327	8.03454	7.46948	7.80688	7.97591	7.19851	7.28708	7.12304	6.53228	6.50822	6.48999	6.67564	6.62949	6.69069	7.33835	7.07203	7.15264
Os01g0763600|mRNA|AK061563|CDS+3'UTR	5.75588	5.73462	6.11869	6.62451	6.71811	7.14374	5.79449	5.5797	6.03445	6.34103	6.22086	6.34085	5.74754	5.80935	5.69459	7.19129	7.44769	7.15243	6.68139	6.85336	6.76631	6.82938	6.92037	7.14565
Os01g0763600|mRNA|AK066596|CDS+3'UTR	5.58658	5.53773	5.61353	5.83609	5.68936	5.93906	5.43649	5.41383	5.76641	5.63325	5.58158	5.65939	5.3401	5.26303	5.53708	5.44504	5.63325	5.55248	5.86472	5.67417	5.97934	5.6489	5.99731	5.91288
Os01g0763700|mRNA|AK063070|CDS+3'UTR	5.38909	5.41383	5.50864	5.4921	5.55184	5.434	5.40605	5.5797	5.51232	5.6757	5.52083	5.51952	5.46592	5.46455	5.434	5.57403	5.70232	5.38149	5.13871	5.27045	5.24239	5.27839	5.53384	5.24318
Os01g0763700|mRNA|AK102787|CDS+3'UTR	5.24465	5.32933	5.12171	5.23261	5.29208	5.23602	5.37116	5.29437	5.36898	5.08752	5.30689	5.69923	5.59939	5.52148	5.61353	5.57403	5.87192	5.55248	5.54478	5.40184	5.37188	5.46319	5.37932	5.50271
Os01g0763900|mRNA|AK108127|CDS+3'UTR	5.57844	5.48677	5.59442	7.30976	7.34577	7.1811	6.28136	6.03857	6.01461	6.92653	6.64177	6.11067	5.81683	5.57592	5.96335	6.92789	7.26023	6.51378	7.85228	7.57395	8.02142	8.31636	8.09887	8.2007
Os01g0764000|mRNA|AF062403|CDS+3'UTR	10.4563	10.4373	10.7253	6.55195	6.48966	6.6035	8.3308	7.54944	8.11515	6.82355	6.35469	7.11102	10.7075	10.6206	10.1139	6.14822	5.57592	5.61231	8.14761	8.06788	7.80708	8.29306	8.22341	7.88037
Os01g0764000|mRNA|AJ002381|CDS	9.40407	9.67063	9.49278	6.17694	5.91538	6.18812	7.57432	7.00199	7.29431	6.01949	6.31056	6.59947	9.53198	9.59692	9.38542	6.05668	5.57592	5.40184	7.26594	7.32313	7.11409	7.34614	7.51881	7.27496
Os01g0764000|mRNA|AK058894|CDS+3'UTR	10.587	10.67	11.0883	6.83228	6.6132	6.57935	8.46522	7.81491	8.19481	6.80925	6.65953	7.28833	10.8428	10.7594	10.374	6.30677	5.82712	6.36224	8.39024	8.26878	7.95975	8.47092	8.32086	8.08704
Os01g0764000|mRNA|AK059818|CDS+3'UTR	10.623	10.8698	11.3139	6.75471	6.42504	6.61489	8.50794	7.68813	8.28459	6.77196	6.54939	7.39992	10.9141	10.8698	10.4634	5.96287	5.87192	5.84741	8.38038	8.27081	8.07314	8.5387	8.2959	8.05304
Os01g0764000|mRNA|AK060216|CDS+3'UTR	9.96473	10.8066	11.5066	7.23951	6.40213	6.99116	8.76224	7.82087	8.4422	7.20585	6.65953	7.49138	10.7651	10.7919	10.6068	5.7787	6.64537	5.94053	8.35847	8.2492	8.18315	8.34097	8.37111	8.39652
Os01g0764000|mRNA|AK099142|CDS+3'UTR	10.8066	11.2679	11.5769	7.16817	6.42504	6.78728	8.59354	7.87687	8.43543	6.82964	6.54939	7.41727	11.1737	11.1485	10.6914	5.7787	6.27671	6.38928	8.56985	8.42032	8.1597	8.7345	8.4792	8.35804
Os01g0764700|mRNA|AK071863|CDS+3'UTR	5.85541	5.80151	5.73122	5.18626	5.65069	5.78416	5.63325	5.75588	5.67535	5.59255	5.83767	5.91288	5.42752	5.49143	5.38365	5.48677	5.33498	5.19038	5.46319	5.28721	5.20925	5.55248	5.48049	5.37617
Os01g0765600|mRNA|AK108944|CDS+3'UTR	5.55795	5.36753	5.52475	5.65129	6.17337	5.8382	6.22327	6.53553	6.66398	6.32413	6.46415	6.37401	5.52148	5.57592	5.2133	5.35841	5.70232	5.98853	6.05465	5.78034	5.6227	5.44504	5.3426	5.40818
Os01g0766200|mRNA|AK069471|CDS+3'UTR	5.52475	5.47106	5.75033	5.89028	5.36825	5.46592	5.28979	5.1097	5.49477	5.59255	5.46455	5.13543	5.55946	5.61537	5.65701	5.40959	5.30167	5.24703	5.43195	5.38437	5.38622	5.46319	5.37932	5.17666
Os01g0766200|mRNA|AK070278|CDS+3'UTR	5.68994	5.71496	5.60372	5.29208	5.39052	5.27462	5.43649	5.21883	5.17262	5.43056	5.35987	5.44272	5.71496	5.75309	5.76392	5.69923	5.37116	5.19038	5.55946	5.28721	5.20925	5.49143	5.55248	5.37617
Os01g0766600|mRNA|AK103570|CDS+3'UTR	5.53773	5.53773	5.3697	5.46524	5.49343	5.56137	5.55184	5.54159	5.46455	5.43056	5.4103	5.31437	5.71496	5.89332	5.93906	5.52475	5.11921	5.28721	5.63022	5.38437	5.50798	5.50731	5.48049	5.56707
Os01g0767000|mRNA|AB110205|CDS+3'UTR	5.86214	5.94395	5.77136	6.51641	6.3615	6.49899	6.08877	6.19018	6.3427	6.21803	6.12392	6.41539	5.89028	6.13465	6.09212	6.41522	6.31377	6.23703	6.30296	6.71321	6.14191	6.36734	6.4105	6.38088
Os01g0767100|mRNA|AK109493|CDS+3'UTR	7.26261	7.06924	7.68448	6.80244	6.74606	7.22588	7.48263	7.40501	7.724	7.72597	7.85289	8.2665	6.5956	6.5352	6.46789	5.66354	5.60434	5.46319	6.97512	7.13596	6.59684	7.18068	7.25928	6.80952
Os01g0767600|mRNA|AK070672|CDS+3'UTR	5.83188	5.69546	6.13465	5.4921	5.65069	6.18812	5.61537	5.3426	5.48049	5.50864	5.43649	5.56073	5.82712	5.68936	6.05578	7.61961	6.90675	6.59808	5.40113	5.31933	5.49143	5.43195	5.67241	5.91288
Os01g0767700|mRNA|AK068819|CDS+3'UTR	5.98029	6.05465	5.73122	5.41242	5.80474	5.37932	5.91953	5.66295	5.7787	5.59255	5.58158	5.77246	5.94737	6.32225	6.00482	6.10675	6.45138	6.74507	5.98267	5.90056	6.09344	6.09168	6.0864	6.05329
Os01g0767700|mRNA|AK121269|CDS+3'UTR	5.8264	5.989	5.84968	5.41242	5.34111	5.50533	5.89332	5.61476	5.86214	5.43056	5.52083	5.72409	5.91139	6.02619	5.97217	6.05668	5.70232	6.33495	5.98267	5.74698	6.15097	5.92696	5.82924	6.05329
Os01g0767700|mRNA|AK122168|CDS+3'UTR	5.85541	6.06389	5.82924	5.67241	5.44203	5.27462	5.96191	5.6477	5.75588	5.65582	5.52083	5.78198	6.13358	6.11067	6.07842	6.70948	6.31377	6.59808	6.03353	5.58533	6.01972	5.99514	6.11197	6.15751
Os01g0767900|mRNA|AK067198|CDS+3'UTR	7.13999	7.23592	6.94287	6.14885	6.22448	5.8642	6.79596	6.92961	6.48966	6.52968	6.35469	6.26308	8.18079	7.77389	7.70897	5.57403	5.66887	5.41946	6.83843	6.93842	6.62801	6.70199	6.6152	6.59143
Os01g0769000|mRNA|AK065855|CDS+3'UTR	6.56324	6.91524	6.45241	6.42119	6.29596	6.84646	6.0329	6.14716	5.89079	6.27904	5.98029	5.91288	7.18397	7.40501	7.43373	7.22297	7.26023	7.52972	6.51904	6.96059	7.37425	6.35711	7.01901	7.14565
Os01g0769000|mRNA|AK072195|CDS+3'UTR	6.20572	6.47534	6.18275	5.86265	5.80474	8.13071	5.82712	5.8264	5.6477	5.9319	5.20362	5.67417	6.5956	6.86369	6.79893	6.55734	6.94018	7.29029	6.15393	6.53228	6.86858	6.11262	6.60705	6.71407
Os01g0769700|mRNA|AK101775|CDS+3'UTR	6.50508	6.66279	6.59143	6.72087	5.91538	5.91538	6.86961	6.42748	6.46789	7.34485	6.64177	7.00667	6.84237	6.69215	6.82964	5.44504	5.42612	5.98853	7.06531	6.82249	7.27606	7.7998	7.07203	7.6034
Os01g0769700|mRNA|AK105465|CDS+3'UTR	6.42329	6.54392	6.26308	6.58984	6.17337	5.56137	6.59513	6.31283	6.17378	6.85375	6.39804	6.57966	6.46006	6.33904	6.39662	5.40959	5.60434	5.6471	6.75943	6.61489	6.63966	7.35492	6.80351	6.96858
Os01g0770400|mRNA|AK061253|CDS+3'UTR	6.1111	6.11804	6.2075	6.80244	6.98488	7.0522	6.55355	6.13871	6.41522	6.92037	6.46415	6.92789	6.16501	6.20425	6.20742	7.10375	7.55176	7.33947	6.92616	6.87432	6.61535	6.74213	7.15747	6.88486
Os01g0770500|mRNA|AK071653|CDS+3'UTR	5.59753	5.59255	5.47782	5.30622	5.49343	5.52214	5.61537	5.6477	5.67535	5.9319	5.58158	5.78198	5.46592	5.35621	5.2666	5.34111	5.66887	5.46319	5.61353	5.48385	5.41453	5.8042	5.9319	5.97032
Os01g0770700|COMBINER_EST|Os01g0770700|8	5.83188	5.97169	5.94395	5.69401	5.84244	5.75755	5.57592	5.45942	5.75588	5.57087	6.06949	5.79286	6.48765	6.44897	6.43844	6.14822	5.96672	6.7881	5.91438	5.8264	5.52279	5.66828	5.71153	5.74922
Os01g0771200|mRNA|AK106172|CDS+3'UTR	7.90945	7.95547	8.10436	8.42486	8.32926	8.55465	8.24957	8.12198	8.6104	8.42535	8.09125	8.50744	7.6314	7.38397	7.93595	7.40466	6.55942	7.09377	8.21143	8.17814	8.5122	8.32298	8.3339	8.72291
Os01g0771300|mRNA|AK062308|CDS+3'UTR	5.73292	5.76475	5.40818	5.41242	5.55184	5.19872	5.61169	5.73122	5.54349	5.28072	5.17584	5.50271	5.89028	5.92449	5.99731	5.30841	5.37116	5.30689	5.63022	5.46524	5.35327	5.2646	5.37932	5.55248
Os01g0772600|mRNA|AK069612|CDS+3'UTR	6.66294	6.62345	6.72888	7.45343	7.50205	7.69934	6.99411	6.92443	7.08216	7.21175	7.03205	7.03239	6.8977	7.05811	7.27288	7.95782	7.89291	8.24821	7.53109	7.79208	8.22341	7.41762	7.92243	8.20452
Os01g0772600|mRNA|AK104917|CDS+3'UTR	6.74213	6.66279	6.60365	7.5211	7.47084	7.64786	7.05393	6.99894	7.0496	7.1811	6.94311	6.87985	7.07494	7.18149	7.02086	8.13426	8.04531	8.06414	7.85791	7.88177	7.98682	7.64636	7.98635	8.0827
Os01g0772800|mRNA|AB114831|CDS+3'UTR	6.41204	6.34511	6.32824	7.13756	7.09794	7.19314	6.87509	6.9191	7.03331	7.10233	7.05676	7.07069	6.50032	6.40979	6.46789	7.68551	7.72746	8.34097	6.59143	6.94311	7.30443	6.84027	6.92037	7.10386
Os01g0772800|mRNA|AK120871|CDS+3'UTR	5.88266	5.89079	5.61353	6.06142	6.57163	6.15477	6.33029	6.45699	5.96383	6.33197	6.22086	6.1265	5.52148	5.60186	5.78089	6.53228	6.60365	6.94238	5.97145	6.11848	6.07441	5.98314	5.96287	6.22166
Os01g0772900|mRNA|AK073362|CDS+3'UTR	5.52475	5.48677	5.42612	5.53579	5.80474	6.11977	5.20117	5.73122	5.20925	5.55184	5.30689	5.38149	6.43306	6.60581	6.63785	6.86394	6.38749	7.09377	6.01182	5.93808	5.91438	5.68294	5.77431	5.67767
Os01g0772900|mRNA|AK104962|CDS+3'UTR	5.43649	5.41383	5.45051	5.46524	5.49343	6.10463	5.43649	5.47981	5.31287	5.43056	5.55184	5.36825	6.1497	6.22809	6.38358	6.41522	6.19115	7.01982	5.76032	5.95175	5.88977	5.56961	5.82924	5.8264
Os01g0773000|COMBINER_EST|Os01g0773000|8	5.52475	5.43056	5.60372	5.97217	5.44203	5.52214	5.24465	5.27045	5.30167	5.34623	5.33498	5.06811	5.52148	5.27685	5.47847	5.29208	5.02743	5.48251	5.33936	5.1241	5.27685	5.23185	5.2408	5.29514
Os01g0773100|mRNA|AK102008|CDS+3'UTR	5.83188	5.83662	5.56961	5.34623	5.68936	5.44986	5.49516	5.38909	5.33684	5.50864	5.05782	5.51952	5.77651	5.91438	5.89028	6.05668	5.48677	5.89332	5.73122	5.41594	5.55504	5.60063	5.61071	5.50271
Os01g0773700|mRNA|AK060438|CDS+3'UTR	6.17487	5.48677	5.87653	5.73687	5.68936	5.70463	5.97217	5.59784	5.63143	5.38694	5.30689	5.51952	5.42752	5.46455	5.58783	5.27685	5.33498	5.24703	5.21641	5.37116	5.17428	5.15213	5.37932	5.39052
Os01g0775400|mRNA|AK101022|CDS+3'UTR	5.26892	5.44504	5.42612	5.17262	5.44203	5.08819	5.43649	5.41383	5.26303	5.40889	5.33498	5.40001	6.1573	5.875	6.03336	5.40959	5.46455	5.48251	5.55946	5.54928	5.44504	5.58533	6.32824	5.40818
Os01g0776300|COMBINER_EST|CI136855|6	5.7029	5.90056	5.75033	5.55248	5.34111	5.44986	5.59255	5.61476	5.57403	5.38694	5.58158	5.26967	5.57529	5.55184	5.63385	5.48677	5.30167	5.55248	5.73122	5.44986	5.40184	5.46319	5.3993	5.59939
Os01g0776600|mRNA|AK059025|CDS+3'UTR	6.63222	6.51871	7.10429	5.23261	5.24001	5.44986	5.71181	5.5797	5.7787	5.36898	5.43649	5.40001	6.24795	6.51575	6.11501	5.34111	5.33498	5.27045	5.26303	5.44986	5.52279	5.27839	5.44573	5.46903
Os01g0776600|mRNA|AK060314|CDS+3'UTR	6.64747	6.46177	6.92245	5.15466	5.39052	5.27462	5.66532	5.61476	5.75588	5.17666	5.20362	5.53384	6.06994	6.41522	5.94883	5.37617	5.27839	5.3426	5.5093	5.44986	5.24239	5.34111	5.43056	5.17666
Os01g0776600|mRNA|AK071643|CDS+3'UTR	6.53228	6.50541	7.00597	5.17262	5.36825	5.34475	5.64049	5.55882	5.55668	5.50864	5.33498	5.40001	6.23489	6.44897	5.95562	5.62962	5.70232	5.46319	5.63022	5.38437	5.41453	5.35621	5.30917	5.17666
Os01g0776700|COMBINER_EST|AU058056|7	7.14778	6.78769	7.09586	8.44126	7.52799	7.77471	7.91825	7.33438	7.34669	8.46522	7.24715	7.17078	7.62466	7.47895	7.77186	8.21386	8.05338	8.49931	7.10276	7.45171	7.81319	7.42231	7.50537	7.9117
Os01g0776800|mRNA|AK070639|CDS+3'UTR	5.30689	5.36753	5.20762	5.12367	5.34111	5.19872	5.6582	5.38909	5.31287	5.43056	5.35987	5.42892	5.10058	5.38694	5.24782	5.37617	5.30167	5.40184	5.38437	5.49749	5.30841	5.52148	5.41242	5.30993
Os01g0777200|COMBINER_EST|CI173699|6	5.88266	6.02785	5.80043	5.71496	5.55184	5.75755	5.5169	5.54159	5.434	5.65582	5.49143	5.50271	6.38232	6.44034	6.45699	6.76507	6.58139	6.30715	5.63022	5.56707	5.68761	5.47715	5.5169	5.24318
Os01g0777400|mRNA|AK066370|CDS+3'UTR	6.88828	6.86036	7.05653	6.00247	6.27283	6.47685	6.52349	6.49533	6.82554	6.48999	6.19894	6.62512	6.44656	6.57766	6.58155	5.24318	5.42612	5.36425	6.48765	6.45699	6.50574	6.58906	6.69708	6.43653
Os01g0777600|COMBINER|AU174788|6	6.83162	7.01808	7.04869	5.83609	6.55035	6.38232	6.52708	6.55195	6.68778	6.5729	6.39804	6.36771	6.68271	6.79542	6.50077	5.59939	5.42612	5.3271	6.65461	6.46721	6.38749	6.56133	6.6561	6.44225
Os01g0777700|COMBINER_EST|Os01g0777700|8	5.42127	5.30993	5.4921	5.58408	5.7642	5.81149	5.40605	5.45942	5.46455	5.46592	5.68936	5.63264	5.57529	5.4344	5.36898	5.54928	6.06051	5.84741	5.66413	5.51624	5.80689	5.58533	5.49649	5.71953
Os01g0778100|COMBINER|CI218187|6	5.42127	5.34623	5.42612	5.89028	5.84244	5.91538	5.30993	5.29437	5.41594	5.38694	5.4103	5.33721	5.42752	5.30841	5.52214	6.67181	7.12088	6.95576	5.63022	5.69227	6.04017	5.41453	5.75421	5.85981
Os01g0778100|COMBINER|CI436556|x	5.52475	5.43056	5.47782	6.51641	5.84244	6.31132	5.52148	5.55882	5.6477	5.6757	5.6483	5.50271	5.46592	5.41735	5.60063	8.208	8.40869	8.06414	6.5261	6.66131	7.60609	6.46517	6.68125	7.17217
Os01g0778300|COMBINER_EST|CI254667|6	5.43649	5.32933	5.25833	5.3606	5.52148	5.34475	5.56073	5.27045	5.27839	5.34623	5.25378	5.36825	5.38365	5.62658	5.47847	6.38088	6.90675	7.26955	5.43195	5.10814	5.40184	5.40184	5.3426	5.30993
Os01g0778500|COMBINER|CI411050|0	5.51624	5.44504	5.65998	5.89028	5.61476	6.04496	5.33275	5.61476	5.44917	5.63325	5.72409	5.44272	5.44065	5.56137	5.47847	6.38088	7.39983	6.86075	5.66413	5.71153	5.75033	5.6172	5.61071	5.63083
Os01g0778500|COMBINER|CI411050|x	5.42127	5.34623	5.44272	5.40113	5.49343	5.93906	5.96816	5.47981	5.49477	5.46592	5.46455	5.45805	5.57529	5.41735	5.33573	6.95527	7.57358	6.76109	5.4941	5.58533	5.7642	5.52148	5.91488	5.74922
Os01g0778900|mRNA|AK107825|CDS+3'UTR	5.68994	5.6477	5.73122	8.04485	8.06737	9.08945	6.04177	6.51871	6.82964	6.03336	6.22086	6.37401	7.52926	7.41016	7.56059	9.79095	9.53407	9.03589	8.70974	8.75959	8.93336	8.2155	8.44581	8.70276
Os01g0779300|mRNA|AK121676|CDS+3'UTR	5.62962	5.61231	5.77136	5.65129	5.91538	5.65284	5.48811	5.61476	5.40184	5.61476	5.46455	5.51952	5.59939	5.47847	5.74866	8.29057	8.11775	8.21702	5.55946	5.88724	5.97934	5.49143	5.55248	5.93288
Os01g0779400|mRNA|AK072085|CDS+3'UTR	5.86214	5.82712	5.6227	6.28251	6.3615	5.98267	6.82514	6.13871	5.85021	6.18729	6.39804	5.96888	5.71496	5.89332	5.81577	6.30677	6.80898	6.48999	5.89028	5.95175	6.00996	6.01786	6.01229	6.07753
Os01g0780300|COMBINER_EST|Os01g0780300|8	5.40676	5.41383	5.48677	5.53579	5.36825	5.60765	5.14887	5.24318	5.26303	5.30689	5.35987	5.20199	5.25018	5.30841	5.27994	5.30841	5.48677	5.46319	5.17262	5.38437	5.37188	5.37188	5.41242	5.29514
Os01g0780800|mRNA|AK064375|CDS+3'UTR	6.44725	6.40555	6.29423	5.61537	5.55184	5.36498	5.75089	5.7787	5.80312	5.46592	5.55184	5.57592	5.52148	5.75309	5.56264	5.62962	5.46455	5.6471	5.46319	5.49749	5.68761	5.53773	5.67241	5.43995
Os01g0780900|COMBINER_EST|CI556036|0	11.6549	12.2822	12.3815	9.72493	9.48287	9.67573	11.1182	10.7435	11.6443	10.4947	9.89917	10.5143	12.507	12.4447	12.5196	9.605	9.24085	9.90611	10.7534	10.5337	10.7534	9.83636	9.95451	9.91066
Os01g0781000|mRNA|AK059870|CDS+3'UTR	6.14148	6.03336	6.06994	7.16817	6.48966	6.8846	6.35968	6.36443	6.53747	6.63313	6.48527	6.59947	6.39519	6.32225	6.45699	8.2004	8.09039	8.27724	6.92616	6.5102	7.25653	6.72362	6.60705	6.78796
Os01g0781000|mRNA|AK099116|CDS+3'UTR	6.10441	6.04587	5.75033	6.49833	6.34103	6.61489	6.33384	6.32917	6.29686	6.4082	6.06949	6.51037	6.38232	6.27633	6.33793	8.31883	8.02683	8.1037	6.75943	6.42329	7.10429	6.76026	6.57923	6.59622
Os01g0781000|mRNA|AK104274|CDS+3'UTR	6.12865	6.105	5.84968	6.84812	6.70344	6.96189	6.31774	6.41191	6.43062	6.49899	6.35469	6.7043	6.46006	6.36333	6.50872	8.40728	8.2623	8.34653	7.02733	6.64537	7.30443	6.8084	6.76825	6.88968
Os01g0782100|COMBINER|CI332447|6	5.42127	5.44504	5.82056	6.3751	5.55184	5.73179	5.49516	5.3426	5.46455	5.43056	5.76143	5.41242	5.44065	5.44849	5.52214	5.46455	5.30167	5.55248	5.7481	5.19954	5.43195	5.35621	5.3993	5.3606
Os01g0782200|mRNA|AK072068|CDS+3'UTR	5.53773	5.49477	5.57592	5.86265	5.61476	6.31132	5.43649	5.52148	5.41594	5.59255	5.55184	5.6477	5.62453	5.30841	5.47847	5.48677	5.37116	5.38149	5.55946	5.63748	5.55504	5.43195	5.67241	5.46903
Os01g0783100|mRNA|AK067606|CDS+3'UTR	5.49143	5.47106	5.78089	6.06142	5.72726	5.67709	5.43649	5.41383	5.40184	5.50864	5.83767	5.25018	5.44065	5.46455	5.30243	5.57403	5.33498	5.41946	5.41453	5.60372	5.54094	5.40184	5.2408	5.43995
Os01g0783200|mRNA|AK102590|CDS+3'UTR	5.78906	5.71496	6.19813	7.11409	6.9338	7.0898	6.42154	6.22809	6.73478	7.58445	6.79839	7.24355	5.72579	5.65189	5.84968	8.86357	8.21313	8.18599	6.85125	6.63755	6.69737	7.65426	7.25252	8.13383
Os01g0783400|COMBINER_EST|Os01g0783400|8	5.50138	5.46115	5.47782	5.41242	5.99137	5.58533	5.47715	5.41383	5.48049	5.76916	5.49143	5.6058	5.61353	5.27685	5.47847	5.66354	6.06051	6.03445	5.76032	5.989	5.78034	5.73122	5.53384	5.66295
Os01g0783500|mRNA|AK072280|CDS+3'UTR	8.39024	8.58122	8.47092	7.88615	7.01352	7.90945	7.59382	7.66379	8.13619	6.88266	7.11316	7.34688	8.49931	8.52366	8.41049	11.7665	11.8624	11.801	8.41286	8.57958	9.58869	7.67537	8.20452	8.85357
Os01g0783600|COMBINER_EST|CI399348|0	5.88977	5.99919	5.73122	5.43995	5.44203	5.434	5.5169	5.41383	5.41594	5.6757	5.58158	5.40001	6.27904	6.17003	6.43062	5.96287	6.06051	5.71668	5.83956	5.91388	5.83609	5.47715	5.44573	5.70808
Os01g0783700|mRNA|AK109278|CDS+3'UTR	5.40676	5.17262	5.38694	5.61537	5.49343	5.434	5.43649	5.36898	5.33684	5.43056	5.33498	5.44272	5.44065	5.30841	5.41524	7.42134	7.04865	7.63378	5.54478	5.31933	5.94639	5.41453	5.75421	5.90107
Os01g0783800|mRNA|AK111632|CDS+3'UTR	5.67417	5.88825	5.57592	5.41242	5.7642	5.75755	5.69401	5.6477	5.8382	5.59255	5.6483	5.98029	5.65939	5.71868	5.70405	5.24318	5.42612	5.61231	5.37043	5.25097	5.43195	5.71382	5.6483	5.78852
Os01g0784200|COMBINER_EST|Os01g0784200|8	5.38909	5.49477	5.67182	6.17694	6.24829	5.89028	5.35064	5.47981	5.61782	5.46592	5.6483	5.36825	5.52148	5.24465	5.4478	5.27685	5.30167	5.46319	5.68177	5.27045	5.46319	5.52148	5.41242	5.66295
Os01g0784800|mRNA|AK104580|CDS+3'UTR	5.26892	5.10351	5.09527	5.15466	5.49343	5.34475	5.37116	5.47981	5.26303	5.34623	5.46455	5.33721	5.46592	5.66532	5.57718	5.35841	5.33498	5.55248	5.4941	5.48385	5.44504	5.41453	5.46455	5.56707
Os01g0785400|mRNA|AK063368|CDS+3'UTR	5.16001	5.41383	5.48677	5.53579	5.18873	5.44986	5.58595	5.43649	5.36898	5.066	5.35987	5.38149	5.3271	5.44849	5.24782	5.3271	5.26303	5.27045	5.20199	5.10814	5.30841	5.29514	5.29284	5.30993
Os01g0785700|mRNA|AY129829|CDS+3'UTR	5.68994	5.5544	5.78089	5.4921	5.55184	5.48677	5.35064	5.45942	5.40184	5.80259	5.46455	5.44272	5.3518	5.27685	5.31287	5.46455	5.18626	5.30689	5.46319	5.41594	5.30841	5.37188	5.16845	5.37617
Os01g0786800|mRNA|AK061235|CDS+3'UTR	5.46455	5.53773	5.47782	5.4921	5.61476	6.08419	5.71668	5.80259	5.94542	5.75089	5.87244	6.07441	5.26814	5.40464	5.27994	5.57403	5.55184	5.75838	5.63022	6.20694	5.47782	5.8732	6.04268	5.86987
Os01g0786900|mRNA|AK101857|CDS+3'UTR	6.193	6.36041	6.19813	6.80244	6.34103	6.90903	6.08877	6.17378	6.11761	6.10047	5.72409	6.11067	6.32576	6.32225	6.38358	9.07933	9.45967	9.53975	6.44656	6.82249	7.21175	6.46517	6.87218	6.85686
Os01g0787400|mRNA|AK061223|CDS+3'UTR	5.78906	5.76475	5.69111	5.69401	5.68936	5.70463	5.88062	5.95949	6.09054	5.89079	5.43649	6.2705	5.80474	5.74306	5.76392	7.87022	8.20962	8.26318	6.13551	5.95175	6.00996	5.8042	5.99731	5.74922
Os01g0787600|mRNA|AK061058|CDS+3'UTR	5.71668	5.51952	5.53384	5.27685	5.34111	5.34475	5.78252	5.54159	5.63143	5.83188	5.38437	5.49076	5.27917	5.41735	5.33573	5.50271	5.30167	5.46319	5.46319	5.19954	5.43195	5.50731	5.29284	5.46903
Os01g0787600|mRNA|AK121948|CDS+3'UTR	6.26308	5.858	6.26308	5.83609	5.61476	5.40113	6.48107	6.12994	6.33272	6.41715	6.04177	6.07441	5.74754	5.68936	5.31287	5.22659	5.33498	5.41946	5.69691	5.44986	5.46319	5.8732	5.48049	5.34401
Os01g0788200|mRNA|AK073030|CDS+3'UTR	5.71153	5.57277	5.38694	5.55248	5.34111	5.16001	5.91953	5.75588	6.07285	5.59255	5.4103	5.42892	6.61351	6.27633	6.02646	6.79974	6.82938	7.09377	6.6132	6.80701	6.22287	5.76088	5.77431	5.89079
Os01g0788200|mRNA|AK098941|CDS+3'UTR	5.7029	5.57277	5.3697	5.47914	5.44203	5.18081	5.9314	5.66295	6.21399	5.43056	5.25378	5.51952	6.63966	6.38232	6.05578	6.50293	6.62512	7.33233	6.73238	6.98239	6.33979	6.09168	5.79123	5.90107
Os01g0788400|mRNA|AK109763|CDS+3'UTR	5.56961	5.44504	5.87653	5.97217	5.61476	5.44986	5.46455	5.47981	5.57403	5.71496	5.35987	5.69923	5.17095	5.30841	5.4478	5.50271	5.40818	5.89332	5.46319	5.41594	5.46319	5.3855	5.56961	5.42332
Os01g0788800|mRNA|AF317882|CDS+3'UTR	10.5179	10.8112	11.1333	5.34623	5.46524	5.75755	7.45223	7.19636	6.8531	5.36898	5.30689	5.63264	7.10928	7.19417	6.71787	5.48677	5.30167	5.84741	5.3518	5.5319	5.3401	5.3855	5.3271	5.22659
Os01g0788800|mRNA|AK059864|CDS+3'UTR	9.35504	9.29606	9.37363	5.38622	5.34111	5.46592	6.75665	6.5274	6.19792	5.4478	5.43649	5.33721	6.24141	6.17003	5.96335	5.46455	5.57592	5.41946	5.27685	5.44986	5.54094	5.43195	5.49649	5.42332
Os01g0788800|mRNA|AK071723|CDS+3'UTR	10.6068	10.7651	11.0671	5.46524	5.61476	5.41453	7.55561	7.24587	6.86652	5.36898	5.30689	5.78198	7.14587	7.24395	6.71787	5.52475	5.52475	5.94053	5.59628	5.54928	5.49143	5.46319	5.48049	5.27839
Os01g0788800|mRNA|AK121338|CDS+3'UTR	10.3812	10.4235	10.4004	5.55248	5.34111	5.41453	7.3937	7.01352	6.55718	5.52801	5.58158	5.54928	6.88291	6.99446	6.42014	5.37617	5.48677	5.41946	5.47847	5.38437	5.50798	5.40184	5.30917	5.37617
Os01g0789000|COMBINER_EST|CI135385|6	5.30689	5.30993	5.20762	5.42752	5.55184	5.60765	5.47715	5.27045	5.27839	5.34623	5.35987	5.26967	5.41171	5.47847	5.434	5.62962	5.37116	5.3271	5.3518	5.3518	5.30841	5.17095	5.41242	5.39052
Os01g0789400|COMBINER_EST|CI321280|1	6.67269	6.62603	6.46789	6.42119	6.66886	6.5107	6.60951	6.64987	6.8465	6.2623	6.44138	6.40178	5.81683	6.08374	5.91538	6.2309	5.87192	6.07886	5.66413	5.91388	5.67241	5.46319	5.5169	5.81363
Os01g0789500|COMBINER_EST|AU163218|6	5.86214	5.88139	6.05465	5.89028	5.46524	5.78416	5.90538	5.90538	5.93514	5.71496	5.6483	5.78198	5.456	5.41735	5.73122	5.42892	5.37116	5.61231	5.59628	5.41594	5.24239	5.43195	5.36352	5.37617
Os01g0792400|mRNA|AK062797|CDS+3'UTR	6.3615	6.24775	6.03857	6.17694	6.27283	6.45138	6.73943	6.6567	6.51674	6.34103	6.17378	6.42154	5.69401	5.74306	5.71324	5.40959	6.19115	5.71668	5.92622	5.8264	5.82322	5.49143	5.41242	5.46903
Os01g0793100|COMBINER_EST|Os01g0793100|8	5.34111	5.44504	5.40818	5.61537	5.39052	5.30917	5.14887	5.27045	5.15129	5.38694	5.25378	5.40001	5.21883	5.40464	5.38365	5.30841	5.22659	5.30689	5.43195	5.16001	5.27685	5.24624	5.36352	5.14038
Os01g0793200|mRNA|AK071275|CDS+3'UTR	5.66709	5.91538	5.98029	5.73687	6.02646	5.65284	5.7425	5.96864	6.07285	5.90388	5.83767	6.00715	5.55946	5.58845	5.65701	5.30841	5.44504	5.84741	5.47847	5.51624	5.58783	5.46319	5.55248	5.66295
Os01g0793300|COMBINER|CI431492|x	5.26892	5.27462	5.10578	5.50798	5.49343	5.48677	5.14887	5.27045	5.31287	5.49076	5.20362	5.51952	5.38365	5.65189	5.31287	5.59939	5.33498	5.71668	5.52475	5.41594	5.40184	5.46319	5.58783	5.43995
Os01g0793500|mRNA|AK101086|CDS+3'UTR	5.88977	5.94395	5.86781	5.61537	5.49343	6.1717	6.03788	5.99825	6.04405	6.04405	5.52083	6.00715	6.24795	6.31283	6.34954	7.75069	7.68762	7.99848	6.24399	6.24795	6.9812	5.97169	6.056	6.22166
Os01g0794400|mRNA|AK122041|CDS+3'UTR	5.71668	5.75089	5.48677	5.58408	5.46524	5.46592	5.52932	5.45942	5.57403	5.49076	5.43649	5.44272	5.69401	5.62658	5.71324	5.66354	5.55184	5.52541	6.23609	5.88724	6.7779	6.00669	5.8642	6.47094
Os01g0794500|COMBINER_EST|CI551693|0	8.24688	8.35898	7.67228	7.40421	6.80298	6.42242	8.42173	7.53109	7.39316	8.30462	7.03205	7.17078	7.71126	7.86773	7.76468	7.68551	7.31467	7.63732	8.02796	7.9834	8.33329	7.77901	7.74437	7.78658
Os01g0794800|mRNA|AK063520|CDS+3'UTR	5.82056	5.82712	5.9696	6.06142	6.71811	6.08419	5.64049	5.7787	5.87192	5.52801	6.33234	5.57592	6.08877	6.22809	5.98836	7.15264	7.29182	5.89332	6.37329	6.21763	6.1338	6.30106	6.51164	6.22166
Os01g0794900|mRNA|AK106644|CDS+3'UTR	5.22819	5.50798	5.16613	5.37261	5.18873	5.56137	5.52148	5.52148	5.57403	5.63325	5.33498	5.3477	5.48251	5.50798	5.53708	6.2309	6.01601	6.12064	5.41453	5.76143	5.65344	5.58533	5.5169	5.32858
Os01g0795000|mRNA|AF200467|CDS+3'UTR	5.51624	5.57277	5.67182	6.06142	5.84244	5.48677	5.17345	5.36898	5.52475	5.63325	5.46455	5.53384	5.40042	5.40464	5.50864	5.37617	5.52475	5.46319	5.46319	5.49749	5.30841	5.41453	5.27685	5.27839
Os01g0795800|COMBINER_EST|Os01g0795800|8	14.6161	14.5794	14.5325	15.4992	14.8399	15.4096	15.2466	14.921	15.6708	15.9498	15.0391	16.037	14.3351	14.3122	14.2131	12.8873	13.0478	13.0897	14.3122	14.095	13.9024	14.3351	14.1471	13.8064
Os01g0796400|mRNA|AK060287|CDS+3'UTR	6.23703	6.05465	5.89382	5.78362	5.31212	5.52214	5.68294	5.5797	5.67535	5.59255	5.61537	5.6058	6.42783	6.15393	6.17487	5.39052	5.26303	5.71668	5.63022	5.48385	5.38622	5.60063	5.61071	5.46903
Os01g0796400|mRNA|AK103329|CDS+3'UTR	6.27167	6.06949	5.86781	5.78362	5.24001	5.46592	5.68936	5.74418	5.7787	5.78416	5.87244	5.68936	6.55846	6.16124	6.33234	5.69923	5.57592	5.52541	5.66413	5.56707	5.40184	5.58533	5.41242	5.53449
Os01g0796800|COMBINER_EST|Os01g0796800|8	13.7236	14.0661	14.0661	14.5325	14.4379	14.4379	14.7836	14.7452	14.8399	15.3751	14.6161	15.3831	13.3356	13.3356	13.583	11.9744	11.9877	12.127	13.602	13.7749	13.0672	13.6629	13.602	13.13
Os01g0797600|mRNA|AB036883|CDS+3'UTR	7.89993	8.09906	7.24395	5.89028	5.84244	5.50533	7.18428	6.73128	6.55718	6.42783	6.26465	5.98029	7.52926	7.69251	7.67198	5.52475	5.60434	5.55248	6.88486	6.87432	6.69069	6.26582	6.23703	6.18233
Os01g0797600|mRNA|AB037183|CDS+3'UTR	7.82139	8.02937	7.19922	5.83609	5.68936	5.52214	7.11265	6.71005	6.32501	6.50872	6.12392	5.96888	7.25081	7.68973	7.67198	6.30677	6.06051	5.50271	6.88486	6.82249	6.63966	6.38232	6.22488	6.29078
Os01g0797600|mRNA|AK061380|CDS+3'UTR	8.16002	8.35898	7.36183	6.09054	5.7642	5.81149	7.24863	6.92961	6.42224	6.51871	6.26465	5.89028	7.65021	8.02099	7.77915	6.14822	5.78143	5.43995	7.1537	7.10298	6.70919	6.28289	6.21359	6.19772
Os01g0797600|mRNA|AK069262|CDS+3'UTR	7.88963	8.03454	7.07783	5.94542	5.52148	6.06456	7.13428	6.68476	6.45343	6.45034	5.68936	5.99872	7.36615	7.65848	7.39582	6.14822	6.45138	5.41946	6.99163	6.94933	6.52447	6.38232	6.33941	6.19772
Os01g0797900|mRNA|AK070899|CDS+3'UTR	5.46455	5.44504	5.69111	5.76088	5.39052	5.41453	5.12171	5.36898	5.36898	5.34623	5.30689	5.42892	5.23525	5.30841	5.2314	5.20925	5.30167	5.43995	5.38437	5.33936	5.46319	5.41453	5.36352	5.30993
Os01g0798100|mRNA|AK121340|CDS+3'UTR	5.78198	5.71496	5.63083	5.69401	5.49343	5.65284	5.90038	5.89231	5.55668	5.75089	6.17378	5.59193	5.99919	5.82056	5.88164	5.27685	5.30167	5.40184	6.38928	6.08552	6.50574	6.17087	5.84897	6.1497
Os01g0799500|mRNA|AK109346|CDS+3'UTR	5.59753	5.34623	5.42612	5.41242	5.39052	5.30917	5.69401	5.29437	5.36898	5.43056	5.4103	5.73518	5.37116	5.69691	5.61353	7.69251	7.92286	7.60547	6.35601	5.79611	6.80701	5.92696	6.28328	6.27652
Os01g0799900|mRNA|AK072822|CDS+3'UTR	5.49143	5.68674	5.64049	6.42119	5.7642	5.62962	5.37116	5.41383	5.74306	5.63325	5.61537	5.40001	5.26814	5.4344	5.36898	5.59939	5.33498	5.50271	5.24398	5.3518	5.44504	5.46319	5.3993	5.40818
Os01g0800000|COMBINER|CI527338|x	6.193	6.44294	6.77444	5.27685	5.16159	5.27462	5.46455	4.97595	5.36898	5.34623	5.43649	5.47377	5.72579	5.57592	5.35064	5.66354	5.87192	5.3271	5.30689	5.6227	5.44504	5.63325	5.44573	5.67767
Os01g0800000|COMBINER|CI536996|6	6.62329	7.43407	8.78149	5.4921	5.49343	5.54478	5.35064	5.50005	5.33684	5.40889	5.52083	5.77246	5.456	5.37188	5.27994	5.48677	5.33498	5.58095	5.3518	5.31933	5.43195	5.44504	5.13307	5.39052
Os01g0800000|COMBINER|CI536996|x	6.56673	7.42426	8.85583	5.3606	5.44203	5.46592	5.6582	5.1912	5.40184	5.46592	5.25378	5.25018	5.46592	5.37188	5.31287	5.66354	5.55184	5.55248	5.40113	5.58533	5.65344	5.34111	5.46455	5.30993
Os01g0800500|mRNA|AK066643|CDS+3'UTR	5.40676	5.53773	5.61353	6.78674	5.52148	5.60765	5.28979	5.47981	5.46455	5.6757	5.72409	5.3047	5.61353	5.50798	5.40113	5.62962	5.63325	5.71668	5.66413	5.38437	5.38622	5.43195	5.41242	5.37617
Os01g0800700|COMBINER_EST|CI537840|6	10.815	11.4504	13.7749	5.30622	5.44203	5.30917	7.25476	7.62236	8.62433	5.19718	5.25378	7.18665	5.54928	5.44849	5.4478	5.48677	5.42612	5.67943	5.46319	5.3047	5.54094	5.37188	5.3426	5.42332
Os01g0800800|mRNA|AK108093|CDS+3'UTR	7.13671	7.09707	7.15063	5.43995	5.39052	5.52214	6.01089	6.11934	5.87192	5.43056	5.25378	5.25018	6.82964	6.93183	7.00761	5.24318	5.24318	5.15045	5.4941	5.41594	5.50798	5.37188	5.20362	5.22659
Os01g0801000|mRNA|AK064082|CDS+3'UTR	5.83188	5.89079	5.54349	5.17262	5.61476	5.48677	5.67687	5.67687	5.57403	5.49076	5.58158	5.73518	6.10675	6.04268	6.11501	5.54928	5.82712	5.48251	6.1031	5.74698	6.14191	5.6489	6.16124	6.03445
Os01g0801200|mRNA|AK111895|CDS+3'UTR	5.94102	5.95029	5.90638	6.30904	5.7642	6.26308	5.86007	5.70463	5.61782	5.4478	5.6483	5.53384	5.87192	5.88724	5.81577	6.62786	6.55942	6.80365	6.11154	6.27826	6.15097	5.98314	5.96287	6.22166
Os01g0801200|mRNA|AK112093|CDS+3'UTR	5.94102	6.02785	5.83903	6.2309	6.19894	5.91538	5.7425	5.75588	5.68994	5.49076	5.38437	5.65939	5.91139	5.96912	5.91538	6.86394	6.42084	6.67534	6.30942	6.22889	6.33979	6.10331	6.0864	6.35487
Os01g0801600|mRNA|AK073318|CDS+3'UTR	6.21338	6.18729	6.14376	5.18626	5.39052	5.52214	5.65224	5.6477	5.7787	5.32784	5.25378	5.50271	6.09916	6.18729	6.16836	5.30841	5.87192	5.38149	5.66413	5.46524	5.78034	5.56961	5.55248	5.42332
Os01g0801700|mRNA|AK073813|CDS+3'UTR	5.7425	5.78471	5.57592	5.43995	5.55184	5.18081	5.8163	5.7787	5.82712	5.98314	6.01042	5.80474	5.54928	5.56137	5.35064	5.48677	5.22659	5.38149	5.73122	5.31933	5.49143	5.63325	5.79123	5.71953
Os01g0802000|mRNA|AK103314|CDS+3'UTR	6.08921	6.20674	6.10353	5.67241	5.61476	5.52214	5.96816	6.09124	6.11761	5.94395	6.12392	6.22106	6.94018	6.59143	6.84968	5.15466	5.70232	5.20925	6.33234	6.25995	6.10544	6.34215	6.58906	6.37329
Os01g0802100|mRNA|AK067589|CDS+3'UTR	5.83188	5.9532	5.99825	6.3751	5.44203	5.96046	5.65224	5.75588	5.91438	5.59255	5.68936	5.68936	5.54928	5.68936	5.55184	5.22659	5.44504	5.40184	5.4941	5.3047	5.24239	5.50731	5.5169	5.30993
Os01g0802600|COMBINER_EST|CI176233|6	5.42127	5.46115	5.3697	5.26303	5.26381	5.25378	5.38694	5.31858	5.22659	5.38694	5.58158	5.49076	5.38365	5.4344	5.434	5.34111	5.20762	5.38149	5.27685	5.21722	5.05644	5.24624	5.13307	4.04112
Os01g0803200|mRNA|AF435976|CDS+3'UTR	5.40676	5.66591	5.54349	5.29208	5.24001	5.34475	5.50731	5.31858	5.07584	5.34623	5.43649	5.23261	6.26308	6.01601	6.02646	5.37617	5.46455	5.27045	5.38437	5.28721	5.37188	5.3855	5.41242	5.48943
Os01g0803200|mRNA|AK072206|CDS+3'UTR	5.7776	5.70636	5.94395	6.47938	5.88011	5.73179	5.5169	5.50005	5.54349	5.46592	5.4103	5.26967	5.79611	5.75309	5.66769	5.52475	5.33498	5.71668	5.66413	5.38437	5.73405	5.56961	5.48049	5.20925
Os01g0803200|mRNA|AK121632|CDS+3'UTR	5.80366	5.75643	6.01647	5.83609	5.68936	5.75755	5.56961	5.50005	5.6477	5.50864	5.6483	5.44272	5.98267	6.04268	6.01182	5.46455	5.57592	5.40184	5.5093	5.58533	5.49143	5.44504	5.48049	5.40818
Os01g0803200|mRNA|D29717|5'UTR+CDS	6.75582	6.88215	7.15862	5.38622	5.7642	5.52214	5.88977	5.69227	5.70059	5.63325	5.91139	5.42892	7.32819	7.14788	7.10429	5.7787	6.10631	6.27361	5.55946	5.60372	5.91438	5.76088	5.58783	5.74922
Os01g0803200|mRNA|S49967|CDS+3'UTR	5.7776	5.76475	5.94395	5.38622	5.44203	5.434	5.56073	5.50005	5.41594	5.36898	5.61537	6.61259	6.06994	5.82056	5.91538	5.48677	5.42612	5.50271	5.46319	5.51624	5.44504	5.37188	5.53384	5.53449
Os01g0803800|mRNA|AK064306|CDS+3'UTR	5.45051	5.49477	5.63083	5.69401	5.52148	5.62962	5.33275	5.21883	5.38365	5.38694	5.38437	5.36825	5.30993	5.27685	5.31287	5.13871	5.44504	5.41946	5.46319	5.3518	5.29284	5.3271	5.77431	5.40818
Os01g0803900|COMBINER|CI195049|6	5.37545	5.6172	6.16585	6.45955	5.68936	5.91538	5.43649	5.54159	5.40184	5.49076	5.35987	5.3477	5.46592	5.44849	5.4478	5.35841	5.33498	5.3426	5.37043	5.38437	5.41453	5.41453	5.25833	5.32858
Os01g0805400|mRNA|AK105954|CDS+3'UTR	6.193	6.24339	6.03857	5.52148	5.52148	5.58533	5.56961	5.52148	5.434	5.63325	5.6483	5.78198	6.24795	6.44897	6.40909	5.29208	5.48677	5.50271	5.33936	5.51624	5.46319	5.55248	5.41242	5.52083
Os01g0805500|COMBINER_EST|CI144608|6	5.65224	5.63325	5.54349	5.52148	5.65069	5.50533	5.55184	5.61476	5.57403	5.55184	5.68936	5.41242	5.90056	5.96094	6.12865	5.54928	5.44504	5.71668	5.54478	5.58533	5.54094	5.50731	5.75421	5.71953
Os01g0805700|mRNA|AK069400|CDS+3'UTR	6.34215	6.23743	6.10353	7.578	7.14459	7.41657	6.52708	6.64987	6.39	6.47635	6.6239	6.61259	6.33941	6.50077	6.52349	7.61961	7.69465	7.94613	6.93842	7.24246	7.43425	6.49233	6.85323	7.04542
Os01g0805700|mRNA|AK101937|CDS+3'UTR	5.74866	5.76088	5.64049	6.17694	6.14716	6.43826	5.78852	5.86987	5.79123	5.98314	5.52083	5.92102	5.77651	5.92449	5.86472	6.76507	6.55942	6.77334	6.11154	5.96383	6.19321	5.96046	5.96287	6.17337
Os01g0805800|mRNA|AK059963|CDS+3'UTR	5.49143	5.52606	5.50072	6.03336	5.91538	5.81149	5.82712	5.89231	5.82712	6.31283	6.31056	6.01601	5.79611	5.60186	5.53708	5.40959	5.33498	5.3426	6.29443	5.95175	5.80689	6.34215	6.39	6.38088
Os01g0805800|mRNA|AK103408|CDS+3'UTR	5.49143	5.58095	5.27045	6.20654	6.17337	6.00622	5.85437	5.73122	5.75588	6.24948	5.87244	6.09054	5.53449	5.49143	5.65701	5.27685	5.44504	5.43995	6.1031	5.79611	5.91438	6.33384	6.4105	6.42154
Os01g0805900|mRNA|AK072502|CDS+3'UTR	7.3391	7.06924	7.71126	9.24449	8.76094	7.38892	8.27798	8.71175	9.02236	10.07	10.1698	9.98599	8.17814	7.88525	7.52151	6.05668	6.70919	5.84741	10.0182	9.7078	9.28515	11.4216	10.6167	10.6733
Os01g0805900|mRNA|D30716|CDS+3'UTR	7.2194	6.86036	7.50537	9.02236	8.58749	7.25377	8.2949	8.42032	8.75959	9.96473	9.92169	9.69609	7.76933	7.45771	6.93613	5.37617	6.35359	5.80151	9.60716	9.34321	8.87632	10.9389	10.3843	10.4275
Os01g0805900|mRNA|L19598|CDS+3'UTR	5.71668	5.69546	5.71782	6.06142	6.11718	5.41453	6.31774	6.42748	6.51119	7.424	7.24715	7.12426	6.06994	5.96094	5.84968	5.39052	5.40818	5.36425	7.74099	7.28824	7.01901	9.05175	8.4068	8.36591
Os01g0805900|mRNA|X78143|CDS+3'UTR	7.05946	6.61883	7.34614	8.80386	8.32459	7.2064	8.03699	8.34747	8.6753	9.67847	9.73301	9.66471	7.59726	7.31108	6.86768	5.48677	5.96672	5.75838	9.5381	9.15517	8.75769	10.8554	10.2446	10.1895
Os01g0806200|mRNA|AK105235|CDS+3'UTR	5.40676	5.38365	5.44272	5.69401	5.24001	5.98267	5.55184	5.21883	5.40184	5.63325	5.35987	5.51952	5.7029	5.93436	5.65701	7.93255	7.89291	7.26023	6.06276	6.30772	6.42154	6.06231	6.55067	6.32488
Os01g0806400|COMBINER|CI205935|6	6.38749	7.19499	6.42713	6.3751	6.11718	6.49899	5.66532	5.50005	5.85021	5.63325	6.31056	5.26967	6.70732	6.88189	7.03698	9.50747	9.78732	10.1177	6.02296	6.20694	6.66448	6.21399	6.24795	6.56419
Os01g0807900|mRNA|AK099861|CDS+3'UTR	5.45051	5.38365	5.27994	5.83609	5.44203	5.37932	5.57592	5.55882	5.75588	5.55184	5.38437	5.82712	5.3401	5.57592	5.46387	6.05668	5.44504	5.46319	5.38437	5.48385	5.3401	5.37188	5.5169	5.48943
Os01g0809300|mRNA|AF364177|CDS+3'UTR	7.97419	7.99757	7.90415	6.92124	6.66886	6.5107	7.33556	6.96418	7.11048	7.25908	6.64177	6.97834	7.55864	7.48263	7.67984	7.95782	8.27009	8.28406	6.7992	6.77845	7.1248	7.22377	7.29374	7.61169
Os01g0809300|mRNA|AF364178|CDS+3'UTR	8.10922	8.25439	8.39759	7.18775	6.80298	6.57935	7.39671	7.12283	7.2899	7.36488	6.85453	7.10276	7.7813	7.77389	8.15296	8.09163	8.41286	8.70377	6.81076	6.85336	7.44769	7.37171	7.30583	8.10748
Os01g0809300|mRNA|AF466358|CDS+3'UTR	7.61671	7.65952	7.79208	7.23951	6.65196	6.46449	6.88473	6.48765	6.47702	7.12501	6.35469	6.5026	7.76578	7.64081	8.03069	8.15844	8.02683	8.15421	6.68709	6.29686	7.22256	7.16198	7.02649	7.99072
Os01g0809300|mRNA|AK070798|CDS+3'UTR	6.05329	6.05916	5.87653	5.53579	6.02646	5.52214	5.7425	5.5797	5.36898	5.90388	5.79935	5.91288	6.1573	6.12736	6.23609	6.72888	6.31377	6.65446	5.96046	5.78034	6.02969	6.05329	6.02785	6.57609
Os01g0809300|mRNA|AK099315|CDS+3'UTR	7.78305	7.90109	7.74839	7.04474	6.44776	6.36807	6.98073	6.67578	6.51674	7.12501	6.65953	6.54025	7.82315	7.71576	7.97493	8.01318	8.0006	8.18599	6.68709	6.53228	7.0997	7.20024	7.13285	7.9079
Os01g0809900|mRNA|AK120681|CDS+3'UTR	5.43649	5.5544	5.44272	5.52148	6.17337	5.96046	5.73122	5.70463	5.88164	5.73405	5.55184	5.76032	5.52148	5.55184	5.50864	5.52475	5.74306	5.58095	5.38437	5.41594	5.79557	5.49143	5.49649	5.7776
Os01g0810500|COMBINER_EST|Os01g0810500|8	5.46455	5.44504	5.46115	5.71496	5.91538	5.91538	5.35064	5.6477	5.40184	5.43056	5.68936	5.57592	5.38365	5.40464	5.41524	5.59939	5.48677	5.38149	5.4941	5.4344	5.43195	5.52148	5.09804	5.48943
Os01g0812000|COMBINER_EST|X98355|3'UTR	5.78906	5.86678	5.64049	5.83609	6.11718	6.13636	6.07975	6.30715	6.28039	6.19526	6.12392	6.191	5.83609	5.58845	5.75588	5.62962	5.55184	5.43995	6.3245	6.06411	5.78034	6.2309	5.99731	6.05329
Os01g0812000|mRNA|AK063951|CDS+3'UTR	5.68994	5.69546	5.37788	5.65129	5.99137	5.91538	5.95756	5.95949	5.89079	6.22889	5.6483	5.98853	5.42752	5.29361	5.66769	5.57403	5.52475	5.43995	5.96046	5.31933	5.52279	5.6172	5.55248	5.74922
Os01g0812000|mRNA|AK102841|CDS+3'UTR	5.71153	5.73122	5.54349	5.97217	5.99137	6.00622	6.04177	6.06994	5.99731	6.03336	5.6483	6.09054	5.48251	5.66532	5.58783	5.62962	5.78143	5.71668	5.96046	5.81149	5.58783	5.7776	5.99731	6.02619
Os01g0812100|mRNA|AK107118|CDS+3'UTR	5.22819	5.32933	5.38694	7.64426	7.57176	7.70377	6.39358	6.57447	6.1098	6.27205	6.60581	6.00715	5.37116	5.32683	5.38365	5.42892	5.70232	5.55248	6.55035	6.30772	5.52279	6.53293	6.4105	5.99872
Os01g0812800|mRNA|AK062929|CDS+3'UTR	5.68994	5.68177	5.71782	5.18626	5.39052	5.23602	5.95756	5.73122	5.82712	6.05555	5.79935	5.69923	5.71496	5.58845	5.4478	5.7787	6.06051	6.12064	5.6477	5.67417	5.46319	5.92696	5.55248	5.53449
Os01g0812900|mRNA|AK121582|CDS+3'UTR	8.04747	8.19265	8.56541	6.62451	6.94644	6.61489	7.57137	7.61635	7.75244	7.1984	7.59927	7.16869	7.58601	7.34577	7.14565	5.17506	5.26303	5.38149	7.10276	6.67725	6.88486	7.04474	6.55067	6.80952
Os01g0813000|COMBINER_EST|CI489696|3	5.30689	5.36753	5.44272	5.43995	5.55184	5.78416	5.48811	5.66295	5.51232	5.71496	5.6483	5.54928	5.456	5.4344	5.49343	5.57403	5.57592	5.61231	5.68177	5.54928	5.57403	5.7776	5.96287	6.12736
Os01g0813900|mRNA|AK101729|CDS+3'UTR	6.06366	6.20674	6.00715	6.42119	6.5107	6.86549	6.08374	6.04791	6.14546	6.15477	6.37655	6.45904	6.54971	6.74773	6.79434	7.7192	7.70172	7.718	6.69965	6.763	7.22819	6.78306	6.92037	7.01739
Os01g0814000|mRNA|AK073886|CDS+3'UTR	5.90237	5.99514	5.73122	5.30622	5.39052	5.25378	5.72323	5.83609	5.95514	5.55184	5.76143	5.82712	5.69401	5.89332	5.99731	5.66354	5.37116	5.50271	5.59628	5.5319	5.46319	5.6172	5.48049	5.48943
Os01g0814400|mRNA|AK104661|CDS+3'UTR	5.88977	5.98694	5.76032	5.65129	5.36825	5.41453	5.87397	5.86987	5.7787	6.05555	6.17378	5.59193	5.77651	5.61537	5.80581	5.62962	5.52475	6.12064	5.7481	5.38437	5.71668	5.69691	5.75421	5.55248
Os01g0814500|COMBINER_EST|Os01g0814500|8	5.6477	5.53773	5.43579	6.00247	6.46789	5.65284	5.57592	5.6477	5.67535	5.4478	6.15139	5.31437	5.46592	5.76088	5.73744	5.96287	6.19115	5.94053	5.77596	5.85696	5.84968	5.83188	5.84897	5.83714
Os01g0814900|mRNA|AK058594|CDS+3'UTR	7.25377	7.32378	7.26682	6.9733	7.28593	6.97174	7.22377	7.58199	7.21145	7.0836	7.58632	7.3846	6.97763	6.90866	6.6132	5.34111	5.48677	5.38149	7.17778	7.01982	6.48208	7.06753	6.99917	6.38088
Os01g0815400|mRNA|AK121388|CDS+3'UTR	6.11718	5.98694	6.08728	5.71496	5.34111	5.32784	5.49516	5.54159	5.51232	5.59255	5.22899	5.62087	6.78265	6.87356	7.10429	5.34111	5.18626	5.61231	5.76032	5.4344	5.58783	5.2646	5.3426	5.456
Os01g0815800|mRNA|AB118010|CDS+3'UTR	7.87061	7.69615	7.73772	7.82074	8.25161	7.86182	8.53166	8.68387	8.8217	9.3253	9.01502	9.50535	6.64657	6.9191	6.84968	6.05668	5.87192	6.23703	6.89947	7.37425	6.51871	7.75674	7.66408	7.12555
Os01g0815800|mRNA|AK058612|CDS+3'UTR	7.97867	7.82074	7.69273	7.83967	8.30814	7.84033	8.71175	8.8217	8.65584	9.14678	9.07004	9.40112	6.89079	6.97572	6.77444	5.69923	5.44504	6.03445	7.08571	7.47278	6.54666	7.86513	7.73044	7.05913
Os01g0815800|mRNA|AK058706|UTR	8.48047	8.74508	8.64005	8.86283	9.05384	8.42032	9.1878	9.37837	9.68566	9.92169	9.72276	10.498	7.37603	7.55064	7.63529	6.44828	6.50822	6.59808	7.38325	8.14119	7.10895	8.43031	8.23317	7.81385
Os01g0815800|mRNA|AK101927|CDS+3'UTR	6.18275	6.27962	6.4393	6.06142	6.90236	6.46449	7.06531	7.14427	7.40187	7.75945	7.46327	8.12706	5.94737	5.84968	6.05578	5.37617	5.35064	5.48251	5.89028	5.96383	5.93563	6.27555	6.1742	6.12736
Os01g0816500|COMBINER|CI514944|6	6.2309	5.65939	5.50072	6.32973	6.83202	7.28406	5.47715	5.71668	5.60063	5.40889	6.17378	5.63264	6.07975	6.10047	6.06276	6.38088	6.60365	5.50271	6.0013	6.27826	6.34585	5.88927	6.52349	6.31755
Os01g0816500|COMBINER|CI516832|x	5.62962	5.57277	5.59442	6.25814	7.0477	7.34263	5.48811	5.86987	5.51232	5.28072	5.25378	5.65939	5.91139	6.16124	6.11501	6.50293	6.74983	5.61231	6.13551	6.35138	6.33979	5.6489	6.43045	6.30942
Os01g0817700|mRNA|AK060836|CDS+3'UTR	9.06473	9.10786	9.77938	9.1587	9.80635	9.68248	9.01017	9.77493	8.90609	8.66083	8.80897	8.33046	9.12783	9.12234	9.0186	8.55793	8.05338	7.9774	9.58058	9.72731	9.75843	9.37483	9.34184	9.88734
Os01g0817700|mRNA|AK065059|CDS+3'UTR	8.61278	8.58531	9.48287	8.96148	9.54678	9.49128	8.57801	9.2287	8.65823	8.61511	8.3845	8.21188	8.47253	8.47577	8.60163	8.08582	7.75829	7.67419	8.93793	9.12904	9.51768	8.65538	8.81097	9.58638
Os01g0818200|COMBINER_EST|Os01g0818200|8	5.40676	5.34623	5.40818	5.46524	5.39052	5.56137	5.35064	5.27045	5.26303	5.34623	5.55184	5.49076	5.46592	5.6757	5.41524	5.30841	5.52475	5.67943	5.55946	5.74698	5.57403	5.50731	5.55248	5.59939
Os01g0818300|mRNA|AK063274|CDS+3'UTR	5.82056	5.73462	5.86781	6.06142	5.91538	5.89028	5.80474	5.86987	5.80312	6.00786	6.31056	5.86781	5.69401	5.60186	5.53708	5.62962	5.57592	5.27045	5.66413	5.38437	5.37188	5.68294	5.53384	5.40818
Os01g0818800|mRNA|AK106940|CDS+3'UTR	5.40676	5.44504	5.31212	5.41242	5.55184	5.34475	5.66532	5.41383	5.434	5.30689	5.43649	5.31437	5.23525	5.22979	5.2133	5.24318	5.31144	5.38149	5.15466	5.02515	5.07634	5.0328	5.22114	5.14038
Os01g0819100|COMBINER_EST|CI429121|6	5.92894	5.9346	5.90638	7.20725	6.91975	7.0522	6.06051	6.36443	6.22327	6.17487	6.19894	6.02619	6.01647	5.89332	6.01833	7.23951	6.9882	6.77334	6.75943	6.68519	6.8502	6.69055	7.0062	6.78046
Os01g0819200|COMBINER_EST|Os01g0819200|8	5.46455	5.51952	5.65069	5.71496	5.46524	5.75755	5.24465	5.29437	5.434	5.43056	5.49143	5.3047	5.46592	5.29361	5.61353	5.30841	5.63325	5.84741	5.69691	5.51624	5.52279	5.56961	5.27685	5.52083
Os01g0819300|mRNA|AK107799|5'UTR+CDS	5.42127	5.59939	5.3271	5.53579	5.84244	5.41453	5.26814	5.16815	5.434	5.49076	6.01042	5.49076	5.52148	5.4344	5.70405	5.37617	5.70232	5.58095	5.41453	5.41594	5.40184	5.37188	5.81149	5.22659
Os01g0819400|COMBINER_EST|Os01g0819400|8	5.68994	5.75089	5.86781	6.35211	6.34103	6.78728	6.056	5.93808	6.12736	6.1444	5.94517	6.36041	5.71496	5.62658	5.79989	6.34103	6.06051	6.36224	5.93612	6.23862	6.10544	6.19526	6.02785	6.21419
Os01g0819500|mRNA|AK058360|CDS+3'UTR	10.2165	10.3255	10.6167	10.8315	10.3349	11.0411	10.8275	10.6272	10.8665	10.8554	10.1139	10.8926	9.99436	9.93999	9.64759	10.5889	10.6253	10.4373	10.7038	10.6167	10.7253	10.9521	10.9058	10.8698
Os01g0820300|COMBINER_EST|Os01g0820300|8	5.7029	5.29361	5.42612	5.47914	5.29208	7.71229	5.22355	5.16815	5.34843	5.19718	5.27839	5.41242	5.23525	5.40464	5.31287	5.22659	5.50533	5.28721	5.32309	5.38437	5.37188	5.24624	5.22114	5.34401
Os01g0821700|mRNA|AK060539|CDS+3'UTR	6.17487	6.04587	6.42119	7.20725	6.71811	7.34263	6.71607	6.39465	7.07371	7.06621	6.39804	7.14395	5.86369	5.875	5.81577	7.86285	7.8635	8.34653	6.64777	6.39412	6.60951	6.45069	6.87218	6.96261
Os01g0821900|mRNA|AK105103|CDS+3'UTR	6.7056	6.72916	6.62238	5.21722	5.18873	5.41453	5.71181	5.7787	5.65998	5.28072	5.25378	5.26967	6.13358	6.11067	6.17487	5.59939	5.44504	5.30689	5.37043	5.63748	5.68761	5.56961	5.55248	5.43995
Os01g0822800|mRNA|AK065060|CDS+3'UTR	5.40676	5.51952	5.58533	5.86265	5.29208	5.50533	5.84427	5.95949	6.03445	6.1444	5.68936	6.24948	5.6477	5.76088	5.89937	5.1912	5.31144	5.41946	5.52475	5.56707	5.46319	5.7776	5.41242	5.40818
Os01g0822900|mRNA|AK119732|CDS+3'UTR	5.26892	5.34623	5.35841	5.18626	5.13871	5.34475	5.59877	5.73122	5.40184	5.2646	5.35987	5.40001	5.44065	5.49143	5.4478	5.34111	5.44504	5.84741	5.47847	5.25097	5.30841	5.43195	5.30917	5.40818
Os01g0822900|mRNA|AK120044|CDS+3'UTR	5.42127	5.27462	5.30546	5.29208	5.18873	5.23602	5.45189	5.67687	5.86214	5.46592	5.35987	5.18339	5.3518	5.37188	5.40113	5.17506	5.26303	5.40184	5.24398	5.38437	5.37188	5.23185	5.41242	5.37617
Os01g0823000|COMBINER_EST|Os01g0823000|8	8.2921	8.01951	7.91457	9.16465	9.70055	8.78974	7.07872	8.50472	8.23476	7.03331	9.40633	7.03239	8.48885	8.58644	8.42682	9.55146	9.64759	9.33018	8.59566	8.80386	8.40517	8.30998	8.8263	8.25922
Os01g0823100|mRNA|AK070463|CDS+3'UTR	6.49049	5.32933	5.51952	6.11934	6.66886	7.10648	6.72576	5.31858	5.38365	5.17666	5.27839	5.63264	5.41171	5.60186	5.60063	6.72888	6.87432	5.75838	6.02296	6.17445	6.09344	5.43195	6.32824	6.01601
Os01g0823100|mRNA|U30477|CDS+3'UTR	6.68154	5.44504	5.60372	6.49833	6.40213	7.26789	6.74606	5.50005	5.41594	5.32784	5.55184	5.57592	5.48251	5.74306	5.62392	6.79974	6.94018	6.53553	6.04268	6.35138	6.26014	5.50731	6.32824	6.05329
Os01g0823300|mRNA|D38011|CDS+3'UTR	7.68762	7.51131	7.56067	6.96059	7.30367	7.21664	7.89128	8.16921	8.29095	8.47033	8.67731	8.76265	7.08803	6.95624	6.71787	6.76507	6.73029	6.98073	7.00199	6.91987	6.42992	7.70271	7.23841	7.26623
Os01g0824600|mRNA|AK103032|CDS+3'UTR	5.87551	5.79123	5.88724	6.42119	5.72726	5.93906	6.06501	5.97957	6.09054	6.45034	6.39804	6.22106	5.81683	5.79096	5.6757	6.10675	5.48677	5.61231	6.60581	6.57321	6.46415	6.76479	6.50044	6.77581
Os01g0824900|mRNA|AK061414|CDS+3'UTR	5.40676	5.36753	5.50072	5.43995	5.18873	5.29284	5.04158	5.31858	5.18955	4.98345	5.38437	5.49076	5.30993	5.11835	5.14038	5.3271	5.35064	5.08962	5.24398	5.10814	5.58783	5.23185	5.2408	5.37617
Os01g0825700|mRNA|AJ575227|CDS	5.63627	5.6477	5.92647	6.11934	5.84244	5.73179	5.50731	5.55882	5.434	5.59255	5.33498	5.53384	5.44065	5.24465	5.50864	5.37617	5.57592	6.03445	5.57718	5.48385	5.58783	5.40184	5.55248	5.53449
Os01g0827500|mRNA|AK111814|CDS+3'UTR	6.42992	6.53098	6.46006	6.00247	6.08728	6.18812	6.24577	6.20831	6.40679	6.22889	5.6483	6.5026	6.94782	6.86369	6.93613	5.52475	5.70232	5.55248	6.7992	6.38713	6.93699	6.43618	6.0864	6.57609
Os01g0828100|COMBINER_EST|CI476248|0	5.6477	5.69227	5.75033	6.03336	5.84244	6.13636	5.97934	6.14716	6.39893	5.90388	6.12392	5.96888	5.81683	5.62658	5.66769	5.69923	5.22659	5.52541	6.25421	6.07441	6.09344	6.16124	5.81149	5.93288
Os01g0829600|mRNA|AK060725|CDS+3'UTR	5.40676	5.49477	5.40818	5.55248	5.44203	5.70463	5.24465	5.41383	5.57403	5.43056	5.46455	5.26967	5.46592	5.61537	5.49343	5.48677	6.45138	5.89332	5.83956	5.79611	5.80689	5.52148	5.91488	5.89079
Os01g0830000|mRNA|AK121100|CDS+3'UTR	6.38749	6.34511	6.39358	5.73687	5.84244	6.08419	5.98694	5.86987	6.04405	6.21803	6.06949	6.05041	6.23489	6.50872	6.29686	6.18935	6.60365	5.58095	5.68177	5.72783	6.02969	5.58533	5.6483	5.66295
Os01g0830100|mRNA|AK066279|CDS+3'UTR	5.7776	5.83135	5.83903	5.97217	5.44203	5.434	5.42086	5.54159	5.55668	5.49076	5.87244	5.49076	5.57529	5.80935	5.70405	5.52475	5.48677	5.3426	5.46319	5.23301	5.37188	5.41453	5.37932	5.456
Os01g0830200|mRNA|AK069312|CDS+3'UTR	5.72579	5.6477	5.3697	5.33573	5.44203	5.34475	5.58595	5.70463	5.75588	5.63325	5.68936	5.98853	5.91139	6.02619	5.95562	7.06082	6.8441	6.92863	5.78906	5.71153	6.42992	5.91488	6.26249	6.26269
Os01g0830300|mRNA|AK058951|CDS+3'UTR	6.05691	5.86987	5.86781	5.50798	6.19894	5.75755	6.81797	6.45699	6.8465	6.98974	6.88113	7.32697	6.11631	5.65189	5.84968	5.46455	5.46455	5.55248	6.1717	5.96383	5.98836	6.32576	6.13487	6.08728
Os01g0830500|mRNA|AK061475|CDS+3'UTR	5.32608	5.48677	5.55859	5.65129	5.36825	5.56137	5.35064	5.47981	5.40184	5.55184	5.52083	5.42892	5.30993	5.14689	5.10351	5.27685	5.24318	5.38149	5.5093	5.51624	5.65344	5.52148	5.22114	5.32858
Os01g0831200|mRNA|AK070208|CDS+3'UTR	6.01229	5.99919	5.58533	5.73687	6.3615	6.47685	6.02646	5.86987	6.18275	5.84897	5.6483	5.96888	5.82712	5.85904	6.1228	7.62791	7.00199	7.67419	5.83956	5.989	6.09344	5.68294	5.82924	6.09696
Os01g0833700|mRNA|AK069745|CDS+3'UTR	6.54826	6.58812	6.58593	5.55248	5.7642	5.8642	6.29953	6.3722	6.32501	6.04405	5.98029	6.18275	6.74479	6.77416	6.6622	5.57403	5.33498	5.6471	6.0013	6.02831	6.17528	6.28289	5.91488	5.91288
Os01g0833700|mRNA|Z67962|CDS+3'UTR	6.62679	6.53553	6.78742	5.73687	5.55184	6.04496	6.24869	6.36443	6.21399	5.81897	5.87244	6.20694	6.84237	6.49367	6.56419	5.27685	5.55184	5.3271	5.83956	5.989	5.99895	6.24869	5.56961	5.70808
Os01g0833800|mRNA|AK072219|CDS+3'UTR	6.1111	6.08441	5.71782	5.89028	6.34103	6.04496	5.76088	5.80259	5.434	5.4478	5.4103	5.6058	6.02619	5.99825	6.15351	9.1023	9.49384	9.35237	6.82408	6.80701	7.80708	6.36734	6.66438	7.38919
Os01g0833800|mRNA|AK103458|CDS+3'UTR	5.91039	5.79665	5.46115	5.43995	6.31887	6.59143	5.8163	5.73122	5.58658	5.43056	5.55184	5.65939	6.19526	6.29117	6.33234	9.21209	9.33099	9.40407	7.12663	6.77845	7.86609	6.64147	6.92764	7.61915
Os01g0834100|mRNA|AK071045|CDS+3'UTR	5.40676	5.30993	5.31212	5.47914	5.65069	5.27462	5.63325	5.73122	5.52475	5.80259	5.49143	5.54928	5.50864	5.2133	5.33573	5.52475	5.38694	5.46319	5.57718	5.49749	5.37188	5.43195	5.29284	5.43995
Os01g0834200|mRNA|AK059495|CDS+3'UTR	6.94933	7.00994	6.76838	6.47938	6.63358	5.96046	6.94116	6.95455	6.49666	7.17112	6.85453	6.56228	7.11851	6.89231	7.17466	5.82481	5.57592	5.58095	7.7743	7.40814	7.53038	7.08061	6.9643	7.22015
Os01g0834200|mRNA|AK069188|CDS+3'UTR	6.79677	6.83817	6.86075	6.58984	6.31887	6.04496	6.97787	6.59342	6.44725	7.11243	6.60581	6.43288	6.98239	6.72053	7.11276	5.39052	5.96672	5.28721	7.4307	6.88778	7.50916	6.84027	6.78769	7.22015
Os01g0834200|mRNA|AK099857|CDS+3'UTR	7.03136	7.03629	6.76838	6.39964	6.48966	5.56137	6.94957	6.88062	6.50508	7.06621	6.6239	6.40178	7.16198	6.93183	7.2675	5.73744	5.31144	5.41946	7.67861	7.42213	7.49113	7.27994	6.95661	7.23712
Os01g0834200|mRNA|AK100543|CDS+3'UTR	6.76618	6.72547	6.64222	6.30904	6.29596	5.52214	6.89501	6.64987	6.35784	6.9962	6.39804	6.34658	6.97258	6.63966	6.90072	5.57403	5.40818	5.71668	7.44976	7.21195	7.18903	6.96237	6.80979	6.78428
Os01g0834500|mRNA|AK058829|CDS+3'UTR	6.57084	7.96069	8.30092	8.08637	8.48047	7.86939	9.26211	9.20287	9.6771	10.0058	9.47565	10.3427	6.39519	6.69737	6.74801	5.27685	5.57592	5.75838	6.96124	7.13596	6.43896	8.00584	7.85031	7.24246
Os01g0834500|mRNA|AK069399|CDS+3'UTR	7.75278	7.91363	8.19265	8.12738	8.34987	7.78075	9.24085	9.1674	9.66749	10.0474	9.43996	10.2709	6.67608	6.6749	6.85609	5.50271	5.60434	5.30689	7.22317	7.19861	6.42992	8.15123	7.87935	7.33363
Os01g0834500|mRNA|D29728|5'UTR+CDS	6.99597	6.60071	6.73379	7.02098	7.19738	6.82951	7.90976	7.76578	7.8916	8.2949	8.01382	8.6811	6.01647	6.06949	5.84968	6.10675	5.70232	5.67943	6.11154	6.49233	6.1338	7.05277	6.63313	6.41522
Os01g0834600|mRNA|D21303|CDS+3'UTR	8.9852	8.91828	8.92588	8.85891	9.31393	8.62196	10.1339	10.0106	10.1227	10.6415	10.165	10.7371	7.29993	7.31767	7.41856	6.2309	6.31377	5.84741	7.78813	7.9079	7.14364	8.98715	8.53128	8.04078
Os01g0834900|mRNA|AK063898|CDS+3'UTR	6.56324	6.45699	6.03857	5.10578	5.68936	5.16001	6.51136	6.08019	6.15562	5.80259	5.6483	5.80474	5.77651	5.6757	5.56264	5.57403	5.78143	5.61231	5.30689	5.31933	5.49143	5.46319	5.2408	5.3606
Os01g0835500|mRNA|AK100241|CDS+3'UTR	5.50138	5.27462	5.3271	5.27685	5.34111	5.19872	5.53708	5.63083	5.40184	5.46592	5.35987	5.26967	5.7029	5.69691	5.75588	5.86858	5.66887	6.16124	5.66413	5.65582	5.55504	5.55248	5.3426	5.58408
Os01g0836400|mRNA|AK073540|CDS+3'UTR	5.87551	6.10047	6.18275	6.11934	5.61476	5.96046	5.84949	5.89231	5.81523	5.81897	5.72409	5.56073	5.95562	5.88724	5.74866	5.35841	5.22659	5.50271	5.4941	5.49749	5.43195	5.53773	5.43056	5.39052
Os01g0836800|mRNA|AK061720|CDS+3'UTR	8.01979	8.0944	8.35391	7.7659	7.41815	7.56311	8.2728	8.25922	8.76775	8.48645	8.09528	8.5122	7.87305	7.71169	7.68711	6.60581	6.06051	6.07886	8.33171	8.03647	7.90572	8.44703	8.21188	7.8527
Os01g0836800|mRNA|AK098958|CDS+3'UTR	8.43031	8.4687	8.52912	7.72945	7.49146	7.42922	8.60561	8.69832	8.80329	8.46767	8.40085	8.60753	8.26592	8.03069	7.99423	6.53228	5.70232	5.84741	8.66315	8.36222	8.00553	8.89331	8.51335	8.0827
Os01g0836800|mRNA|AK106145|CDS+3'UTR	8.21252	8.04944	8.1658	7.60108	7.61054	7.35636	8.48977	8.35804	8.57801	8.31163	8.04394	8.31163	7.85706	7.70006	7.58152	6.44828	6.19115	6.12064	8.37472	8.0063	7.74951	8.41238	8.32634	7.71476
Os01g0836800|mRNA|AK119783|CDS+3'UTR	7.22347	7.18934	7.41393	6.86101	6.73128	6.9543	7.56573	7.57137	7.88818	7.71686	7.32943	7.8525	6.84929	6.87356	6.98856	5.35841	5.57592	6.12064	7.24913	7.12813	7.1624	7.49138	7.30583	7.20331
Os01g0837300|mRNA|AB079063|CDS+3'UTR	5.61353	5.6477	5.3697	5.27685	5.29208	5.16001	5.55504	5.41383	5.31287	5.55184	5.52083	5.69923	5.59939	5.64049	5.6477	5.62962	5.30167	5.80151	5.61353	5.41594	5.6058	5.46319	5.43056	5.37617
Os01g0837300|mRNA|AK069181|CDS+3'UTR	5.83188	6.05465	5.61353	5.38622	5.49343	5.48677	5.82216	5.80259	5.67535	5.9319	5.46455	5.98029	5.91662	5.80043	5.74866	5.44504	5.33498	5.94053	5.92622	5.81149	5.71668	5.79123	5.91488	5.7776
Os01g0837900|mRNA|AK106580|UTR	5.52475	5.50798	5.44272	5.67241	6.056	5.56137	5.6227	5.50005	5.70059	5.78416	5.6483	5.76032	5.89028	5.69691	5.78089	5.91587	6.01601	5.98853	6.30296	6.29686	6.10544	6.12236	6.36041	6.22166
Os01g0838000|COMBINER|CI387768|6	5.49143	5.57277	5.42612	5.76088	5.91538	5.70463	5.26814	5.27045	5.434	5.4478	5.72409	5.82712	5.57529	5.44849	5.46387	6.50293	5.38694	5.27045	5.66413	5.40184	5.46319	5.66828	5.41242	5.67767
Os01g0838300|mRNA|AK107798|CDS+3'UTR	6.41204	6.2301	6.19813	5.65129	5.61476	5.40113	5.71668	5.80259	5.58658	6.01949	5.6483	5.80474	5.96335	5.88724	5.77366	5.48677	5.60434	5.2314	5.93612	5.76143	5.78034	5.6489	5.62962	5.6477
Os01g0839100|mRNA|AK108227|CDS+3'UTR	5.30689	5.40113	5.34623	6.00247	5.99137	6.08419	5.17345	5.27045	5.34843	5.59255	5.49143	5.57592	5.18626	5.27685	5.46387	9.39664	9.90409	9.64449	6.19059	6.04199	6.68476	5.74698	6.04268	6.24869
Os01g0839100|mRNA|AY077725|CDS+3'UTR	5.47847	5.38365	5.3697	5.61537	5.95514	6.52133	5.42086	5.29437	5.40184	5.38694	5.35987	5.59193	5.46592	5.34111	5.35064	9.69934	10.0058	10.0134	6.11848	6.19485	6.91325	5.88927	6.16124	6.55862
Os01g0839200|mRNA|AK068926|CDS+3'UTR	5.16001	5.38365	5.31212	5.30622	5.44203	5.46592	5.46455	5.5797	5.33684	5.32784	5.46455	5.31437	5.41171	5.49143	5.434	7.46199	7.68018	6.99494	5.54478	5.6227	5.6227	5.53773	5.3271	5.46903
Os01g0839300|mRNA|AK064685|CDS+3'UTR	5.91039	5.858	5.53384	5.27685	5.34111	5.41453	5.91139	5.99825	5.70059	6.1444	5.83767	5.84897	5.48251	5.61537	5.36898	5.3271	5.78143	5.52541	5.37043	5.85696	5.2599	5.68294	5.58783	5.76198
Os01g0839500|COMBINER_EST|CI037457|0	7.75153	7.74542	7.80688	7.69948	7.41815	7.49088	7.33556	7.11366	7.18858	7.50011	7.10233	7.34485	7.17944	6.95115	6.94969	8.764	9.2548	8.00322	6.9793	7.15778	6.90725	7.72817	7.82388	7.72796
Os01g0839700|mRNA|AK099038|CDS+3'UTR	6.46653	6.39108	6.30942	5.76088	5.68936	6.18812	6.10003	5.99825	5.99731	6.07753	6.17378	6.14318	6.71939	6.88189	6.43062	5.96287	5.91978	5.55248	5.85125	6.17445	6.16752	6.10331	5.77431	5.98853
Os01g0839900|mRNA|AK060655|CDS+3'UTR	5.43649	5.23261	5.06845	5.21722	5.61476	5.62962	5.58095	5.27045	5.15129	5.24239	6.19894	5.20199	5.41171	5.53449	5.36898	5.34111	5.40818	5.38149	5.46319	5.93808	6.2422	5.37188	5.69227	5.66295
Os01g0840100|COMBINER_EST|CI273581|6	11.1809	11.0337	12.3208	9.01386	8.52309	9.92502	9.2579	8.88489	10.9323	8.90502	8.89043	9.68566	8.79765	8.85107	9.03367	10.2909	6.87432	7.64119	9.1443	8.88325	9.42045	8.97541	9.11817	9.73046
Os01g0840200|mRNA|AK069954|CDS+3'UTR	7.13999	7.41069	6.95552	5.4921	5.39052	5.48677	6.62466	6.35546	6.48342	6.62512	6.29021	6.69215	7.23072	7.60248	7.2577	5.37617	5.30167	5.08962	6.49567	6.46721	5.93563	6.00669	6.26249	6.22889
Os01g0840200|mRNA|AK103961|CDS+3'UTR	7.19738	7.31757	6.86075	5.4921	5.84244	5.58533	6.51575	6.22809	6.51119	6.77196	6.15139	6.67578	7.1501	7.36506	7.19717	5.50271	5.44504	5.61231	6.21075	6.41121	6.02969	5.99514	6.11197	6.04222
Os01g0840300|COMBINER_EST|CI256108|6	5.72579	5.79123	5.68119	8.1792	8.1673	7.95854	7.1465	7.24587	7.09586	7.45005	7.65396	7.08958	5.92795	5.91438	5.92598	8.39943	8.6104	8.07314	7.98989	8.0063	7.68551	7.7613	8.00185	8.08875
Os01g0840700|COMBINER_EST|CI562569|1	6.49049	6.82964	6.64837	6.51641	7.35636	6.63724	8.02683	8.33171	7.78426	8.34353	8.64594	8.08316	5.83609	6.10047	6.17487	5.48677	5.24318	5.3426	6.77169	6.50044	6.2422	7.16608	6.84541	6.55291
Os01g0840800|COMBINER_EST|C99566|7	6.01229	6.06389	5.82924	5.40113	5.55184	5.434	5.84949	5.67687	5.68994	5.6757	5.43649	6.00715	6.01647	6.00715	5.94883	5.27685	5.33498	5.52541	5.6477	5.8264	5.49143	5.69691	5.49649	5.59939
Os01g0840900|mRNA|AK063699|CDS+3'UTR	5.53773	5.46115	5.40818	5.73687	5.84244	5.91538	5.80043	5.47981	5.49477	5.78416	5.38437	5.6058	5.62453	5.44849	5.4478	5.37617	5.48677	5.67943	5.46319	5.40184	5.52279	5.49143	5.91488	5.63083
Os01g0841000|mRNA|AK103342|CDS+3'UTR	7.04565	7.19943	7.52192	5.52148	5.34111	5.65284	6.44656	6.29724	6.14546	5.95635	5.72409	5.84897	6.96806	6.93976	7.11814	5.29208	5.10058	5.10738	5.46319	5.31933	5.3401	5.58533	5.3993	5.52083
Os01g0841100|mRNA|AK121828|CDS+3'UTR	6.1692	6.11371	6.16585	6.30904	5.99137	5.56137	5.73122	5.75588	5.68994	5.63325	5.6483	5.78198	6.27904	6.13465	6.55099	6.05668	5.74306	6.44034	6.50111	6.17445	6.57179	6.32576	6.056	6.46636
Os01g0841500|mRNA|AK066520|CDS+3'UTR	6.79677	7.11091	6.55451	7.19677	7.15423	7.33046	6.71321	6.84197	6.56482	6.66072	6.75665	6.42748	7.03331	7.28148	7.22992	9.94569	9.62366	9.43764	7.84861	7.59927	8.02906	7.44015	7.92243	8.13619
Os01g0841600|mRNA|AK059805|CDS+3'UTR	6.11718	6.105	6.47669	7.81362	8.67308	8.9597	6.20017	7.54944	6.98939	7.0836	6.58593	6.61852	6.07975	6.05961	6.43062	7.19129	7.00199	6.67534	7.73587	7.94772	8.19759	7.48412	7.92243	8.48403
Os01g0841600|mRNA|AK099310|CDS+3'UTR	6.12349	6.08441	6.46789	7.71311	8.51011	8.59566	6.24141	7.40027	6.79569	6.27904	6.6239	6.58437	6.00902	5.91438	6.23609	7.09222	6.74983	6.57935	7.54407	7.7393	7.88849	7.27994	7.7813	8.1673
Os01g0841600|mRNA|AK100708|CDS+3'UTR	6.75192	6.97906	7.69273	9.30731	9.83636	10.2446	7.27529	8.63967	8.09202	7.43616	7.76033	7.79208	6.78782	6.70488	7.06509	8.17305	7.95044	7.82447	8.60111	8.95227	9.33778	8.33643	8.74746	9.33018
Os01g0841600|mRNA|AK104017|CDS+3'UTR	7.1688	7.1811	7.73143	9.23854	9.92049	10.2829	7.32557	8.73852	8.04394	7.66453	7.86078	7.83051	6.90928	6.90866	7.10855	8.37202	8.11775	7.92373	8.81974	9.0405	9.42317	8.42032	8.92588	9.46506
Os01g0841600|mRNA|AK104461|CDS+3'UTR	7.23612	6.88215	7.30545	8.89516	9.81411	10.0826	7.26808	8.59876	7.86837	7.424	7.76033	7.68908	6.62543	6.55718	6.99917	8.11569	7.8525	7.62405	8.49823	8.88614	9.15982	8.17847	8.81307	9.15304
Os01g0842600|mRNA|AK100245|CDS+3'UTR	5.92102	6.03857	5.82924	5.27685	5.29208	5.37932	5.77431	5.55882	5.85021	5.4478	5.58158	5.91288	5.72579	5.85904	5.69459	6.05668	5.63325	5.36425	5.43195	5.69227	5.49143	5.86007	5.3993	5.53449
Os01g0843700|COMBINER|CI446160|0	5.49143	5.47106	5.56961	5.52148	5.55184	5.34475	5.28979	5.36898	5.46455	5.30689	5.58158	6.02619	5.54928	5.7098	5.4478	6.58155	6.45138	6.44034	5.76032	5.72783	5.97934	5.6489	5.62962	5.71953
Os01g0843700|COMBINER|CI446160|x	5.50138	5.61231	5.6227	5.58408	5.91538	5.37932	5.38694	5.54159	5.55668	5.59255	5.72409	5.51952	5.77651	5.82056	5.7896	6.60581	5.87192	6.57935	5.97145	5.8264	6.01972	5.73122	5.79123	5.91288
Os01g0843900|COMBINER_EST|Os01g0843900|8	5.68994	5.41383	5.93485	6.06142	5.58095	5.65284	5.38694	5.31858	5.33684	5.22068	5.55184	5.3047	5.23525	5.69691	5.61353	5.57403	6.68866	6.33495	5.46319	5.65582	5.67241	5.63325	5.81149	5.80151
Os01g0844000|COMBINER|CI539987|6	5.98694	5.87551	5.67182	7.21906	7.16282	7.14374	6.77444	6.84838	6.92049	7.03331	6.74269	7.00667	5.89028	6.17757	6.05578	5.46455	6.01601	6.12064	6.68709	6.92603	6.95697	6.83492	7.13285	6.96261
Os01g0844800|mRNA|AK099801|CDS+3'UTR	6.11718	6.05465	5.98029	5.80935	5.65069	5.93906	5.87397	5.91538	5.98694	5.83188	6.17378	5.62087	6.19526	6.26191	6.19813	5.34111	5.52475	5.50271	5.59628	5.91388	5.55504	5.91488	5.75421	5.89079
Os01g0845800|COMBINER|AU075609|6	5.53773	5.52606	5.58533	5.83609	5.80474	5.8642	5.47715	5.31858	5.57403	5.28072	5.61537	5.57592	5.3518	5.49143	5.46387	5.37617	5.37116	5.55248	5.54478	5.65582	5.46319	5.49143	5.62962	5.43995
Os01g0845900|COMBINER_EST|AU166889|6	5.34111	5.34623	5.20762	5.15466	5.61476	5.16001	5.09917	5.27045	5.31287	5.32784	5.12256	5.47377	5.42752	5.44849	5.50864	5.40959	5.63325	5.6471	5.66413	5.49749	5.30841	5.55248	5.67241	5.55248
Os01g0846000|mRNA|AK066114|CDS+3'UTR	5.30689	5.27462	5.47782	5.65129	5.49343	5.81149	5.40605	5.47981	5.40184	5.22068	5.30689	5.23261	5.44065	5.26303	5.36898	5.17506	5.46455	5.55248	5.37043	5.27045	5.37188	5.56961	5.22114	5.15786
Os01g0846300|mRNA|AK065949|CDS+3'UTR	6.14148	6.35505	5.9532	5.46524	5.34111	5.48677	6.11761	6.01647	5.95514	6.05555	5.72409	6.03445	7.10928	7.3251	7.34968	5.86858	5.96672	5.67943	5.93612	6.10784	5.6058	5.6489	5.73292	5.6477
Os01g0846300|mRNA|AK071996|CDS+3'UTR	6.01229	6.04177	5.80935	5.4921	5.44203	5.70463	5.98694	5.80259	5.91438	5.99731	5.58158	5.99872	6.63966	6.79542	6.89471	5.82481	5.57592	5.50271	5.63022	6.10784	5.58783	5.53773	5.62962	5.63083
Os01g0846600|mRNA|AK059069|CDS+3'UTR	6.02646	6.23743	5.92647	5.41242	5.55184	5.52214	5.86007	6.06994	5.82712	5.98314	5.6483	6.00715	6.27283	6.22809	6.20742	5.29208	5.44504	5.98853	6.08374	5.86987	5.87551	5.99514	5.77431	5.90107
Os01g0846600|mRNA|AK070193|CDS+3'UTR	6.12349	6.21561	6.00715	5.38622	5.58095	5.41453	5.86987	5.97957	5.85021	5.78416	5.55184	6.09054	6.32576	6.29117	6.14504	5.73744	5.26303	5.50271	6.11848	5.83956	5.90207	6.00669	5.67241	5.85981
Os01g0846800|mRNA|AK063080|CDS+3'UTR	5.86214	5.87551	5.98029	6.28251	5.61476	5.98267	5.75089	5.70463	5.72868	6.0677	6.09674	6.02619	5.44065	5.34111	5.47847	5.96287	5.78143	6.51378	5.12256	5.48385	5.07634	5.58533	5.3426	5.17666
Os01g0846900|mRNA|AK101755|CDS+3'UTR	6.57703	6.53553	6.28636	7.40421	6.94644	7.22588	7.03789	6.79623	6.91166	6.94397	6.76976	6.71796	6.47415	6.50077	6.34252	7.9723	8.14119	7.77265	7.23772	7.00726	7.44769	6.98738	7.11756	7.28833
Os01g0847100|mRNA|AK063795|CDS+3'UTR	5.28644	5.38365	5.3697	5.33573	5.84244	6.21965	5.71668	5.43649	5.24318	5.28072	5.35987	5.33721	5.58595	5.44849	5.33573	6.74662	6.45138	6.16124	5.55946	5.4344	5.58783	5.71382	5.67241	5.7776
Os01g0847100|mRNA|AK121513|CDS+3'UTR	5.43649	5.34623	5.43579	5.91637	6.57163	7.00714	5.30993	5.43649	5.36898	5.4478	5.6483	5.33721	5.3518	5.24465	5.38365	7.08183	7.00199	6.03445	5.59628	5.96383	6.056	6.00669	6.0864	6.2424
Os01g0847200|mRNA|AK064779|CDS+3'UTR	5.75588	5.80581	6.65491	5.67241	5.34111	5.60765	5.6582	5.50005	5.70059	5.52801	5.46455	5.84897	5.71496	5.73122	5.79989	5.44504	5.22659	5.46319	5.66413	5.44986	5.41453	5.71382	5.62962	5.98853
Os01g0847400|COMBINER_EST|Os01g0847400|8	5.61353	5.63325	5.4921	5.33573	5.99137	5.50533	5.68294	5.74418	5.49477	5.34623	6.09674	5.8382	6.31887	6.21034	6.45699	6.55734	6.73029	7.03216	5.93612	5.93808	5.88977	6.71939	6.28328	6.2424
Os01g0847600|COMBINER_EST|CI533985|3	5.42127	5.5544	5.80935	5.34623	5.34111	5.19872	5.43649	5.43649	5.91438	5.2646	5.25378	5.31437	5.61353	5.58845	5.58783	5.27685	5.11921	5.46319	5.43195	5.3518	5.3401	5.18504	5.3426	5.29514
Os01g0847700|mRNA|AK103729|CDS+3'UTR	5.6477	5.64049	6.24869	5.40113	5.31212	5.67709	5.30993	5.29437	5.40184	5.4478	5.33498	5.23261	5.38365	5.53449	5.33573	5.24318	5.66887	5.38149	5.29208	5.54928	5.29284	5.41453	5.43056	5.50271
Os01g0847900|mRNA|AK059798|CDS+3'UTR	5.83188	5.87551	5.73122	5.43995	5.61476	5.96046	6.13465	6.14716	6.14546	6.11197	5.87244	6.1604	5.50864	5.62658	5.57718	5.40959	5.38694	5.61231	5.85125	5.54928	5.92647	5.55248	5.81149	5.84949
Os01g0848400|mRNA|AK060936|CDS+3'UTR	5.53773	5.52606	5.91538	6.51641	5.58095	5.60765	5.33275	5.47981	5.68994	5.71496	5.43649	5.21722	5.40042	5.07441	5.31287	5.2599	6.06051	5.46319	5.24398	5.51624	5.37188	5.37188	5.3426	5.46903
Os01g0848700|mRNA|AK071303|CDS+3'UTR	5.66709	5.858	6.01647	6.47938	5.95514	6.18812	5.99966	5.8264	6.18275	6.61581	5.68936	6.41539	5.83609	5.74306	5.7896	5.44504	5.70232	5.58095	6.30942	6.21763	6.22889	6.58139	6.51164	6.50574
Os01g0848900|mRNA|AK065438|CDS+3'UTR	6.67269	7.19748	6.90916	5.4921	5.55184	5.62962	5.69401	5.73122	5.79123	5.59255	5.52083	5.25018	6.60921	6.89231	6.7232	5.96287	5.74306	5.3426	5.61353	5.38437	5.6058	5.58533	5.73292	5.46903
[truncated: 13,341 more rows]
