# Supplementary material for: Laser microdissection transcriptome data derived gene regulatory networks of developing rice endosperm revealed tissue- and stage-specific regulators modulating starch metabolism
Source: Plant Mol Biol. 2022 Jan 31;108(4-5):443–67. doi: 10.1007/s11103-021-01225-w (PMC8894313; doi:10.1007/s11103-021-01225-w)
Supplement: Supplementary file 16 — Supplementary file16 (XLSX 3863 kb) [file 11103_2021_1225_MOESM16_ESM.xlsx]

## Sheet: M1_orange-heatmap
UniqueID	Degree	7AL.1	7AL.2	7AL.3	7CSE.1	7CSE.2	7CSE.3	7DSE.1	7DSE.2	7DSE.3	7LSE.1	7LSE.2	7LSE.3	12AL.1	12AL.2	12AL.3	12CSE.1	12CSE.2	12CSE.3	12DSE.1	12DSE.2	12DSE.3	12LSE.1	12LSE.2	12LSE.3		nodeName	SystematicName	Description	MSU7	Interpro	GoMAPMAN	Module	SWISSPROT	NR	Sorghum	Arabidopsis	Brachypodium	Maize	BRENDA	KINASES	Transcription_Factor	Transporter	Phosphatase	ARAMEMNON_hits
Os12g0510000|mRNA|AK121894|CDS+3'UTR	22	10.9877	11.3223	11.4634	9.86275	9.52344	9.30437	11.2804	10.5907	11.1333	10.5811	9.80794	10.3668	12.9352	12.857	12.9463	11.834	11.9106	11.6801	12.9463	12.8873	12.7899	12.0684	12.0781	11.8723		Os12g0510000|mRNA|AK121894|CDS+3'UTR	AK121894	Hypothetical protein.	LOC_Os12g32544	No_Hits	'35.2'_'not assigned.unknown'	orange	No_Hits	2e-101_gi|297729223|ref|NP_001176975.1| Os12g0510000 [Oryza sativa Japonica	No_Hits	No_Hits	No_Hits	No_Hits	No_Hits	No_Hits	No_Hits	No_Hits	No_Hits	No_Hits
Os12g0245000|mRNA|AK108456|CDS+3'UTR	27	10.6033	10.9389	11.3878	9.93152	9.28299	9.33181	11.1421	10.1548	11.098	10.6635	9.47021	10.2526	12.7899	12.7182	12.7548	11.6443	11.7288	11.5321	12.7104	12.5807	12.7182	11.8884	11.6443	11.801		Os12g0245000|mRNA|AK108456|CDS+3'UTR	AK108456	Winged helix DNA-binding domain containing protein.	LOC_Os12g14140	No_Hits	'35.2'_'not assigned.unknown'	orange	No_Hits	0.0_gi|115488008|ref|NP_001066491.1| Os12g0245000 [Oryza sativa Japonica	Sb06g001145_Predicted protein_2e-23	AT1G15780.1_Symbols:_unknown_protein;_BEST_Arabidopsis_thaliana_protein_match_is:_unknown_protein_(TAIR:AT2G10440.1);_Has_103701_Blast_hits_to_43153_proteins_in_1828_species:_Archae_-_30;_Bacteria_-_7385;_Metazoa_-_38639;_Fungi_-_11531;_Plants_-_7727;_Viruses_-_307;_Other_Eukaryotes_-_38082_(source:_NCBI_BLink)._chr1:5430446-5435921_REVERSE_LENGTH=1335_3e-19	Bradi5g01370_No_Description_present_5e-29	GRMZM2G020920_hypothetical protein LOC100383729 _2e-16	No_Hits	No_Hits	No_Hits	No_Hits	No_Hits	No_Hits
Os11g0694800|COMBINER|CI066683|6	46	10.594	10.8871	10.7622	9.68798	9.21209	8.942	11.098	10.1632	10.4563	10.3812	9.53198	9.85573	12.674	12.674	12.4109	11.4995	11.7363	11.2804	12.6906	12.6096	12.4109	11.834	11.6929	11.5161		Os11g0694800|COMBINER|CI066683|6	CI066683	(No Hit)				orange
Os11g0199700|mRNA|AK073816|CDS+3'UTR	38	8.69008	9.08945	8.96562	8.14997	7.63635	8.37202	8.21626	8.35804	8.57177	8.15614	7.95235	8.34561	9.73301	9.4625	9.59447	9.20397	8.97088	9.07277	9.64344	9.20593	9.42956	9.3929	9.10702	9.29334		Os11g0199700|mRNA|AK073816|CDS+3'UTR	AK073816	VHS domain containing protein.	LOC_Os11g09329	No_Hits	'31.4'_'cell.vesicle transport'	orange	3e-33_sp|Q5SRX1|TM1L2_MOUSE TOM1-like protein 2 OS=Mus musculus GN=Tom1l2	0.0_gi|115484589|ref|NP_001067438.1| Os11g0199700 [Oryza sativa Japonica	Sb05g006160_similar to Putative uncharacterized protein_0.0	AT1G21380.1_Symbols:_Target_of_Myb_protein_1_chr1:7485806-7488032_REVERSE_LENGTH=506_3e-158	Bradi4g23190_No_Description_present_0.0	GRMZM2G151050_LOC100281721 _0.0	G0QLM0_feruloyl_esterase_EC_3_1_1_73_Ichthyophthirius_multifiliis_(strain_G5)_TrEMBL_4e-11	No_Hits	No_Hits	No_Hits	No_Hits	No_Hits
Os11g0153300|mRNA|AK060118|CDS+3'UTR	22	7.82626	7.9112	7.52192	5.61538	5.68936	5.96046	6.51953	6.99894	6.14546	5.61476	5.6483	5.8382	8.69965	8.79143	8.62433	7.12878	7.68018	7.66408	8.50345	8.54392	9.00173	8.01225	8.52366	9.11606		Os11g0153300|mRNA|AK060118|CDS+3'UTR	AK060118	Hypothetical protein.	LOC_Os11g05530	No_Hits	'35.2'_'not assigned.unknown'	orange	No_Hits	4e-171_gi|115484231|ref|NP_001065777.1| Os11g0153300 [Oryza sativa Japonica	Sb08g003280_similar to Putative uncharacterized protein_2e-93	AT3G52710.1_Symbols:_unknown_protein;_FUNCTIONS_IN:_molecular_function_unknown;_INVOLVED_IN:_biological_process_unknown;_LOCATED_IN:_plasma_membrane;_EXPRESSED_IN:_19_plant_structures;_EXPRESSED_DURING:_9_growth_stages;_BEST_Arabidopsis_thaliana_protein_match_is:_unknown_protein_(TAIR:AT2G36220.1);_Has_64_Blast_hits_to_64_proteins_in_10_species:_Archae_-_0;_Bacteria_-_0;_Metazoa_-_0;_Fungi_-_0;_P…	Bradi4g42280_No_Description_present_5e-60	GRMZM2G044493_hypothetical protein LOC100278201 _6e-91	No_Hits	No_Hits	No_Hits	No_Hits	No_Hits	No_Hits
Os10g0142500|mRNA|AK072788|CDS+3'UTR	34	8.42032	8.84896	7.41393	7.38571	6.74606	6.9365	8.07879	7.21185	6.94969	7.6567	6.44138	5.95175	7.33233	8.10922	7.85706	8.13426	7.90012	7.77995	8.46636	8.48047	8.88189	7.20473	7.70078	8.25616		Os10g0142500|mRNA|AK072788|CDS+3'UTR	AK072788	Cyclin-like F-box domain containing protein.	LOC_Os10g05240	No_Hits	'35.2'_'not assigned.unknown'	orange	No_Hits	0.0_gi|115481110|ref|NP_001064148.1| Os10g0142500 [Oryza sativa Japonica	Sb08g004955_weakly similar to Putative uncharacterized protein_2e-78	No_Hits	Bradi3g32457_No_Description_present_2e-96	GRMZM2G118109_hypothetical protein LOC100194002 _2e-67	No_Hits	No_Hits	No_Hits	No_Hits	No_Hits	No_Hits
Os09g0563700|mRNA|AK103005|CDS+3'UTR	60	7.6435	8.08836	7.63401	5.56707	5.72726	5.37932	6.33029	6.14716	6.03445	5.95635	5.38437	5.49076	8.12198	8.62972	8.21861	7.56486	6.79108	7.30145	7.8938	7.72505	8.10504	7.45885	6.92764	7.88525		Os09g0563700|mRNA|AK103005|CDS+3'UTR	AK103005	Hypothetical protein.	LOC_Os09g39020	No_Hits	'35.2'_'not assigned.unknown'	orange	No_Hits	0.0_gi|115480693|ref|NP_001063940.1| Os09g0563700 [Oryza sativa Japonica	Sb02g011270_Predicted protein_7e-144	AT2G35140.3_Symbols:_DCD_(Development_and_Cell_Death)_domain_protein_chr2:14813990-14816808_FORWARD_LENGTH=879_4e-36	Bradi4g38130_No_Description_present_0.0	GRMZM5G893913_hypothetical protein LOC100216949 _2e-133	No_Hits	No_Hits	No_Hits	No_Hits	No_Hits	No_Hits
Os09g0531900|mRNA|AK073015|CDS+3'UTR	68	8.15614	8.21252	8.2537	7.06924	7.11316	7.16541	7.34706	7.08759	7.12491	6.99941	6.79839	6.95552	8.57412	8.52366	8.63037	7.81834	7.80048	8.1037	7.85791	7.76283	8.22814	7.30126	7.13285	7.76438		Os09g0531900|mRNA|AK073015|CDS+3'UTR	AK073015	Glycosyltransferase QUASIMODO1 (EC 2.4.1.-).	LOC_Os09g36190	No_Hits	'10.4.1.1'_'cell wall.pectin synthesis.homogalacturonan.Galacturonic Acid Trnasferase'	orange	0.0_sp|Q9LE59|GAUT1_ARATH Polygalacturonate 4-alpha-galacturonosyltransferase	0.0_gi|115480327|ref|NP_001063757.1| Os09g0531900 [Oryza sativa Japonica	Sb02g030820_similar to Glycosyl transferase family 8 protein-like_0.0	AT3G61130.1_Symbols:_GAUT1,_LGT1_galacturonosyltransferase_1_chr3:22622399-22625514_FORWARD_LENGTH=673_0.0	Bradi4g36050_Putative_galacturonosyltransferase,_CAZy_family_GT8;AliasBdGAUT2_0.0	GRMZM2G386971_hypothetical protein LOC100192958 _0.0	Q9LE59_polygalacturonate_4alphagalacturonosyltransferase_EC_2_4_1_43_Arabidopsis_thaliana_SwissProt_0.0	No_Hits	No_Hits	No_Hits	No_Hits	No_Hits
Os09g0518500|mRNA|AK100826|CDS+3'UTR	35	7.63635	8.10338	7.24715	6.30904	6.22448	6.57935	7.28631	7.37095	6.71435	6.80351	6.60581	6.59947	7.84132	7.97493	7.77186	7.19129	7.09773	7.77995	7.40143	7.51584	7.92168	7.35492	7.25252	7.74839		Os09g0518500|mRNA|AK100826|CDS+3'UTR	AK100826	Ankyrin repeat containing protein.	LOC_Os09g34280	No_Hits	'31.1'_'cell.organisation'	orange	7e-161_sp|Q6AWW5|Y5262_ARATH Ankyrin repeat-containing protein At5g02620	0.0_gi|115480187|ref|NP_001063687.1| Os09g0518500 [Oryza sativa Japonica	Sb02g030070_similar to Ankyrin-like protein_0.0	AT2G31820.1_Symbols:_Ankyrin_repeat_family_protein_chr2:13530350-13532562_FORWARD_LENGTH=662_0.0	Bradi4g35460_protein_serine/threonine_kinase_activity,_ion_channel_activity_(Blast2GO)_0.0	GRMZM2G056934_hypothetical protein LOC100381797 _0.0	B7QNY1_phospholipase_A2_EC_3_1_1_4_Ixodes_scapularis_TrEMBL_7e-17	No_Hits	No_Hits	No_Hits	No_Hits	No_Hits
Os09g0493400|mRNA|AK102021|CDS+3'UTR	31	7.71772	8.01951	7.32529	6.53504	6.29596	6.75554	7.21043	7.38553	6.67608	6.91487	6.81263	6.49666	7.86699	7.99907	7.6765	7.11872	7.2194	7.65804	7.41815	7.57395	7.93717	7.37802	7.19891	7.70028		Os09g0493400|mRNA|AK102021|CDS+3'UTR	AK102021	Protein of unknown function DUF547 domain containing protein.				orange
Os09g0470000|mRNA|AK059359|CDS+3'UTR	24	7.61671	7.76699	7.66408	5.61538	5.29207	5.44986	6.2329	5.93808	5.93514	5.91587	5.43649	5.82712	7.86195	8.26103	8.17502	7.57184	6.77169	7.31297	7.64074	7.45171	8.08798	7.1518	6.73957	7.68405		Os09g0470000|mRNA|AK059359|CDS+3'UTR	AK059359	Plastidic general dicarboxylate transporter.	LOC_Os09g32010	No_Hits	'35.2'_'not assigned.unknown'	orange	No_Hits	0.0_gi|222641839|gb|EEE69971.1| hypothetical protein OsJ_29864 [Oryza	Sb02g028690_similar to Os09g0493400 protein_0.0	AT1G76620.1_Symbols:_Protein_of_unknown_function,_DUF547_chr1:28756787-28759131_FORWARD_LENGTH=527_9e-89	Bradi4g34005_No_Description_present_0.0	GRMZM2G004990_hypothetical protein LOC100304293 _0.0	G0UB96_phosphoinositide_5phosphatase_EC_3_1_3_36_Trypanosoma_vivax_(strain_Y486)_TrEMBL_3e-07	No_Hits	No_Hits	No_Hits	No_Hits	No_Hits
Os08g0526500|mRNA|AK073431|CDS+3'UTR	43	7.66962	7.97201	7.343	6.80244	6.40213	6.69994	7.22377	7.23951	6.72845	6.84812	6.69215	6.53001	7.57137	7.81491	7.74216	7.11872	7.02825	7.68141	7.27308	7.37425	7.87663	7.26359	7.169	7.65353		Os08g0526500|mRNA|AK073431|CDS+3'UTR	AK073431	Sterile alpha motif SAM domain containing protein.	LOC_Os08g41480	No_Hits	'35.2'_'not assigned.unknown'	orange	No_Hits	2e-167_gi|115477407|ref|NP_001062299.1| Os08g0526500 [Oryza sativa Japonica	Sb07g026500_similar to Putative uncharacterized protein_2e-77	AT3G07170.1_Symbols:_Sterile_alpha_motif_(SAM)_domain-containing_protein_chr3:2280428-2282097_FORWARD_LENGTH=203_9e-26	Bradi3g40960_No_Description_present_5e-111	GRMZM2G012123_hypothetical protein LOC100194223 _7e-69	G9AIX7_adenylate_cyclase_EC_4_6_1_1_Rhizobium_fredii_(strain_HH103)_TrEMBL_6e-08	No_Hits	No_Hits	No_Hits	No_Hits	No_Hits
Os08g0476300|mRNA|AK071937|CDS+3'UTR	37	7.51889	7.67606	7.51106	5.94542	5.61476	6.02646	6.27322	6.14716	5.99731	6.12349	5.83767	5.73518	7.90752	8.39786	7.99803	7.48854	6.45138	7.14148	7.73587	7.51106	7.93892	7.1518	6.83755	7.52896		Os08g0476300|mRNA|AK071937|CDS+3'UTR	AK071937	Short-chain dehydrogenase/reductase SDR family protein.	LOC_Os08g37130	No_Hits	'26.22'_'misc.short chain dehydrogenase/reductase (SDR)'	orange	No_Hits	0.0_gi|115476888|ref|NP_001062040.1| Os08g0476300 [Oryza sativa Japonica	Sb07g023170_similar to Short-chain dehydrogenase/reductase family protein-like_2e-157	AT3G50560.1_Symbols:_NAD(P)-binding_Rossmann-fold_superfamily_protein_chr3:18761247-18763835_REVERSE_LENGTH=272_4e-100	Bradi3g38020_steroid_dehydrogenase_activity,_acting_on_the_CH-OH_group_of_donors,_NAD_or_NADP_as_acceptor_(Blast2GO)_2e-139	GRMZM2G141607_hypothetical protein LOC100191284 _2e-151	Q4WW07_7alphahydroxysteroid_dehydrogenase_EC_1_1_1_159_Neosartorya_fumigata_(strain_ATCC_MYA4609_/_Af293_/_CBS_101355_/_FGSC_A1100)_TrEMBL_2e-45	No_Hits	No_Hits	No_Hits	No_Hits	No_Hits
Os08g0433200|mRNA|AK099471|CDS+3'UTR	53	7.27606	7.3846	7.04869	5.46523	5.58095	6.13636	5.99066	6.01647	6.16459	5.98314	5.4103	6.03445	7.45369	7.35299	7.80688	7.23951	6.74983	6.27361	7.05946	6.54923	7.88381	7.4489	6.82964	7.50025		Os08g0433200|mRNA|AK099471|CDS+3'UTR	AK099471	Conserved hypothetical protein.	LOC_Os08g33640	No_Hits	'35.2'_'not assigned.unknown'	orange	No_Hits	0.0_gi|115476552|ref|NP_001061872.1| Os08g0433200 [Oryza sativa Japonica	Sb07g021190_similar to Putative uncharacterized protein P0431A03.17_5e-148	AT1G23110.4_Symbols:_unknown_protein;_FUNCTIONS_IN:_molecular_function_unknown;_LOCATED_IN:_chloroplast;_BEST_Arabidopsis_thaliana_protein_match_is:_unknown_protein_(TAIR:AT1G70900.1)._chr1:8196608-8197665_REVERSE_LENGTH=248_1e-119	Bradi3g36640_No_Description_present_1e-161	GRMZM2G475536_hypothetical protein LOC100272638 _9e-74	No_Hits	No_Hits	No_Hits	No_Hits	No_Hits	No_Hits
Os07g0693800|mRNA|AK061531|CDS+3'UTR	36	6.89357	6.82461	6.91748	5.94542	5.61476	6.04496	6.04177	5.97957	5.92598	6.35359	5.98029	6.18275	6.88816	6.72053	6.50077	6.92789	6.60365	6.81797	6.40555	6.02831	6.57179	7.24784	6.78769	7.46573		Os07g0693800|mRNA|AK061531|CDS+3'UTR			LOC_Os07g49310	No_Hits	'11.2.3'_'lipid metabolism.FA desaturation.omega 3 desaturase'	orange	0.0_sp|P48619|FAD3C_RICCO Omega-3 fatty acid desaturase, chloroplastic	0.0_gi|115474269|ref|NP_001060733.1| Os07g0693800 [Oryza sativa Japonica	Sb01g038500_similar to Fatty acid desaturase_0.0	AT5G05580.1_Symbols:_FAD8_fatty_acid_desaturase_8_chr5:1664331-1666345_FORWARD_LENGTH=435_0.0	Bradi1g16580_No_Description_present_0.0	GRMZM2G129209_omega-3 fatty acid desaturase _0.0	B9SQN0_DELTA12fatty_acid_dehydrogenase_EC_1_14_99_33_Ricinus_communis_TrEMBL_0.0	No_Hits	No_Hits	No_Hits	No_Hits	No_Hits
Os07g0633300|COMBINER|CI005252|6	46	7.54863	7.60371	7.32052	6.00247	5.76419	5.60765	6.17736	6.03857	5.99731	6.07753	5.46455	5.59193	7.63658	8.17883	7.79516	7.39671	6.66753	6.98073	7.42549	7.31411	7.71526	7.09046	6.82448	7.35646		Os07g0633300|COMBINER|CI005252|6	CI005252	(No Hit)	LOC_Os07g43960	Pfam_Protein of unknown function (DUF1618)_WVDLWRGILLCDILSPDPVLRGVPLPLPRVLFKPDGRTAAPASGLSIWMSVAHGFLMKMKVAGPPSGLIAGVSSNFKMSNSFDDWKNDCM_____________	'35.2'_'not assigned.unknown'	orange	No_Hits	0.0_gi|33146903|dbj|BAC79902.1| hypothetical protein [Oryza sativa	Sb03g041020_similar to Putative uncharacterized protein_2e-32	No_Hits	Bradi3g55500_No_Description_present_1e-44	No_Hits	No_Hits	No_Hits	No_Hits	No_Hits	No_Hits	No_Hits
Os07g0600700|mRNA|AK112017|CDS+3'UTR	65	6.92062	7.11091	6.45241	6.64116	6.17337	6.21965	6.75665	6.79623	6.74027	6.49899	6.35469	6.76562	7.40413	7.40501	7.24745	7.0486	7.29182	7.18138	7.5288	7.53109	7.61724	6.85868	7.08681	7.27496		Os07g0600700|mRNA|AK112017|CDS+3'UTR	AK112017	Conserved hypothetical protein.	LOC_Os07g40940	No_Hits	'26.4'_'misc.beta 1,3 glucan hydrolases'	orange	No_Hits	1e-132_gi|115473199|ref|NP_001060198.1| Os07g0600700 [Oryza sativa Japonica	Sb02g038510_similar to Os07g0600700 protein_1e-50	AT1G18650.1_Symbols:_PDCB3_plasmodesmata_callose-binding_protein_3_chr1:6419036-6420413_REVERSE_LENGTH=184_9e-39	Bradi1g22290_No_Description_present_4e-62	GRMZM2G131262_hypothetical protein LOC100192793 _1e-49	B9SGZ4_glucan_endo1,3betaDglucosidase_EC_3_2_1_39_Ricinus_communis_TrEMBL_7e-23	No_Hits	No_Hits	gnl_TC-DB_Q9FZ86_1_I_2_1_1_At1g18650_OS=Arabidopsis_thaliana_GN=F25I16_1_PE=2_SV=1_3e-39	No_Hits	No_Hits
Os07g0600700|mRNA|AK111970|CDS+3'UTR	63	6.53228	6.90022	6.79704	5.94542	5.91538	6.18812	6.58812	6.47989	6.24795	6.5928	6.04177	6.6625	7.27386	7.24395	7.4043	7.50652	7.38892	7.38307	7.13392	7.05073	7.56003	6.95115	6.83755	7.22015		Os07g0600700|mRNA|AK111970|CDS+3'UTR	AK111970	Conserved hypothetical protein.	LOC_Os07g40940	No_Hits	'26.4'_'misc.beta 1,3 glucan hydrolases'	orange	No_Hits	1e-132_gi|115473199|ref|NP_001060198.1| Os07g0600700 [Oryza sativa Japonica	Sb02g038510_similar to Os07g0600700 protein_1e-50	AT1G18650.1_Symbols:_PDCB3_plasmodesmata_callose-binding_protein_3_chr1:6419036-6420413_REVERSE_LENGTH=184_9e-39	Bradi1g22290_No_Description_present_4e-62	GRMZM2G131262_hypothetical protein LOC100192793 _1e-49	B9SGZ4_glucan_endo1,3betaDglucosidase_EC_3_2_1_39_Ricinus_communis_TrEMBL_7e-23	No_Hits	No_Hits	gnl_TC-DB_Q9FZ86_1_I_2_1_1_At1g18650_OS=Arabidopsis_thaliana_GN=F25I16_1_PE=2_SV=1_3e-39	No_Hits	No_Hits
Os07g0600700|mRNA|AK111913|CDS+3'UTR	55	7.26789	7.5647	7.21624	5.58408	5.95514	6.08419	6.38462	6.31283	6.37437	6.16501	6.09674	6.04199	7.37983	7.44447	7.52151	6.58155	6.74983	6.53553	6.63966	6.8937	7.25653	6.8918	7.10429	7.20929		Os07g0600700|mRNA|AK111913|CDS+3'UTR	AK111913	Conserved hypothetical protein.	LOC_Os07g40940	No_Hits	'26.4'_'misc.beta 1,3 glucan hydrolases'	orange	No_Hits	1e-132_gi|115473199|ref|NP_001060198.1| Os07g0600700 [Oryza sativa Japonica	Sb02g038510_similar to Os07g0600700 protein_1e-50	AT1G18650.1_Symbols:_PDCB3_plasmodesmata_callose-binding_protein_3_chr1:6419036-6420413_REVERSE_LENGTH=184_9e-39	Bradi1g22290_No_Description_present_4e-62	GRMZM2G131262_hypothetical protein LOC100192793 _1e-49	B9SGZ4_glucan_endo1,3betaDglucosidase_EC_3_2_1_39_Ricinus_communis_TrEMBL_7e-23	No_Hits	No_Hits	gnl_TC-DB_Q9FZ86_1_I_2_1_1_At1g18650_OS=Arabidopsis_thaliana_GN=F25I16_1_PE=2_SV=1_3e-39	No_Hits	No_Hits
Os07g0561300|mRNA|AK072982|CDS+3'UTR	17	6.73534	6.78347	6.62238	5.61538	6.27283	6.26308	6.50773	6.47128	6.38232	6.27205	6.22086	6.29877	6.52708	6.66634	6.82964	6.68997	5.91978	6.46602	6.5261	6.73746	6.59143	6.53293	6.67431	6.96261		Os07g0561300|mRNA|AK072982|CDS+3'UTR	AK072982	Cyclin-like F-box domain containing protein.	LOC_Os07g37400	No_Hits	'35.2'_'not assigned.unknown'	orange	No_Hits	1e-115_gi|115472773|ref|NP_001059985.1| Os07g0561300 [Oryza sativa Japonica	Sb02g036360_similar to Putative uncharacterized protein_1e-68	AT4G05010.1_Symbols:_F-box_family_protein_chr4:2567474-2568162_FORWARD_LENGTH=164_1e-18	Bradi1g24790_F-Box_3e-71	GRMZM5G862799_No Description present_7e-34	No_Hits	No_Hits	No_Hits	No_Hits	No_Hits	No_Hits
Os06g0637500|mRNA|AK121564|CDS+3'UTR	62	6.91524	7.10604	6.77444	5.73687	5.99137	5.78416	6.22889	6.19018	6.03445	6.24948	5.91139	5.85904	6.97763	7.18696	7.24745	7.25682	6.87432	6.19894	6.55894	6.62949	7.01375	6.8918	6.58906	6.9354		Os06g0637500|mRNA|AK121564|CDS+3'UTR	AK121564	Typical P-type R2R3 Myb protein (Fragment).	LOC_Os06g43090	No_Hits	'27.3.25'_'RNA.regulation of transcription.MYB domain transcription factor family'	orange	8e-60_sp|Q9FDW1|MYB44_ARATH Transcription factor MYB44 OS=Arabidopsis	0.0_gi|115469098|ref|NP_001058148.1| Os06g0637500 [Oryza sativa Japonica	Sb10g024950_similar to Putative uncharacterized protein_6e-125	AT3G50060.1_Symbols:_MYB77_myb_domain_protein_77_chr3:18558146-18559051_REVERSE_LENGTH=301_8e-67	Bradi3g06470_MYB_transcrition_factor;AliasBdMYB58_3e-104	GRMZM5G803308_MYB transcription factor TaMYB1 _2e-127	G0QJ95_triacylglycerol_lipase_EC_3_1_1_3_Ichthyophthirius_multifiliis_(strain_G5)_TrEMBL_5e-11	No_Hits	MYB_transcription factor	No_Hits	No_Hits	No_Hits
Os06g0637500|mRNA|AK105817|CDS+3'UTR	63	7.08681	6.90022	6.85046	6.51641	6.056	6.75554	6.54332	6.41191	6.43913	6.48999	6.15139	6.77608	7.59196	7.55513	7.43373	6.9697	6.9882	6.9691	7.1537	7.05676	7.38145	6.64807	6.88164	6.90725		Os06g0637500|mRNA|AK105817|CDS+3'UTR	AK105817	Typical P-type R2R3 Myb protein (Fragment).	LOC_Os06g43090	No_Hits	'27.3.25'_'RNA.regulation of transcription.MYB domain transcription factor family'	orange	8e-60_sp|Q9FDW1|MYB44_ARATH Transcription factor MYB44 OS=Arabidopsis	0.0_gi|115469098|ref|NP_001058148.1| Os06g0637500 [Oryza sativa Japonica	Sb10g024950_similar to Putative uncharacterized protein_6e-125	AT3G50060.1_Symbols:_MYB77_myb_domain_protein_77_chr3:18558146-18559051_REVERSE_LENGTH=301_8e-67	Bradi3g06470_MYB_transcrition_factor;AliasBdMYB58_3e-104	GRMZM5G803308_MYB transcription factor TaMYB1 _2e-127	G0QJ95_triacylglycerol_lipase_EC_3_1_1_3_Ichthyophthirius_multifiliis_(strain_G5)_TrEMBL_5e-11	No_Hits	MYB_transcription factor	No_Hits	No_Hits	No_Hits
Os06g0218100|mRNA|AK058667|CDS+3'UTR	68	7.18262	7.13799	6.89129	6.58984	6.42504	5.91538	6.15477	6.08019	5.75588	6.12349	6.09674	5.6058	7.23682	7.63822	7.34512	6.79974	6.73029	6.44034	7.14031	7.11355	7.09421	6.60921	6.31849	6.75359		Os06g0218100|mRNA|AK058667|CDS+3'UTR	AK058667	Hypothetical protein.	LOC_Os06g11430	No_Hits	'17.1.3'_'hormone metabolism.abscisic acid.induced-regulated-responsive-activated'	orange	5e-98_sp|Q8S8F8|GEM_ARATH GLABRA2 expression modulator OS=Arabidopsis	1e-160_gi|218197809|gb|EEC80236.1| hypothetical protein OsI_22175 [Oryza	Sb10g007470_similar to Putative ABA-responsive protein_5e-153	AT2G22475.1_Symbols:_GEM_GRAM_domain_family_protein_chr2:9541523-9544778_FORWARD_LENGTH=299_3e-99	Bradi1g45747_No_Description_present_2e-150	GRMZM2G031930_hypothetical protein LOC100193496 _7e-154	No_Hits	No_Hits	No_Hits	No_Hits	No_Hits	No_Hits
Os06g0206200|mRNA|AK072718|CDS+3'UTR	33	6.193	6.59311	6.71235	5.55248	5.34111	5.41453	5.80474	5.7787	5.55668	5.63325	5.4103	5.56073	6.61351	7.10735	6.90072	6.44828	5.96672	6.76109	6.64777	6.45699	6.99494	6.29328	6.07262	6.72888		Os06g0206200|mRNA|AK072718|CDS+3'UTR	AK072718	Conserved hypothetical protein.	LOC_Os06g10440	No_Hits	'35.2'_'not assigned.unknown'	orange	No_Hits	2e-112_gi|115466992|ref|NP_001057095.1| Os06g0206200 [Oryza sativa Japonica	Sb10g006750_similar to Gb protein_4e-98	AT2G41945.1_Symbols:_unknown_protein;_BEST_Arabidopsis_thaliana_protein_match_is:_unknown_protein_(TAIR:AT3G04040.1);_Has_35333_Blast_hits_to_34131_proteins_in_2444_species:_Archae_-_798;_Bacteria_-_22429;_Metazoa_-_974;_Fungi_-_991;_Plants_-_531;_Viruses_-_0;_Other_Eukaryotes_-_9610_(source:_NCBI_BLink)._chr2:17511071-17512898_REVERSE_LENGTH=158_2e-66	Bradi1g46350_No_Description_present_9e-103	GRMZM2G097021_gb protein _9e-94	No_Hits	No_Hits	No_Hits	No_Hits	No_Hits	No_Hits
Os06g0193400|mRNA|AY238991|CDS+3'UTR	67	6.18812	6.105	5.99825	5.30622	5.58095	5.52214	5.64049	5.73123	5.71496	5.46592	5.6483	5.69923	6.38232	6.16124	6.70373	6.84838	5.57592	5.55248	6.09256	5.8264	6.50038	6.2309	5.84897	6.55862		Os06g0193400|mRNA|AY238991|CDS+3'UTR	AY238991	Helix-loop-helix protein homolog.	LOC_Os06g09370	No_Hits	'27.3.6'_'RNA.regulation of transcription.bHLH,Basic Helix-Loop-Helix family'	orange	2e-52_sp|Q9LSQ3|BH082_ARATH Transcription factor bHLH82 OS=Arabidopsis	0.0_gi|115466888|ref|NP_001057043.1| Os06g0193400 [Oryza sativa Japonica	Sb10g006250_similar to BHLH transcription factor PTF1_0.0	AT5G58010.1_Symbols:_LRL3_LJRHL1-like_3_chr5:23483670-23484889_REVERSE_LENGTH=297_1e-53	Bradi1g46700_bHLH_transcription_factor;AliasBdbHLH27_0.0	GRMZM2G024530_bHLH transcription factor PTF1 _0.0	B9SSE2_2alkenal_reductase_EC_1_3_1_74_Ricinus_communis_TrEMBL_2e-07	No_Hits	bHLH_transcription factor	No_Hits	No_Hits	No_Hits
Os06g0193400|mRNA|AK065667|CDS+3'UTR	68	6.96141	6.8408	6.51805	6.25814	5.84244	5.52214	5.99066	6.00715	5.90222	5.9319	6.17378	5.42892	7.12404	7.24913	7.08128	6.9697	6.19115	5.84741	6.93232	6.93842	6.87985	6.60334	6.32824	6.55862		Os06g0193400|mRNA|AK065667|CDS+3'UTR	AK065667	Helix-loop-helix protein homolog.	LOC_Os06g09370	No_Hits	'27.3.6'_'RNA.regulation of transcription.bHLH,Basic Helix-Loop-Helix family'	orange	2e-52_sp|Q9LSQ3|BH082_ARATH Transcription factor bHLH82 OS=Arabidopsis	0.0_gi|115466888|ref|NP_001057043.1| Os06g0193400 [Oryza sativa Japonica	Sb10g006250_similar to BHLH transcription factor PTF1_0.0	AT5G58010.1_Symbols:_LRL3_LJRHL1-like_3_chr5:23483670-23484889_REVERSE_LENGTH=297_1e-53	Bradi1g46700_bHLH_transcription_factor;AliasBdbHLH27_0.0	GRMZM2G024530_bHLH transcription factor PTF1 _0.0	B9SSE2_2alkenal_reductase_EC_1_3_1_74_Ricinus_communis_TrEMBL_2e-07	No_Hits	bHLH_transcription factor	No_Hits	No_Hits	No_Hits
Os06g0193400|mRNA|AK062127|CDS+3'UTR	64	6.63222	6.42622	6.43201	5.47914	5.29207	5.56137	6.10003	5.86987	6.17378	5.84897	6.06949	5.33721	7.20766	6.89231	6.48107	6.34103	6.19115	6.48999	6.54348	6.37727	6.20201	6.57498	6.7522	6.54283		Os06g0193400|mRNA|AK062127|CDS+3'UTR	AK062127	Helix-loop-helix protein homolog.	LOC_Os06g09370	No_Hits	'27.3.6'_'RNA.regulation of transcription.bHLH,Basic Helix-Loop-Helix family'	orange	2e-52_sp|Q9LSQ3|BH082_ARATH Transcription factor bHLH82 OS=Arabidopsis	0.0_gi|115466888|ref|NP_001057043.1| Os06g0193400 [Oryza sativa Japonica	Sb10g006250_similar to BHLH transcription factor PTF1_0.0	AT5G58010.1_Symbols:_LRL3_LJRHL1-like_3_chr5:23483670-23484889_REVERSE_LENGTH=297_1e-53	Bradi1g46700_bHLH_transcription_factor;AliasBdbHLH27_0.0	GRMZM2G024530_bHLH transcription factor PTF1 _0.0	B9SSE2_2alkenal_reductase_EC_1_3_1_74_Ricinus_communis_TrEMBL_2e-07	No_Hits	bHLH_transcription factor	No_Hits	No_Hits	No_Hits
Os06g0164000|mRNA|AK069464|CDS+3'UTR	49	6.15477	6.36041	6.32394	5.83609	5.49343	5.96046	5.8163	5.80259	5.87192	5.61476	5.79935	5.76032	6.62543	6.44897	7.00457	6.55734	5.96672	6.46602	6.3245	6.24795	6.73156	6.29328	6.01229	6.50061		Os06g0164000|mRNA|AK069464|CDS+3'UTR	AK069464	Zn-finger, MIZ type domain containing protein.	LOC_Os06g06870	No_Hits	'27.3.50'_'RNA.regulation of transcription.General Transcription'	orange	No_Hits	0.0_gi|115466602|ref|NP_001056900.1| Os06g0164000 [Oryza sativa Japonica	Sb10g004470_similar to Putative transcription factor_0.0	AT5G41580.1_Symbols:_RING/U-box_superfamily_protein_chr5:16626563-16630659_REVERSE_LENGTH=760_1e-116	Bradi1g48426_No_Description_present_0.0	GRMZM2G075582_hypothetical protein LOC100217275 _0.0	No_Hits	No_Hits	No_Hits	No_Hits	No_Hits	No_Hits
Os05g0497300|mRNA|AY576527|CDS+3'UTR	35	6.60828	6.498	6.47669	5.53579	6.14716	5.40113	6.28136	6.01647	6.08197	5.78416	5.6483	5.62087	7.26682	6.92467	6.40909	6.2309	6.1497	6.33495	6.60581	6.5575	6.33235	6.56133	6.87218	6.45395		Os05g0497300|mRNA|AY576527|CDS+3'UTR	AY576527	Ethylene responsive element binding factor 5 (AtERF5).	LOC_Os05g41780	No_Hits	'35.2'_'not assigned.unknown'	orange	4e-38_sp|Q40477|ERF4_TOBAC Ethylene-responsive transcription factor	1e-165_gi|115464685|ref|NP_001055942.1| Os05g0497300 [Oryza sativa Japonica	Sb09g024400_similar to Ethylene-responsive factor-like transcription factor ERFL2a_7e-80	AT5G44210.1_Symbols:_ERF9,_ATERF9,_ATERF-9_erf_domain_protein_9_chr5:17806742-17807344_FORWARD_LENGTH=200_9e-36	Bradi2g52370_No_Description_present_6e-77	GRMZM2G174347_ethylene-responsive transcription factor 4 _8e-91	D8T979_DNAdirected_RNA_polymerase_EC_2_7_7_6_Selaginella_moellendorffii_TrEMBL_2e-28	No_Hits	AP2-EREBP_transcription factor	No_Hits	No_Hits	No_Hits
Os05g0437900|mRNA|AK069622|CDS+3'UTR	58	6.63222	6.53925	6.45241	5.24545	5.36825	5.32784	6.24141	5.96864	6.09054	5.50864	5.6483	5.42892	7.29029	7.18696	6.67608	6.05668	6.42084	5.84741	6.56482	6.54923	6.24987	6.84968	6.82448	6.45395		Os05g0437900|mRNA|AK069622|CDS+3'UTR	AK069622	Tubby family protein.	LOC_Os05g36190	No_Hits	'31.1'_'cell.organisation'	orange	0.0_sp|Q75HX5|TLP8_ORYSJ Tubby-like F-box protein 8 OS=Oryza sativa	0.0_gi|115464113|ref|NP_001055656.1| Os05g0437900 [Oryza sativa Japonica	Sb09g021590_similar to Putative uncharacterized protein_0.0	AT1G25280.1_Symbols:_AtTLP10,_TLP10_tubby_like_protein_10_chr1:8864961-8866608_FORWARD_LENGTH=445_0.0	Bradi2g24110_F-Box_0.0	GRMZM5G866954_hypothetical protein LOC100191903 _0.0	No_Hits	No_Hits	TUB_transcription factor	No_Hits	No_Hits	No_Hits
Os05g0427300|mRNA|AK104745|CDS+3'UTR	37	6.41204	6.45446	6.06994	5.63264	5.84244	5.70463	5.8163	5.93808	5.58658	5.83188	5.79935	5.62087	6.23489	6.32225	6.39662	5.7787	6.80898	5.61231	6.40555	6.27826	6.17528	6.41204	6.30866	6.44224		Os05g0427300|mRNA|AK104745|CDS+3'UTR	AK104745	RNA-binding region RNP-1 (RNA recognition motif) domain containing protein.	LOC_Os05g35266	No_Hits	'29.7'_'protein.glycosylation'	orange	0.0_sp|Q9C809|B3GT8_ARATH Probable beta-1,3-galactosyltransferase	0.0_gi|115464013|ref|NP_001055606.1| Os05g0427200 [Oryza sativa Japonica	Sb09g021080_similar to Os05g0427200 protein_0.0	AT1G33430.1_Symbols:_Galactosyltransferase_family_protein_chr1:12124438-12126052_REVERSE_LENGTH=395_0.0	Bradi2g24700_Putative_glycosyltransferase,_CAZy_family_GT31;AliasBdGT31A21_0.0	GRMZM2G119265_beta-1,3-galactosyltransferase sqv-2 _0.0	B9RIE2_galactosylxylosylprotein_3betagalactosyltransferase_EC_2_4_1_134_Ricinus_communis_TrEMBL_0.0	No_Hits	No_Hits	No_Hits	No_Hits	No_Hits
Os05g0386800|mRNA|AK062748|CDS+3'UTR	68	7.23612	7.11496	6.95552	5.86266	5.55184	6.23489	6.62466	6.09124	6.59112	6.72675	5.72409	6.3816	7.40413	7.14788	7.21016	7.03354	6.90675	7.44813	6.90449	7.03732	6.80082	6.92087	6.73957	6.44224		Os05g0386800|mRNA|AK062748|CDS+3'UTR	AK062748	Phytochelatin synthetase-like protein 2.	LOC_Os05g32110	No_Hits	'10.2.2'_'cell wall.cellulose synthesis.COBRA'	orange	0.0_sp|Q60E70|COBL3_ORYSJ COBRA-like protein 3 OS=Oryza sativa subsp.	0.0_gi|115463639|ref|NP_001055419.1| Os05g0386800 [Oryza sativa Japonica	Sb01g007760_similar to Brittle stalk-2-like protein 4_0.0	AT5G60920.1_Symbols:_COB_COBRA-like_extracellular_glycosyl-phosphatidyl_inositol-anchored_protein_family_chr5:24511466-24513932_REVERSE_LENGTH=456_0.0	Bradi1g08130_No_Description_present_0.0	GRMZM2G071970_brittle stalk-2-like protein 4 _0.0	No_Hits	No_Hits	No_Hits	No_Hits	No_Hits	No_Hits
Os05g0270200|mRNA|AB110207|CDS+3'UTR	58	6.01229	6.35505	5.61353	5.61538	5.61476	5.70463	5.86007	5.92795	5.55668	5.99731	5.52083	5.89028	6.16501	6.14419	6.23609	6.05668	6.01601	5.67943	6.27904	6.23862	6.27516	6.34215	6.13487	6.17337		Os05g0270200|mRNA|AB110207|CDS+3'UTR	AB110207	Galactose-binding like domain containing protein.	LOC_Os05g18770	No_Hits	'35.1'_'not assigned.no ontology'	orange	No_Hits	0.0_gi|115462915|ref|NP_001055057.1| Os05g0270200 [Oryza sativa Japonica	Sb04g005160_similar to Putative uncharacterized protein_0.0	AT5G04990.1_Symbols:_SUN1,_ATSUN1_SAD1/UNC-84_domain_protein_1_chr5:1471698-1473770_REVERSE_LENGTH=471_1e-97	Bradi2g36230_No_Description_present_0.0	GRMZM2G109818_LOC100283381 _0.0	No_Hits	No_Hits	No_Hits	No_Hits	No_Hits	No_Hits
Os05g0215300|COMBINER|CI234132|6	36	6.12865	5.94395	5.84968	5.55248	5.34111	5.65284	5.80474	5.97957	5.82712	5.80259	5.46455	5.82712	6.25657	6.18729	6.27671	5.96287	6.1497	5.50271	6.08374	6.00294	6.30828	5.96046	5.9319	6.1497		Os05g0215300|COMBINER|CI234132|6	CI234132	(No Hit)	LOC_Os05g12450	No_Hits	'16.8.3'_'secondary metabolism.flavonoids.dihydroflavonols'	orange	1e-131_sp|Q9AR73|HQGT_RAUSE Hydroquinone glucosyltransferase OS=Rauvolfia	0.0_gi|297723831|ref|NP_001174279.1| Os05g0215300 [Oryza sativa Japonica	Sb09g006910_similar to Putative uncharacterized protein OJ1076_H08.4_0.0	AT4G01070.1_Symbols:_GT72B1,_UGT72B1_UDP-Glycosyltransferase_superfamily_protein_chr4:461858-463300_REVERSE_LENGTH=480_4e-114	Bradi1g70370_nitrogenase_activity,_glucuronosyltransferase_activity_(Blast2GO)_0.0	GRMZM2G051474_No Description present_0.0	Q9AR73_hydroquinone_glucosyltransferase_EC_2_4_1_218_Rauvolfia_serpentina_SwissProt_9e-131	No_Hits	No_Hits	No_Hits	No_Hits	No_Hits
Os05g0171900|mRNA|AK106348|CDS+3'UTR	31	6.10441	6.2879	6.08728	5.43995	5.39052	5.65284	5.94639	5.93808	5.67535	5.89079	5.43649	5.82712	6.18151	6.24319	6.11501	6.30677	6.23449	5.67943	6.01182	6.12994	5.99895	5.93906	6.18729	6.14191		Os05g0171900|mRNA|AK106348|CDS+3'UTR	AK106348	Glyoxalase/bleomycin resistance protein/dioxygenase domain containing protein.	LOC_Os05g07940	No_Hits	'24.2'_'Biodegradation of Xenobiotics.lactoylglutathione lyase'	orange	No_Hits	1e-151_gi|115462353|ref|NP_001054776.1| Os05g0171900 [Oryza sativa Japonica	Sb09g005270_similar to Putative uncharacterized protein_8e-95	AT1G80160.1_Symbols:_Lactoylglutathione_lyase_/_glyoxalase_I_family_protein_chr1:30151101-30151930_FORWARD_LENGTH=167_3e-74	Bradi2g34250_No_Description_present_7e-105	GRMZM2G312877_lactoylglutathione lyase _4e-100	No_Hits	No_Hits	No_Hits	No_Hits	No_Hits	No_Hits
Os05g0168700|mRNA|AK065618|CDS+3'UTR	37	6.04541	6.15139	5.90638	5.41242	5.41524	5.58533	5.86007	6.102	5.80312	5.55184	5.72409	5.56073	6.29404	6.13465	6.01182	6.05668	5.66887	6.27361	6.05465	6.15393	5.80689	5.74698	6.056	6.09696		Os05g0168700|mRNA|AK065618|CDS+3'UTR	AK065618	Conserved hypothetical protein.	LOC_Os05g07670	No_Hits	'35.1'_'not assigned.no ontology'	orange	0.0_sp|Q8RXL8|Y1689_ARATH Uncharacterized membrane protein At1g06890	0.0_gi|115462313|ref|NP_001054756.1| Os05g0168700 [Oryza sativa Japonica	Sb09g005010_similar to P0028E10.8 protein_0.0	AT1G06890.2_Symbols:_nodulin_MtN21_/EamA-like_transporter_family_protein_chr1:2111728-2114038_REVERSE_LENGTH=357_0.0	Bradi2g34470_pyrimidine_nucleotide_sugar_transmembrane_transporter_activity_(Blast2GO)_0.0	GRMZM2G063511_integral membrane protein like _0.0	No_Hits	No_Hits	No_Hits	gnl_TC-DB_Q9SRE4_2_A_7_9_12_UDP-galactose_transporter_2_OS=Arabidopsis_thaliana_GN=UDP-GALT2_PE=2_SV=1_2e-65	No_Hits	No_Hits
Os05g0121000|mRNA|AK058867|CDS+3'UTR	63	6.06366	6.05465	6.06187	5.61538	5.34111	5.56137	5.74698	5.54159	5.34843	5.59255	5.30689	5.8382	6.39519	6.46517	6.46279	5.7787	5.66887	5.94053	6.37329	6.06411	6.10544	5.8042	5.79123	6.07753		Os05g0121000|mRNA|AK058867|CDS+3'UTR	AK058867	Protein of unknown function DUF1218 family protein.	LOC_Os05g02990	Pfam_Protein of unknown function (DUF1218)_SVVSLVLTTIVGHAAIFYPYKSKSVPRGALFRSASLSAFFVIAELVSALAFAMLLWATVTEGLHRSNNIHHDLDTQCPTAKTGLFGGAAFLALDAALF_____________	'35.2'_'not assigned.unknown'	orange	No_Hits	9e-138_gi|115461791|ref|NP_001054495.1| Os05g0121000 [Oryza sativa Japonica	Sb09g002040_similar to Putative uncharacterized protein_2e-106	AT4G31130.1_Symbols:_Protein_of_unknown_function_(DUF1218)_chr4:15137159-15138465_REVERSE_LENGTH=195_3e-69	Bradi2g37770_No_Description_present_3e-106	GRMZM2G140998_LOC100192590 (gpm453), mRNA_2e-50	No_Hits	No_Hits	No_Hits	No_Hits	No_Hits	No_Hits
Os04g0690300|COMBINER_EST|AU092307|7	39	5.7776	5.9532	5.93485	5.30622	5.44203	5.46592	5.67241	5.45942	5.60063	5.34623	5.49143	5.6058	5.69401	5.73123	5.6757	5.48677	5.87192	5.6471	5.76032	5.51624	5.55504	5.74698	5.75421	6.06051		Os04g0690300|COMBINER_EST|AU092307|7	AU092307	TPR-like domain containing protein.	LOC_Os04g59394	No_Hits	'35.1.27'_'not assigned.no ontology.tetratricopeptide repeat (TPR)'	orange	No_Hits	0.0_gi|222629827|gb|EEE61959.1| hypothetical protein OsJ_16727 [Oryza	Sb06g033950_similar to OSJNBa0039K24.25 protein_3e-180	AT4G08320.1_Symbols:_TPR8_Tetratricopeptide_repeat_(TPR)-like_superfamily_protein_chr4:5252853-5254990_FORWARD_LENGTH=426_1e-77	Bradi5g27367_No_Description_present_6e-170	GRMZM5G827171_TPR domain containing protein _1e-175	B0EAL1_Chorismate_mutase_EC_5_4_99_5_Entamoeba_dispar_(strain_ATCC_PRA260_/_SAW760)_TrEMBL_2e-21	No_Hits	No_Hits	No_Hits	gi_15228006_ref_NP_181809_1__putative_phosphoprotein_phosphatase_[Arabidopsis_thaliana]_Family_6_1_3_-_PP-5_ST_phosphatases__6e-24	No_Hits
Os04g0667800|mRNA|AK119682|CDS+3'UTR	69	6.03994	6.07441	6.12736	5.71496	6.02646	5.70463	5.56073	5.7787	5.70059	5.59255	5.52083	5.96888	6.18812	6.33904	6.14504	5.7787	5.91978	6.30715	6.22889	6.04199	6.17528	5.98314	6.1742	6.06051		Os04g0667800|mRNA|AK119682|CDS+3'UTR			LOC_Os04g57220	No_Hits	'29.5.11.3'_'protein.degradation.ubiquitin.E2'	orange	3e-104_sp|P35135|UBC4_SOLLC Ubiquitin-conjugating enzyme E2-17 kDa OS=Solanum	2e-105_gi|115461182|ref|NP_001054191.1| Os04g0667800 [Oryza sativa Japonica	Sb06g032120_similar to Ubiquitin carrier protein_2e-108	AT1G64230.2_Symbols:_UBC28_ubiquitin-conjugating_enzyme_28_chr1:23833792-23835220_FORWARD_LENGTH=148_3e-105	Bradi5g25460_ISG15_ligase_activity,_ubiquitin-protein_ligase_activity_(Blast2GO)_2e-107	GRMZM2G102471_ubiquitin-conjugating enzyme E2-17 kDa _5e-108	P35135_Ubiquitinprotein_ligase_EC_6_3_2_19_Solanum_lycopersicum_SwissProt_3e-103	No_Hits	No_Hits	gnl_TC-DB_P62837_3_A_20_1_1_Ubiquitin-conjugating_enzyme_E2_D2_OS=Homo_sapiens_GN=UBE2D2_PE=1_SV=1_1e-87	No_Hits	No_Hits
Os04g0667800|mRNA|AK104783|CDS+3'UTR	69	5.8264	5.989	5.84968	5.41242	5.34111	5.50533	5.89332	5.61476	5.86214	5.43056	5.52083	5.72409	5.91139	6.02619	5.97217	6.05668	5.70232	6.33495	5.98267	5.74698	6.15097	5.92696	5.82924	6.05329		Os04g0667800|mRNA|AK104783|CDS+3'UTR	AK119682	Ubiquitin-conjugating enzyme OsUBC5b.	LOC_Os04g57220	No_Hits	'29.5.11.3'_'protein.degradation.ubiquitin.E2'	orange	3e-104_sp|P35135|UBC4_SOLLC Ubiquitin-conjugating enzyme E2-17 kDa OS=Solanum	2e-105_gi|115461182|ref|NP_001054191.1| Os04g0667800 [Oryza sativa Japonica	Sb06g032120_similar to Ubiquitin carrier protein_2e-108	AT1G64230.2_Symbols:_UBC28_ubiquitin-conjugating_enzyme_28_chr1:23833792-23835220_FORWARD_LENGTH=148_3e-105	Bradi5g25460_ISG15_ligase_activity,_ubiquitin-protein_ligase_activity_(Blast2GO)_2e-107	GRMZM2G102471_ubiquitin-conjugating enzyme E2-17 kDa _5e-108	P35135_Ubiquitinprotein_ligase_EC_6_3_2_19_Solanum_lycopersicum_SwissProt_3e-103	No_Hits	No_Hits	gnl_TC-DB_P62837_3_A_20_1_1_Ubiquitin-conjugating_enzyme_E2_D2_OS=Homo_sapiens_GN=UBE2D2_PE=1_SV=1_1e-87	No_Hits	No_Hits
Os04g0667800|mRNA|AK060954|CDS+3'UTR	68	6.14843	6.43044	6.02785	5.61538	5.34111	5.41453	5.81096	5.67687	5.6477	5.4478	5.35987	5.67417	6.21884	6.30753	6.17487	5.82481	5.48677	6.16124	6.53293	6.09696	6.40873	5.71382	6.18729	6.04222		Os04g0667800|mRNA|AK060954|CDS+3'UTR	AK104783	Ubiquitin-conjugating enzyme OsUBC5b.	LOC_Os04g57220	No_Hits	'29.5.11.3'_'protein.degradation.ubiquitin.E2'	orange	3e-104_sp|P35135|UBC4_SOLLC Ubiquitin-conjugating enzyme E2-17 kDa OS=Solanum	2e-105_gi|115461182|ref|NP_001054191.1| Os04g0667800 [Oryza sativa Japonica	Sb06g032120_similar to Ubiquitin carrier protein_2e-108	AT1G64230.2_Symbols:_UBC28_ubiquitin-conjugating_enzyme_28_chr1:23833792-23835220_FORWARD_LENGTH=148_3e-105	Bradi5g25460_ISG15_ligase_activity,_ubiquitin-protein_ligase_activity_(Blast2GO)_2e-107	GRMZM2G102471_ubiquitin-conjugating enzyme E2-17 kDa _5e-108	P35135_Ubiquitinprotein_ligase_EC_6_3_2_19_Solanum_lycopersicum_SwissProt_3e-103	No_Hits	No_Hits	gnl_TC-DB_P62837_3_A_20_1_1_Ubiquitin-conjugating_enzyme_E2_D2_OS=Homo_sapiens_GN=UBE2D2_PE=1_SV=1_1e-87	No_Hits	No_Hits
Os04g0435700|mRNA|AK100857|CDS+3'UTR	35	5.69575	5.75643	5.3697	5.46523	5.2133	5.40113	5.5169	5.27045	5.31287	5.38694	5.4103	5.31437	6.21884	6.25204	6.16836	5.7787	6.06051	5.2314	5.57718	5.65582	6.07441	6.17087	6.13487	6.01601		Os04g0435700|mRNA|AK100857|CDS+3'UTR	Os04g0441200	Hypothetical protein.	LOC_Os04g35570	No_Hits	'20.2.5'_'stress.abiotic.light'	orange	0.0_sp|Q9FN03|UVR8_ARATH Ultraviolet-B receptor UVR8 OS=Arabidopsis	0.0_gi|115458498|ref|NP_001052849.1| Os04g0435700 [Oryza sativa Japonica	Sb06g017130_similar to OSJNBa0006B20.1 protein_0.0	AT5G63860.1_Symbols:_UVR8_Regulator_of_chromosome_condensation_(RCC1)_family_protein_chr5:25554821-25558587_REVERSE_LENGTH=440_0.0	Bradi5g10580_phosphoinositide_5-phosphatase_activity_(Blast2GO)_0.0	GRMZM2G003565_hypothetical protein LOC100273233 _0.0	Q22L34_cholestenol_DELTAisomerase_EC_5_3_3_5_Tetrahymena_thermophila_(strain_SB210)_TrEMBL_3e-45	No_Hits	No_Hits	No_Hits	No_Hits	No_Hits
Os04g0321600|mRNA|AK121570|CDS+3'UTR	32	6.04541	6.05465	5.80935	5.30622	5.34111	5.50533	5.88977	5.74418	5.51232	5.86266	5.52083	5.6058	5.68177	5.75309	5.6477	6.18935	5.96672	5.75838	5.78906	5.85696	5.82322	5.69691	5.71152	5.93288		Os04g0321600|mRNA|AK121570|CDS+3'UTR	Os04g0344800	Hypothetical protein.	LOC_Os04g25550	No_Hits	'27.3.52'_'RNA.regulation of transcription.Global transcription factor group'	orange	0.0_sp|Q7X923|SPT16_ORYSJ FACT complex subunit SPT16 OS=Oryza sativa	0.0_gi|115457726|ref|NP_001052463.1| Os04g0321600 [Oryza sativa Japonica	Sb07g026150_similar to FACT complex subunit SPT16_0.0	AT4G10710.1_Symbols:_SPT16_global_transcription_factor_C_chr4:6602226-6605450_REVERSE_LENGTH=1074_0.0	Bradi1g59940_No_Description_present_0.0	GRMZM5G806358_FACT complex subunit SPT16 (Facilitates chromatin transcription complex subunit SPT16)(Global transcription factor group C protein 102)_0.0	G0QWF3_histone_deacetylase_EC_3_5_1_98_Ichthyophthirius_multifiliis_(strain_G5)_TrEMBL_2e-149	No_Hits	No_Hits	No_Hits	No_Hits	No_Hits
Os03g0815100|mRNA|AY596808|CDS+3'UTR	69	5.69575	5.76088	5.77136	5.30622	5.41524	5.50533	5.61169	5.75588	5.79123	5.59255	5.52083	5.78198	6.05397	6.24319	5.99731	6.05668	5.40818	5.75838	5.80312	5.81149	5.80689	5.82003	5.91488	5.89079		Os03g0815100|mRNA|AY596808|CDS+3'UTR	AY596808	OsNAC6 protein.	LOC_Os03g60080	No_Hits	'33.99'_'development.unspecified'	orange	4e-110_sp|Q7EZT1|NAC67_ORYSJ NAC domain-containing protein 67 OS=Oryza	0.0_gi|115456163|ref|NP_001051682.1| Os03g0815100 [Oryza sativa Japonica	Sb01g003710_similar to Stress-induced transcription factor NAC1_4e-179	AT5G08790.1_Symbols:_ATAF2,_anac081_NAC_(No_Apical_Meristem)_domain_transcriptional_regulator_superfamily_protein_chr5:2859113-2860144_REVERSE_LENGTH=283_3e-88	Bradi1g04150_NAC_transcrition_factor;AliasBdNAC1_1e-148	GRMZM2G347043_NAC1 transcription factor _4e-169	No_Hits	No_Hits	NAC_transcription factor	No_Hits	No_Hits	No_Hits
Os03g0815100|mRNA|AK104712|CDS+3'UTR	69	5.59753	5.62331	5.55859	5.38622	5.52149	5.48677	5.62901	5.3426	5.38365	5.59255	5.4103	5.54928	5.6477	5.85904	5.83188	5.66354	5.70232	5.50271	5.91438	5.6227	5.88977	5.50731	5.6483	5.81363		Os03g0815100|mRNA|AK104712|CDS+3'UTR	AK104712	OsNAC6 protein.	LOC_Os03g60080	No_Hits	'33.99'_'development.unspecified'	orange	4e-110_sp|Q7EZT1|NAC67_ORYSJ NAC domain-containing protein 67 OS=Oryza	0.0_gi|115456163|ref|NP_001051682.1| Os03g0815100 [Oryza sativa Japonica	Sb01g003710_similar to Stress-induced transcription factor NAC1_4e-179	AT5G08790.1_Symbols:_ATAF2,_anac081_NAC_(No_Apical_Meristem)_domain_transcriptional_regulator_superfamily_protein_chr5:2859113-2860144_REVERSE_LENGTH=283_3e-88	Bradi1g04150_NAC_transcrition_factor;AliasBdNAC1_1e-148	GRMZM2G347043_NAC1 transcription factor _4e-169	No_Hits	No_Hits	NAC_transcription factor	No_Hits	No_Hits	No_Hits
Os03g0815100|mRNA|AK104551|CDS+3'UTR	69	5.71668	5.69227	5.64049	5.41242	5.36825	5.41453	5.43649	5.3426	5.434	5.43056	5.52083	5.40001	5.62453	5.65189	5.56264	5.42892	5.48677	5.71668	5.59628	5.56707	5.58783	5.46319	5.56961	5.80151		Os03g0815100|mRNA|AK104551|CDS+3'UTR	AK104551	OsNAC6 protein.	LOC_Os03g60080	No_Hits	'33.99'_'development.unspecified'	orange	4e-110_sp|Q7EZT1|NAC67_ORYSJ NAC domain-containing protein 67 OS=Oryza	0.0_gi|115456163|ref|NP_001051682.1| Os03g0815100 [Oryza sativa Japonica	Sb01g003710_similar to Stress-induced transcription factor NAC1_4e-179	AT5G08790.1_Symbols:_ATAF2,_anac081_NAC_(No_Apical_Meristem)_domain_transcriptional_regulator_superfamily_protein_chr5:2859113-2860144_REVERSE_LENGTH=283_3e-88	Bradi1g04150_NAC_transcrition_factor;AliasBdNAC1_1e-148	GRMZM2G347043_NAC1 transcription factor _4e-169	No_Hits	No_Hits	NAC_transcription factor	No_Hits	No_Hits	No_Hits
Os03g0815100|mRNA|AK099245|CDS+3'UTR	69	5.8264	5.81897	5.46592	5.12367	5.13872	5.37932	5.6582	5.43649	5.44918	5.38694	5.22899	5.41242	6.01647	5.9532	6.01833	6.05668	5.57592	6.03445	5.69691	5.76143	5.86266	5.52149	5.49649	5.80151		Os03g0815100|mRNA|AK099245|CDS+3'UTR	AK099245	OsNAC6 protein.	LOC_Os03g60080	No_Hits	'33.99'_'development.unspecified'	orange	4e-110_sp|Q7EZT1|NAC67_ORYSJ NAC domain-containing protein 67 OS=Oryza	0.0_gi|115456163|ref|NP_001051682.1| Os03g0815100 [Oryza sativa Japonica	Sb01g003710_similar to Stress-induced transcription factor NAC1_4e-179	AT5G08790.1_Symbols:_ATAF2,_anac081_NAC_(No_Apical_Meristem)_domain_transcriptional_regulator_superfamily_protein_chr5:2859113-2860144_REVERSE_LENGTH=283_3e-88	Bradi1g04150_NAC_transcrition_factor;AliasBdNAC1_1e-148	GRMZM2G347043_NAC1 transcription factor _4e-169	No_Hits	No_Hits	NAC_transcription factor	No_Hits	No_Hits	No_Hits
Os03g0815100|mRNA|AK067690|CDS+3'UTR	69	5.80366	5.90056	5.58533	5.3606	5.39052	5.19872	5.56073	5.5797	5.48049	5.50864	5.68936	5.6058	5.80474	5.79096	5.92598	5.82481	5.50533	6.12064	5.81577	5.72783	5.88977	5.7776	5.71152	5.80151		Os03g0815100|mRNA|AK067690|CDS+3'UTR	AK067690	OsNAC6 protein.	LOC_Os03g60080	No_Hits	'33.99'_'development.unspecified'	orange	4e-110_sp|Q7EZT1|NAC67_ORYSJ NAC domain-containing protein 67 OS=Oryza	0.0_gi|115456163|ref|NP_001051682.1| Os03g0815100 [Oryza sativa Japonica	Sb01g003710_similar to Stress-induced transcription factor NAC1_4e-179	AT5G08790.1_Symbols:_ATAF2,_anac081_NAC_(No_Apical_Meristem)_domain_transcriptional_regulator_superfamily_protein_chr5:2859113-2860144_REVERSE_LENGTH=283_3e-88	Bradi1g04150_NAC_transcrition_factor;AliasBdNAC1_1e-148	GRMZM2G347043_NAC1 transcription factor _4e-169	No_Hits	No_Hits	NAC_transcription factor	No_Hits	No_Hits	No_Hits
Os03g0796000|mRNA|U16747|UTR	68	5.50138	5.52606	5.44272	5.15466	5.18873	5.30917	5.61169	5.52149	5.54349	5.30689	5.35987	5.49076	5.87192	5.82056	5.91538	5.86858	5.48677	5.46319	6.1031	5.8264	5.76419	5.40184	5.5169	5.80151		Os03g0796000|mRNA|U16747|UTR	U16747	Ripening-associated protein (Fragment).	LOC_Os03g58170	No_Hits	'17.2.3'_'hormone metabolism.auxin.induced-regulated-responsive-activated'	orange	No_Hits	0.0_gi|50400031|gb|AAT76419.1| expressed protein [Oryza sativa Japonica	Sb01g005240_similar to Expressed protein_6e-144	AT3G22850.1_Symbols:_Aluminium_induced_protein_with_YGL_and_LRDR_motifs_chr3:8089067-8090275_FORWARD_LENGTH=248_5e-106	Bradi1g05540_ATP_binding_(Blast2GO)_5e-129	GRMZM2G133023_No Description present_1e-136	J9HXM0_Asparagine_synthase_(glutaminehydrolysing)_EC_6_3_5_4_Oxytricha_trifallax_TrEMBL_4e-10	No_Hits	No_Hits	No_Hits	No_Hits	No_Hits
Os03g0796000|mRNA|AK064912|CDS+3'UTR	41	5.88977	5.68177	5.91538	5.41242	5.18873	5.34475	5.43649	5.38909	5.51232	5.30689	5.30689	5.45805	6.40178	6.21034	6.45699	5.52475	6.19115	5.61231	5.83956	5.72783	5.98836	5.6489	6.23703	5.67767		Os03g0796000|mRNA|AK064912|CDS+3'UTR	AK064912	Ripening-associated protein (Fragment).	LOC_Os03g58170	No_Hits	'17.2.3'_'hormone metabolism.auxin.induced-regulated-responsive-activated'	orange	No_Hits	0.0_gi|50400031|gb|AAT76419.1| expressed protein [Oryza sativa Japonica	Sb01g005240_similar to Expressed protein_6e-144	AT3G22850.1_Symbols:_Aluminium_induced_protein_with_YGL_and_LRDR_motifs_chr3:8089067-8090275_FORWARD_LENGTH=248_5e-106	Bradi1g05540_ATP_binding_(Blast2GO)_5e-129	GRMZM2G133023_No Description present_1e-136	J9HXM0_Asparagine_synthase_(glutaminehydrolysing)_EC_6_3_5_4_Oxytricha_trifallax_TrEMBL_4e-10	No_Hits	No_Hits	No_Hits	No_Hits	No_Hits
Os03g0784900|mRNA|AK060949|CDS+3'UTR	64	5.51624	5.58595	5.40818	5.24545	5.24001	5.08819	5.46455	5.45942	5.18955	5.43056	5.33498	5.42892	5.69401	5.57592	5.53708	5.39052	5.52475	5.55248	5.37043	5.38437	5.43195	5.55248	5.44573	5.67767		Os03g0784900|mRNA|AK060949|CDS+3'UTR	AK060949	Conserved hypothetical protein.	LOC_Os03g57140	No_Hits	'31.5.1'_'cell.cell death.plants'	orange	No_Hits	2e-150_gi|115455755|ref|NP_001051478.1| Os03g0784900 [Oryza sativa Japonica	Sb01g006060_similar to Expressed protein_2e-129	AT2G34690.1_Symbols:_ACD11_Glycolipid_transfer_protein_(GLTP)_family_protein_chr2:14630425-14631779_FORWARD_LENGTH=206_4e-94	Bradi1g06510_No_Description_present_3e-83	GRMZM2G058872_hypothetical protein LOC100275982 _2e-127	B7PLB7_Goodpastureantigenbinding_protein_kinase_EC_2_7_11_9_Ixodes_scapularis_TrEMBL_9e-10	No_Hits	No_Hits	No_Hits	No_Hits	No_Hits
Os03g0750100|COMBINER_EST|CI367911|0	69	5.56961	5.54799	5.4921	5.4921	5.55184	5.44986	5.76696	5.73123	5.70059	5.63325	5.58158	5.56073	6.04268	5.92449	5.98836	6.27128	5.52475	5.3426	6.19059	6.16334	6.04017	5.79123	5.62962	5.66295		Os03g0750100|COMBINER_EST|CI367911|0	CI367911	TPR-like domain containing protein.	LOC_Os03g53910	No_Hits	'29.4'_'protein.postranslational modification'	orange	2e-43_sp|Q54M20|TTC4_DICDI Tetratricopeptide repeat protein 4 homolog	0.0_gi|40539009|gb|AAR87266.1| expressed protein [Oryza sativa Japonica	Sb01g007980_similar to Expressed protein_0.0	AT1G04130.1_Symbols:_TPR2,_AtTPR2_Tetratricopeptide_repeat_(TPR)-like_superfamily_protein_chr1:1073465-1075374_FORWARD_LENGTH=360_9e-145	Bradi1g08510_ubiquitin-protein_ligase_activity_(Blast2GO)_0.0	GRMZM2G146000_hypothetical protein LOC100274436 _0.0	G0QUI7_phosphoprotein_phosphatase_EC_3_1_3_16_Ichthyophthirius_multifiliis_(strain_G5)_TrEMBL_4e-11	No_Hits	No_Hits	No_Hits	No_Hits	No_Hits
Os03g0703400|mRNA|AK100023|CDS+3'UTR	26	5.74866	5.75089	5.54349	5.30622	5.46523	5.37932	5.68294	5.61476	5.6477	5.38694	5.35987	5.38149	5.41171	5.69691	5.78089	5.7787	5.78143	5.48251	5.8773	5.72783	5.52279	5.49143	5.69227	5.63083		Os03g0703400|mRNA|AK100023|CDS+3'UTR	AK100023	MAP3K beta 3 protein kinase (EC 2.7.1.37) (Fragment).	LOC_Os03g49640	No_Hits	'30.6'_'signalling.MAP kinases'	orange	4e-133_sp|Q39008|M3K1_ARATH Mitogen-activated protein kinase kinase	0.0_gi|115454833|ref|NP_001051017.1| Os03g0703400 [Oryza sativa Japonica	Sb01g010800_similar to Putative uncharacterized protein OSJNBa0004L11.12_0.0	AT4G08500.1_Symbols:_MEKK1,_ATMEKK1,_MAPKKK8,_ARAKIN_MAPK/ERK_kinase_kinase_1_chr4:5404272-5407062_REVERSE_LENGTH=608_3e-134	Bradi1g10970_STE_MEKK_ste11_MAP3K.2_-_STE_kinases_include_homologs_to_sterile_7,_sterile_11_and_sterile_20_from_yeast,_expressed,_subfamily_MEKK_ste11_MAP3K_0.0	GRMZM2G044557_hypothetical protein LOC100279294 _0.0	B9RJB4_mitogenactivated_protein_kinase_kinase_kinase_EC_2_7_11_25_Ricinus_communis_TrEMBL_4e-174	PPC:4.1_MAP3K	No_Hits	No_Hits	gi_22326306_ref_NP_181618_2__protein_phosphatase_2C_(PP2C);_protein_id:_At2g40860_1,_supported_by_cDNA:_gi_15810224_[Arabidopsis_thaliana]_SubFamily_6_3_1_20_-_a_Family_6_3_1_-a_2e-19	No_Hits
Os03g0701400|mRNA|AK066971|CDS+3'UTR	37	5.58658	5.70059	5.47782	5.30622	5.29207	5.29284	5.63325	5.6477	5.51232	5.2646	5.4103	5.45805	5.49477	5.71868	5.4478	5.7787	5.46455	5.46319	5.32309	5.54928	5.76419	5.46319	5.71152	5.59939		Os03g0701400|mRNA|AK066971|CDS+3'UTR	AK066971	Conserved hypothetical protein.	LOC_Os03g49464	No_Hits	'35.1.5'_'not assigned.no ontology.pentatricopeptide (PPR) repeat-containing protein'	orange	2e-135_sp|Q9SIT7|PP151_ARATH Pentatricopeptide repeat-containing protein	0.0_gi|108710611|gb|ABF98406.1| pentatricopeptide, putative, expressed	Sb01g010975_similar to Tetratricopeptide repeat, putative_0.0	AT2G13600.1_Symbols:_Pentatricopeptide_repeat_(PPR)_superfamily_protein_chr2:5671493-5673586_FORWARD_LENGTH=697_2e-136	Bradi1g11600_No_Description_present_0.0	GRMZM2G102692_Pentatricopeptide repeat protein PPR868-14 _0.0	B9T0U0_microtubulesevering_ATPase_EC_3_6_4_3_Ricinus_communis_TrEMBL_5e-76	No_Hits	No_Hits	No_Hits	No_Hits	No_Hits
Os03g0324900|mRNA|AK068144|CDS+3'UTR	30	5.86832	5.84244	5.9532	5.21722	5.29207	6.35395	5.40605	5.54159	5.55668	5.46592	5.35987	5.25018	6.13358	6.38232	6.22889	5.82481	5.57592	5.98853	5.97145	6.01601	5.94639	5.83188	5.84897	5.59939		Os03g0324900|mRNA|AK068144|CDS+3'UTR	AK068144	Zn-finger RING domain containing protein.	LOC_Os03g20870	No_Hits	'29.5.11.4.2'_'protein.degradation.ubiquitin.E3.RING'	orange	1e-39_sp|Q8LPN7|RNG1L_ARATH E3 ubiquitin-protein ligase RING1-like	0.0_gi|115452763|ref|NP_001049982.1| Os03g0324900 [Oryza sativa Japonica	Sb01g036700_similar to Zinc finger, C3HC4 type family protein, expressed_1e-99	AT1G55530.1_Symbols:_RING/U-box_superfamily_protein_chr1:20729472-20730527_REVERSE_LENGTH=351_7e-60	Bradi1g63720_RING,_subfamily_zinc_finger_(C3HC4-type_RING_finger)_family_protein_5e-98	GRMZM2G027120_protein binding protein (LOC100283571), mRNA_1e-115	Q9P0P0_Ubiquitinprotein_ligase_EC_6_3_2_19_Homo_sapiens_SwissProt_4e-16	No_Hits	No_Hits	No_Hits	No_Hits	No_Hits
Os02g0805900|mRNA|AK073740|CDS+3'UTR	67	5.7029	5.67241	5.61353	5.37261	5.39052	5.23602	5.54478	5.36898	5.80312	5.55184	5.27839	5.56073	5.73518	5.53449	5.57718	5.48677	5.78143	5.55248	5.66413	5.54928	5.58783	5.53773	5.69227	5.56707		Os02g0805900|mRNA|AK073740|CDS+3'UTR			LOC_Os02g56210	No_Hits	'33.99'_'development.unspecified'	orange	3e-128_sp|Q8GW31|DCP2_ARATH mRNA-decapping enzyme subunit 2 OS=Arabidopsis	0.0_gi|115449351|ref|NP_001048445.1| Os02g0805900 [Oryza sativa Japonica	Sb10g028040_similar to Decapping protein 2-like_0.0	AT5G13570.1_Symbols:_DCP2,_TDT,_ATDCP2_decapping_2_chr5:4367532-4369992_FORWARD_LENGTH=373_3e-129	Bradi3g54700_m7G(5')pppN_diphosphatase_activity_(Blast2GO)_0.0	GRMZM2G150209_mRNA decapping enzyme 2 _0.0	Q8GW31_m7GpppNmRNA_hydrolase_EC_3_6_1_62_Arabidopsis_thaliana_SwissProt_3e-127	No_Hits	No_Hits	No_Hits	No_Hits	No_Hits
Os02g0621800|mRNA|AK100308|CDS+3'UTR	28	5.53773	5.50798	5.46592	5.33573	5.24001	5.18081	5.43649	5.41383	5.31287	5.28072	5.20362	5.40001	5.48251	5.57592	5.70405	5.57403	5.46455	5.36425	5.37043	5.54928	5.6058	5.41453	5.46455	5.55248		Os02g0621800|mRNA|AK100308|CDS+3'UTR	AK100308	Conserved hypothetical protein.	LOC_Os02g43740	No_Hits	'29.4'_'protein.postranslational modification'	orange	0.0_sp|Q0DCT8|G11A_ORYSJ Protein kinase G11A OS=Oryza sativa subsp.	0.0_gi|115447661|ref|NP_001047610.1| Os02g0654300 [Oryza sativa Japonica	Sb06g024300_similar to OSIGBa0101C23.11 protein_0.0	AT2G44830.1_Symbols:_Protein_kinase_superfamily_protein_chr2:18490398-18492779_FORWARD_LENGTH=765_0.0	Bradi3g50450_AGC_PVPK_like_kin82y.9_-_AGC_kinases_include_homologs_to_PKA,_PKG_and_PKC,_expressed,_subfamily_PVPK_like(AGC_8)_kin82y_0.0	GRMZM2G016939_LOC100285441 _0.0	B9RCZ5_nonspecific_serine/threonine_protein_kinase_EC_2_7_11_1_Ricinus_communis_TrEMBL_0.0	PPC:4.2.6_IRE/NPH/PI_dependent/S6_Kinase	No_Hits	No_Hits	gi_240254485_ref_NP_179595_5__protein_phosphatase_2C_and_cyclic_nucleotide-binding/kinase_domain-containing_protein_[Arabidopsis_thaliana]_SubFamily_6_3_1_17_-_a_Family_6_3_1_-a_1e-20	No_Hits
Os02g0614700|COMBINER_EST|AU101726|6	57	5.56961	5.7776	5.59442	5.3606	5.29207	5.32784	5.6227	5.63083	5.55668	5.52801	5.30689	5.42892	5.61353	5.60187	5.73123	5.69923	5.74306	5.67943	5.86472	5.69227	5.71668	5.6172	5.62962	5.53449		Os02g0614700|COMBINER_EST|AU101726|6	AU101726	SPla/RYanodine receptor SPRY domain containing protein.	LOC_Os02g40840	No_Hits	'11.9'_'lipid metabolism.lipid degradation'	orange	0.0_sp|B5WWZ9|FAO2_LOTJA Long-chain-alcohol oxidase FAO2 OS=Lotus	0.0_gi|115447369|ref|NP_001047464.1| Os02g0621800 [Oryza sativa Japonica	Sb04g026390_similar to Putative alcohol oxidase_0.0	AT4G28570.1_Symbols:_Long-chain_fatty_alcohol_dehydrogenase_family_protein_chr4:14119548-14121923_FORWARD_LENGTH=748_0.0	Bradi3g49085_No_Description_present_0.0	GRMZM2G066618_oxidoreductase (LOC100281666), mRNA_0.0	B5WWZ9_longchainalcohol_oxidase_EC_1_1_3_20_Lotus_japonicus_SwissProt_0.0	No_Hits	No_Hits	No_Hits	No_Hits	No_Hits
Os02g0592400|mRNA|AK105384|CDS+3'UTR	34	5.68994	5.6477	5.46115	5.41242	5.34111	5.34475	5.53708	5.89231	5.63143	5.17666	5.4103	5.42892	5.72579	5.96912	5.71324	5.82481	5.63325	5.38149	5.81577	5.92598	6.07441	5.50731	5.48049	5.53449		Os02g0592400|mRNA|AK105384|CDS+3'UTR	AK105384	Hypoxia induced protein conserved region family protein.	LOC_Os02g40110	No_Hits	'35.2'_'not assigned.unknown'	orange	No_Hits	0.0_gi|115447297|ref|NP_001047428.1| Os02g0614700 [Oryza sativa Japonica	Sb04g025990_similar to Os02g0614700 protein_0.0	AT4G06536.1_Symbols:_SPla/RYanodine_receptor_(SPRY)_domain-containing_protein_chr4:3360746-3361255_FORWARD_LENGTH=169_1e-40	Bradi3g48740_No_Description_present_0.0	GRMZM2G422499_No Description present_0.0	No_Hits	No_Hits	No_Hits	No_Hits	No_Hits	No_Hits
Os02g0297600|mRNA|AK101533|CDS+3'UTR	68	5.57844	5.6757	5.24318	5.31858	5.18873	5.12324	5.66532	5.29437	5.34843	5.49076	5.35987	5.41242	5.50864	5.65189	5.66768	5.52475	5.52475	5.61231	5.5093	5.41594	5.41453	5.40184	5.41242	5.53449		Os02g0297600|mRNA|AK101533|CDS+3'UTR	AK101533	Protein of unknown function DUF707 family protein.	LOC_Os02g19510	Pfam_Protein of unknown function (DUF707)_YVPTNPKGAERLPPGIVVSETDLFPRRLWGDPSEDLSSEPRYLVTFTVGITQKANIDAAVKKFSDKFTIMLFHYDGRTTEWDEFEWSKRAIHVSVRKQTKWWYAKRFLHPDVVARYDYIFIWDEDLGVEHFNAEKYIELVRKHGLDISQPGLQPDKGLTWQMTKRRGDQEVHKVTEERPGWCTDPHLPPCAAFVEIMATVFSRDAWRCVWHMIQNDLVHGWGLDFALRKCVEPAHEKIGVVDAQWIVHQAVPSLGNQGNAENGKAPWEGVRARCRKEWEIFQTRLADAEKAY_____________	'35.2'_'not assigned.unknown'	orange	No_Hits	0.0_gi|115445663|ref|NP_001046611.1| Os02g0297600 [Oryza sativa Japonica	Sb04g012230_similar to Putative uncharacterized protein OJ1654_A02.17_0.0	AT1G67850.2_Symbols:_Protein_of_unknown_function_(DUF707)_chr1:25439204-25441904_FORWARD_LENGTH=404_0.0	Bradi2g58300_No_Description_present_0.0	GRMZM2G006507_hypothetical protein LOC100193875 _0.0	No_Hits	No_Hits	No_Hits	No_Hits	No_Hits	No_Hits
Os02g0290500|mRNA|AK061705|CDS+3'UTR	39	5.82056	5.72579	5.68119	5.52149	5.18873	5.50533	5.52149	5.43649	5.61782	5.43056	5.52083	5.36825	5.83609	5.52149	5.85852	5.73744	5.40818	5.67943	5.91438	5.54928	5.95756	5.79123	5.62962	5.52083		Os02g0290500|mRNA|AK061705|CDS+3'UTR	AK061705	Ubiquitin domain containing protein.	LOC_Os02g18840	ProSiteProfiles_Ubiquitin domain profile._RAISIETANGKKFQFQVESCCNVGYLKDKLSAESGQQLGSLKDQRLVFDGEELEDNQLIADISKKGAAVIHLFIRRPAK_ProSiteProfiles_Ubiquitin domain profile._IVIFLAMPGVAPMPMRVLHSDSVASVKLRIQQFKGFVTTKQRLVFSGHELSLNNSHVRDYGLTDGNVLHLVVR_SMART_Ubiquitin homologues_RAISIETANGKKFQFQVESCCNVGYLKDKLSAESGQQLGSLKDQRLVFDGEELEDNQLIADISKKGAAVIHLFIR_SMART_Ubiquitin homologues_IVIFLAMPGVAPMPMRVLHSDSVASVKLRIQ…	'29.5.11'_'protein.degradation.ubiquitin'	orange	4e-57_sp|Q9C671|P4K2B_ARATH Probable phosphatidylinositol 4-kinase	0.0_gi|115445623|ref|NP_001046591.1| Os02g0290500 [Oryza sativa Japonica	Sb04g011290_similar to Phosphatidylinositol 3-and 4-kinase-like_0.0	AT2G46500.2_Symbols:_ATPI4K_GAMMA_4,_UBDK_GAMMA_4,_PI4K_GAMMA_4_phosphoinositide_4-kinase_gamma_4_chr2:19086741-19088534_REVERSE_LENGTH=566_0.0	Bradi3g10620_1-phosphatidylinositol_4-kinase_activity_(Blast2GO)_0.0	AC205012.3_FGP002_No Description present_0.0	Q9C671_1phosphatidylinositol_4kinase_EC_2_7_1_67_Arabidopsis_thaliana_SwissProt_3e-56	No_Hits	No_Hits	No_Hits	No_Hits	No_Hits
Os02g0182800|mRNA|AB007627|CDS+3'UTR	68	5.65224	5.59255	5.50864	5.26303	5.18873	5.37932	5.58095	5.21883	5.18955	5.40889	5.6483	5.3047	5.75643	5.64049	5.61353	5.69923	5.78143	5.3271	5.7481	5.05507	5.71668	5.63325	5.48049	5.50271		Os02g0182800|mRNA|AB007627|CDS+3'UTR	AB007627	Homeodomain transcription factor KNAT7.	LOC_Os02g08544	No_Hits	'33.99'_'development.unspecified'	orange	0.0_sp|Q0E3C3|KNOS2_ORYSJ Homeobox protein knotted-1-like 2 OS=Oryza	0.0_gi|221272028|sp|Q0E3C3.2|KNOS2_ORYSJ RecName: Full=Homeobox protein	Sb04g005620_similar to KNOX family class 2 homeodomain protein_0.0	AT5G25220.1_Symbols:_KNAT3_KNOTTED1-like_homeobox_gene_3_chr5:8736208-8738115_FORWARD_LENGTH=431_3e-148	Bradi3g06170_Homeobox_transcription_factors,_subfamily_Class_II_KNOX;AliasBdHB13_0.0	GRMZM2G370332_Homeobox protein knotted-1-like 7 Fragment _0.0	No_Hits	No_Hits	HB_transcription factor	No_Hits	No_Hits	No_Hits
Os02g0134300|mRNA|AK120292|CDS+3'UTR	67	5.7029	5.65463	5.57592	5.02625	5.49343	5.23602	5.40605	4.97595	5.26303	5.03218	5.03291	5.33721	5.69401	5.84968	5.72124	5.37617	5.63325	5.30689	5.59628	5.53189	5.63748	5.49143	5.48049	5.50271		Os02g0134300|mRNA|AK120292|CDS+3'UTR	AK120292	Putative zinc-binding region DUF701 domain containing protein.	LOC_Os02g04160	No_Hits	'35.2'_'not assigned.unknown'	orange	2e-52_sp|Q8LHP0|ELOF1_ORYSJ Transcription elongation factor 1 homolog	4e-71_gi|115444063|ref|NP_001045811.1| Os02g0134300 [Oryza sativa Japonica	Sb10g003710_similar to Transcription elongation factor 1 homolog_2e-52	AT5G46030.1_Symbols:_unknown_protein;_CONTAINS_InterPro_DOMAIN/s:_Protein_of_unknown_function_DUF701,_zinc-binding_putative_(InterPro:IPR007808);_Has_30201_Blast_hits_to_17322_proteins_in_780_species:_Archae_-_12;_Bacteria_-_1396;_Metazoa_-_17338;_Fungi_-_3422;_Plants_-_5037;_Viruses_-_0;_Other_Eukaryotes_-_2996_(source:_NCBI_BLink)._chr5:18670531-18671138_FORWARD_LENGTH=120_7e-45	Bradi1g49230_No_Description_present_2e-35	GRMZM5G858444_Putative uncharacterized protein _6e-52	No_Hits	No_Hits	C2H2_transcription factor	No_Hits	No_Hits	No_Hits
Os01g0926400|mRNA|AK073976|CDS+3'UTR	55	5.6477	5.62331	5.23185	5.12367	5.49343	5.05831	5.52932	5.36898	5.434	5.13028	5.25378	5.10058	5.54928	5.76088	5.76392	5.48677	5.57592	5.50271	5.68177	5.31933	5.30841	5.43195	5.53384	5.48942		Os01g0926400|mRNA|AK073976|CDS+3'UTR	AK073976	Pectin-glucuronyltransferase.	LOC_Os01g70180	ProSiteProfiles_signature_desc=Prokaryotic membrane lipoprotein lipid attachment site profile._-_Pfam_Exostosin family_KLKVFVYEMPRKYNLNLLAKDSRCLQHMFAAEIFMHQFLLSSPVRTLDPEEADWFYTPAYTTCDLTPQGFPLPFRAPRIMRSAVRYVAATWPYWNRTDGADHFFLAPHDFGACFHYQEERAIERGILPVLRRATLVQTFGQRHHPCLQPGSITVPPYADPRKMEAHRISPATPRSIFVYFRGLFYDMGNDPEGGYYARGARASVWENFKDNPLFDISTEHPATYYEDMQRAIFCLCPLGWAPWSPRLVEAVVFGCIPVIIADDIVLPFADAIPWGEISVF…	'26.2'_'misc.UDP glucosyl and glucoronyl transferases'	orange	0.0_sp|Q8S1X9|GT13_ORYSJ Probable glucuronosyltransferase Os01g0926400	0.0_gi|115441965|ref|NP_001045262.1| Os01g0926400 [Oryza sativa Japonica	Sb03g044510_similar to P0482D04.15 protein_0.0	AT5G61840.1_Symbols:_GUT1_Exostosin_family_protein_chr5:24839365-24841703_REVERSE_LENGTH=415_0.0	Bradi2g59380_Similar_to_glucuronyltransferase._CAZy_family_GT47;AliasBdGT47D5_0.0	GRMZM2G134308_hypothetical protein LOC100384778 _0.0	B9SRL1_glucuronosylNacetylglucosaminylproteoglycan_4alphaNacetylglucosaminyltransferase_EC_2_4_1_224_Ricinus_communis_TrEMBL_4e-30	No_Hits	No_Hits	No_Hits	No_Hits	No_Hits
Os01g0878800|mRNA|AK070251|CDS+3'UTR	34	5.49143	5.53773	5.25833	5.21722	5.13872	5.05831	5.43649	5.3426	5.18955	5.22068	5.20362	5.16845	5.55946	5.38694	5.4478	5.37617	5.42612	5.41946	5.26303	5.44986	5.17428	5.44504	5.3426	5.456		Os01g0878800|mRNA|AK070251|CDS+3'UTR	AK070251	Extradiol ring-cleavage dioxygenase class III enzyme subunit B domain containing protein.	LOC_Os01g65680	Pfam_Catalytic LigB subunit of aromatic ring-opening dioxygenase_TFFLSHGAPTLSIDDTIAAQGFFKSWLPAAVAGAELPRAILVVSGHWEAAAPTVNVIRGNNDTIHDFYGFPKAMYKLKYPAPGAPDLAMKTKELLEQAGFGPVKENHSRGLDHGAWVPLMFMYPEANVPVCQLSLQSGRDGAYHYELGRALAPLRDDGVLVLGSGSATHNLRRMGPEGTPVPQWAAEFDGWLQEALLGGRHDDVKRYEEKAPHGRVAHPSPDHFLPLHVALGAAGEGAKAELIHRSWSNASLSYASYRF_SUPERFAMILY_-_MDTFFLSHGAPTLSIDDTIAAQGFFKSWLPAAVAGAELPRAILVVSGHWEAAAPTVNVIR…	'35.1'_'not assigned.no ontology'	orange	1e-103_sp|Q949R4|DIOXL_ARATH 4,5-DOPA dioxygenase extradiol-like protein	0.0_gi|115441405|ref|NP_001044982.1| Os01g0878800 [Oryza sativa Japonica	Sb03g041600_similar to Os01g0878800 protein_2e-159	AT4G15093.1_Symbols:_catalytic_LigB_subunit_of_aromatic_ring-opening_dioxygenase_family_chr4:8618454-8619472_FORWARD_LENGTH=269_8e-105	Bradi2g56780_ferrous_iron_binding_(Blast2GO)_5e-160	GRMZM2G092817_LOC100280732 _8e-161	A1K9H9_protocatechuate_4,5dioxygenase_EC_1_13_11_8_Azoarcus_sp__(strain_BH72)_TrEMBL_2e-52	No_Hits	No_Hits	No_Hits	No_Hits	No_Hits
Os01g0767700|mRNA|AK121269|CDS+3'UTR	46	5.50138	5.71496	5.30546	5.26303	5.18873	5.27462	5.61169	5.13872	5.26303	5.30689	5.14972	5.3047	5.30993	5.53449	5.4478	5.48677	5.57592	5.2314	5.33936	5.54928	5.50798	5.23185	5.44573	5.43995		Os01g0767700|mRNA|AK121269|CDS+3'UTR	AK121269	DEIH-box RNA/DNA helicase.	LOC_Os01g56190	Pfam_DEAD/DEAH box helicase_DAISSTLENHQVVLISGETGCGKTTQVPQYILDHMWGKGESCKIVCTQPRRISAISVAERISAERGESVGDTVGYKIRLESKGGKNSSIMFCTNGVLLRLLIGRVTNISKEQNQKRSFDDAVTGITHIIVDEIHERDRFSDFMLAILRDLLPLYPHLRLVLMSATID_Gene3D_-_KLPISSYKDAISSTLENHQVVLISGETGCGKTTQVPQYILDHMWGKGESCKIVCTQPRRISAISVAERISAERGESVGDTVGYKIRLESKGGKNSSIMFCTNGVLLRLLIGRVTNISKEQNQKRSFDDAVTGITHIIVDEIHERDRFSDFMLAILRDLLPLYPHLRLVLMSATIDA_Gene3D_-_PEHIDTVL…	'28.99'_'DNA.unspecified'	orange	0.0_sp|B2RR83|YTDC2_MOUSE Probable ATP-dependent RNA helicase YTHDC2	0.0_gi|115440165|ref|NP_001044362.1| Os01g0767700 [Oryza sativa Japonica	Sb03g035700_similar to Putative DEIH-box RNA/DNA helicase_0.0	AT2G30800.1_Symbols:_HVT1,_ATVT-1_helicase_in_vascular_tissue_and_tapetum_chr2:13120585-13126635_REVERSE_LENGTH=1299_0.0	Bradi2g51017_No_Description_present_0.0	GRMZM2G468132_No Description present_0.0	B2RR83_RNA_helicase_EC_3_6_4_13_Mus_musculus_SwissProt_0.0	No_Hits	No_Hits	No_Hits	No_Hits	No_Hits
Os01g0580800|COMBINER_EST|CI556064|6	68	5.40676	5.44504	5.3697	5.24545	5.10814	5.21722	5.38694	5.27045	5.46455	5.28072	5.35987	5.36825	5.42752	5.34111	5.4478	5.50271	5.31144	5.55248	5.66413	5.48385	5.49143	5.47715	5.5169	5.42332		Os01g0580800|COMBINER_EST|CI556064|6	CI556064	Conserved hypothetical protein.				orange
Os01g0360200|mRNA|AY603975|CDS+3'UTR	34	5.50138	5.27462	5.3271	5.27685	5.08962	5.18081	5.33275	5.45942	5.30167	5.30689	5.25378	5.44272	5.54928	5.64049	5.56264	5.48677	5.40818	5.6471	5.55946	5.53189	5.38622	5.58533	5.44573	5.40818		Os01g0360200|mRNA|AY603975|CDS+3'UTR	AY603975	Respiratory burst oxidase homolog.	LOC_Os01g25820	Gene3D_-_EYDVLLLIGLGIGATPLISIVKDVLNHIQGEGSVGTTEPESSSKAKKKPFMTKRAYFYWVTREEGSFEWFRGVMNEVSEKDKDGVIELHNHCSSVYQEGDARSALIVMLQELQHAKKGVDILSGTSVKTHFARPNWRSVFKKVAVSHENQRVGVFYCGEPVLVPQLRQLSADFTHKTN_PRINTS_Cytochrome B-245 heavy chain signature_FNAFWFTHHLFVIVYTLLFVH_PRINTS_Cytochrome B-245 heavy chain signature_PKLLVDGPYGAPAQ_PRINTS_Cytochrome B-245 heavy chain signature_LIGLGIGATPLISIVKDV_PRINTS_Cytochrome…	'20.1.1'_'stress.biotic.respiratory burst'	orange	0.0_sp|Q5ZAJ0|RBOHB_ORYSJ Respiratory burst oxidase homolog protein	0.0_gi|115436524|ref|NP_001043020.1| Os01g0360200 [Oryza sativa Japonica	Sb03g014430_similar to Respiratory burst oxidase protein B_0.0	AT5G47910.1_Symbols:_RBOHD,_ATRBOHD_respiratory_burst_oxidase_homologue_D_chr5:19397585-19401768_FORWARD_LENGTH=921_0.0	Bradi2g12790_ion_channel_activity_(Blast2GO)_0.0	GRMZM2G022547_No Description present_0.0	B9RFA3_NAD(P)H_oxidase_EC_1_6_3_1_Ricinus_communis_TrEMBL_0.0	No_Hits	No_Hits	gnl_TC-DB_O81209_5_B_1_3_1_RESPIRATORY_BURST_OXIDASE_PROTEIN_A_-_Arabidopsis_thaliana_(Mouse-ear_cress)__0.0	No_Hits	No_Hits
Os01g0253800|COMBINER|CI034367|0	27	5.18504	5.47106	5.18081	5.03244	5.05265	5.19872	5.09917	5.04472	5.40184	5.30689	5.20362	5.16845	5.40042	5.50798	5.27994	5.59939	5.15129	5.19038	5.44573	5.06545	5.40184	5.37188	5.37932	5.27839		Os01g0253800|COMBINER|CI034367|0	CI034367	(No Hit)	LOC_Os01g14990	No_Hits	'35.1.40'_'not assigned.no ontology.glycine rich proteins'	orange	No_Hits	2e-121_gi|297719801|ref|NP_001172262.1| Os01g0253800 [Oryza sativa Japonica	Sb03g009740_similar to Putative uncharacterized protein_2e-52	AT1G56320.1_Symbols:_BEST_Arabidopsis_thaliana_protein_match_is:_Glycine-rich_protein_family_(TAIR:AT5G49350.2);_Has_60_Blast_hits_to_60_proteins_in_12_species:_Archae_-_0;_Bacteria_-_0;_Metazoa_-_0;_Fungi_-_0;_Plants_-_60;_Viruses_-_0;_Other_Eukaryotes_-_0_(source:_NCBI_BLink)._chr1:21085722-21086459_REVERSE_LENGTH=163_6e-23	Bradi1g64670_No_Description_present_2e-23	GRMZM2G421742_No Description present_6e-52	No_Hits	No_Hits	No_Hits	No_Hits	No_Hits	No_Hits
Os01g0246500|mRNA|AK058984|CDS+3'UTR	41	5.22819	5.40113	5.46115	5.26303	5.2133	5.0285	5.05781	5.3426	5.11432	5.10498	5.30689	5.26967	5.44065	5.41735	5.58783	5.37617	5.37116	5.3426	5.59628	5.28721	5.46319	5.34111	5.48049	5.27839		Os01g0246500|mRNA|AK058984|CDS+3'UTR	AK058984	Plant regulator RWP-RK domain containing protein.	LOC_Os01g14420	ProSiteProfiles_RWP-RK domain profile._TPAPPASEAQPQKPTRVSLSYEEISKLFSLPIAEAASILGVCTSVLKRICRSHGIVRWPYRKLVSGKSGDDTKNAEREKAKGLLEI_Pfam_RWP-RK domain_SLSYEEISKLFSLPIAEAASILGVCTSVLKRICRSHGIVRWPYRKLV_____________	'35.2'_'not assigned.unknown'	orange	No_Hits	0.0_gi|115435634|ref|NP_001042575.1| Os01g0246500 [Oryza sativa Japonica	Sb03g000260_similar to Os01g0246500 protein_2e-125	AT1G74480.1_Symbols:_RWP-RK_domain-containing_protein_chr1:27993032-27994178_REVERSE_LENGTH=298_3e-09	Bradi2g08600_No_Description_present_8e-133	AC233880.1_FGP006_No Description present_8e-128	No_Hits	No_Hits	RWP-RK_transcription factor	No_Hits	No_Hits	No_Hits

## Sheet: M2_lightgreen-heatmap
UniqueID	degree	7AL.1	7AL.2	7AL.3	7CSE.1	7CSE.2	7CSE.3	7DSE.1	7DSE.2	7DSE.3	7LSE.1	7LSE.2	7LSE.3	12AL.1	12AL.2	12AL.3	12CSE.1	12CSE.2	12CSE.3	12DSE.1	12DSE.2	12DSE.3	12LSE.1	12LSE.2	12LSE.3		nodeName	SystematicName	Description	MSU7	Interpro	GoMAPMAN	Module	SWISSPROT	NR	Sorghum	Arabidopsis	Brachypodium	Maize	BRENDA	KINASES	Transcription_Factor	Transporter	Phosphatase	ARAMEMNON_hits
Os03g0726100|mRNA|AK119520|CDS+3'UTR	153	11.6051	11.3605	11.3223	13.202	12.9604	13.202	12.9352	12.9352	13.0897	13.5366	13.13	13.5507	10.3893	10.0779	10.3812	11.0595	11.0411	10.2602	13.866	13.602	13.6629	13.9024	13.7749	13.5366		Os03g0726100|mRNA|AK119520|CDS+3'UTR	AK119520	Tubulin alpha-2 chain (Alpha-2 tubulin).	LOC_Os03g51600	No_Hits	'31.1.1.2'_'cell.organisation.cytoskeleton.mikrotubuli'	lightgreen	0.0_sp|P33629|TBA_PRUDU Tubulin alpha chain OS=Prunus dulcis GN=TUBA	0.0_gi|115455063|ref|NP_001051132.1| Os03g0726100 [Oryza sativa Japonica	Sb01g009560_similar to Tubulin alpha-2/alpha-4 chain_0.0	AT1G50010.1_Symbols:_TUA2_tubulin_alpha-2_chain_chr1:18517737-18519729_FORWARD_LENGTH=450_0.0	Bradi1g10150_GTPase_activity_(Blast2GO)_0.0	GRMZM2G152466_Tubulin alpha-4 chain Fragments (Alpha-4-tubulin)_0.0	Q2HJ86_tubulin_GTPase_EC_3_6_5_6_Bos_taurus_SwissProt_0.0	No_Hits	No_Hits	No_Hits	No_Hits	No_Hits
Os03g0726100|mRNA|AK119362|CDS+3'UTR	153	11.6801	12.0004	12.039	13.6951	13.202	13.6356	13.202	13.202	13.6629	13.7401	13.2656	13.8064	10.7876	10.156	10.8066	11.2555	11.3223	10.7594	14.1471	13.9024	14.0661	14.0661	13.9921	14.0661		Os03g0726100|mRNA|AK119362|CDS+3'UTR	AK119362	Tubulin alpha-2 chain (Alpha-2 tubulin).	LOC_Os03g51600	No_Hits	'31.1.1.2'_'cell.organisation.cytoskeleton.mikrotubuli'	lightgreen	0.0_sp|P33629|TBA_PRUDU Tubulin alpha chain OS=Prunus dulcis GN=TUBA	0.0_gi|115455063|ref|NP_001051132.1| Os03g0726100 [Oryza sativa Japonica	Sb01g009560_similar to Tubulin alpha-2/alpha-4 chain_0.0	AT1G50010.1_Symbols:_TUA2_tubulin_alpha-2_chain_chr1:18517737-18519729_FORWARD_LENGTH=450_0.0	Bradi1g10150_GTPase_activity_(Blast2GO)_0.0	GRMZM2G152466_Tubulin alpha-4 chain Fragments (Alpha-4-tubulin)_0.0	Q2HJ86_tubulin_GTPase_EC_3_6_5_6_Bos_taurus_SwissProt_0.0	No_Hits	No_Hits	No_Hits	No_Hits	No_Hits
Os03g0726100|mRNA|AK119247|CDS+3'UTR	153	11.7746	11.701	11.7084	13.5507	13.1069	13.4996	13.2523	13.036	13.583	13.7236	13.202	13.7236	10.7133	10.2464	10.6771	11.2317	11.1555	10.5556	14.0661	13.8353	13.866	14.036	13.9024	13.9024		Os03g0726100|mRNA|AK119247|CDS+3'UTR	AK119247	Tubulin alpha-2 chain (Alpha-2 tubulin).	LOC_Os03g51600	No_Hits	'31.1.1.2'_'cell.organisation.cytoskeleton.mikrotubuli'	lightgreen	0.0_sp|P33629|TBA_PRUDU Tubulin alpha chain OS=Prunus dulcis GN=TUBA	0.0_gi|115455063|ref|NP_001051132.1| Os03g0726100 [Oryza sativa Japonica	Sb01g009560_similar to Tubulin alpha-2/alpha-4 chain_0.0	AT1G50010.1_Symbols:_TUA2_tubulin_alpha-2_chain_chr1:18517737-18519729_FORWARD_LENGTH=450_0.0	Bradi1g10150_GTPase_activity_(Blast2GO)_0.0	GRMZM2G152466_Tubulin alpha-4 chain Fragments (Alpha-4-tubulin)_0.0	Q2HJ86_tubulin_GTPase_EC_3_6_5_6_Bos_taurus_SwissProt_0.0	No_Hits	No_Hits	No_Hits	No_Hits	No_Hits
Os03g0726100|mRNA|AK119638|CDS+3'UTR	153	11.8124	11.6929	11.6711	13.3167	13.1855	13.4437	13.2808	13.0478	13.5507	13.6951	13.215	13.602	10.6415	10.203	10.5698	11.1555	11.1253	10.5264	14.036	13.8064	13.8064	13.9511	13.866	13.7401		Os03g0726100|mRNA|AK119638|CDS+3'UTR	AK119638	Tubulin alpha-2 chain (Alpha-2 tubulin).	LOC_Os03g51600	No_Hits	'31.1.1.2'_'cell.organisation.cytoskeleton.mikrotubuli'	lightgreen	0.0_sp|P33629|TBA_PRUDU Tubulin alpha chain OS=Prunus dulcis GN=TUBA	0.0_gi|115455063|ref|NP_001051132.1| Os03g0726100 [Oryza sativa Japonica	Sb01g009560_similar to Tubulin alpha-2/alpha-4 chain_0.0	AT1G50010.1_Symbols:_TUA2_tubulin_alpha-2_chain_chr1:18517737-18519729_FORWARD_LENGTH=450_0.0	Bradi1g10150_GTPase_activity_(Blast2GO)_0.0	GRMZM2G152466_Tubulin alpha-4 chain Fragments (Alpha-4-tubulin)_0.0	Q2HJ86_tubulin_GTPase_EC_3_6_5_6_Bos_taurus_SwissProt_0.0	No_Hits	No_Hits	No_Hits	No_Hits	No_Hits
Os03g0726100|mRNA|AF030548|CDS+3'UTR	153	10.8372	10.7371	10.921	12.7182	12.7248	12.9891	12.4315	12.5612	12.5463	13.3837	12.8396	13.3356	9.88619	9.65299	10.1303	10.6376	10.5698	9.96841	13.3532	12.9038	13.2523	13.583	13.1855	13.2523		Os03g0726100|mRNA|AF030548|CDS+3'UTR	AF030548	Tubulin alpha-2 chain (Alpha-2 tubulin).	LOC_Os03g51600	No_Hits	'31.1.1.2'_'cell.organisation.cytoskeleton.mikrotubuli'	lightgreen	0.0_sp|P33629|TBA_PRUDU Tubulin alpha chain OS=Prunus dulcis GN=TUBA	0.0_gi|115455063|ref|NP_001051132.1| Os03g0726100 [Oryza sativa Japonica	Sb01g009560_similar to Tubulin alpha-2/alpha-4 chain_0.0	AT1G50010.1_Symbols:_TUA2_tubulin_alpha-2_chain_chr1:18517737-18519729_FORWARD_LENGTH=450_0.0	Bradi1g10150_GTPase_activity_(Blast2GO)_0.0	GRMZM2G152466_Tubulin alpha-4 chain Fragments (Alpha-4-tubulin)_0.0	Q2HJ86_tubulin_GTPase_EC_3_6_5_6_Bos_taurus_SwissProt_0.0	No_Hits	No_Hits	No_Hits	No_Hits	No_Hits
Os03g0726100|mRNA|AK102194|CDS+3'UTR	153	10.6376	10.6167	10.7133	12.4691	12.6418	12.9192	12.4691	12.5463	12.4591	13.2523	12.8226	13.2984	9.80476	9.54678	9.8758	10.652	10.5907	9.82483	13.3356	12.8226	13.13	13.5694	13.0672	13.1484		Os03g0726100|mRNA|AK102194|CDS+3'UTR	AK102194	Tubulin alpha-2 chain (Alpha-2 tubulin).	LOC_Os03g51600	No_Hits	'31.1.1.2'_'cell.organisation.cytoskeleton.mikrotubuli'	lightgreen	0.0_sp|P33629|TBA_PRUDU Tubulin alpha chain OS=Prunus dulcis GN=TUBA	0.0_gi|115455063|ref|NP_001051132.1| Os03g0726100 [Oryza sativa Japonica	Sb01g009560_similar to Tubulin alpha-2/alpha-4 chain_0.0	AT1G50010.1_Symbols:_TUA2_tubulin_alpha-2_chain_chr1:18517737-18519729_FORWARD_LENGTH=450_0.0	Bradi1g10150_GTPase_activity_(Blast2GO)_0.0	GRMZM2G152466_Tubulin alpha-4 chain Fragments (Alpha-4-tubulin)_0.0	Q2HJ86_tubulin_GTPase_EC_3_6_5_6_Bos_taurus_SwissProt_0.0	No_Hits	No_Hits	No_Hits	No_Hits	No_Hits
Os03g0726100|mRNA|X91806|CDS+3'UTR	153	10.9824	10.4705	11.1453	12.7104	12.5307	13.0897	12.5196	12.3685	12.7548	13.3532	12.7899	13.4437	9.87317	9.59017	10.3494	10.6591	10.6033	10.174	13.1855	12.7182	13.4795	13.5366	13.036	13.4437		Os03g0726100|mRNA|X91806|CDS+3'UTR	X91806	Tubulin alpha-2 chain (Alpha-2 tubulin).	LOC_Os03g51600	No_Hits	'31.1.1.2'_'cell.organisation.cytoskeleton.mikrotubuli'	lightgreen	0.0_sp|P33629|TBA_PRUDU Tubulin alpha chain OS=Prunus dulcis GN=TUBA	0.0_gi|115455063|ref|NP_001051132.1| Os03g0726100 [Oryza sativa Japonica	Sb01g009560_similar to Tubulin alpha-2/alpha-4 chain_0.0	AT1G50010.1_Symbols:_TUA2_tubulin_alpha-2_chain_chr1:18517737-18519729_FORWARD_LENGTH=450_0.0	Bradi1g10150_GTPase_activity_(Blast2GO)_0.0	GRMZM2G152466_Tubulin alpha-4 chain Fragments (Alpha-4-tubulin)_0.0	Q2HJ86_tubulin_GTPase_EC_3_6_5_6_Bos_taurus_SwissProt_0.0	No_Hits	No_Hits	No_Hits	No_Hits	No_Hits
Os11g0703900|mRNA|AK119710|CDS+3'UTR	153	9.73046	9.48176	9.41115	11.0089	10.5811	11.098	11.1682	10.3775	10.8275	11.2039	10.4947	11.1124	9.91928	9.56628	9.75733	9.76318	9.7737	10.257	11.2373	11.0671	11.098	11.3878	11.1623	11.2872		Os11g0703900|mRNA|AK119710|CDS+3'UTR	AK119710	Heat shock protein 70.	LOC_Os11g47760	No_Hits	'29.6'_'protein.folding'	lightgreen	0.0_sp|P27322|HSP72_SOLLC Heat shock cognate 70 kDa protein 2 OS=Solanum	0.0_gi|115486793|ref|NP_001068540.1| Os11g0703900 [Oryza sativa Japonica	Sb08g018750_similar to Heat shock cognate 70 kDa protein 2_0.0	AT5G02500.1_Symbols:_HSC70-1,_HSP70-1,_AT-HSC70-1,_HSC70_heat_shock_cognate_protein_70-1_chr5:554055-556334_REVERSE_LENGTH=651_0.0	Bradi4g04220_ATPase_activity,_coupled_(Blast2GO)_0.0	GRMZM2G056039_Heat shock protein 70 Fragment _0.0	B9T228_2alkenal_reductase_EC_1_3_1_74_Ricinus_communis_TrEMBL_0.0	No_Hits	No_Hits	gnl_TC-DB_P22953_1_A_33_1_1_HEAT_SHOCK_COGNATE_70_KDA_PROTEIN_1_(HSC70_1)_-_Arabidopsis_thaliana_(Mouse-ear_cress)__0.0	No_Hits	No_Hits
Os11g0703900|mRNA|AK119255|CDS+3'UTR	151	11.2345	11.1809	10.8554	11.801	11.5539	11.6801	12.2137	11.6711	12.0183	11.9744	11.5233	12.025	11.0524	10.5111	10.9389	10.5421	10.6337	11.2187	12.3208	11.9212	12.127	12.4017	12.2542	12.1895		Os11g0703900|mRNA|AK119255|CDS+3'UTR	AK119255	Heat shock protein 70.	LOC_Os11g47760	No_Hits	'29.6'_'protein.folding'	lightgreen	0.0_sp|P27322|HSP72_SOLLC Heat shock cognate 70 kDa protein 2 OS=Solanum	0.0_gi|115486793|ref|NP_001068540.1| Os11g0703900 [Oryza sativa Japonica	Sb08g018750_similar to Heat shock cognate 70 kDa protein 2_0.0	AT5G02500.1_Symbols:_HSC70-1,_HSP70-1,_AT-HSC70-1,_HSC70_heat_shock_cognate_protein_70-1_chr5:554055-556334_REVERSE_LENGTH=651_0.0	Bradi4g04220_ATPase_activity,_coupled_(Blast2GO)_0.0	GRMZM2G056039_Heat shock protein 70 Fragment _0.0	B9T228_2alkenal_reductase_EC_1_3_1_74_Ricinus_communis_TrEMBL_0.0	No_Hits	No_Hits	gnl_TC-DB_P22953_1_A_33_1_1_HEAT_SHOCK_COGNATE_70_KDA_PROTEIN_1_(HSC70_1)_-_Arabidopsis_thaliana_(Mouse-ear_cress)__0.0	No_Hits	No_Hits
Os04g0408900|mRNA|AK072291|CDS+3'UTR	152	8.65474	8.78513	8.79765	9.36714	9.38746	9.55923	8.56138	9.03161	8.60561	8.67467	8.82318	8.88961	8.7327	8.98975	8.72291	8.26435	8.32841	8.04394	9.68566	9.93728	9.70351	9.60093	9.76318	9.92169		Os04g0408900|mRNA|AK072291|CDS+3'UTR	AK072291	DNA binding protein S1FA family protein.	LOC_Os04g33420	No_Hits	'27.3.81'_'RNA.regulation of transcription.S1FA'	lightgreen	8e-48_sp|P42553|S1FA1_ORYSJ DNA-binding protein S1FA1 OS=Oryza sativa	5e-46_gi|115458244|ref|NP_001052722.1| Os04g0408900 [Oryza sativa Japonica	Sb06g015340_similar to DNA-binding protein S1FA2_2e-23	AT2G37120.1_Symbols:_S1FA-like_DNA-binding_protein_chr2:15594250-15594815_REVERSE_LENGTH=76_4e-12	Bradi5g09140_No_Description_present_4e-24	GRMZM2G147424_DNA-binding protein S1FA2 _2e-23	No_Hits	No_Hits	S1Fa-like_transcription factor	No_Hits	No_Hits	No_Hits
Os04g0408900|mRNA|AK058627|CDS+3'UTR	153	8.33956	8.33227	8.31734	9.05059	9.18037	9.34184	8.3615	8.71774	8.36984	8.54857	8.5736	8.56304	8.41667	8.51718	8.30462	7.82447	8.14119	7.71261	9.33597	9.57576	9.27353	9.28515	9.53644	9.45042		Os04g0408900|mRNA|AK058627|CDS+3'UTR	AK058627	DNA binding protein S1FA family protein.	LOC_Os04g33420	No_Hits	'27.3.81'_'RNA.regulation of transcription.S1FA'	lightgreen	8e-48_sp|P42553|S1FA1_ORYSJ DNA-binding protein S1FA1 OS=Oryza sativa	5e-46_gi|115458244|ref|NP_001052722.1| Os04g0408900 [Oryza sativa Japonica	Sb06g015340_similar to DNA-binding protein S1FA2_2e-23	AT2G37120.1_Symbols:_S1FA-like_DNA-binding_protein_chr2:15594250-15594815_REVERSE_LENGTH=76_4e-12	Bradi5g09140_No_Description_present_4e-24	GRMZM2G147424_DNA-binding protein S1FA2 _2e-23	No_Hits	No_Hits	S1Fa-like_transcription factor	No_Hits	No_Hits	No_Hits
Os09g0535100|mRNA|AK069888|CDS+3'UTR	153	8.20175	8.13383	8.04078	8.77006	8.66688	8.88585	8.68919	8.75824	8.76775	8.46151	8.5514	8.79673	8.23726	8.12998	8.2122	7.81834	8.09039	8.12775	9.43337	9.14765	9.11899	9.41115	8.98035	9.13471		Os09g0535100|mRNA|AK069888|CDS+3'UTR	AK069888	Zn-finger, RING domain containing protein.	LOC_Os09g36460	No_Hits	'29.5.11.4.2'_'protein.degradation.ubiquitin.E3.RING'	lightgreen	2e-83_sp|Q9LT17|BBR_ARATH E3 ubiquitin ligase BIG BROTHER-related OS=Arabidopsis	0.0_gi|115480369|ref|NP_001063778.1| Os09g0535100 [Oryza sativa Japonica	Sb07g024950_similar to Putative RING-H2 finger protein RHG1a_7e-97	AT3G19910.1_Symbols:_RING/U-box_superfamily_protein_chr3:6926497-6929324_FORWARD_LENGTH=340_1e-84	Bradi4g36320_RING,_subfamily_zinc_finger_(C3HC4-type_RING_finger)_family_protein_8e-97	GRMZM2G085948_protein binding protein (LOC100284381), mRNA_6e-117	Q6ZNA4_Ubiquitinprotein_ligase_EC_6_3_2_19_Homo_sapiens_SwissProt_3e-08	No_Hits	No_Hits	No_Hits	No_Hits	No_Hits
Os09g0446800|mRNA|AK061999|CDS+3'UTR	153	7.90447	7.72597	7.8525	10.2679	9.95191	10.2938	9.40846	9.08498	9.43475	9.53407	9.07353	9.88285	8.42804	8.12998	8.27452	7.43244	7.02825	6.84541	10.1218	10.3775	10.3706	10.3054	10.2481	10.5686		Os09g0446800|mRNA|AK061999|CDS+3'UTR	AK061999	Formate-tetrahydrofolate ligase, FTHFS family protein.	LOC_Os09g27420	No_Hits	'25.2'_'C1-metabolism.formate-tetrahydrofolate ligase'	lightgreen	0.0_sp|Q9SPK5|FTHS_ARATH Formate--tetrahydrofolate ligase OS=Arabidopsis	0.0_gi|115479433|ref|NP_001063310.1| Os09g0446800 [Oryza sativa Japonica	Sb02g026140_similar to Os09g0446800 protein_0.0	AT1G50480.1_Symbols:_THFS_10-formyltetrahydrofolate_synthetase_chr1:18702064-18704687_FORWARD_LENGTH=634_0.0	Bradi4g31680_methenyltetrahydrofolate_cyclohydrolase_activity,_ATP_binding,_methylenetetrahydrofolate_dehydrogenase_(NADP+)_activity_(Blast2GO)_0.0	GRMZM5G824944_Formate tetrahyrofolate ligase Fragment _0.0	Q9SPK5_formatetetrahydrofolate_ligase_EC_6_3_4_3_Arabidopsis_thaliana_SwissProt_0.0	No_Hits	No_Hits	No_Hits	No_Hits	No_Hits
Os09g0446800|mRNA|AK065164|CDS+3'UTR	153	7.84165	7.724	7.84	10.2545	9.84837	10.2858	9.33779	9.12719	9.58638	9.51897	9.07004	9.88619	8.38951	8.08976	8.19678	7.25682	6.87432	6.9691	9.97734	10.2909	10.1632	10.1807	10.0873	10.5421		Os09g0446800|mRNA|AK065164|CDS+3'UTR	AK065164	Formate-tetrahydrofolate ligase, FTHFS family protein.	LOC_Os09g27420	No_Hits	'25.2'_'C1-metabolism.formate-tetrahydrofolate ligase'	lightgreen	0.0_sp|Q9SPK5|FTHS_ARATH Formate--tetrahydrofolate ligase OS=Arabidopsis	0.0_gi|115479433|ref|NP_001063310.1| Os09g0446800 [Oryza sativa Japonica	Sb02g026140_similar to Os09g0446800 protein_0.0	AT1G50480.1_Symbols:_THFS_10-formyltetrahydrofolate_synthetase_chr1:18702064-18704687_FORWARD_LENGTH=634_0.0	Bradi4g31680_methenyltetrahydrofolate_cyclohydrolase_activity,_ATP_binding,_methylenetetrahydrofolate_dehydrogenase_(NADP+)_activity_(Blast2GO)_0.0	GRMZM5G824944_Formate tetrahyrofolate ligase Fragment _0.0	Q9SPK5_formatetetrahydrofolate_ligase_EC_6_3_4_3_Arabidopsis_thaliana_SwissProt_0.0	No_Hits	No_Hits	No_Hits	No_Hits	No_Hits
Os07g0296900|COMBINER|CI459144|x	152	8.06943	7.88444	8.03596	10.1236	10.4563	10.7314	9.22577	10.1669	9.73301	9.11073	10.0743	9.4192	8.45183	8.14147	8.13919	8.17305	7.95044	7.27936	10.3111	9.99068	9.73046	10.6415	10.1601	10.3537		Os07g0296900|COMBINER|CI459144|x	CI459144	(No Hit)	LOC_Os07g20110			lightgreen
Os07g0296900|COMBINER|CI459144|0	152	8.09512	7.74216	7.93298	10.1449	10.3775	10.5985	9.20397	10.1339	9.72889	9.1087	10.0562	9.37603	8.36387	8.08047	8.11775	8.29928	7.95453	7.38307	10.2117	10.0012	9.69405	10.5535	10.1177	10.2959		Os07g0296900|COMBINER|CI459144|0	CI459144	(No Hit)	LOC_Os07g20110	No_Hits	'35.2'_'not assigned.unknown'	lightgreen	No_Hits	3e-105_gi|34394303|dbj|BAC84785.1| hypothetical protein [Oryza sativa	No_Hits	No_Hits	No_Hits	No_Hits	No_Hits	No_Hits	No_Hits	No_Hits	No_Hits	No_Hits
Os04g0429400|mRNA|AK108728|CDS+3'UTR	153	6.67269	6.57923	6.36187	9.45326	9.43337	9.50239	8.93695	8.89636	8.78513	9.69122	9.29334	9.52461	7.43157	7.19799	7.58586	7.73379	7.80048	7.49146	9.9589	10.2858	10.0665	10.5143	10.4634	10.498		Os04g0429400|mRNA|AK108728|CDS+3'UTR	AK108728	Basic helix-loop-helix dimerisation region bHLH domain containing protein.	LOC_Os04g35010	No_Hits	'27.3.6'_'RNA.regulation of transcription.bHLH,Basic Helix-Loop-Helix family'	lightgreen	3e-33_sp|Q9FXA3|BH095_ARATH Transcription factor bHLH95 OS=Arabidopsis	0.0_gi|115458420|ref|NP_001052810.1| Os04g0429400 [Oryza sativa Japonica	Sb04g022260_Predicted protein_6e-29	AT1G49770.1_Symbols:_RGE1,_ZOU_basic_helix-loop-helix_(bHLH)_DNA-binding_superfamily_protein_chr1:18424578-18426531_FORWARD_LENGTH=308_2e-34	Bradi3g45360_bHLH_transcription_factor;AliasBdbHLH106_4e-33	GRMZM2G147685_No Description present_8e-28	B9RX26_2alkenal_reductase_EC_1_3_1_74_Ricinus_communis_TrEMBL_1e-06	No_Hits	bHLH_transcription factor	No_Hits	No_Hits	No_Hits
Os10g0189100|mRNA|AK064893|CDS+3'UTR	153	7.82139	7.70839	7.5162	9.09382	9.05868	9.605	9.19437	9.24548	9.3441	9.40112	8.9664	9.35676	8.00346	7.94128	8.12738	6.55734	7.09773	6.72774	9.75953	9.81528	9.93277	10.0198	10.0213	10.2938		Os10g0189100|mRNA|AK064893|CDS+3'UTR	AK064893	Phosphoglucomutase/phosphomannomutase family protein.	LOC_Os10g11140	No_Hits	'4.2.2'_'glycolysis.plastid branch.phosphoglucomutase (PGM)'	lightgreen	0.0_sp|Q9SCY0|PGMP_ARATH Phosphoglucomutase, chloroplastic OS=Arabidopsis	0.0_gi|115481356|ref|NP_001064271.1| Os10g0189100 [Oryza sativa Japonica	Sb03g028080_similar to Phosphoglucomutase/phosphomannomutase, C-terminal domain, putative_0.0	AT5G51820.1_Symbols:_PGM,_ATPGMP,_PGM1,_STF1_phosphoglucomutase_chr5:21063531-21067933_REVERSE_LENGTH=623_0.0	Bradi3g22930_phosphoglucomutase_activity_(Blast2GO)_0.0	GRMZM2G025854_No Description present_0.0	Q9SCY0_phosphoglucomutase_EC_5_4_2_2_Arabidopsis_thaliana_SwissProt_0.0	No_Hits	No_Hits	No_Hits	No_Hits	No_Hits
Os09g0438700|mRNA|AK098903|CDS+3'UTR	152	7.65804	7.53101	7.84702	8.7537	9.03847	9.44923	9.26684	9.27353	9.47824	8.91126	8.83743	9.37837	7.84132	7.67572	7.987	7.67147	6.85842	6.7881	9.32287	9.40408	9.39774	9.47246	9.28041	9.52461		Os09g0438700|mRNA|AK098903|CDS+3'UTR	AK098903	20 kDa chaperonin, chloroplast precursor (Protein Cpn21) (Chloroplast protein Cpn10) (Chloroplast chaperonin 10) (Ch-CPN10) (Chaperonin 20).	LOC_Os09g26730	No_Hits	'29.6'_'protein.folding'	lightgreen	1e-108_sp|O65282|CH10C_ARATH 20 kDa chaperonin, chloroplastic OS=Arabidopsis	6e-169_gi|115479353|ref|NP_001063270.1| Os09g0438700 [Oryza sativa Japonica	Sb02g025700_similar to Putative uncharacterized protein_8e-132	AT5G20720.3_Symbols:_CPN20_chaperonin_20_chr5:7015015-7016354_FORWARD_LENGTH=253_7e-110	Bradi4g31220_ATPase_activity_(Blast2GO)_7e-130	GRMZM2G399284_hypothetical protein LOC100216904 _9e-133	Q963A7_chaperonin_ATPase_EC_3_6_4_9_Leishmania_donovani_TrEMBL_7e-07	No_Hits	No_Hits	No_Hits	No_Hits	No_Hits
Os09g0438700|mRNA|AK061837|CDS+3'UTR	152	7.80386	7.70348	8.06921	9.11817	9.29986	9.7737	9.58293	9.51351	9.89504	9.40633	8.99749	9.83766	7.8916	7.74493	8.16002	7.75746	6.97246	7.24375	9.47365	9.50131	9.5717	9.61458	9.4052	9.72059		Os09g0438700|mRNA|AK061837|CDS+3'UTR	AK061837	20 kDa chaperonin, chloroplast precursor (Protein Cpn21) (Chloroplast protein Cpn10) (Chloroplast chaperonin 10) (Ch-CPN10) (Chaperonin 20).	LOC_Os09g26730	No_Hits	'29.6'_'protein.folding'	lightgreen	1e-108_sp|O65282|CH10C_ARATH 20 kDa chaperonin, chloroplastic OS=Arabidopsis	6e-169_gi|115479353|ref|NP_001063270.1| Os09g0438700 [Oryza sativa Japonica	Sb02g025700_similar to Putative uncharacterized protein_8e-132	AT5G20720.3_Symbols:_CPN20_chaperonin_20_chr5:7015015-7016354_FORWARD_LENGTH=253_7e-110	Bradi4g31220_ATPase_activity_(Blast2GO)_7e-130	GRMZM2G399284_hypothetical protein LOC100216904 _9e-133	Q963A7_chaperonin_ATPase_EC_3_6_4_9_Leishmania_donovani_TrEMBL_7e-07	No_Hits	No_Hits	No_Hits	No_Hits	No_Hits
Os08g0502400|mRNA|AK106964|CDS+3'UTR	152	5.98029	5.82269	5.74137	9.87059	9.60011	9.52226	8.02576	8.44771	8.19948	8.84323	8.91301	8.74817	6.72561	6.44897	7.21775	6.76507	7.03732	5.84741	9.11982	8.73327	9.43916	9.45737	9.08677	9.49384		Os08g0502400|mRNA|AK106964|CDS+3'UTR	AK106964	Beta-Ig-H3/fasciclin domain containing protein.	LOC_Os08g39270	No_Hits	'10.5.1.1'_'cell wall.cell wall proteins.AGPs.AGP'	lightgreen	9e-58_sp|Q9SJ81|FLA7_ARATH Fasciclin-like arabinogalactan protein 7	0.0_gi|115477144|ref|NP_001062168.1| Os08g0502400 [Oryza sativa Japonica	Sb07g028140_similar to Fasciclin-like protein FLA10_7e-98	AT2G04780.2_Symbols:_FLA7_FASCICLIN-like_arabinoogalactan_7_chr2:1677488-1678252_FORWARD_LENGTH=254_6e-59	Bradi3g39740_No_Description_present_9e-79	AC234156.1_FGP005_No Description present_2e-85	No_Hits	No_Hits	No_Hits	No_Hits	No_Hits	No_Hits
Os04g0482800|mRNA|AK068497|CDS+3'UTR	152	6.84632	6.63513	6.57829	8.02906	8.12171	8.05338	8.52198	8.54785	7.9774	7.94206	8.17502	7.72236	7.03331	6.56419	7.04869	6.50293	6.45138	5.75838	9.64053	9.35921	8.93023	8.9852	9.19906	8.7669		Os04g0482800|mRNA|AK068497|CDS+3'UTR	AK068497	Topoisomerase-like protein.	LOC_Os04g40660	No_Hits	'28.99'_'DNA.unspecified'	lightgreen	1e-30_sp|Q53EL6|PDCD4_HUMAN Programmed cell death protein 4 OS=Homo	0.0_gi|38345259|emb|CAD41103.2| OSJNBb0011N17.20 [Oryza sativa Japonica	Sb06g020520_similar to H0525D09.11 protein_0.0	AT5G63190.2_Symbols:_MA3_domain-containing_protein_chr5:25346145-25348563_FORWARD_LENGTH=702_0.0	Bradi5g13700_No_Description_present_0.0	GRMZM2G045070_topoisomerase-like protein _0.0	No_Hits	No_Hits	No_Hits	No_Hits	No_Hits	No_Hits
Os08g0161500|mRNA|AK060630|CDS+3'UTR	153	7.01785	6.88816	6.59746	8.30582	8.06737	7.77471	8.27081	8.2665	8.2713	8.50472	8.07264	8.41487	6.36151	6.37057	6.44518	5.50271	5.87192	5.28721	9.07462	9.17107	8.9448	9.21473	9.2712	9.4192		Os08g0161500|mRNA|AK060630|CDS+3'UTR	AK060630	Esterase/lipase/thioesterase domain containing protein.	LOC_Os08g06420	No_Hits	'35.2'_'not assigned.unknown'	lightgreen	3e-72_sp|Q7ZVZ7|AB17C_DANRE Alpha/beta hydrolase domain-containing	0.0_gi|115474907|ref|NP_001061050.1| Os08g0161500 [Oryza sativa Japonica	Sb07g004120_similar to Putative TPA: Cgi67 serine protease_0.0	AT1G32190.1_Symbols:_alpha/beta-Hydrolases_superfamily_protein_chr1:11593059-11595731_REVERSE_LENGTH=422_5e-153	Bradi3g16300_No_Description_present_0.0	GRMZM2G178014_hypothetical protein LOC100191431 _0.0	B7QCC3_prolyl_aminopeptidase_EC_3_4_11_5_Ixodes_scapularis_TrEMBL_1e-11	No_Hits	No_Hits	No_Hits	No_Hits	No_Hits
Os04g0589500|mRNA|AK104923|CDS+3'UTR	153	7.49581	7.50025	7.50313	8.70612	8.43372	8.42032	7.93516	7.90853	8.13994	8.44126	8.26377	8.21922	7.97812	7.987	7.9666	7.08183	6.50822	6.65446	9.08197	9.00568	9.07004	9.28299	9.22982	9.28515		Os04g0589500|mRNA|AK104923|CDS+3'UTR	AK104923	Conserved hypothetical protein.	LOC_Os04g49954	No_Hits	'35.2'_'not assigned.unknown'	lightgreen	No_Hits	3e-52_gi|115460196|ref|NP_001053698.1| Os04g0589500 [Oryza sativa Japonica	Sb04g031300_similar to Putative uncharacterized protein_2e-22	No_Hits	Bradi3g52102_No_Description_present_2e-22	GRMZM2G169044_Putative uncharacterized protein _5e-20	No_Hits	No_Hits	No_Hits	No_Hits	No_Hits	No_Hits
Os03g0118400|mRNA|X60374|CDS+3'UTR	153	7.95975	8.03121	7.7894	8.85285	8.65229	8.89636	8.03167	7.92373	7.91732	8.37387	8.2004	8.27009	7.96242	7.94128	8.07547	7.32397	7.37325	7.84132	8.80386	8.80977	9.09878	9.07462	9.2338	9.17107		Os03g0118400|mRNA|X60374|CDS+3'UTR	X60374	Cell division control protein 2 homolog 1 (EC 2.7.1.37).	LOC_Os03g02680	SMART_Serine/Threonine protein kinases, catalytic domain_YEKEEKIGEGTYGVVYRARDKVTNETIALKKIRLEQEDEGVPSTAIREISLLKEMHHGNIVRLHDVIHSEKRIYLVFEYLDLDLKKFMDSCPEFAKNPTLIKSYLYQILRGVAYCHSHRVLHRDLKPQNLLIDRRTNALKLADFGLARAFGIPVRTFTHEVVTLWYRAPEILLGSRQYSTPVDMWSVGCIFAEMVNQKPLFPGDSEIDELFKIFRVLGTPNEQSWPGVSSLPDYKSAFPKWQAQDLATIVPTLDPAGLDLLSVSRTPLT_Pfam_Protein kinase domain_YEKEEKIGEGTYGVVYRARDKVTNETIALKKIRLEQEDEGVPSTA…	'31.3'_'cell.cycle'	lightgreen	0.0_sp|P29618|CDKA1_ORYSJ Cyclin-dependent kinase A-1 OS=Oryza sativa	0.0_gi|222624087|gb|EEE58219.1| hypothetical protein OsJ_09187 [Oryza	Sb04g001920_similar to Cyclin-dependent kinase A-2_0.0	AT3G48750.1_Symbols:_CDKA;1,_CDC2AAT,_CDK2,_CDC2,_CDC2A,_CDKA1_cell_division_control_2_chr3:18072238-18074296_FORWARD_LENGTH=294_0.0	Bradi1g77325_No_Description_present_0.0	GRMZM2G143213_LOC100284730 _0.0	P29618_[RNApolymerase]subunit_kinase_EC_2_7_11_23_Oryza_sativa_subsp__japonica_SwissProt_0.0	PPC:4.5_CDC2_Like_Kinase_Family	No_Hits	No_Hits	No_Hits	No_Hits
Os12g0604200|COMBINER_EST|AU162216|6	153	7.14374	7.00504	6.78742	9.15628	9.0776	9.53198	8.47824	8.34747	8.31841	8.48208	8.39652	8.69247	7.51872	7.34986	7.53417	7.26652	7.73772	6.86075	8.84896	9.28633	8.79765	9.04918	9.36914	9.36054		Os12g0604200|COMBINER_EST|AU162216|6	AU162216	Plant protein of unknown function DUF828 family protein.	LOC_Os12g41140	No_Hits	'35.2'_'not assigned.unknown'	lightgreen	No_Hits	0.0_gi|108862931|gb|ABG22077.1| expressed protein [Oryza sativa Japonica	Sb01g014000_similar to Expressed protein_9e-146	AT3G22810.1_Symbols:_Plant_protein_of_unknown_function_(DUF828)_with_plant_pleckstrin_homology-like_region_chr3:8068595-8071559_FORWARD_LENGTH=472_7e-158	Bradi4g02467_No_Description_present_0.0	GRMZM2G078178_hypothetical protein LOC100383305 _3e-175	No_Hits	No_Hits	No_Hits	No_Hits	No_Hits	No_Hits
Os01g0936800|mRNA|AK059500|CDS+3'UTR	153	6.87641	6.68095	6.7821	9.35504	9.03847	9.14678	8.37885	8.13787	8.23795	8.77832	8.75061	8.78299	7.16198	7.21053	7.59725	7.54775	7.48871	7.47886	9.17107	9.15982	8.92148	9.49278	9.36714	9.43612		Os01g0936800|mRNA|AK059500|CDS+3'UTR	AK059500	Major sperm protein domain containing protein.	LOC_Os01g71050	Pfam_MSP (Major sperm protein) domain_IHPRELQFTFEVKKQSSCTVHLVNKSNEYVAFKVKTTSPKRYCVRPNTGVILPRSTCDFTVTMQAQRTAPPDMQLKDKFLVQTTVVPYGTSDED_Coils_-_VQNLKSKLNGLEVKLEEAEKMIIKLREESRTTTQERDKLQQEMMFLRKKG_Gene3D_-_DLAEIHPRELQFTFEVKKQSSCTVHLVNKSNEYVAFKVKTTSPKRYCVRPNTGVILPRSTCDFTVTMQAQRTAPPDMQLKDKFLVQTTVVPYGTSDEDLVPSYFSKESGRYIEESKLRVV_ProSiteProfiles_Major sperm protein (MSP) domain profile._LAEIHPRELQFTFEVKKQS…	'31.4'_'cell.vesicle transport'	lightgreen	5e-60_sp|B9DHD7|VAP22_ARATH Vesicle-associated protein 2-2 OS=Arabidopsis	0.0_gi|115442099|ref|NP_001045329.1| Os01g0936800 [Oryza sativa Japonica	Sb03g045240_similar to Putative VAP27_3e-171	AT1G08820.2_Symbols:_VAP27-2_vamp/synaptobrevin-associated_protein_27-2_chr1:2821810-2824412_REVERSE_LENGTH=386_4e-61	Bradi2g60150_beta-tubulin_binding_(Blast2GO)_1e-162	GRMZM2G053273_hypothetical protein LOC100217097 _2e-168	No_Hits	No_Hits	No_Hits	No_Hits	No_Hits	No_Hits
Os04g0614700|mRNA|AK058602|CDS+3'UTR	152	6.81076	6.59311	6.38214	8.46015	8.56924	8.57479	8.49077	8.47727	7.77553	8.44581	8.27081	8.0006	6.83689	7.15799	7.05243	7.64426	7.31467	7.09377	8.92498	8.66953	8.91126	8.92148	8.71849	9.21561		Os04g0614700|mRNA|AK058602|CDS+3'UTR	AK058602	Hypothetical protein.	LOC_Os04g52460	No_Hits	'35.2'_'not assigned.unknown'	lightgreen	No_Hits	0.0_gi|222629545|gb|EEE61677.1| hypothetical protein OsJ_16146 [Oryza	Sb06g028450_similar to OSIGBa0126B18.8 protein_0.0	AT2G32240.1_Symbols:_FUNCTIONS_IN:_molecular_function_unknown;_INVOLVED_IN:_response_to_cadmium_ion;_LOCATED_IN:_plasma_membrane;_EXPRESSED_IN:_25_plant_structures;_EXPRESSED_DURING:_13_growth_stages;_CONTAINS_InterPro_DOMAIN/s:_Prefoldin_(InterPro:IPR009053);_BEST_Arabidopsis_thaliana_protein_match_is:_unknown_protein_(TAIR:AT1G05320.3);_Has_470429_Blast_hits_to_168274_proteins_in_4282_species:_…	Bradi5g21740_motor_activity_(Blast2GO)_0.0	GRMZM2G114182_No Description present_0.0	No_Hits	No_Hits	No_Hits	No_Hits	No_Hits	No_Hits
Os09g0497100|mRNA|AK070870|CDS+3'UTR	150	6.62329	7.11713	6.22408	7.72005	8.08704	9.03281	8.34987	8.61278	8.53797	8.46151	8.84854	8.67812	7.24197	7.52069	7.3667	6.92789	6.58139	6.65446	9.62366	9.88452	8.66872	9.81411	9.78412	9.36436		Os09g0497100|mRNA|AK070870|CDS+3'UTR	AK070870	Pumilio.	LOC_Os09g32210	No_Hits	'35.1.12'_'not assigned.no ontology.pumilio/Puf RNA-binding domain-containing protein'	lightgreen	1e-180_sp|Q9LJX4|PUM5_ARATH Pumilio homolog 5 OS=Arabidopsis thaliana	0.0_gi|115479929|ref|NP_001063558.1| Os09g0497100 [Oryza sativa Japonica	Sb07g026995_similar to Os08g0519800 protein_0.0	AT3G20250.1_Symbols:_APUM5,_PUM5_pumilio_5_chr3:7059098-7062660_REVERSE_LENGTH=961_0.0	Bradi3g40520_nuclear_hormone_receptor_binding_(Blast2GO)_0.0	GRMZM2G035118_No Description present_0.0	B6KBP9_Llactate_dehydrogenase_EC_1_1_1_27_Toxoplasma_gondii_TrEMBL_5e-36	No_Hits	No_Hits	No_Hits	No_Hits	No_Hits
Os01g0567200|mRNA|AK071488|CDS+3'UTR	152	7.51551	7.25613	7.09586	8.19091	8.19132	8.17643	8.08836	8.16921	7.9336	8.15091	8.35391	8.15844	7.68944	7.73471	7.29182	7.20198	7.4542	6.6178	8.59767	8.57479	8.25616	8.8581	8.81768	8.35441		Os01g0567200|mRNA|AK071488|CDS+3'UTR	AK071488	Conserved hypothetical protein.	LOC_Os01g38650	Pfam_Protein of unknown function (DUF3778)_SSVGLGIWMWAPSSSVFPTSSFHARFVVRVELTLLRFNDELRGLLLL_____________	'35.2'_'not assigned.unknown'	lightgreen	No_Hits	0.0_gi|115437730|ref|NP_001043367.1| Os01g0567200 [Oryza sativa Japonica	No_Hits	No_Hits	No_Hits	No_Hits	No_Hits	No_Hits	No_Hits	No_Hits	No_Hits	No_Hits
Os03g0566800|mRNA|AK103270|CDS+3'UTR	152	7.31373	7.00877	6.94766	8.14997	8.19884	8.17643	8.28277	7.95818	7.77025	8.31163	7.93759	7.78198	6.87832	6.86369	6.74801	7.10375	7.18068	7.04428	8.26937	8.23136	8.11431	8.04292	8.05701	7.96222		Os03g0566800|mRNA|AK103270|CDS+3'UTR	AK103270	Eukaryotic initiation factor 4A-3 (eIF4A-3) (eIF-4A-3).	LOC_Os03g36930	No_Hits	'29.2.2.3.5'_'protein.synthesis.ribosome biogenesis.Pre-rRNA processing and modifications.DExD-box helicases'	lightgreen	0.0_sp|Q10I26|RH34_ORYSJ DEAD-box ATP-dependent RNA helicase 34 OS=Oryza	0.0_gi|115453811|ref|NP_001050506.1| Os03g0566800 [Oryza sativa Japonica	Sb04g038330_similar to DEAD-box ATP-dependent RNA helicase 2_0.0	AT3G19760.1_Symbols:_EIF4A-III_eukaryotic_initiation_factor_4A-III_chr3:6863790-6866242_FORWARD_LENGTH=408_0.0	Bradi3g60590_hydrogen-exporting_ATPase_activity,_phosphorylative_mechanism_(Blast2GO)_0.0	GRMZM2G018947_putative RH2 protein _0.0	Q10I26_RNA_helicase_EC_3_6_4_13_Oryza_sativa_subsp__japonica_SwissProt_0.0	No_Hits	No_Hits	gnl_TC-DB_P38919_3_A_18_1_1_Eukaryotic_initiation_factor_4A-III_-_Homo_sapiens_(Human)__0.0	No_Hits	No_Hits
Os01g0143800|mRNA|AK104721|CDS+3'UTR	151	7.22825	6.89079	6.54283	7.98924	8.60753	8.17643	8.6563	8.85891	8.51277	8.39733	8.36222	8.58644	6.40873	6.7276	6.62634	6.95527	6.8441	6.92863	8.30276	8.47092	8.43655	8.43983	8.3767	8.73667		Os01g0143800|mRNA|AK104721|CDS+3'UTR	AK104721	Mitochondrial glycoprotein family protein.	LOC_Os01g05060	Gene3D_-_SGAGNLPGAIDAEIREAQDYLAIDEQEPVPENFPFEILDEEGMSVVILKRDYKDEKIEVIVSMPNLEGGPEFDDEEAEGEGKNASKDDEDEEEDESAGDSSVSLKVTVSKGSGPKLEFTCTAFREEITIDDMLIVENAATEGDEKFPYEGPEFTELPVNVQKGLFKYLEQRGITLPTTNYMHDYMVTKQTKEYVGWMTKLKDFVR_Pfam_Mitochondrial glycoprotein_AEIREAQDYLAIDEQEPVPENFPFEILDEEGMSVVILKRDYKDEKIEVIVSMPNLEGGPEFDDEEAEGEGKNASKDDEDEEEDESAGDSSVSLKVTVSKGSGPKLEFTCTAFREEITIDDMLIVENAATEGDEKFPYEGPEFTELPVNVQKG…	'35.1'_'not assigned.no ontology'	lightgreen	6e-34_sp|Q8W487|YB95_ARATH Uncharacterized protein At2g39795, mitochondrial	0.0_gi|115434484|ref|NP_001042000.1| Os01g0143800 [Oryza sativa Japonica	Sb03g006340_similar to Putative uncharacterized protein_1e-117	AT2G39795.1_Symbols:_Mitochondrial_glycoprotein_family_protein_chr2:16597026-16598028_FORWARD_LENGTH=250_4e-35	Bradi2g02890_No_Description_present_2e-100	GRMZM2G011213_LOC100283099 _3e-110	No_Hits	No_Hits	No_Hits	No_Hits	No_Hits	No_Hits
Os08g0519400|mRNA|AK070323|CDS+3'UTR	148	6.78728	7.01808	7.22317	7.78786	7.47084	7.42213	7.61453	7.51881	7.46068	8.01225	7.58632	8.242	6.80728	6.83439	6.86768	7.02257	6.90675	6.38928	7.67861	7.61031	7.77737	8.46974	8.56181	9.06395		Os08g0519400|mRNA|AK070323|CDS+3'UTR	AK070323	Apolipoprotein A/E/C3 family protein.	LOC_Os08g40790	No_Hits	'31.1.1.3'_'cell.organisation.cytoskeleton.Myosin'	lightgreen	No_Hits	0.0_gi|218201469|gb|EEC83896.1| hypothetical protein OsI_29906 [Oryza	Sb07g026920_similar to Os09g0497700 protein_0.0	AT4G31340.1_Symbols:_myosin_heavy_chain-related_chr4:15205662-15208950_FORWARD_LENGTH=437_6e-143	Bradi3g40560_microtubule_motor_activity,_ATPase_activity,_coupled_(Blast2GO)_0.0	GRMZM2G084149_hypothetical protein LOC100273319 _0.0	No_Hits	No_Hits	No_Hits	No_Hits	No_Hits	No_Hits
Os03g0118400|mRNA|AK062097|CDS+3'UTR	153	7.30031	7.33139	7.22317	8.19091	8.05701	8.19132	7.4121	7.47397	7.36342	7.85732	7.61568	7.77737	7.52926	7.48636	7.49673	6.55734	7.07058	7.23522	8.37157	8.29821	8.46151	8.58531	8.58013	8.51579		Os03g0118400|mRNA|AK062097|CDS+3'UTR	AK062097	Cell division control protein 2 homolog 1 (EC 2.7.1.37).	LOC_Os03g02680	SMART_Serine/Threonine protein kinases, catalytic domain_YEKEEKIGEGTYGVVYRARDKVTNETIALKKIRLEQEDEGVPSTAIREISLLKEMHHGNIVRLHDVIHSEKRIYLVFEYLDLDLKKFMDSCPEFAKNPTLIKSYLYQILRGVAYCHSHRVLHRDLKPQNLLIDRRTNALKLADFGLARAFGIPVRTFTHEVVTLWYRAPEILLGSRQYSTPVDMWSVGCIFAEMVNQKPLFPGDSEIDELFKIFRVLGTPNEQSWPGVSSLPDYKSAFPKWQAQDLATIVPTLDPAGLDLLSVSRTPLT_Pfam_Protein kinase domain_YEKEEKIGEGTYGVVYRARDKVTNETIALKKIRLEQEDEGVPSTA…	'31.3'_'cell.cycle'	lightgreen	0.0_sp|P29618|CDKA1_ORYSJ Cyclin-dependent kinase A-1 OS=Oryza sativa	0.0_gi|222624087|gb|EEE58219.1| hypothetical protein OsJ_09187 [Oryza	Sb04g001920_similar to Cyclin-dependent kinase A-2_0.0	AT3G48750.1_Symbols:_CDKA;1,_CDC2AAT,_CDK2,_CDC2,_CDC2A,_CDKA1_cell_division_control_2_chr3:18072238-18074296_FORWARD_LENGTH=294_0.0	Bradi1g77325_No_Description_present_0.0	GRMZM2G143213_LOC100284730 _0.0	P29618_[RNApolymerase]subunit_kinase_EC_2_7_11_23_Oryza_sativa_subsp__japonica_SwissProt_0.0	PPC:4.5_CDC2_Like_Kinase_Family	No_Hits	No_Hits	No_Hits	No_Hits
Os12g0608600|mRNA|AK059102|CDS+3'UTR	151	7.11355	7.06924	7.15063	7.94613	8.11149	8.55465	7.36433	7.61635	7.77553	7.52069	7.50586	7.50039	7.19851	7.24913	7.32116	7.17944	6.64537	6.16124	7.9666	8.0753	8.2537	8.05338	8.22341	8.31081		Os12g0608600|mRNA|AK059102|CDS+3'UTR	AK059102	Thiosulfate sulfurtransferase (EC 2.8.1.1) (Mercaptopyruvate sulfurtransferase Mst2/Rdh2) (EC 2.8.1.2).	LOC_Os12g41500	No_Hits	'13.2.6.1'_'amino acid metabolism.degradation.aromatic aa.phenylalanine'	lightgreen	0.0_sp|O64530|STR1_ARATH Thiosulfate/3-mercaptopyruvate sulfurtransferase	0.0_gi|115489500|ref|NP_001067237.1| Os12g0608600 [Oryza sativa Japonica	Sb08g020860_similar to Os12g0608600 protein_0.0	AT1G79230.1_Symbols:_ST1,_ATMST1,_MST1,_ATRDH1,_STR1_mercaptopyruvate_sulfurtransferase_1_chr1:29800824-29803679_FORWARD_LENGTH=379_0.0	Bradi4g02267_No_Description_present_0.0	GRMZM2G029262_hypothetical protein LOC100275494 _0.0	O64530_3mercaptopyruvate_sulfurtransferase_EC_2_8_1_2_Arabidopsis_thaliana_SwissProt_0.0	No_Hits	No_Hits	No_Hits	No_Hits	No_Hits
Os08g0384100|mRNA|AK065829|CDS+3'UTR	151	6.94018	6.80271	7.23212	7.59694	7.57176	8.0586	7.81	7.41754	7.88292	7.72148	7.65396	7.97591	7.23072	7.2945	7.0698	7.49673	6.79108	7.03216	8.34097	8.32756	8.39024	7.99376	8.5062	8.23197		Os08g0384100|mRNA|AK065829|CDS+3'UTR	AK065829	Double-stranded RNA binding domain containing protein.	LOC_Os08g29530	No_Hits	'35.2'_'not assigned.unknown'	lightgreen	0.0_sp|Q6YW64|DRB4_ORYSJ Double-stranded RNA-binding protein 4 OS=Oryza	0.0_gi|115476208|ref|NP_001061700.1| Os08g0384100 [Oryza sativa Japonica	Sb07g019380_Predicted protein_1e-52	AT1G09700.1_Symbols:_HYL1,_DRB1_dsRNA-binding_domain-like_superfamily_protein_chr1:3137960-3140118_REVERSE_LENGTH=419_2e-18	Bradi3g34900_No_Description_present_2e-73	GRMZM2G146111_hypothetical protein LOC100191297 _2e-50	No_Hits	No_Hits	No_Hits	No_Hits	No_Hits	No_Hits
Os02g0594100|mRNA|AK067412|CDS+3'UTR	138	7.4091	7.05969	6.97858	7.87417	7.3801	8.27172	6.97258	7.20575	7.38538	7.53758	7.27829	7.43494	7.19851	7.25377	6.98856	6.67181	6.8441	7.38307	7.46488	8.04152	7.99255	7.53688	8.17781	8.34097		Os02g0594100|mRNA|AK067412|CDS+3'UTR	AK067412	Protein kinase ATN1.	LOC_Os02g38080	No_Hits	'29.4'_'protein.postranslational modification'	lightgreen	4e-66_sp|Q2MHE4|HT1_ARATH Serine/threonine-protein kinase HT1 OS=Arabidopsis	0.0_gi|115447049|ref|NP_001047304.1| Os02g0594100 [Oryza sativa Japonica	Sb04g024680_similar to Putative uncharacterized protein OJ1067_B01.11_0.0	AT5G50180.1_Symbols:_Protein_kinase_superfamily_protein_chr5:20431116-20432883_FORWARD_LENGTH=346_0.0	Bradi3g47600_protein_kinase_family_protein,_putative,_expressed,_subfamily_Raf_0.0	GRMZM2G165231_hypothetical protein LOC100273702 _0.0	B9S662_mitogenactivated_protein_kinase_kinase_kinase_EC_2_7_11_25_Ricinus_communis_TrEMBL_0.0	PPC:2.1.5_ATN1_Like_Family	No_Hits	No_Hits	gi_22326306_ref_NP_181618_2__protein_phosphatase_2C_(PP2C);_protein_id:_At2g40860_1,_supported_by_cDNA:_gi_15810224_[Arabidopsis_thaliana]_SubFamily_6_3_1_20_-_a_Family_6_3_1_-a_3e-17	No_Hits
Os03g0346900|mRNA|AK064125|CDS+3'UTR	153	6.30828	6.47905	6.51805	8.17362	8.04078	8.29018	7.23792	7.42196	7.25955	7.35982	7.32943	7.31785	7.09794	6.80082	6.70373	6.89644	6.73029	6.77334	8.59032	8.6532	8.20552	8.09963	8.2887	8.14305		Os03g0346900|mRNA|AK064125|CDS+3'UTR	AK064125	Hypothetical protein.	LOC_Os03g22560	No_Hits	'35.2'_'not assigned.unknown'	lightgreen	No_Hits	0.0_gi|108708114|gb|ABF95909.1| expressed protein [Oryza sativa Japonica	Sb01g035520_similar to Expressed protein_0.0	AT2G47820.2_Symbols:_unknown_protein;_FUNCTIONS_IN:_molecular_function_unknown;_INVOLVED_IN:_biological_process_unknown;_LOCATED_IN:_cellular_component_unknown;_EXPRESSED_IN:_17_plant_structures;_EXPRESSED_DURING:_13_growth_stages;_BEST_Arabidopsis_thaliana_protein_match_is:_unknown_protein_(TAIR:AT1G09040.1)._chr2:19588122-19590629_FORWARD_LENGTH=805_1e-94	Bradi1g62615_No_Description_present_0.0	GRMZM2G097843_No Description present_0.0	No_Hits	No_Hits	No_Hits	No_Hits	No_Hits	No_Hits
Os04g0589500|mRNA|AK069707|CDS+3'UTR	153	6.68154	6.72149	6.76452	8.0566	7.59003	7.55321	7.21583	7.30282	7.509	7.76468	7.71576	7.69171	7.27386	7.2945	7.3004	6.79974	6.19115	6.27361	8.55626	8.37786	8.49286	8.56028	8.49153	8.65103		Os04g0589500|mRNA|AK069707|CDS+3'UTR	AK069707	Conserved hypothetical protein.	LOC_Os04g49954	No_Hits	'35.2'_'not assigned.unknown'	lightgreen	No_Hits	3e-52_gi|115460196|ref|NP_001053698.1| Os04g0589500 [Oryza sativa Japonica	Sb04g031300_similar to Putative uncharacterized protein_2e-22	No_Hits	Bradi3g52102_No_Description_present_2e-22	GRMZM2G169044_Putative uncharacterized protein _5e-20	No_Hits	No_Hits	No_Hits	No_Hits	No_Hits	No_Hits
Os04g0670800|mRNA|AK073170|CDS+3'UTR	153	6.8365	6.85125	6.67461	7.57152	7.90212	7.66853	7.58758	7.75383	7.40466	7.63424	7.48215	7.66739	6.80728	6.70488	6.71005	6.72888	6.68866	7.09377	8.16538	8.19759	8.24633	7.81405	8.07264	8.20922		Os04g0670800|mRNA|AK073170|CDS+3'UTR	AK073170	Ubiquitin interacting motif domain containing protein.	LOC_Os04g57520	No_Hits	'29.5'_'protein.degradation'	lightgreen	3e-37_sp|O14048|UBX2_SCHPO UBX domain-containing protein 2 OS=Schizosaccharomyces	0.0_gi|38345301|emb|CAE02831.2| OSJNBa0043A12.36 [Oryza sativa Japonica	Sb06g032400_similar to H0624F09.6 protein_0.0	AT1G14570.1_Symbols:_UBX_domain-containing_protein_chr1:4983770-4987192_FORWARD_LENGTH=468_1e-153	Bradi5g25710_No_Description_present_0.0	GRMZM2G104430_No Description present_0.0	No_Hits	No_Hits	No_Hits	No_Hits	No_Hits	No_Hits
Os07g0137600|mRNA|AK120248|CDS+3'UTR	153	7.03331	7.01306	6.95552	7.83967	7.75383	7.69295	7.58758	7.69977	7.75244	8.09331	7.50586	7.80327	6.98239	6.8691	7.17861	7.22297	6.82938	6.94238	7.93469	7.77265	7.62251	7.91732	7.877	7.95314		Os07g0137600|mRNA|AK120248|CDS+3'UTR	AK120248	Conserved hypothetical protein.	LOC_Os07g04500	Coils_-_AQLVKEDARRTEEQIAAYKKLK_____________	'35.2'_'not assigned.unknown'	lightgreen	No_Hits	2e-74_gi|115470513|ref|NP_001058855.1| Os07g0137600 [Oryza sativa Japonica	No_Hits	No_Hits	No_Hits	No_Hits	No_Hits	No_Hits	No_Hits	No_Hits	No_Hits	No_Hits
Os03g0844100|mRNA|AK067164|CDS+3'UTR	152	6.65271	6.66071	6.38214	7.82985	7.65923	7.54146	7.80776	7.91732	7.9654	7.70897	7.50586	7.86479	6.94018	6.68738	6.90072	6.60581	6.42084	6.23703	8.23257	8.09675	8.07832	8.03241	7.77062	7.67257		Os03g0844100|mRNA|AK067164|CDS+3'UTR	AK067164	Pti1 kinase-like protein.	LOC_Os03g62700	No_Hits	'29.4.1.58'_'protein.postranslational modification.kinase.receptor like cytoplasmatic kinase VIII'	lightgreen	0.0_sp|B9DFG5|PTI13_ARATH PTI1-like tyrosine-protein kinase 3 OS=Arabidopsis	0.0_gi|115456539|ref|NP_001051870.1| Os03g0844100 [Oryza sativa Japonica	Sb02g010180_similar to Putative Pti1-like kinase_0.0	AT3G59350.2_Symbols:_Protein_kinase_superfamily_protein_chr3:21933392-21934883_FORWARD_LENGTH=366_0.0	Bradi1g01936_No_Description_present_0.0	GRMZM2G071877_hypothetical protein LOC100273536 _0.0	B9DFG5_nonspecific_proteintyrosine_kinase_EC_2_7_10_2_Arabidopsis_thaliana_SwissProt_0.0	PPC:1_Receptor_Like_Cytoplasmic_Kinase_VIII	No_Hits	gnl_TC-DB_K7UE65_1_A_87_2_1_Uncharacterized_protein_OS=Zea_mays_GN=ZEAMMB73_507020_PE=3_SV=1_4e-53	gi_22326306_ref_NP_181618_2__protein_phosphatase_2C_(PP2C);_protein_id:_At2g40860_1,_supported_by_cDNA:_gi_15810224_[Arabidopsis_thaliana]_SubFamily_6_3_1_20_-_a_Family_6_3_1_-a_2e-24	No_Hits
Os01g0589500|mRNA|AB110176|CDS+3'UTR	123	6.41838	6.93935	7.14672	7.69237	7.30367	7.87935	7.85791	7.55769	7.91732	7.66453	7.12555	7.96785	7.61031	7.22972	7.76809	7.13877	7.09773	7.03216	8.19342	7.87757	7.87909	7.78198	7.74437	7.65804		Os01g0589500|mRNA|AB110176|CDS+3'UTR			LOC_Os01g40690			lightgreen
Os04g0380800|COMBINER_EST|CI449569|0	153	6.2771	6.36041	6.35046	7.62958	7.90212	7.70839	7.70028	7.71126	7.93681	7.71229	7.65982	7.84185	5.92795	5.97981	6.00482	5.62962	5.40818	5.55248	8.17643	8.12924	8.16136	7.92998	7.76602	7.80386		Os04g0380800|COMBINER_EST|CI449569|0	CI449569	Conserved hypothetical protein.	LOC_Os04g31170	No_Hits	'35.2'_'not assigned.unknown'	lightgreen	No_Hits	1e-145_gi|215768914|dbj|BAH01143.1| unnamed protein product [Oryza sativa	No_Hits	No_Hits	No_Hits	GRMZM2G020302_hypothetical protein LOC100279062 _9e-21	No_Hits	No_Hits	No_Hits	No_Hits	No_Hits	No_Hits
Os01g0936800|mRNA|AK103322|CDS+3'UTR	153	6.03336	6.01786	6.13465	8.08118	7.84283	7.82513	7.44534	7.16723	7.15683	7.84816	7.58632	7.59772	6.06051	6.17757	6.40909	6.86394	6.8441	6.65446	7.84132	7.89128	7.48812	8.12198	8.18263	7.98827		Os01g0936800|mRNA|AK103322|CDS+3'UTR	AK103322	Major sperm protein domain containing protein.	LOC_Os01g71050	Pfam_MSP (Major sperm protein) domain_IHPRELQFTFEVKKQSSCTVHLVNKSNEYVAFKVKTTSPKRYCVRPNTGVILPRSTCDFTVTMQAQRTAPPDMQLKDKFLVQTTVVPYGTSDED_Coils_-_VQNLKSKLNGLEVKLEEAEKMIIKLREESRTTTQERDKLQQEMMFLRKKG_Gene3D_-_DLAEIHPRELQFTFEVKKQSSCTVHLVNKSNEYVAFKVKTTSPKRYCVRPNTGVILPRSTCDFTVTMQAQRTAPPDMQLKDKFLVQTTVVPYGTSDEDLVPSYFSKESGRYIEESKLRVV_ProSiteProfiles_Major sperm protein (MSP) domain profile._LAEIHPRELQFTFEVKKQS…	'31.4'_'cell.vesicle transport'	lightgreen	5e-60_sp|B9DHD7|VAP22_ARATH Vesicle-associated protein 2-2 OS=Arabidopsis	0.0_gi|115442099|ref|NP_001045329.1| Os01g0936800 [Oryza sativa Japonica	Sb03g045240_similar to Putative VAP27_3e-171	AT1G08820.2_Symbols:_VAP27-2_vamp/synaptobrevin-associated_protein_27-2_chr1:2821810-2824412_REVERSE_LENGTH=386_4e-61	Bradi2g60150_beta-tubulin_binding_(Blast2GO)_1e-162	GRMZM2G053273_hypothetical protein LOC100217097 _2e-168	No_Hits	No_Hits	No_Hits	No_Hits	No_Hits	No_Hits
Os10g0550100|mRNA|AK106583|CDS+3'UTR	150	6.50032	6.86307	6.32824	7.42514	7.15423	7.14374	7.81661	7.67839	7.28708	7.79584	7.78164	7.42584	6.18151	6.42154	6.43844	5.86858	6.55942	6.87577	7.96081	8.34138	7.81319	8.00882	8.48977	8.31636		Os10g0550100|mRNA|AK106583|CDS+3'UTR	AK106583	Conserved hypothetical protein.	LOC_Os10g40260	Pfam_Transcription mediator complex subunit Med12_PEQMHSNEDTRRKWIEALVQPNRRLWSLAEQVPRGFRRKLLFNYLIRYNVPLLRASWLVK_____________	'35.2'_'not assigned.unknown'	lightgreen	0.0_sp|H3K2Y6|MED12_ARATH Mediator of RNA polymerase II transcription	0.0_gi|110289534|gb|AAP54923.2| expressed protein [Oryza sativa Japonica	Sb01g050280_similar to Putative uncharacterized protein_0.0	AT4G00450.1_Symbols:_CRP,_CCT_RNA_polymerase_II_transcription_mediators_chr4:202425-210666_FORWARD_LENGTH=2253_0.0	Bradi1g21177_No_Description_present_0.0	GRMZM2G114459_No Description present_0.0	No_Hits	No_Hits	No_Hits	No_Hits	No_Hits	No_Hits
Os05g0111100|COMBINER|CI423769|0	151	6.15477	6.01786	6.01647	8.30582	8.05701	8.84488	6.47128	6.67578	6.72845	7.03331	7.07036	6.9191	6.23489	6.17757	6.1604	6.2309	6.1497	5.41946	8.01843	7.86773	7.84532	7.68229	7.65311	7.49088		Os05g0111100|COMBINER|CI423769|0	CI423769	(No Hit)	LOC_Os05g02050	No_Hits	'35.2'_'not assigned.unknown'	lightgreen	No_Hits	5e-58_gi|297723623|ref|NP_001174175.1| Os05g0111100 [Oryza sativa Japonica	Sb09g001280_similar to Putative uncharacterized protein_2e-42	AT3G46560.1_Symbols:_TIM9,_emb2474_Tim10/DDP_family_zinc_finger_protein_chr3:17138632-17139301_FORWARD_LENGTH=93_3e-21	Bradi2g38737_No_Description_present_2e-33	GRMZM2G144101_hypothetical protein LOC100273253 _2e-22	No_Hits	No_Hits	No_Hits	No_Hits	No_Hits	No_Hits
Os03g0331600|mRNA|AK063782|CDS+3'UTR	150	6.12865	5.86678	5.91538	7.42514	8.09906	8.33761	6.98073	7.65281	7.15211	6.39911	6.72618	6.47921	6.77169	6.71005	6.75415	5.54928	5.66887	5.46319	7.71261	7.76283	7.47371	7.41763	7.78624	7.34512		Os03g0331600|mRNA|AK063782|CDS+3'UTR	AK063782	Conserved hypothetical protein.	LOC_Os03g21370	Pfam_Protein of unknown function (DUF2488)_KKYHFLVANAKFMLDEEEHFQEQLKEKLRLYGEREKEQDFWLVVEPKFLDRFPNITKRLKRPAVALVSTDGNWITFMKLRLDRVLAEQFEA_____________	'35.2'_'not assigned.unknown'	lightgreen	No_Hits	3e-146_gi|108707969|gb|ABF95764.1| expressed protein [Oryza sativa Japonica	Sb01g036400_similar to Expressed protein_6e-113	AT5G58250.1_Symbols:_unknown_protein;_FUNCTIONS_IN:_molecular_function_unknown;_INVOLVED_IN:_biological_process_unknown;_LOCATED_IN:_thylakoid,_chloroplast;_EXPRESSED_IN:_22_plant_structures;_EXPRESSED_DURING:_14_growth_stages;_CONTAINS_InterPro_DOMAIN/s:_Protein_of_unknown_function_DUF2488_(InterPro:IPR019616);_Has_1807_Blast_hits_to_1807_proteins_in_277_species:_Archae_-_0;_Bacteria_-_0;_Metazo…	Bradi1g63490_No_Description_present_2e-109	GRMZM2G010196_hypothetical protein LOC100193255 _1e-103	No_Hits	No_Hits	No_Hits	No_Hits	No_Hits	No_Hits
Os03g0780800|mRNA|AK059874|CDS+3'UTR	153	6.63679	6.47534	6.54283	7.65411	8.03241	7.79719	6.98073	7.54944	7.49146	7.16608	7.2675	7.15862	6.50032	6.09124	6.17487	5.62962	6.1497	5.80151	8.1597	7.82407	7.67738	8.18398	7.79624	7.74839		Os03g0780800|mRNA|AK059874|CDS+3'UTR	AK059874	Fatty acid hydroxylase domain containing protein.	LOC_Os03g56820	Pfam_Fatty acid hydroxylase superfamily_LFGIFIWTLIEYTLHRFLFHIETKTYWANTAHYLLHGCHHKHPMDSLRLVFPPTATAILCVPFWKLVAFFATPTITPALFGGGLLGYVMYDCTHYYLHHGQPSKEPAKNLKRYHLNHHF_____________	'11.2.2'_'lipid metabolism.FA desaturation.a hydroxylase'	lightgreen	8e-123_sp|O48916|FAH1_ARATH Fatty acid 2-hydroxylase 1 OS=Arabidopsis	9e-175_gi|115455705|ref|NP_001051453.1| Os03g0780800 [Oryza sativa Japonica	Sb01g006300_similar to Putative uncharacterized protein_3e-157	AT2G34770.1_Symbols:_FAH1,_ATFAH1_fatty_acid_hydroxylase_1_chr2:14666776-14668061_FORWARD_LENGTH=237_6e-124	Bradi4g01070_iron_ion_binding_(Blast2GO)_1e-144	GRMZM2G038964_inositolphosphorylceramide-B C-26 hydroxylase _2e-162	B9GEE4_methionyl_aminopeptidase_EC_3_4_11_18_Oryza_sativa_subsp__japonica_TrEMBL_2e-109	No_Hits	No_Hits	No_Hits	No_Hits	No_Hits
Os01g0260700|COMBINER_EST|AU078770|7	151	6.60242	6.90866	6.73379	7.31524	7.82985	7.77471	6.73943	7.31575	6.92591	6.76562	7.43824	6.97294	6.95261	7.02733	6.86768	6.05668	6.60365	5.61231	7.7846	7.68018	7.52494	8.14602	7.86579	7.7994		Os01g0260700|COMBINER_EST|AU078770|7	AU078770	PUR-alpha/beta/gamma, DNA/RNA-binding family protein.	LOC_Os01g15600	SMART_DNA/RNA-binding repeats in PUR-alpha/beta/gamma and in hypothetical proteins from spirochetes and the Bacteroides-Cytophaga-Flexibacter bacteria._MGMSKVIRADQKRFFFDLGSNNRGHYLRISEVAGADRSSIILPLSGLKQFHEMVGHFVDIMK_SMART_DNA/RNA-binding repeats in PUR-alpha/beta/gamma and in hypothetical proteins from spirochetes and the Bacteroides-Cytophaga-Flexibacter bacteria._ELVSKTLQFEHKLFYFDLKENPRGRYLKISEK…	'27.3.99'_'RNA.regulation of transcription.unclassified'	lightgreen	6e-143_sp|Q9SKZ1|PUR_ARATH Transcription factor Pur-alpha 1 OS=Arabidopsis	0.0_gi|218187924|gb|EEC70351.1| hypothetical protein OsI_01264 [Oryza	Sb03g010090_similar to Purine rich element binding protein B-like_0.0	AT2G32080.1_Symbols:_PUR_ALPHA-1_purin-rich_alpha_1_chr2:13642716-13644036_REVERSE_LENGTH=296_5e-144	Bradi2g09470_double-stranded_DNA_binding_(Blast2GO)_0.0	GRMZM2G049429_PUR ALPHA-1 _0.0	No_Hits	No_Hits	No_Hits	No_Hits	No_Hits	No_Hits
Os03g0118400|mRNA|AK073961|CDS+3'UTR	153	6.79677	6.80271	6.80808	7.77995	7.57176	7.66853	6.94433	6.92961	6.79	7.36488	7.22658	7.29508	6.8544	6.80674	6.79434	6.60581	6.68866	6.83123	7.63706	7.53544	7.84926	7.84205	7.88615	7.94792		Os03g0118400|mRNA|AK073961|CDS+3'UTR	AK073961	Cell division control protein 2 homolog 1 (EC 2.7.1.37).	LOC_Os03g02680	SMART_Serine/Threonine protein kinases, catalytic domain_YEKEEKIGEGTYGVVYRARDKVTNETIALKKIRLEQEDEGVPSTAIREISLLKEMHHGNIVRLHDVIHSEKRIYLVFEYLDLDLKKFMDSCPEFAKNPTLIKSYLYQILRGVAYCHSHRVLHRDLKPQNLLIDRRTNALKLADFGLARAFGIPVRTFTHEVVTLWYRAPEILLGSRQYSTPVDMWSVGCIFAEMVNQKPLFPGDSEIDELFKIFRVLGTPNEQSWPGVSSLPDYKSAFPKWQAQDLATIVPTLDPAGLDLLSVSRTPLT_Pfam_Protein kinase domain_YEKEEKIGEGTYGVVYRARDKVTNETIALKKIRLEQEDEGVPSTA…	'31.3'_'cell.cycle'	lightgreen	0.0_sp|P29618|CDKA1_ORYSJ Cyclin-dependent kinase A-1 OS=Oryza sativa	0.0_gi|222624087|gb|EEE58219.1| hypothetical protein OsJ_09187 [Oryza	Sb04g001920_similar to Cyclin-dependent kinase A-2_0.0	AT3G48750.1_Symbols:_CDKA;1,_CDC2AAT,_CDK2,_CDC2,_CDC2A,_CDKA1_cell_division_control_2_chr3:18072238-18074296_FORWARD_LENGTH=294_0.0	Bradi1g77325_No_Description_present_0.0	GRMZM2G143213_LOC100284730 _0.0	P29618_[RNApolymerase]subunit_kinase_EC_2_7_11_23_Oryza_sativa_subsp__japonica_SwissProt_0.0	PPC:4.5_CDC2_Like_Kinase_Family	No_Hits	No_Hits	No_Hits	No_Hits
Os01g0920200|mRNA|AK120182|CDS+3'UTR	152	7.22558	6.92443	6.81797	7.62958	7.91201	7.76837	7.24078	7.13852	7.19738	7.26711	7.38226	7.41727	7.17057	7.05811	7.08648	6.64987	7.04865	6.33495	7.41393	7.71948	7.52494	7.95535	7.72488	7.89436		Os01g0920200|mRNA|AK120182|CDS+3'UTR	AK120182	E(Y)2 homolog (DC6).	LOC_Os01g69110	Pfam_Transcription factor e(y)2_LREIINVKLVESGEKEKLMELLRERLVECGWRDEMKALCR_____________	'35.2'_'not assigned.unknown'	lightgreen	9e-34_sp|Q6DH42|ENY2_DANRE Enhancer of yellow 2 transcription factor	2e-75_gi|115441877|ref|NP_001045218.1| Os01g0920200 [Oryza sativa Japonica	Sb03g043995_similar to Os01g0920200 protein_6e-66	AT3G27100.1_Symbols:_FUNCTIONS_IN:_molecular_function_unknown;_INVOLVED_IN:_biological_process_unknown;_LOCATED_IN:_chloroplast_envelope;_EXPRESSED_IN:_23_plant_structures;_EXPRESSED_DURING:_13_growth_stages;_CONTAINS_InterPro_DOMAIN/s:_Transcription_factor,_enhancer_of_yellow_2_(InterPro:IPR018783);_Has_288_Blast_hits_to_288_proteins_in_94_species:_Archae_-_0;_Bacteria_-_0;_Metazoa_-_197;_Fungi_…	Bradi2g58960_No_Description_present_2e-64	GRMZM2G481103_LOC100282361 _7e-65	No_Hits	No_Hits	No_Hits	No_Hits	No_Hits	No_Hits
Os04g0670800|mRNA|AK072097|CDS+3'UTR	153	6.74213	6.61883	6.48899	7.45343	7.7393	7.28407	7.49088	7.50917	7.23951	7.424	7.32943	7.39361	6.61959	6.48006	6.46789	6.41521	6.60365	6.69215	7.76393	7.89128	7.95044	7.52339	7.8311	7.75383		Os04g0670800|mRNA|AK072097|CDS+3'UTR	AK072097	Ubiquitin interacting motif domain containing protein.	LOC_Os04g57520	No_Hits	'29.5'_'protein.degradation'	lightgreen	3e-37_sp|O14048|UBX2_SCHPO UBX domain-containing protein 2 OS=Schizosaccharomyces	0.0_gi|38345301|emb|CAE02831.2| OSJNBa0043A12.36 [Oryza sativa Japonica	Sb06g032400_similar to H0624F09.6 protein_0.0	AT1G14570.1_Symbols:_UBX_domain-containing_protein_chr1:4983770-4987192_FORWARD_LENGTH=468_1e-153	Bradi5g25710_No_Description_present_0.0	GRMZM2G104430_No Description present_0.0	No_Hits	No_Hits	No_Hits	No_Hits	No_Hits	No_Hits
Os12g0168800|mRNA|AK068306|CDS+3'UTR	152	6.55099	6.75999	6.57084	7.3236	7.38919	7.23991	7.31259	7.51881	7.07371	7.13913	7.52347	7.11756	6.78265	6.42154	6.58155	6.27128	6.68866	6.48999	7.59663	7.9443	7.47608	7.89949	7.86866	7.52388		Os12g0168800|mRNA|AK068306|CDS+3'UTR	AK068306	AG-motif binding protein-2.	LOC_Os12g07120	No_Hits	'27.3.9'_'RNA.regulation of transcription.C2C2(Zn) GATA transcription factor family'	lightgreen	No_Hits	0.0_gi|115487540|ref|NP_001066257.1| Os12g0168800 [Oryza sativa Japonica	Sb08g004340_weakly similar to Os12g0168800 protein_2e-68	AT3G45170.1_Symbols:_GATA14_GATA_transcription_factor_14_chr3:16537538-16538232_FORWARD_LENGTH=204_2e-28	Bradi4g41570_zinc_ion_binding_(Blast2GO)_1e-52	GRMZM2G118214_hypothetical protein LOC100273197 _5e-70	No_Hits	No_Hits	C2C2-GATA_transcription factor	No_Hits	No_Hits	No_Hits
Os01g0143800|mRNA|AK066079|CDS+3'UTR	151	6.38196	6.06389	5.92647	7.26023	7.70399	7.46923	7.44924	7.70656	7.56756	7.53141	7.34817	7.53807	6.07975	6.22809	6.31623	5.48677	5.63325	6.6178	7.44162	7.51106	7.77737	7.31889	7.27665	8.08047		Os01g0143800|mRNA|AK066079|CDS+3'UTR	AK066079	Mitochondrial glycoprotein family protein.	LOC_Os01g05060	Gene3D_-_SGAGNLPGAIDAEIREAQDYLAIDEQEPVPENFPFEILDEEGMSVVILKRDYKDEKIEVIVSMPNLEGGPEFDDEEAEGEGKNASKDDEDEEEDESAGDSSVSLKVTVSKGSGPKLEFTCTAFREEITIDDMLIVENAATEGDEKFPYEGPEFTELPVNVQKGLFKYLEQRGITLPTTNYMHDYMVTKQTKEYVGWMTKLKDFVR_Pfam_Mitochondrial glycoprotein_AEIREAQDYLAIDEQEPVPENFPFEILDEEGMSVVILKRDYKDEKIEVIVSMPNLEGGPEFDDEEAEGEGKNASKDDEDEEEDESAGDSSVSLKVTVSKGSGPKLEFTCTAFREEITIDDMLIVENAATEGDEKFPYEGPEFTELPVNVQKG…	'35.1'_'not assigned.no ontology'	lightgreen	6e-34_sp|Q8W487|YB95_ARATH Uncharacterized protein At2g39795, mitochondrial	0.0_gi|115434484|ref|NP_001042000.1| Os01g0143800 [Oryza sativa Japonica	Sb03g006340_similar to Putative uncharacterized protein_1e-117	AT2G39795.1_Symbols:_Mitochondrial_glycoprotein_family_protein_chr2:16597026-16598028_FORWARD_LENGTH=250_4e-35	Bradi2g02890_No_Description_present_2e-100	GRMZM2G011213_LOC100283099 _3e-110	No_Hits	No_Hits	No_Hits	No_Hits	No_Hits	No_Hits
Os01g0143800|mRNA|AK104561|CDS+3'UTR	151	6.18275	5.97169	5.84968	6.80244	7.35636	7.0686	7.29821	7.47397	7.19738	7.25081	7.19717	7.27703	5.88113	6.08374	6.04131	5.7787	6.06051	6.38928	7.0717	7.27732	7.27606	7.14289	7.1639	7.48064		Os01g0143800|mRNA|AK104561|CDS+3'UTR	AK104561	Mitochondrial glycoprotein family protein.	LOC_Os01g05060	Gene3D_-_SGAGNLPGAIDAEIREAQDYLAIDEQEPVPENFPFEILDEEGMSVVILKRDYKDEKIEVIVSMPNLEGGPEFDDEEAEGEGKNASKDDEDEEEDESAGDSSVSLKVTVSKGSGPKLEFTCTAFREEITIDDMLIVENAATEGDEKFPYEGPEFTELPVNVQKGLFKYLEQRGITLPTTNYMHDYMVTKQTKEYVGWMTKLKDFVR_Pfam_Mitochondrial glycoprotein_AEIREAQDYLAIDEQEPVPENFPFEILDEEGMSVVILKRDYKDEKIEVIVSMPNLEGGPEFDDEEAEGEGKNASKDDEDEEEDESAGDSSVSLKVTVSKGSGPKLEFTCTAFREEITIDDMLIVENAATEGDEKFPYEGPEFTELPVNVQKG…	'35.1'_'not assigned.no ontology'	lightgreen	6e-34_sp|Q8W487|YB95_ARATH Uncharacterized protein At2g39795, mitochondrial	0.0_gi|115434484|ref|NP_001042000.1| Os01g0143800 [Oryza sativa Japonica	Sb03g006340_similar to Putative uncharacterized protein_1e-117	AT2G39795.1_Symbols:_Mitochondrial_glycoprotein_family_protein_chr2:16597026-16598028_FORWARD_LENGTH=250_4e-35	Bradi2g02890_No_Description_present_2e-100	GRMZM2G011213_LOC100283099 _3e-110	No_Hits	No_Hits	No_Hits	No_Hits	No_Hits	No_Hits
Os07g0631900|mRNA|AK061072|CDS+3'UTR	150	5.97169	5.94395	5.94395	6.83228	6.91975	6.67978	7.18965	7.42922	6.9793	6.76562	7.2675	6.85596	6.42783	6.29117	6.46789	6.01089	5.70232	5.6471	7.6328	7.59927	7.48812	7.23415	7.18242	7.1819		Os07g0631900|mRNA|AK061072|CDS+3'UTR	AK061072	RNA-binding region RNP-1 (RNA recognition motif) domain containing protein.	LOC_Os07g43810	No_Hits	'27.4'_'RNA.RNA binding'	lightgreen	1e-86_sp|Q08935|ROC1_NICSY 29 kDa ribonucleoprotein A, chloroplastic	0.0_gi|115473531|ref|NP_001060364.1| Os07g0631900 [Oryza sativa Japonica	Sb02g040260_similar to Chloroplast 29 kDa ribonucleoprotein_7e-127	AT2G37220.1_Symbols:_RNA-binding_(RRM/RBD/RNP_motifs)_family_protein_chr2:15634980-15636331_REVERSE_LENGTH=289_6e-86	Bradi1g20440_RRM_domain_containing_protein_similar_to_chloroplast_RNA_binding_protein,_[Arabidopsis_thaliana]_AT2G37220_1e-130	GRMZM2G158835_hypothetical protein LOC100274547 _6e-135	B6KE59_ubiquitin_thiolesterase_EC_3_1_2_15_Toxoplasma_gondii_TrEMBL_3e-22	No_Hits	No_Hits	No_Hits	No_Hits	No_Hits
Os11g0448000|COMBINER_EST|CI123573|6	145	6.27167	6.49367	6.29423	7.17861	6.87231	6.52133	7.27327	7.30282	7.11048	7.41754	6.89256	6.9191	6.33941	6.06949	6.59684	6.87985	5.70232	6.30715	7.60555	7.60562	8.2004	7.62654	7.34281	8.17461		Os11g0448000|COMBINER_EST|CI123573|6	CI123573	Protein kinase domain containing protein.	LOC_Os11g26130	No_Hits	'30.2.9'_'signalling.receptor kinases.leucine rich repeat IX'	lightgreen	0.0_sp|P43298|TMK1_ARATH Probable receptor protein kinase TMK1 OS=Arabidopsis	0.0_gi|115485371|ref|NP_001067829.1| Os11g0448000 [Oryza sativa Japonica	Sb05g012530_similar to Receptor-like kinase RHG4_0.0	AT1G66150.1_Symbols:_TMK1_transmembrane_kinase_1_chr1:24631503-24634415_FORWARD_LENGTH=942_0.0	Bradi4g19600_leucine-rich_repeat_protein_kinase,_putative,_expressed,_subfamily_LRR-IX_0.0	GRMZM2G349875_No Description present_0.0	B9T5F6_nonspecific_proteintyrosine_kinase_EC_2_7_10_2_Ricinus_communis_TrEMBL_0.0	PPC:1.6_Leucine_Rich_Repeat_Kinase_IX	No_Hits	gnl_TC-DB_K7UE65_1_A_87_2_1_Uncharacterized_protein_OS=Zea_mays_GN=ZEAMMB73_507020_PE=3_SV=1_1e-50	gi_22326306_ref_NP_181618_2__protein_phosphatase_2C_(PP2C);_protein_id:_At2g40860_1,_supported_by_cDNA:_gi_15810224_[Arabidopsis_thaliana]_SubFamily_6_3_1_20_-_a_Family_6_3_1_-a_1e-20	No_Hits
Os03g0760700|mRNA|AK060701|CDS+3'UTR	149	6.27167	6.20674	6.242	7.02098	7.78344	7.75463	6.6035	7.54657	6.95975	6.5928	6.81263	6.79515	6.36807	5.93436	6.27671	6.55734	6.38749	5.75838	7.71261	7.50114	8.08798	7.02268	6.80979	7.60717		Os03g0760700|mRNA|AK060701|CDS+3'UTR	AK060701	Aspartate-semialdehyde dehydrogenase (EC 1.2.1.11) (Fragment).	LOC_Os03g55280	No_Hits	'13.1.3.6.1.2'_'amino acid metabolism.synthesis.aspartate family.misc.homoserine.aspartate semialdehyde dehydrogenase'	lightgreen	5e-124_sp|Q55512|DHAS_SYNY3 Aspartate-semialdehyde dehydrogenase OS=Synechocystis	0.0_gi|115455493|ref|NP_001051347.1| Os03g0760700 [Oryza sativa Japonica	Sb01g007370_similar to Chromosome chr1 scaffold_5, whole genome shotgun sequence_0.0	AT1G14810.1_Symbols:_semialdehyde_dehydrogenase_family_protein_chr1:5102684-5104633_REVERSE_LENGTH=375_0.0	Bradi1g07910_aspartate-semialdehyde_dehydrogenase_activity_(Blast2GO)_0.0	GRMZM2G076885_hypothetical protein LOC100191334 _0.0	B9T4M3_aspartatesemialdehyde_dehydrogenase_EC_1_2_1_11_Ricinus_communis_TrEMBL_0.0	No_Hits	No_Hits	No_Hits	No_Hits	No_Hits
Os05g0280200|mRNA|AK120316|CDS+3'UTR	153	6.31283	6.23743	6.06187	7.68405	7.62829	7.67419	6.83492	7.19636	6.9793	7.25081	7.03205	7.0426	6.45241	6.69737	6.52349	5.86858	6.06051	5.36425	7.33382	7.48098	7.47608	7.61169	7.3773	7.80386		Os05g0280200|mRNA|AK120316|CDS+3'UTR	AK120316	Ras-related protein RGP2 (GTP-binding regulatory protein RGP2).	LOC_Os05g20050	No_Hits	'30.5'_'signalling.G-proteins'	lightgreen	6e-160_sp|Q40723|RLGP2_ORYSJ Ras-related protein RGP2 OS=Oryza sativa	4e-158_gi|115462975|ref|NP_001055087.1| Os05g0280200 [Oryza sativa Japonica	Sb09g008430_similar to Ras-related protein RGP2_1e-145	AT1G07410.1_Symbols:_ATRABA2B,_RAB-A2B,_ATRAB-A2B,_RABA2b_RAB_GTPase_homolog_A2B_chr1:2276270-2277154_FORWARD_LENGTH=214_1e-119	Bradi2g30500_GTPase_activity_(Blast2GO)_3e-143	GRMZM2G093186_hypothetical protein LOC100192685 _9e-147	P62491_small_monomeric_GTPase_EC_3_6_5_2_Homo_sapiens_SwissProt_6e-98	No_Hits	No_Hits	No_Hits	No_Hits	No_Hits
Os03g0717900|mRNA|AK099485|CDS+3'UTR	153	6.56324	6.38268	5.96046	7.37802	7.25829	7.84033	7.01901	6.95455	7.30031	6.89669	6.97703	7.0486	5.94737	5.93436	6.11501	5.82481	5.87192	5.89332	7.21043	7.16817	7.74951	7.21745	7.62015	7.84033		Os03g0717900|mRNA|AK099485|CDS+3'UTR	AK099485	Protein of unknown function DUF760 family protein.	LOC_Os03g50870	Pfam_Protein of unknown function (DUF760)_VLYRRIAEVKEKERKRALEEILYALVVQKFVEAGVSLVPALSHSISSSGRVDQWAESVEGKLEKMHSQEAYEMIENHLALILGQRQADATVAAISKLRVGQVYAASVMYGYFLKRVDQRFQLEKSMK_____________	'35.2'_'not assigned.unknown'	lightgreen	No_Hits	0.0_gi|115454967|ref|NP_001051084.1| Os03g0717900 [Oryza sativa Japonica	Sb01g010050_similar to Expressed protein_0.0	AT3G17800.1_Symbols:_Protein_of_unknown_function_(DUF760)_chr3:6091248-6092873_REVERSE_LENGTH=421_2e-153	Bradi1g10640_No_Description_present_0.0	GRMZM2G152548_hypothetical protein LOC100383611 _0.0	No_Hits	No_Hits	No_Hits	No_Hits	No_Hits	No_Hits
Os02g0760200|mRNA|AK063964|CDS+3'UTR	151	6.75582	6.69757	7.09586	7.394	7.52799	7.84636	6.92739	6.96958	6.96473	6.94397	6.79839	6.71796	6.31886	5.93436	6.11501	6.34103	6.70919	5.50271	7.46488	7.34039	7.4477	7.42593	7.41815	7.6034		Os02g0760200|mRNA|AK063964|CDS+3'UTR	AK063964	Conserved hypothetical protein.	LOC_Os02g52280	No_Hits	'35.2'_'not assigned.unknown'	lightgreen	No_Hits	0.0_gi|115448815|ref|NP_001048187.1| Os02g0760200 [Oryza sativa Japonica	Sb04g033895_similar to Putative uncharacterized protein_0.0	AT4G24610.1_Symbols:_unknown_protein;_FUNCTIONS_IN:_molecular_function_unknown;_INVOLVED_IN:_biological_process_unknown;_LOCATED_IN:_plasma_membrane;_EXPRESSED_IN:_20_plant_structures;_EXPRESSED_DURING:_12_growth_stages;_BEST_Arabidopsis_thaliana_protein_match_is:_unknown_protein_(TAIR:AT5G65440.1);_Has_820_Blast_hits_to_264_proteins_in_74_species:_Archae_-_0;_Bacteria_-_15;_Metazoa_-_77;_Fungi_-…	Bradi3g58270_No_Description_present_0.0	GRMZM2G313027_hypothetical protein LOC100273763 _0.0	No_Hits	No_Hits	No_Hits	No_Hits	No_Hits	No_Hits
Os02g0595700|mRNA|AK066858|CDS+3'UTR	140	6.76217	6.25657	6.49417	7.69237	7.5516	8.24871	7.16198	7.22065	7.35572	6.87641	6.76976	6.9831	6.53812	6.6749	6.46789	5.96287	6.70919	5.75838	7.35106	7.43807	7.4001	6.68388	7.14438	7.18583		Os02g0595700|mRNA|AK066858|CDS+3'UTR	AK066858	Chloroplast elongation factor TuA (EF-TuA) precursor (Fragment).	LOC_Os02g38210	TIGRFAM_EF-Tu: translation elongation factor Tu_ARGKFERTKPHVNIGTIGHVDHGKTTLTAALTMVLASVGGSAPKKYDEIDAAPEERARGITINTATVEYETETRHYAHVDCPGHADYVKNMITGAAQMDGAILVVSGADGPMPQTKEHILLAKQVGVPKIVVFLNKKDQVDDEELLQLVELEVRELLSSYEYDGDEVPIVAGSALKALENLMANPAIKRGDDEWVDGIFSLIDSVDNYIPVPQRQTDLPFLLAVEDVFSITGRGTVATGRIERGTVKVGDTVDIVGIRETRNCTVTGVEMFQKTMDDAMAGDNVGLLLRGMQKDDIERGMVLAKPASITPHTKFDAVVYVLKKDEGGRHSPFFPGYRPQFYMRTTDVTGNV…	'29.2.4'_'protein.synthesis.elongation'	lightgreen	0.0_sp|P46280|EFTU2_SOYBN Elongation factor Tu, chloroplastic OS=Glycine	0.0_gi|297721387|ref|NP_001173056.1| Os02g0595700 [Oryza sativa Japonica	Sb04g024850_similar to Chloroplast translational elongation factor Tu_0.0	AT4G20360.1_Symbols:_ATRAB8D,_ATRABE1B,_RABE1b_RAB_GTPase_homolog_E1B_chr4:10990036-10991466_FORWARD_LENGTH=476_0.0	Bradi3g47690_GTPase_activity_(Blast2GO)_0.0	GRMZM2G106061_elongation factor Tu _0.0	B9RAT6_sulfate_adenylyltransferase_EC_2_7_7_4_Ricinus_communis_TrEMBL_0.0	No_Hits	No_Hits	No_Hits	No_Hits	No_Hits
Os09g0112100|mRNA|AK120925|CDS+3'UTR	150	6.52067	6.54778	6.36187	7.67169	7.27626	7.25377	6.79027	6.89997	6.46789	7.21896	6.9643	7.14395	6.74941	6.55019	6.45138	6.47871	5.70232	6.19894	7.30367	6.90374	6.85712	7.70897	7.31795	7.1211		Os09g0112100|mRNA|AK120925|CDS+3'UTR	AK120925	Conserved hypothetical protein.	LOC_Os09g02410	No_Hits	'30.2.24'_'signalling.receptor kinases.S-locus glycoprotein like'	lightgreen	No_Hits	1e-141_gi|222641059|gb|EEE69191.1| hypothetical protein OsJ_28378 [Oryza	Sb02g032130_similar to Putative uncharacterized protein_5e-34	AT4G21390.1_Symbols:_B120_S-locus_lectin_protein_kinase_family_protein_chr4:11394458-11397474_REVERSE_LENGTH=849_5e-22	Bradi4g37220_protein_kinase_family_protein,_putative,_expressed,_subfamily_SD-1c_1e-34	GRMZM2G419290_No Description present_7e-29	I1QR19_nonspecific_serine/threonine_protein_kinase_EC_2_7_11_1_Oryza_glaberrima_TrEMBL_6e-63	No_Hits	No_Hits	No_Hits	No_Hits	No_Hits
Os03g0108800|mRNA|AK065932|CDS+3'UTR	152	6.58108	6.4698	6.21642	7.02098	7.20929	6.9543	6.6035	6.72277	6.48966	6.80351	6.79839	6.80365	6.44656	6.29117	6.44518	6.05668	5.96672	6.72774	6.87279	6.86049	7.1689	7.24346	7.27994	7.15602		Os03g0108800|mRNA|AK065932|CDS+3'UTR	AK065932	Cell division control protein 2 homolog 1 (EC 2.7.1.37).	LOC_Os03g01850	No_Hits	'31.3'_'cell.cycle'	lightgreen	0.0_sp|P29618|CDKA1_ORYSJ Cyclin-dependent kinase A-1 OS=Oryza sativa	0.0_gi|108705774|gb|ABF93569.1| Cell division control protein 2,	Sb04g001920_similar to Cyclin-dependent kinase A-2_3e-178	AT3G48750.1_Symbols:_CDKA;1,_CDC2AAT,_CDK2,_CDC2,_CDC2A,_CDKA1_cell_division_control_2_chr3:18072238-18074296_FORWARD_LENGTH=294_3e-179	Bradi1g77325_No_Description_present_0.0	GRMZM2G008327_Cell division control protein 2 homolog (EC 2.7.11.22)(EC 2.7.11.23)(p34cdc2)_0.0	P29618_[RNApolymerase]subunit_kinase_EC_2_7_11_23_Oryza_sativa_subsp__japonica_SwissProt_0.0	PPC:4.5_CDC2_Like_Kinase_Family	No_Hits	No_Hits	No_Hits	No_Hits
Os08g0249400|COMBINER_EST|CI162918|6	152	6.44138	6.39108	6.32394	7.394	7.1757	7.50313	7.11605	7.06696	7.27386	7.28329	7.08183	7.62251	6.50032	6.33904	6.57084	6.18935	6.68866	6.27361	7.4542	7.09762	7.14364	7.27994	7.46097	7.45962		Os08g0249400|COMBINER_EST|CI162918|6	CI162918	RNA-binding region RNP-1 (RNA recognition motif) domain containing protein.	LOC_Os08g15080	No_Hits	'27.4'_'RNA.RNA binding'	lightgreen	No_Hits	0.0_gi|40253748|dbj|BAD05688.1| putative mec-8 [Oryza sativa Japonica	Sb07g008520_similar to Putative mec-8_1e-169	AT3G21215.1_Symbols:_RNA-binding_(RRM/RBD/RNP_motifs)_family_protein_chr3:7442873-7445231_REVERSE_LENGTH=339_1e-120	Bradi3g19040_RRM_domain_containing_protein_similar_to_putative_RNA-binding_protein,_[Arabidopsis_thaliana]_AT3G21215_1e-164	GRMZM2G165137_LOC100283020 _3e-174	No_Hits	No_Hits	No_Hits	No_Hits	No_Hits	No_Hits
Os04g0136600|COMBINER|CI058214|6	152	6.53553	6.44725	6.30942	7.53723	7.15423	7.16541	7.09002	7.19636	7.0243	7.34039	7.22658	7.29182	6.58468	6.65804	6.38358	6.34103	6.64537	5.61231	7.30367	7.49155	7.09421	7.59632	7.47117	7.14565		Os04g0136600|COMBINER|CI058214|6	CI058214	(No Hit)				lightgreen
Os08g0301000|COMBINER|CI539987|6	152	6.1692	6.15604	5.89382	7.42514	7.43451	7.17425	6.87998	7.3077	6.95455	7.03331	7.14746	7.13403	6.43306	6.59901	6.2827	6.38088	6.58139	6.53553	7.42549	7.50652	7.25653	7.44568	7.61031	7.25081		Os08g0301000|COMBINER|CI539987|6	CI539987	(No Hit)				lightgreen
Os03g0773700|mRNA|AK102670|CDS+3'UTR	145	6.59653	6.94632	6.33588	6.89619	7.25829	7.33046	6.81183	6.82528	6.46074	6.97703	6.39804	6.834	6.54354	6.59143	6.36971	6.10675	6.92455	6.07886	7.51881	7.56027	7.5448	7.12878	7.169	7.50966		Os03g0773700|mRNA|AK102670|CDS+3'UTR	AK102670	Receptor-like protein kinase 2.	LOC_Os03g56270	No_Hits	'33.99'_'development.unspecified'	lightgreen	0.0_sp|O49545|BAME1_ARATH Leucine-rich repeat receptor-like serine/threonine-protein	0.0_gi|31745227|gb|AAP68887.1| putative receptor-like protein kinase	Sb01g006690_similar to Putative uncharacterized protein_0.0	AT5G65700.2_Symbols:_BAM1_Leucine-rich_receptor-like_protein_kinase_family_protein_chr5:26281826-26284945_FORWARD_LENGTH=1003_0.0	Bradi1g07180_leucine-rich_repeat_protein_kinase,_putative,_expressed,_subfamily_LRR-XI_0.0	GRMZM2G072569_No Description present_0.0	B9T173_mitogenactivated_protein_kinase_kinase_kinase_EC_2_7_11_25_Ricinus_communis_TrEMBL_0.0	PPC:1.12_Leucine_Rich_Repeat_Kinase_XI_&_XII	No_Hits	gnl_TC-DB_K7UE65_1_A_87_2_1_Uncharacterized_protein_OS=Zea_mays_GN=ZEAMMB73_507020_PE=3_SV=1_7e-49	gi_22326306_ref_NP_181618_2__protein_phosphatase_2C_(PP2C);_protein_id:_At2g40860_1,_supported_by_cDNA:_gi_15810224_[Arabidopsis_thaliana]_SubFamily_6_3_1_20_-_a_Family_6_3_1_-a_5e-22	No_Hits
Os05g0280200|mRNA|D13152|CDS+3'UTR	152	6.10441	6.04587	5.80043	7.22952	7.39885	7.30272	6.55355	6.86036	6.88968	6.90866	6.60581	6.32726	6.18151	6.43288	6.14504	6.14822	5.57592	5.61231	6.8303	7.18397	7.02257	7.17529	7.02649	7.24246		Os05g0280200|mRNA|D13152|CDS+3'UTR	D13152	Ras-related protein RGP2 (GTP-binding regulatory protein RGP2).	LOC_Os05g20050	No_Hits	'30.5'_'signalling.G-proteins'	lightgreen	6e-160_sp|Q40723|RLGP2_ORYSJ Ras-related protein RGP2 OS=Oryza sativa	4e-158_gi|115462975|ref|NP_001055087.1| Os05g0280200 [Oryza sativa Japonica	Sb09g008430_similar to Ras-related protein RGP2_1e-145	AT1G07410.1_Symbols:_ATRABA2B,_RAB-A2B,_ATRAB-A2B,_RABA2b_RAB_GTPase_homolog_A2B_chr1:2276270-2277154_FORWARD_LENGTH=214_1e-119	Bradi2g30500_GTPase_activity_(Blast2GO)_3e-143	GRMZM2G093186_hypothetical protein LOC100192685 _9e-147	P62491_small_monomeric_GTPase_EC_3_6_5_2_Homo_sapiens_SwissProt_6e-98	No_Hits	No_Hits	No_Hits	No_Hits	No_Hits
Os07g0492000|mRNA|AK121796|CDS+3'UTR	150	6.03994	5.98029	5.98836	7.00877	7.47084	7.55321	6.47128	6.82528	6.6178	6.10047	6.41908	6.22106	6.08877	6.08374	6.07151	6.05668	5.33498	6.12064	7.00714	7.18397	7.38145	6.60921	6.9643	7.28833		Os07g0492000|mRNA|AK121796|CDS+3'UTR	AK121796	Nucleoside diphosphate kinase I (EC 2.7.4.6) (NDK I) (NDP kinase I) (NDPK I).	LOC_Os07g30970	No_Hits	'23.4.10'_'nucleotide metabolism.phosphotransfer and pyrophosphatases.nucleoside diphosphate kinase'	lightgreen	3e-106_sp|Q07661|NDK1_ORYSJ Nucleoside diphosphate kinase 1 OS=Oryza	2e-104_gi|61679782|pdb|1PKU|A Chain A, Crystal Structure Of Nucleoside	Sb02g033710_similar to Nucleoside diphosphate kinase 1_6e-103	AT4G09320.1_Symbols:_NDPK1_Nucleoside_diphosphate_kinase_family_protein_chr4:5923424-5924366_FORWARD_LENGTH=169_1e-79	Bradi1g27120_nucleoside_diphosphate_kinase_activity,_ATP_binding,_GTP_binding_(Blast2GO)_1e-95	GRMZM2G134797_hypothetical protein LOC100381602 _2e-102	Q07661_nucleosidediphosphate_kinase_EC_2_7_4_6_Oryza_sativa_subsp__japonica_SwissProt_3e-105	No_Hits	No_Hits	No_Hits	No_Hits	No_Hits
Os02g0137200|mRNA|AK060290|CDS+3'UTR	151	6.25755	6.10047	5.83903	7.30976	7.53888	7.54791	7.08183	7.15957	6.97461	6.61581	6.70948	6.57447	6.19526	6.17003	6.07151	5.44504	5.42612	5.67943	7.20575	7.30735	7.22819	6.67578	7.02649	6.79163		Os02g0137200|mRNA|AK060290|CDS+3'UTR	AK060290	50S ribosomal protein L3-1, chloroplast precursor.	LOC_Os02g04460	No_Hits	'29.2.1.1.1.2.3'_'protein.synthesis.ribosomal protein.prokaryotic.chloroplast.50S subunit.L3'	lightgreen	3e-117_sp|O80360|RK3_TOBAC 50S ribosomal protein L3, chloroplastic (Fragment)	5e-166_gi|115444097|ref|NP_001045828.1| Os02g0137200 [Oryza sativa Japonica	Sb04g002980_similar to Os02g0137200 protein_2e-151	AT2G43030.1_Symbols:_Ribosomal_protein_L3_family_protein_chr2:17894898-17895713_FORWARD_LENGTH=271_6e-114	Bradi3g03270_No_Description_present_8e-156	GRMZM2G109165_hypothetical protein LOC100193892 _3e-155	No_Hits	No_Hits	No_Hits	No_Hits	No_Hits	No_Hits
Os03g0735000|mRNA|AK105092|CDS+3'UTR	152	5.76916	5.78471	5.64049	7.47726	7.61054	7.69295	7.00457	7.17778	6.94458	6.5928	6.60581	6.64267	5.67241	5.71868	5.78089	6.10675	5.74306	5.98853	7.24913	7.46276	7.08183	7.17529	7.40306	7.33363		Os03g0735000|mRNA|AK105092|CDS+3'UTR	AK105092	ADP-glucose pyrophosphorylase large subunit (EC 2.7.7.27).	LOC_Os03g52460	No_Hits	'2.1.2.1'_'major CHO metabolism.synthesis.starch.AGPase'	lightgreen	0.0_sp|P55229|GLGL1_ARATH Glucose-1-phosphate adenylyltransferase	0.0_gi|115455167|ref|NP_001051184.1| Os03g0735000 [Oryza sativa Japonica	Sb01g008940_similar to Glucose-1-phosphate adenylyltransferase_0.0	AT5G19220.1_Symbols:_ADG2,_APL1_ADP_glucose_pyrophosphorylase_large_subunit_1_chr5:6463931-6466775_REVERSE_LENGTH=522_0.0	Bradi1g09537_No_Description_present_0.0	GRMZM2G391936_plastid ADP-glucose pyrophosphorylase large subunit _0.0	Q6AVT2_glucose1phosphate_adenylyltransferase_EC_2_7_7_27_Oryza_sativa_subsp__japonica_TrEMBL_0.0	No_Hits	No_Hits	No_Hits	No_Hits	No_Hits
Os03g0735000|mRNA|AK069296|CDS+3'UTR	152	5.75588	5.76475	5.91538	7.67169	7.6431	7.80356	7.0522	7.1107	6.81076	6.69979	6.69215	6.6561	5.65939	5.50798	5.65701	5.48677	5.55184	5.94053	7.17778	7.31889	7.17425	7.01399	7.21896	7.18934		Os03g0735000|mRNA|AK069296|CDS+3'UTR	AK069296	ADP-glucose pyrophosphorylase large subunit (EC 2.7.7.27).	LOC_Os03g52460	No_Hits	'2.1.2.1'_'major CHO metabolism.synthesis.starch.AGPase'	lightgreen	0.0_sp|P55229|GLGL1_ARATH Glucose-1-phosphate adenylyltransferase	0.0_gi|115455167|ref|NP_001051184.1| Os03g0735000 [Oryza sativa Japonica	Sb01g008940_similar to Glucose-1-phosphate adenylyltransferase_0.0	AT5G19220.1_Symbols:_ADG2,_APL1_ADP_glucose_pyrophosphorylase_large_subunit_1_chr5:6463931-6466775_REVERSE_LENGTH=522_0.0	Bradi1g09537_No_Description_present_0.0	GRMZM2G391936_plastid ADP-glucose pyrophosphorylase large subunit _0.0	Q6AVT2_glucose1phosphate_adenylyltransferase_EC_2_7_7_27_Oryza_sativa_subsp__japonica_TrEMBL_0.0	No_Hits	No_Hits	No_Hits	No_Hits	No_Hits
Os03g0168000|mRNA|AK072898|CDS+3'UTR	152	5.68177	5.66591	5.54349	7.02098	6.80298	7.28407	6.78278	6.82528	6.64762	6.84053	6.64177	6.57966	5.69401	5.52149	5.65701	5.86858	5.38694	5.71668	7.07906	7.27732	6.98666	6.68388	6.84541	6.86101		Os03g0168000|mRNA|AK072898|CDS+3'UTR	AK072898	Conserved hypothetical protein.	LOC_Os03g07170	No_Hits	'35.1'_'not assigned.no ontology'	lightgreen	8e-60_sp|Q6NUT3|MFS12_HUMAN Major facilitator superfamily domain-containing	0.0_gi|115450971|ref|NP_001049086.1| Os03g0168000 [Oryza sativa Japonica	Sb01g046010_similar to Putative uncharacterized protein_0.0	AT3G60070.1_Symbols:_Major_facilitator_superfamily_protein_chr3:22183572-22185941_REVERSE_LENGTH=458_0.0	Bradi1g73850_No_Description_present_0.0	GRMZM2G054969_hypothetical protein LOC100274857 _0.0	G0QRK6_NADH:ubiquinone_reductase_(H+translocating)_EC_1_6_5_3_Ichthyophthirius_multifiliis_(strain_G5)_TrEMBL_8e-38	No_Hits	No_Hits	gnl_TC-DB_I0IYT1_2_A_2_7_1_Bm-re_protein_OS=Bombyx_mori_GN=Bm-re_PE=2_SV=1_5e-41	No_Hits	No_Hits
Os05g0415700|mRNA|AK102449|CDS+3'UTR	152	5.68177	5.78471	5.34623	7.04474	7.15423	7.0686	7.04914	6.92443	6.67608	6.68505	6.56736	6.47921	5.65939	5.60187	5.73123	6.30677	5.44504	5.58095	7.13392	7.34577	6.86858	6.8918	7.21896	6.95382		Os05g0415700|mRNA|AK102449|CDS+3'UTR	AK102449	Glycoside hydrolase, family 20 protein.	LOC_Os05g34320	No_Hits	'29.7.8'_'protein.glycosylation.alpha-1,6-mannosyl-glycoprotein-beta-1,2-N-acetylglucosaminyltransferase(GnTII)'	lightgreen	0.0_sp|Q8L7S6|HEXO3_ARATH Beta-hexosaminidase 3 OS=Arabidopsis thaliana	0.0_gi|115463915|ref|NP_001055557.1| Os05g0415700 [Oryza sativa Japonica	Sb09g020420_similar to Putative beta-N-acetylhexosaminidase_0.0	AT1G65590.1_Symbols:_HEXO3,_ATHEX1_beta-hexosaminidase_3_chr1:24385996-24390989_FORWARD_LENGTH=535_0.0	Bradi2g25310_Glycosyl_hydrolase_(GH),_subfamily_GH20;AliasBdGH20_3_0.0	GRMZM2G121514_No Description present_0.0	Q8L7S6_betaNacetylhexosaminidase_EC_3_2_1_52_Arabidopsis_thaliana_SwissProt_0.0	No_Hits	No_Hits	No_Hits	No_Hits	No_Hits
Os01g0588200|mRNA|AK104055|CDS+3'UTR	152	6.05329	6.15139	6.05465	7.11409	7.3801	6.97174	7.00994	7.12878	6.86652	7.07828	6.88113	6.91225	5.73518	5.76088	5.70405	5.7787	5.63325	5.40184	6.93842	6.95479	6.78959	7.06284	6.9934	7.05653		Os01g0588200|mRNA|AK104055|CDS+3'UTR	AK104055	Voltage-dependent anion channel.	LOC_Os01g40570	Gene3D_-_MAPGLYTDIGKKTRDLLYRDYGTHHKFTLTTCTPEGVTITAAGTRKNESVFGELQTQLKNKKLTVDVKANSESDLLTTVTVDEFGTPGLKSILSLVVPDQRSGKLELQYLHEYAGINASVGLNSNPMVNLSGVFGSKELSVGVDVAFDTATSNFTKYNAALSLTNSDLIASLHLNNHGDTLIASYYHLVKHHSNTAVGAELSHSFSRNESTLIFGSQHSLDPHTTVKARFNNYGMASALVQHEWRPKSLITISGEVDTKAIEKSTKVGLSLVLK_Pfam_Eukaryotic porin_APGLYTDIGKKTRDLLYRDYGTHHKFTLTTCTPEGVTITAAGTRKNESVFGELQTQLKNKKLTVDVKANSESDLLTTVTVDEFGTPGLKSILS…	'34.20'_'transport.porins'	lightgreen	0.0_sp|Q7F4F8|VDAC3_ORYSJ Mitochondrial outer membrane protein porin	0.0_gi|115438000|ref|NP_001043433.1| Os01g0588200 [Oryza sativa Japonica	Sb03g026350_similar to Outer plastidial membrane protein porin_0.0	AT3G01280.1_Symbols:_VDAC1,_ATVDAC1_voltage_dependent_anion_channel_1_chr3:85754-87612_FORWARD_LENGTH=276_1e-115	Bradi2g42137_No_Description_present_0.0	GRMZM2G155021_Outer plastidial membrane protein porin (Voltage-dependent anion-selective channel protein)(VDAC)_0.0	K0KQ49_retinal_dehydrogenase_EC_1_2_1_36_Wickerhamomyces_ciferrii_(strain_F6010_/_ATCC_14091_/_CBS_111_/_JCM_3599_/_NBRC_0793_/_NRRL_Y1031)_TrEMBL_9e-14	No_Hits	No_Hits	gnl_TC-DB_P46274_1_B_8_1_4_OUTER_MITOCHONDRIAL_MEMBRANE_PROTEIN_PORIN_(VOLTAGE-DEPENDENT_ANION-SELECTIVE_CHANNEL_PROTEIN)_(VDAC)_-_Triticum_aestivum_(Wheat)__5e-135	No_Hits	No_Hits
Os03g0647800|mRNA|AK070243|CDS+3'UTR	153	6.06366	6.02785	6.18275	6.70373	6.74606	6.80912	6.51575	6.58812	6.57609	6.54906	6.31056	6.73407	6.46006	6.26191	6.39662	5.69923	5.87192	5.94053	7.14799	6.88778	7.43945	6.9812	6.68125	7.26623		Os03g0647800|mRNA|AK070243|CDS+3'UTR	AK070243	Conserved hypothetical protein.	LOC_Os03g44560	No_Hits	'35.2'_'not assigned.unknown'	lightgreen	No_Hits	2e-178_gi|108710097|gb|ABF97892.1| expressed protein [Oryza sativa Japonica	Sb01g013420_similar to Expressed protein_9e-142	AT3G44150.1_Symbols:_unknown_protein;_FUNCTIONS_IN:_molecular_function_unknown;_INVOLVED_IN:_biological_process_unknown;_LOCATED_IN:_plasma_membrane;_EXPRESSED_IN:_cultured_cell;_BEST_Arabidopsis_thaliana_protein_match_is:_unknown_protein_(TAIR:AT3G11800.1);_Has_76_Blast_hits_to_75_proteins_in_19_species:_Archae_-_0;_Bacteria_-_0;_Metazoa_-_0;_Fungi_-_0;_Plants_-_74;_Viruses_-_0;_Other_Eukaryotes…	Bradi1g13670_No_Description_present_7e-122	GRMZM2G023392_hypothetical protein LOC100273005 _1e-141	No_Hits	No_Hits	No_Hits	No_Hits	No_Hits	No_Hits
Os10g0456400|mRNA|AK102067|CDS+3'UTR	150	6.15477	6.1692	6.03857	6.83228	6.71811	6.90072	6.40178	6.63875	6.39	6.90299	6.82845	6.6625	6.31886	6.28251	6.27671	6.58155	5.96672	5.84741	7.05946	6.66989	6.77196	7.00363	6.68982	6.84668		Os10g0456400|mRNA|AK102067|CDS+3'UTR	AK102067	Conserved hypothetical protein.	LOC_Os10g31810	No_Hits	'35.2'_'not assigned.unknown'	lightgreen	No_Hits	0.0_gi|115482322|ref|NP_001064754.1| Os10g0456400 [Oryza sativa Japonica	Sb01g020270_similar to Expressed protein_0.0	AT4G12700.1_Symbols:_unknown_protein;_BEST_Arabidopsis_thaliana_protein_match_is:_unknown_protein_(TAIR:AT2G04280.1);_Has_136_Blast_hits_to_136_proteins_in_17_species:_Archae_-_0;_Bacteria_-_0;_Metazoa_-_0;_Fungi_-_0;_Plants_-_125;_Viruses_-_0;_Other_Eukaryotes_-_11_(source:_NCBI_BLink)._chr4:7482643-7484328_REVERSE_LENGTH=561_0.0	Bradi3g27870_No_Description_present_0.0	GRMZM2G118433_hypothetical protein LOC100191413 _0.0	No_Hits	No_Hits	No_Hits	No_Hits	No_Hits	No_Hits
Os04g0409900|COMBINER_EST|CI479575|6	153	5.7029	5.87551	5.55859	6.49833	6.88841	7.02672	6.18275	6.19018	6.32501	6.52968	6.50541	6.82262	5.92795	5.89332	5.93239	5.86858	5.91978	6.44034	7.26594	7.07426	6.80701	6.92087	7.24587	7.04542		Os04g0409900|COMBINER_EST|CI479575|6	CI479575	Plant neutral invertase family protein.	LOC_Os04g33490	No_Hits	'2.2.1.3.1'_'major CHO metabolism.degradation.sucrose.invertases.neutral'	lightgreen	0.0_sp|Q67XD9|CINV2_ARATH Alkaline/neutral invertase CINV2 OS=Arabidopsis	0.0_gi|32490319|emb|CAE04902.1| OSJNBa0042I15.24 [Oryza sativa Japonica	Sb04g021550_similar to Neutral/alkaline invertase_0.0	AT5G22510.1_Symbols:_INV-E,_At-A/N-InvE_alkaline/neutral_invertase_chr5:7474974-7477479_REVERSE_LENGTH=617_0.0	Bradi5g09200_Glycosyl_hydrolase_(GH),_subfamily_GH100;AliasBdGH100_7_0.0	GRMZM2G040843_hypothetical protein LOC100274465 _0.0	A2RPC0_betafructofuranosidase_EC_3_2_1_26_Lolium_perenne_TrEMBL_0.0	No_Hits	No_Hits	No_Hits	No_Hits	No_Hits
Os11g0146800|mRNA|AB079874|CDS+3'UTR	152	5.7425	5.83135	6.19813	6.99729	6.53001	6.90072	6.093	6.08019	6.81967	6.61581	6.26465	6.97294	6.00902	5.65189	6.07151	6.38088	5.74306	5.61231	7.30367	6.99045	7.03124	7.16198	7.04155	7.05209		Os11g0146800|mRNA|AB079874|CDS+3'UTR	AB079874	RecA bacterial DNA recombination protein family protein.	LOC_Os11g04954	No_Hits	'31.2'_'cell.division'	lightgreen	0.0_sp|P37384|DMC1_LILLO Meiotic recombination protein DMC1 homolog	0.0_gi|115484153|ref|NP_001065738.1| Os11g0146800 [Oryza sativa Japonica	Sb08g001020_similar to RiLIM15B protein_0.0	AT3G22880.1_Symbols:_ATDMC1,_DMC1,_ARLIM15_DNA_repair_(Rad51)_family_protein_chr3:8097948-8100740_REVERSE_LENGTH=344_0.0	Bradi4g42957_No_Description_present_0.0	GRMZM2G109618_hypothetical protein LOC100273470 _0.0	B0ENA1_nonspecific_serine/threonine_protein_kinase_EC_2_7_11_1_Entamoeba_dispar_(strain_ATCC_PRA260_/_SAW760)_TrEMBL_3e-153	No_Hits	No_Hits	No_Hits	No_Hits	No_Hits
Os11g0146800|mRNA|AB064544|CDS+3'UTR	151	5.82056	5.79665	5.9696	7.10156	6.80298	7.12229	6.23703	6.34566	6.95975	6.79515	6.44138	7.05209	6.02619	5.80043	6.07151	6.78265	5.78143	6.12064	7.6328	7.3327	7.26711	7.44568	7.18882	7.18934		Os11g0146800|mRNA|AB064544|CDS+3'UTR	AB064544	RecA bacterial DNA recombination protein family protein.	LOC_Os11g04954	No_Hits	'31.2'_'cell.division'	lightgreen	0.0_sp|P37384|DMC1_LILLO Meiotic recombination protein DMC1 homolog	0.0_gi|115484153|ref|NP_001065738.1| Os11g0146800 [Oryza sativa Japonica	Sb08g001020_similar to RiLIM15B protein_0.0	AT3G22880.1_Symbols:_ATDMC1,_DMC1,_ARLIM15_DNA_repair_(Rad51)_family_protein_chr3:8097948-8100740_REVERSE_LENGTH=344_0.0	Bradi4g42957_No_Description_present_0.0	GRMZM2G109618_hypothetical protein LOC100273470 _0.0	B0ENA1_nonspecific_serine/threonine_protein_kinase_EC_2_7_11_1_Entamoeba_dispar_(strain_ATCC_PRA260_/_SAW760)_TrEMBL_3e-153	No_Hits	No_Hits	No_Hits	No_Hits	No_Hits
Os04g0192800|COMBINER_EST|C98103|7	153	5.6477	5.68674	5.57592	7.37802	6.91975	6.59143	6.26249	6.27439	6.28039	6.98974	6.67608	6.54025	5.58595	5.57592	5.61353	5.7787	5.70232	5.36425	7.12663	6.78674	6.59684	7.50586	6.9643	6.94018		Os04g0192800|COMBINER_EST|C98103|7	C98103	En/Spm-like transposon proteins family protein.				lightgreen
Os02g0565200|mRNA|AK061593|CDS+3'UTR	153	5.7776	5.83135	6.06994	6.89619	6.48966	6.73407	6.20831	6.17378	6.43913	6.84812	6.35469	6.6561	5.81683	5.7098	5.95563	5.96287	5.91978	5.46319	6.57084	6.45699	6.58593	7.49138	7.25927	7.3005		Os02g0565200|mRNA|AK061593|CDS+3'UTR	AK061593	Microsomal signal peptidase 25 kDa subunit family protein.	LOC_Os02g35720	Pfam_Microsomal signal peptidase 25 kDa subunit (SPC25)_IKHLLDETVSEVAKSKGYPEDARLSNRRLAVGAAVIAVALLAQFYPRKFPENRDVLLACIALYAALNVALQIVTYTKEKNAILFTYPPAGSFNRTGLVISSKLPRLSDMYTLTIASADPHSKSSSEPVHFTKSVTKWFTKDGVLVEGLFWKDVEKLIDD_____________	'29.3.4.1'_'protein.targeting.secretory pathway.ER'	lightgreen	3e-85_sp|P58684|SPCS2_ARATH Probable signal peptidase complex subunit	2e-136_gi|115446771|ref|NP_001047165.1| Os02g0565200 [Oryza sativa Japonica	Sb06g018000_similar to OSIGBa0140O07.14 protein_9e-93	AT2G39960.1_Symbols:_Microsomal_signal_peptidase_25_kDa_subunit_(SPC25)_chr2:16681666-16683491_REVERSE_LENGTH=192_2e-86	Bradi5g10990_No_Description_present_2e-103	GRMZM2G131321_LOC100282505 _8e-92	Q15005_Signal_peptidase_I_EC_3_4_21_89_Homo_sapiens_SwissProt_4e-10	No_Hits	No_Hits	No_Hits	No_Hits	No_Hits
Os06g0662200|mRNA|AK065941|CDS+3'UTR	151	5.82056	5.78471	5.46115	6.98429	6.77444	6.59143	6.50773	6.17378	5.88164	7.28852	6.22086	6.42748	6.23489	6.05961	5.96335	5.69923	5.50533	5.50271	7.7743	7.34577	6.84593	8.09247	7.56423	7.15602		Os06g0662200|mRNA|AK065941|CDS+3'UTR	AK065941	Basic-leucine zipper (bZIP) transcription factor domain containing protein.	LOC_Os06g45140	No_Hits	'35.2'_'not assigned.unknown'	lightgreen	1e-36_sp|Q9FUD3|BZIP9_ARATH Basic leucine zipper 9 OS=Arabidopsis thaliana	0.0_gi|115469364|ref|NP_001058281.1| Os06g0662200 [Oryza sativa Japonica	Sb10g026450_similar to RISBZ5_6e-94	AT5G24800.1_Symbols:_ATBZIP9,_BZO2H2,_BZIP9_basic_leucine_zipper_9_chr5:8515259-8516541_FORWARD_LENGTH=277_8e-38	Bradi1g31700_bZIP_transcription_factor;AliasBdbZIP10_2e-86	GRMZM2G103647_light-inducible protein CPRF-2 _3e-93	No_Hits	No_Hits	bZIP_transcription factor	No_Hits	No_Hits	No_Hits
Os11g0523700|mRNA|AK109915|CDS+3'UTR	153	5.89433	5.858	5.69111	7.34077	7.22055	6.74493	6.95273	7.10189	6.80567	7.509	7.25653	7.17498	5.62453	5.71868	5.73744	5.40959	5.57592	5.61231	7.5288	7.22825	7.53352	7.54657	7.27994	7.45686		Os11g0523700|mRNA|AK109915|CDS+3'UTR	AK109915	Basic helix-loop-helix dimerisation region bHLH domain containing protein.	LOC_Os11g32100	No_Hits	'27.3.6'_'RNA.regulation of transcription.bHLH,Basic Helix-Loop-Helix family'	lightgreen	7e-117_sp|Q9LSE2|ICE1_ARATH Transcription factor ICE1 OS=Arabidopsis	0.0_gi|297611917|ref|NP_001067987.2| Os11g0523700 [Oryza sativa Japonica	Sb05g019530_similar to Helix-loop-helix DNA-binding domain containing protein, expressed_0.0	AT3G26744.4_Symbols:_ICE1,_ATICE1,_SCRM_basic_helix-loop-helix_(bHLH)_DNA-binding_superfamily_protein_chr3:9832953-9834790_REVERSE_LENGTH=494_6e-118	Bradi4g17460_bHLH_transcription_factor;AliasBdbHLH125_2e-146	GRMZM2G033356_No Description present_0.0	B9S5L3_2alkenal_reductase_EC_1_3_1_74_Ricinus_communis_TrEMBL_9e-19	No_Hits	bHLH_transcription factor	No_Hits	No_Hits	No_Hits
Os04g0446300|mRNA|AK099024|CDS+3'UTR	150	6.12349	5.9578	6.10353	6.99729	6.85686	6.42242	6.87832	6.95963	6.69979	7.3251	7.12555	6.72334	5.79611	5.74306	5.71324	6.58155	5.44504	5.43995	6.96649	6.78674	7.08183	7.98665	7.07203	7.72127		Os04g0446300|mRNA|AK099024|CDS+3'UTR	AK099024	Microsomal signal peptidase 25 kDa subunit family protein.	LOC_Os04g36859	Pfam_Microsomal signal peptidase 25 kDa subunit (SPC25)_IKHLLDETISDVVKSKGYAEDTRLGNWKLAIGAAVIAIALLAQFYPKKFPQNREFLLGCIALYVVLNVVLLILSYTKEKDAIMFTHPPAGSFNSTGLVISSKLPRFSDMYTITIASADPQSISANKPVHFTKSVTKWFTKEGVLVEGLFWKDVERLIDD_____________	'29.3.4.1'_'protein.targeting.secretory pathway.ER'	lightgreen	1e-89_sp|P58684|SPCS2_ARATH Probable signal peptidase complex subunit	1e-137_gi|115458618|ref|NP_001052909.1| Os04g0446300 [Oryza sativa Japonica	Sb06g018000_similar to OSIGBa0140O07.14 protein_5e-115	AT2G39960.1_Symbols:_Microsomal_signal_peptidase_25_kDa_subunit_(SPC25)_chr2:16681666-16683491_REVERSE_LENGTH=192_8e-91	Bradi5g10990_No_Description_present_3e-127	GRMZM2G131321_LOC100282505 _3e-113	Q15005_Signal_peptidase_I_EC_3_4_21_89_Homo_sapiens_SwissProt_3e-12	No_Hits	No_Hits	No_Hits	No_Hits	No_Hits
Os03g0780800|mRNA|AK103085|CDS+3'UTR	152	5.79665	5.70059	5.75033	6.17694	6.85686	6.47685	6.13465	6.67578	6.2319	6.41715	6.48527	6.15308	5.81683	5.69691	5.6477	5.44504	5.63325	5.55248	6.94957	6.54923	6.51197	7.20024	6.85323	6.82408		Os03g0780800|mRNA|AK103085|CDS+3'UTR	AK103085	Fatty acid hydroxylase domain containing protein.	LOC_Os03g56820	Pfam_Fatty acid hydroxylase superfamily_LFGIFIWTLIEYTLHRFLFHIETKTYWANTAHYLLHGCHHKHPMDSLRLVFPPTATAILCVPFWKLVAFFATPTITPALFGGGLLGYVMYDCTHYYLHHGQPSKEPAKNLKRYHLNHHF_____________	'11.2.2'_'lipid metabolism.FA desaturation.a hydroxylase'	lightgreen	8e-123_sp|O48916|FAH1_ARATH Fatty acid 2-hydroxylase 1 OS=Arabidopsis	9e-175_gi|115455705|ref|NP_001051453.1| Os03g0780800 [Oryza sativa Japonica	Sb01g006300_similar to Putative uncharacterized protein_3e-157	AT2G34770.1_Symbols:_FAH1,_ATFAH1_fatty_acid_hydroxylase_1_chr2:14666776-14668061_FORWARD_LENGTH=237_6e-124	Bradi4g01070_iron_ion_binding_(Blast2GO)_1e-144	GRMZM2G038964_inositolphosphorylceramide-B C-26 hydroxylase _2e-162	B9GEE4_methionyl_aminopeptidase_EC_3_4_11_18_Oryza_sativa_subsp__japonica_TrEMBL_2e-109	No_Hits	No_Hits	No_Hits	No_Hits	No_Hits
Os04g0642100|COMBINER_EST|CI045177|0	152	5.83188	5.72579	5.58533	6.32973	7.11316	7.02109	6.3062	6.5274	6.41521	6.21803	6.22086	6.2705	5.44065	5.29361	5.57718	5.52475	5.70232	5.50271	7.07906	6.73072	6.71693	6.86382	6.89445	6.85686		Os04g0642100|COMBINER_EST|CI045177|0	CI045177	Microtubule-associated protein EB1.	LOC_Os04g54940	No_Hits	'31.1'_'cell.organisation'	lightgreen	1e-120_sp|Q7XJ60|EB1A_ARATH Microtubule-associated protein RP/EB family	0.0_gi|38344911|emb|CAD41855.2| OSJNBb0079B02.14 [Oryza sativa Japonica	Sb06g030360_similar to H0423H10.8 protein_8e-177	AT3G47690.1_Symbols:_ATEB1A,_EB1A,_ATEB1H2_microtubule_end_binding_protein_EB1A_chr3:17581353-17583346_FORWARD_LENGTH=276_1e-121	Bradi5g23610_microtubule_plus-end_binding_(Blast2GO)_8e-173	GRMZM5G824964_hypothetical protein LOC100279501 _9e-174	No_Hits	No_Hits	No_Hits	No_Hits	No_Hits	No_Hits
Os03g0146400|mRNA|AK120554|CDS+3'UTR	151	6.0833	6.20674	6.13465	6.28251	6.55035	6.99894	6.08877	6.42748	6.16459	6.05555	6.29021	5.96888	5.98267	6.01601	6.04131	6.01089	5.44504	5.27045	6.96649	6.9762	7.0372	6.58139	6.88164	6.74325		Os03g0146400|mRNA|AK120554|CDS+3'UTR	AK120554	Lethal leaf-spot 1 (Fragment).	LOC_Os03g05310	No_Hits	'31.5.1'_'cell.cell death.plants'	lightgreen	0.0_sp|Q9FYC2|PAO_ARATH Pheophorbide a oxygenase, chloroplastic OS=Arabidopsis	0.0_gi|108706168|gb|ABF93963.1| Pheophorbide a oxygenase, chloroplast	Sb01g047120_similar to Lethal leaf-spot 1_0.0	AT3G44880.1_Symbols:_ACD1,_LLS1,_PAO_Pheophorbide_a_oxygenase_family_protein_with_Rieske_[2Fe-2S]_domain_chr3:16383858-16386204_FORWARD_LENGTH=537_0.0	Bradi1g75270_No_Description_present_0.0	GRMZM2G339563_Lethal leaf-spot 1 Fragment _0.0	Q9FYC2_pheophorbide_a_oxygenase_EC_1_14_12_20_Arabidopsis_thaliana_SwissProt_0.0	No_Hits	No_Hits	gnl_TC-DB_O49931_3_A_9_1_1_Rieske_iron-sulfur_protein_Tic55_precursor_-_Pisum_sativum_(Garden_pea)__2e-48	No_Hits	No_Hits
Os03g0140500|mRNA|AK106342|CDS+3'UTR	149	5.83188	5.90488	5.80043	6.67505	6.99906	6.99116	6.191	6.26465	6.07285	5.75089	5.58158	5.80474	5.78471	5.53449	5.72124	5.48677	5.40818	5.30689	7.26594	6.56514	6.98666	6.77581	6.64177	6.49567		Os03g0140500|mRNA|AK106342|CDS+3'UTR	AK106342	Protein of unknown function DUF26 domain containing protein.	LOC_Os03g04690	No_Hits	'35.2'_'not assigned.unknown'	lightgreen	No_Hits	0.0_gi|108706102|gb|ABF93897.1| expressed protein [Oryza sativa Japonica	No_Hits	No_Hits	No_Hits	No_Hits	No_Hits	No_Hits	No_Hits	No_Hits	No_Hits	No_Hits
Os03g0717900|mRNA|AK060573|CDS+3'UTR	152	6.08921	5.85073	5.59442	6.30904	6.48966	6.82951	6.38088	6.25696	6.38232	6.1444	6.50541	6.38749	5.82712	5.8382	5.81577	5.86858	5.42612	6.07886	6.53844	6.53228	6.84132	6.52051	6.6561	6.85229		Os03g0717900|mRNA|AK060573|CDS+3'UTR	AK060573	Protein of unknown function DUF760 family protein.	LOC_Os03g50870	Pfam_Protein of unknown function (DUF760)_VLYRRIAEVKEKERKRALEEILYALVVQKFVEAGVSLVPALSHSISSSGRVDQWAESVEGKLEKMHSQEAYEMIENHLALILGQRQADATVAAISKLRVGQVYAASVMYGYFLKRVDQRFQLEKSMK_____________	'35.2'_'not assigned.unknown'	lightgreen	No_Hits	0.0_gi|115454967|ref|NP_001051084.1| Os03g0717900 [Oryza sativa Japonica	Sb01g010050_similar to Expressed protein_0.0	AT3G17800.1_Symbols:_Protein_of_unknown_function_(DUF760)_chr3:6091248-6092873_REVERSE_LENGTH=421_2e-153	Bradi1g10640_No_Description_present_0.0	GRMZM2G152548_hypothetical protein LOC100383611 _0.0	No_Hits	No_Hits	No_Hits	No_Hits	No_Hits	No_Hits
Os01g0286600|mRNA|AB057749|CDS+3'UTR	151	5.66709	5.71496	5.46115	6.42119	6.83202	6.84645	6.18729	6.5274	6.14546	6.07753	6.33235	6.07441	5.67241	5.82924	5.63385	5.3271	5.24318	5.84741	6.25421	6.51805	6.60334	6.0833	6.26249	6.59622		Os01g0286600|mRNA|AB057749|CDS+3'UTR	AB057749	Plastidal protoporphyrinogen oxidase.	LOC_Os01g18320	Gene3D_-_TSRLGSKVKLSWKLTSITKSDNKGYALVYETPEGVVSVQAKTVVMTIPSYVASDILRPLSSDAADALSIFYYPPVAAVTVSYPKEAIRKECLIDGELQGFGQLHPRSQGVETLGTIYSSSLFPNRAPAGRVLLLNYIGGSTNTGIVSKTESELVEAVDRDLRKMLINPKAVDPLVLGVRVWPQAIPQ_TIGRFAM_proto_IX_ox: protoporphyrinogen oxidase_ADCVVVGGGISGLCTAQALATKHGVGDVLVTEARARPGGNITTAERAGEGYLWEEGPNSFQPSDPVLTMAVDSGLKDDLVFGDPNAPRFVLWEGKLRPVPSKPGDLPFFDLMSIPGKLRAGLGALGVRAPPPGREESVEDFVRRNLGAEVFERL…	'19.9'_'tetrapyrrole synthesis.protoporphyrin IX oxidase'	lightgreen	0.0_sp|Q9AR38|PPOC_ORYSJ Protoporphyrinogen oxidase, chloroplastic	0.0_gi|115436038|ref|NP_001042777.1| Os01g0286600 [Oryza sativa Japonica	Sb03g011670_similar to Protoporphyrinogen IX oxidase_0.0	AT4G01690.1_Symbols:_PPOX,_HEMG1,_PPO1_Flavin_containing_amine_oxidoreductase_family_chr4:729929-732309_FORWARD_LENGTH=537_0.0	Bradi2g11107_No_Description_present_0.0	GRMZM2G039396_protoporphyrinogen IX oxidase _0.0	Q9AR38_protoporphyrinogen_oxidase_EC_1_3_3_4_Oryza_sativa_subsp__japonica_SwissProt_0.0	No_Hits	No_Hits	No_Hits	No_Hits	No_Hits
Os03g0647800|mRNA|AK061238|CDS+3'UTR	152	5.79665	5.86678	6.21642	6.78674	6.44777	6.47685	6.14546	6.31283	6.35211	6.1444	6.19894	6.39358	5.85333	5.91438	5.95563	5.44504	5.57592	5.52541	6.63966	6.41733	6.9812	6.47094	6.18729	6.64477		Os03g0647800|mRNA|AK061238|CDS+3'UTR	AK061238	Conserved hypothetical protein.	LOC_Os03g44560	No_Hits	'35.2'_'not assigned.unknown'	lightgreen	No_Hits	2e-178_gi|108710097|gb|ABF97892.1| expressed protein [Oryza sativa Japonica	Sb01g013420_similar to Expressed protein_9e-142	AT3G44150.1_Symbols:_unknown_protein;_FUNCTIONS_IN:_molecular_function_unknown;_INVOLVED_IN:_biological_process_unknown;_LOCATED_IN:_plasma_membrane;_EXPRESSED_IN:_cultured_cell;_BEST_Arabidopsis_thaliana_protein_match_is:_unknown_protein_(TAIR:AT3G11800.1);_Has_76_Blast_hits_to_75_proteins_in_19_species:_Archae_-_0;_Bacteria_-_0;_Metazoa_-_0;_Fungi_-_0;_Plants_-_74;_Viruses_-_0;_Other_Eukaryotes…	Bradi1g13670_No_Description_present_7e-122	GRMZM2G023392_hypothetical protein LOC100273005 _1e-141	No_Hits	No_Hits	No_Hits	No_Hits	No_Hits	No_Hits
Os04g0443700|mRNA|AK073841|CDS+3'UTR	151	5.86832	5.91139	5.73123	6.78674	6.53001	6.34029	6.36205	6.55195	6.2319	6.45904	6.44138	6.29877	5.99137	5.82056	5.90939	5.86858	5.87192	5.52541	6.47047	6.61489	6.63343	6.37437	6.28328	6.44224		Os04g0443700|mRNA|AK073841|CDS+3'UTR	AK073841	Conserved hypothetical protein.	LOC_Os04g36630	PIRSF_-_MHPITFFTNIIGVVTIVLISIVSILGLICLCHSLNFQLLIKRRRRNYYQANDEQLSYFNGPWLTRITLILVALWWGVGEVLRLTFVNGEGRFISDQTWQANVCKFYIVSNLGFAEPGLFLLLAFLLSAALQNQEVGALNRKWNQRTICAVFMLCSPSLIWEACVVFIGPHIASNDGQTSKVAKYWYSASSVHDGDVACTYPLLSSIFLGTFYTVLTLYVIFVGGQILSLVINKGLRRRIYMLIFATGILLPRAMFLGFSVLPWPGEIVHESLVFVSFLVLMIAAMLGIVILVYFPVAETFEVRNQEHIELQTSHSIAL_____________	'35.2'_'not assigned.unknown'	lightgreen	No_Hits	0.0_gi|297602806|ref|NP_001052890.2| Os04g0443700 [Oryza sativa Japonica	Sb06g017620_similar to Os04g0443700 protein_6e-168	AT1G57680.2_Symbols:_FUNCTIONS_IN:_molecular_function_unknown;_INVOLVED_IN:_biological_process_unknown;_LOCATED_IN:_endomembrane_system;_EXPRESSED_IN:_24_plant_structures;_EXPRESSED_DURING:_15_growth_stages;_CONTAINS_InterPro_DOMAIN/s:_Uncharacterised_conserved_protein_UCP031277_(InterPro:IPR016971);_Has_35333_Blast_hits_to_34131_proteins_in_2444_species:_Archae_-_798;_Bacteria_-_22429;_Metazoa_-…	Bradi2g41990_No_Description_present_1e-162	GRMZM2G155464_No Description present_1e-79	No_Hits	No_Hits	No_Hits	No_Hits	No_Hits	No_Hits
Os12g0594600|mRNA|AK101239|CDS+3'UTR	152	5.99326	5.9346	6.10353	6.64116	6.5107	6.26308	5.99066	6.05826	6.04405	6.38928	6.04177	6.11761	5.94737	5.44849	5.56264	5.69923	5.35064	5.84741	6.55894	6.53228	6.69737	6.31037	6.56926	6.44224		Os12g0594600|mRNA|AK101239|CDS+3'UTR	AK101239	SKP1 component family protein.	LOC_Os12g40300	No_Hits	'35.2'_'not assigned.unknown'	lightgreen	No_Hits	6e-106_gi|115489384|ref|NP_001067179.1| Os12g0594600 [Oryza sativa Japonica	Sb04g000330_similar to Skp1 protein_1e-09	AT3G21850.1_Symbols:_ASK9,_SK9_SKP1-like_9_chr3:7697089-7697550_REVERSE_LENGTH=153_7e-10	Bradi4g02870_SKP1,_subfamily_SKP1,_putative,_similar_to_ASK19_(ARABIDOPSIS_SKP1-LIKE_19)_5e-20	GRMZM2G074282_hypothetical protein LOC100193107 _1e-10	No_Hits	No_Hits	No_Hits	No_Hits	No_Hits	No_Hits
Os01g0867700|mRNA|AK108852|CDS+3'UTR	152	5.7776	5.80581	5.99825	6.56989	6.08728	6.47685	6.06051	6.48765	6.10047	6.50872	6.29021	6.23449	5.85333	5.74306	5.68645	5.86858	5.44504	5.94053	6.3245	6.19485	6.44518	6.60921	6.43044	6.64972		Os01g0867700|mRNA|AK108852|CDS+3'UTR	AK108852	Protein of unknown function DUF649 domain containing protein.	LOC_Os01g64760	Pfam_Yip1 domain_EDPGKALRDWDLWGPFFFIVFLGLTLSWSASVKKSEVFAVAFAVLAAGAIILTLNVLLLGGHIIFFQSLSLLGYCLFPLDVGALVCMLKDNVILKIIVVTVTLAWSSWAAYPFMSAAVNPRRKALA_____________	'35.1'_'not assigned.no ontology'	lightgreen	2e-38_sp|Q28CH8|YIPF6_XENTR Protein YIPF6 OS=Xenopus tropicalis GN=yipf6	0.0_gi|115441271|ref|NP_001044915.1| Os01g0867700 [Oryza sativa Japonica	Sb03g040990_similar to Putative uncharacterized protein_9e-167	AT2G18840.1_Symbols:_Integral_membrane_Yip1_family_protein_chr2:8158288-8159848_FORWARD_LENGTH=281_7e-127	Bradi2g56110_No_Description_present_2e-150	GRMZM2G046025_yip1 domain family member 6 _7e-163	No_Hits	No_Hits	No_Hits	No_Hits	No_Hits	No_Hits
Os12g0608600|mRNA|AK120712|CDS+3'UTR	152	5.73292	5.9532	5.78089	6.32973	6.7881	6.91823	6.16961	6.42014	6.42224	6.2927	6.06949	6.49666	5.92795	5.96912	6.06276	5.82481	5.87192	5.75838	6.43878	6.38713	6.67225	6.49233	6.53228	6.68505		Os12g0608600|mRNA|AK120712|CDS+3'UTR	AK120712	Thiosulfate sulfurtransferase (EC 2.8.1.1) (Mercaptopyruvate sulfurtransferase Mst2/Rdh2) (EC 2.8.1.2).	LOC_Os12g41500	No_Hits	'13.2.6.1'_'amino acid metabolism.degradation.aromatic aa.phenylalanine'	lightgreen	0.0_sp|O64530|STR1_ARATH Thiosulfate/3-mercaptopyruvate sulfurtransferase	0.0_gi|115489500|ref|NP_001067237.1| Os12g0608600 [Oryza sativa Japonica	Sb08g020860_similar to Os12g0608600 protein_0.0	AT1G79230.1_Symbols:_ST1,_ATMST1,_MST1,_ATRDH1,_STR1_mercaptopyruvate_sulfurtransferase_1_chr1:29800824-29803679_FORWARD_LENGTH=379_0.0	Bradi4g02267_No_Description_present_0.0	GRMZM2G029262_hypothetical protein LOC100275494 _0.0	O64530_3mercaptopyruvate_sulfurtransferase_EC_2_8_1_2_Arabidopsis_thaliana_SwissProt_0.0	No_Hits	No_Hits	No_Hits	No_Hits	No_Hits
Os03g0686500|mRNA|AK099457|CDS+3'UTR	150	5.67417	5.87551	5.61353	6.56989	6.88841	6.47685	6.19526	6.20831	6.31113	6.22889	6.01042	6.2422	6.01647	6.15393	6.04131	5.69923	6.1497	5.89332	6.7992	6.77845	6.64537	6.32576	6.71435	6.72334		Os03g0686500|mRNA|AK099457|CDS+3'UTR	AK099457	Hypothetical protein.	LOC_Os03g48150	No_Hits	'35.2'_'not assigned.unknown'	lightgreen	No_Hits	1e-106_gi|108710465|gb|ABF98260.1| expressed protein [Oryza sativa Japonica	No_Hits	No_Hits	No_Hits	No_Hits	No_Hits	No_Hits	No_Hits	No_Hits	No_Hits	No_Hits
Os08g0496000|mRNA|AK103187|CDS+3'UTR	148	6.07619	5.90488	5.91538	6.30904	6.84358	6.63724	5.93563	6.11934	5.91438	5.95635	5.91139	6.13465	6.01647	5.93436	5.93239	5.69923	5.70232	5.89332	6.72149	6.50044	6.45138	6.45699	6.56926	6.40178		Os08g0496000|mRNA|AK103187|CDS+3'UTR	AK103187	Cytochrome oxidase assembly family protein.	LOC_Os08g38720	No_Hits	'29.1'_'protein.aa activation'	lightgreen	0.0_sp|Q9FKT8|COX15_ARATH Cytochrome c oxidase assembly protein COX15	0.0_gi|115477076|ref|NP_001062134.1| Os08g0496000 [Oryza sativa Japonica	Sb07g028610_similar to Putative cytochrome c oxidase subunit 15(COX15) homolog isoform 1_0.0	AT5G56090.1_Symbols:_COX15_cytochrome_c_oxidase_15_chr5:22714634-22716605_FORWARD_LENGTH=457_0.0	Bradi3g39240_cytochrome-c_oxidase_activity_(Blast2GO)_0.0	No_Hits	A4I401_cytochromec_oxidase_EC_1_9_3_1_Leishmania_infantum_TrEMBL_3e-63	No_Hits	No_Hits	No_Hits	No_Hits	No_Hits
Os03g0263400|mRNA|AK058971|CDS+3'UTR	131	5.97169	6.01786	5.71038	6.20654	6.71811	6.59143	6.23703	6.5672	5.87192	6.07753	6.67608	5.89028	5.72579	5.78143	5.83188	5.96287	5.91978	5.55248	6.61852	6.33235	6.11479	6.29328	6.67431	6.43653		Os03g0263400|mRNA|AK058971|CDS+3'UTR	AK058971	Mitochondrial phosphate transporter (Fragment).	LOC_Os03g15690	No_Hits	'34.9'_'transport.metabolite transporters at the mitochondrial membrane'	lightgreen	3e-170_sp|Q9FMU6|MPCP3_ARATH Mitochondrial phosphate carrier protein	0.0_gi|108707315|gb|ABF95110.1| Phosphate carrier protein, mitochondrial	Sb01g040260_similar to Phosphate carrier protein, mitochondrial, putative, expressed_0.0	AT5G14040.1_Symbols:_PHT3;1_phosphate_transporter_3;1_chr5:4531059-4532965_REVERSE_LENGTH=375_2e-171	Bradi1g67330_inorganic_phosphate_transmembrane_transporter_activity,_phosphate_carrier_activity,_phosphate:hydrogen_symporter_activity_(Blast2GO)_0.0	GRMZM2G118208_Putative uncharacterized protein _0.0	Q22XP2_lysosomal_ProXaa_carboxypeptidase_EC_3_4_16_2_Tetrahymena_thermophila_(strain_SB210)_TrEMBL_1e-11	No_Hits	No_Hits	gnl_TC-DB_Q9FMU6_2_A_29_4_6_AT5g14040/MUA22_4_OS=Arabidopsis_thaliana_GN=PHT3;1_PE=2_SV=1_6e-172	No_Hits	No_Hits
Os03g0755100|mRNA|AK066049|CDS+3'UTR	130	5.78906	5.73123	5.44272	5.91637	6.08728	5.91538	6.32539	6.09124	6.07285	6.70574	6.60581	6.5026	5.65939	5.93436	5.83188	6.30677	5.48677	5.41946	6.75943	6.74634	6.90173	6.46517	6.28328	6.62786		Os03g0755100|mRNA|AK066049|CDS+3'UTR	AK066049	Transporter associated with antigen processing-like protein.	LOC_Os03g54790	No_Hits	'34.16'_'transport.ABC transporters and multidrug resistance systems'	lightgreen	0.0_sp|Q9FNU2|AB25B_ORYSJ ABC transporter B family member 25 OS=Oryza	0.0_gi|115455421|ref|NP_001051311.1| Os03g0755100 [Oryza sativa Japonica	Sb01g007710_similar to Putative ABC-transporter-like protein_0.0	AT5G39040.1_Symbols:_ALS1,_ATTAP2,_TAP2_transporter_associated_with_antigen_processing_protein_2_chr5:15625660-15629621_FORWARD_LENGTH=644_0.0	Bradi1g08280_PGP-like_phosphoglycoprotein_auxin_transporter,_sytenic_to_Sb01g007710,_Os03g54790_0.0	GRMZM2G072071_ATP-binding cassette sub-family B member 10 _0.0	B9T5L9_xenobiotictransporting_ATPase_EC_3_6_3_44_Ricinus_communis_TrEMBL_0.0	No_Hits	No_Hits	gnl_TC-DB_Q0WML0_3_A_1_201_8_Antigen_peptide_transporter-like_2_-_Arabidopsis_thaliana_(Mouse-ear_cress)__0.0	No_Hits	No_Hits
Os05g0364600|mRNA|AK071503|CDS+3'UTR	153	6.07619	6.03857	5.88724	6.49833	6.53001	6.72348	6.41574	6.45699	6.36771	6.82964	6.37655	6.59947	6.12435	6.03445	6.08419	5.96287	5.63325	6.12064	6.83843	6.67725	6.63343	7.03423	6.71435	7.10789		Os05g0364600|mRNA|AK071503|CDS+3'UTR	AK071503	SF2/ASF-like splicing modulator Srp30, variant 1.	LOC_Os05g30140	No_Hits	'27.1.1'_'RNA.processing.splicing'	lightgreen	2e-93_sp|O22315|SRSF1_ARATH Pre-mRNA-splicing factor SF2 OS=Arabidopsis	0.0_gi|115463447|ref|NP_001055323.1| Os05g0364600 [Oryza sativa Japonica	Sb09g018110_similar to ASF/SF2-like pre-mRNA splicing factor SRP31\'\'_6e-113	AT1G02840.3_Symbols:_SR1,_ATSRP34,_SRP34,_SR34,_At-SR34_RNA-binding_(RRM/RBD/RNP_motifs)_family_protein_chr1:626918-629583_FORWARD_LENGTH=303_2e-94	Bradi2g11990_Contains_two_RNA_recognition_motifs_(InterPro_domain_IPR000504)_of_PF00076_protein_family_(RRM_1)_and_IPR012677:_nucleotide-binding,_alpha-beta_plait_(G3DSA:3.30.70.330)._Shares_sequence_similarity_with_Arabidopsis_thaliana_SF2/ASF-like_splicing_modulator_ATSRP30_(AT1G09140)_and_putative_SF2/ASF-like_splicing_factors_from_Oryza_sativa_(Os05g30140)_and_Sorghum_bicolor_(Sb03g013010)_3e…	GRMZM2G170365_pre-mRNA-splicing factor SF2 _1e-111	B8M7H1_electrontransferringflavoprotein_dehydrogenase_EC_1_5_5_1_Talaromyces_stipitatus_(strain_ATCC_10500_/_CBS_375_48_/_QM_6759_/_NRRL_1006)_TrEMBL_1e-25	No_Hits	No_Hits	No_Hits	No_Hits	No_Hits
Os02g0742200|mRNA|AB029510|CDS+3'UTR	150	6.193	6.08943	6.27244	6.84812	6.48966	6.39537	6.45596	6.32917	6.56482	6.52968	6.22086	6.69215	5.96335	6.16124	5.95563	5.7787	5.82712	6.12064	7.00714	6.96059	6.54666	6.85868	7.06509	6.55862		Os02g0742200|mRNA|AB029510|CDS+3'UTR	AB029510	Small GTP-binding protein OsRac3.	LOC_Os02g50860	SUPERFAMILY_-_FIKCVTVGDGAVGKTCMLICYTSNKFPTDYIPTVFDNFSANVVVDSTTVNLGLWDTAGQEDYNRLRPLSYRGADVFVLAFSLVSRASYENIMKKWIPELQHYAPGVPIVLVGTKLDLREDKHYLLDHPGMIPVTTAQGEELRKQIGAAYYIECSSKTQQNVKGVFDAAIKVV_PRINTS_Transforming protein P21 ras signature_VVVDSTTVNLGLWDTAGQEDYNR_PRINTS_Transforming protein P21 ras signature_YIECSSKTQQNVKGVFDAAIKVV_PRINTS_Transforming protein P21 ras signature_KFPTDYIPTVFDNFSAN_PRINTS_T…	'30.5'_'signalling.G-proteins'	lightgreen	5e-161_sp|Q6Z808|RAC3_ORYSJ Rac-like GTP-binding protein 3 OS=Oryza	3e-159_gi|115448617|ref|NP_001048088.1| Os02g0742200 [Oryza sativa Japonica	Sb04g028280_similar to Rop1 small GTP binding protein_2e-143	AT5G62880.1_Symbols:_ARAC10,_ATRAC10,_ATROP11,_RAC10_RAC-like_10_chr5:25237236-25238939_FORWARD_LENGTH=215_6e-124	Bradi3g59550_GTPase_activity_(Blast2GO)_2e-144	GRMZM2G415327_hypothetical protein LOC100216930 _1e-143	B9SXU8_sphingomyelin_phosphodiesterase_EC_3_1_4_12_Ricinus_communis_TrEMBL_5e-114	No_Hits	No_Hits	No_Hits	No_Hits	No_Hits
Os10g0441800|mRNA|AK070200|CDS+3'UTR	130	5.83188	6.15139	6.31623	6.64116	6.40213	6.83922	5.91953	6.05826	6.08197	6.58343	6.31056	6.65137	5.97265	6.13465	6.27671	5.62962	5.78143	6.44034	6.39751	6.45699	6.40178	6.93331	6.70574	6.76562		Os10g0441800|mRNA|AK070200|CDS+3'UTR	AK070200	Small GTP-binding protein RAB5B.	LOC_Os10g30520	No_Hits	'30.5'_'signalling.G-proteins'	lightgreen	9e-116_sp|Q9CB01|RABF1_ARATH Ras-related protein RABF1 OS=Arabidopsis	0.0_gi|115482198|ref|NP_001064692.1| Os10g0441800 [Oryza sativa Japonica	Sb01g046830_similar to Small GTP-binding protein RAB5B_3e-127	AT3G54840.1_Symbols:_ARA6,_ATRABF1,_ARA-6,_ATRAB5C_Ras-related_small_GTP-binding_family_protein_chr3:20318597-20320782_FORWARD_LENGTH=202_7e-117	Bradi3g27570_GTPase_activity_(Blast2GO)_2e-136	GRMZM2G362088_ras-related protein RHN1 _2e-125	E3TEI0_signalrecognitionparticle_GTPase_EC_3_6_5_4_Ictalurus_punctatus_TrEMBL_3e-71	No_Hits	No_Hits	No_Hits	No_Hits	No_Hits
Os10g0126000|mRNA|AK060187|CDS+3'UTR	152	5.58658	5.68177	5.55859	5.94542	6.22448	6.21965	5.98124	5.91538	5.88164	6.10047	5.91139	6.11067	5.41171	5.49143	5.74866	5.35841	5.52475	5.52541	5.86472	6.14276	6.22287	6.36734	5.98029	6.11197		Os10g0126000|mRNA|AK060187|CDS+3'UTR	AK060187	Cyclin-like F-box domain containing protein.	LOC_Os10g03690	No_Hits	'29.5.11.4.3.2'_'protein.degradation.ubiquitin.E3.SCF.FBOX'	lightgreen	No_Hits	0.0_gi|222612373|gb|EEE50505.1| hypothetical protein OsJ_30592 [Oryza	Sb01g027340_Predicted protein_3e-84	AT3G03040.1_Symbols:_F-box/RNI-like_superfamily_protein_chr3:684685-686277_FORWARD_LENGTH=472_1e-17	Bradi2g36250_F-Box_5e-79	GRMZM2G146694_No Description present_5e-33	No_Hits	No_Hits	No_Hits	No_Hits	No_Hits	No_Hits
Os12g0236900|mRNA|AK068145|CDS+3'UTR	151	5.58658	5.59939	5.4921	6.30904	6.22448	6.18812	6.0329	5.97957	6.03445	6.07753	5.72409	6.09054	5.54928	5.37188	5.2666	5.52475	5.46455	5.40184	6.02296	5.95175	6.60334	6.18729	6.01229	6.05329		Os12g0236900|mRNA|AK068145|CDS+3'UTR	AK068145	Nuclear protein SET domain containing protein.	LOC_Os12g13460	No_Hits	'27.3.69'_'RNA.regulation of transcription.SET-domain transcriptional regulator family'	lightgreen	No_Hits	0.0_gi|115487958|ref|NP_001066466.1| Os12g0236900 [Oryza sativa Japonica	Sb03g029140_similar to SET domain containing protein, expressed_0.0	AT5G14260.2_Symbols:_Rubisco_methyltransferase_family_protein_chr5:4601139-4603873_FORWARD_LENGTH=514_0.0	Bradi4g39580_No_Description_present_0.0	GRMZM2G047695_hypothetical protein LOC100193433 _0.0	B9T1U1_[ribulosebisphosphate_carboxylase]lysine_Nmethyltransferase_EC_2_1_1_127_Ricinus_communis_TrEMBL_4e-24	No_Hits	No_Hits	No_Hits	No_Hits	No_Hits
Os01g0805800|mRNA|AK103408|CDS+3'UTR	153	5.49143	5.58095	5.27045	6.20654	6.17337	6.00622	5.85437	5.73123	5.75588	6.24948	5.87244	6.09054	5.53449	5.49143	5.65701	5.27685	5.44504	5.43995	6.1031	5.79611	5.91438	6.33384	6.4105	6.42154		Os01g0805800|mRNA|AK103408|CDS+3'UTR	AK103408	DNA-directed RNA polymerase II 23 kDa polypeptide (EC 2.7.7.6) (RPB25) (XAP4) (RPB5) (RPABC1).	LOC_Os01g59140	SUPERFAMILY_-_LLINIKEHVLVPEHQVLNNEEKKTLLERYTLKETQLPRIQITDPIARYYGLRRGQVVKIIRPSETAGRYVTYRYVV_ProSitePatterns_RNA polymerases H / 23 Kd subunits signature._HVLVPEHQVLNNEE_ProDom_RNA POLYMERASE DNA-DIRECTED SUBUNIT NUCLEOTIDYLTRANSFERASE TRANSFERASE TRANSCRIPTION II H POLYPEPTIDE_LVPEHQVLNNEEKKTLLERYTLKETQLPRIQITDPIARYYGLRRGQVVKIIRPSETAGRYVTYRYV_SUPERFAMILY_-_EVMVGRLVRIRRTVMQMLRDRGYLVVEHELAMGRRDFLRKY…	'27.2'_'RNA.transcription'	lightgreen	4e-73_sp|Q9N5K2|RPAB1_CAEEL DNA-directed RNA polymerases I, II, and	7e-150_gi|115440569|ref|NP_001044564.1| Os01g0805800 [Oryza sativa Japonica	Sb03g037480_similar to Putative DNA-directed RNA polymerase II 23K chain_1e-139	AT3G22320.1_Symbols:_ATRPABC24.3,_RPB5A,_NRPB5,_NRPD5_Eukaryotic_rpb5_RNA_polymerase_subunit_family_protein_chr3:7891045-7892094_REVERSE_LENGTH=205_6e-103	Bradi2g52777_No_Description_present_4e-105	GRMZM2G476009_hypothetical protein LOC100273250 _3e-142	Q5DDM1_DNAdirected_RNA_polymerase_EC_2_7_7_6_Schistosoma_japonicum_TrEMBL_7e-70	No_Hits	No_Hits	No_Hits	No_Hits	No_Hits
Os07g0577300|COMBINER_EST|CI220551|6	151	5.61353	5.52606	5.75033	6.47938	5.80474	5.8642	5.73123	5.76696	5.67535	6.20694	6.12392	5.85904	5.53449	5.62658	5.27994	5.15466	5.26303	5.3426	6.27904	5.93808	6.17528	6.44207	6.39	6.45395		Os07g0577300|COMBINER_EST|CI220551|6	CI220551	Glycoside hydrolase, family 17 protein.	LOC_Os07g38930	No_Hits	'26.4.1'_'misc.beta 1,3 glucan hydrolases.glucan endo-1,3-beta-glucosidase'	lightgreen	7e-177_sp|Q94CD8|E134_ARATH Glucan endo-1,3-beta-glucosidase 4 OS=Arabidopsis	0.0_gi|297607511|ref|NP_001060087.2| Os07g0577300 [Oryza sativa Japonica	Sb02g037380_similar to Os07g0577300 protein_0.0	AT3G13560.2_Symbols:_O-Glycosyl_hydrolases_family_17_protein_chr3:4425484-4427284_REVERSE_LENGTH=505_5e-178	Bradi1g23640_Glycosyl_hydrolase_(GH),_subfamily_GH17;AliasBdGH17_4_0.0	GRMZM2G072526_glucan endo-1,3-beta-glucosidase 4 _0.0	Q94CD8_glucan_endo1,3betaDglucosidase_EC_3_2_1_39_Arabidopsis_thaliana_SwissProt_5e-176	No_Hits	No_Hits	No_Hits	No_Hits	No_Hits
Os05g0501400|mRNA|AK110116|CDS+3'UTR	140	5.54928	5.54799	6.07842	6.99729	5.91538	6.49899	5.59877	5.61476	5.75588	5.95635	5.87244	5.77246	5.26814	5.24465	5.4478	5.40959	5.26303	5.38149	6.06276	6.11848	6.26014	6.17087	6.45138	6.20674		Os05g0501400|mRNA|AK110116|CDS+3'UTR	AK110116	Receptor-like protein kinase 5.	LOC_Os05g42210	No_Hits	'30.2.24'_'signalling.receptor kinases.S-locus glycoprotein like'	lightgreen	0.0_sp|O81905|SD18_ARATH Receptor-like serine/threonine-protein kinase	0.0_gi|115464741|ref|NP_001055970.1| Os05g0501400 [Oryza sativa Japonica	Sb03g036650_similar to Receptor-like protein kinase ARK1_0.0	AT4G21380.1_Symbols:_ARK3,_RK3_receptor_kinase_3_chr4:11389219-11393090_REVERSE_LENGTH=850_0.0	Bradi2g20687_No_Description_present_0.0	GRMZM2G106702_Serine/threonine-protein kinase receptor _0.0	B8AZQ7_nonspecific_serine/threonine_protein_kinase_EC_2_7_11_1_Oryza_sativa_subsp__indica_TrEMBL_0.0	PPC:1.7_Domain_of_Unknown_Function_26_(DUF26)_Kinase	No_Hits	gnl_TC-DB_K7UE65_1_A_87_2_1_Uncharacterized_protein_OS=Zea_mays_GN=ZEAMMB73_507020_PE=3_SV=1_1e-79	gi_22326306_ref_NP_181618_2__protein_phosphatase_2C_(PP2C);_protein_id:_At2g40860_1,_supported_by_cDNA:_gi_15810224_[Arabidopsis_thaliana]_SubFamily_6_3_1_20_-_a_Family_6_3_1_-a_2e-21	No_Hits
Os06g0346100|mRNA|AK103642|UTR	153	5.72579	5.69546	5.94395	6.32973	6.27283	6.32576	6.11761	6.17378	6.28039	6.2623	5.83767	6.36041	5.63446	5.71868	5.69459	5.7787	5.70232	5.41946	6.60581	6.36989	6.53228	6.52708	6.49016	6.64477		Os06g0346100|mRNA|AK103642|UTR	AK103642	Non-protein coding transcript, putative npRNA.	LOC_Os06g23770			lightgreen
Os01g0848700|mRNA|AK071303|CDS+3'UTR	145	5.66709	5.858	6.01647	6.47938	5.95514	6.18812	5.99966	5.8264	6.18275	6.61581	5.68936	6.41539	5.83609	5.74306	5.7896	5.44504	5.70232	5.58095	6.30942	6.21763	6.22889	6.58139	6.51164	6.50575		Os01g0848700|mRNA|AK071303|CDS+3'UTR	AK071303	Ras-related protein Rab11C.	LOC_Os01g62950	SUPERFAMILY_-_EYDYLFKIVLIGDSGVGKSNILSRFTRNEFFLESKSTIGVEFATRTLQIEGKTIKAQIWDTAGQERYRAITSAYYRGAVGALLVFDITKRQTFDNVQRWLRELRDHADANIVVMMVGNKSDLNHLRSVPEEDGHAFSEKEGLSFLETSALEAINVEKAFHTVLSEIHQIVSK_PRINTS_Transforming protein P21 ras signature_FLETSALEAINVEKAFHTVLSEI_PRINTS_Transforming protein P21 ras signature_LQIEGKTIKAQIWDTAGQERYRA_PRINTS_Transforming protein P21 ras signature_ANIVVMMVGNKSDL_PRINTS_Tran…	'30.5'_'signalling.G-proteins'	lightgreen	4e-131_sp|Q40193|RB11C_LOTJA Ras-related protein Rab11C OS=Lotus japonicus	3e-158_gi|115441051|ref|NP_001044805.1| Os01g0848700 [Oryza sativa Japonica	Sb01g002980_similar to Ras-related GTP-binding protein_4e-138	AT1G07410.1_Symbols:_ATRABA2B,_RAB-A2B,_ATRAB-A2B,_RABA2b_RAB_GTPase_homolog_A2B_chr1:2276270-2277154_FORWARD_LENGTH=214_1e-126	Bradi2g54950_GTPase_activity_(Blast2GO)_7e-152	GRMZM2G154960_LOC100280532 _3e-146	P62491_small_monomeric_GTPase_EC_3_6_5_2_Homo_sapiens_SwissProt_2e-101	No_Hits	No_Hits	No_Hits	No_Hits	No_Hits
Os02g0459400|mRNA|AK062336|CDS+3'UTR	142	5.82056	5.81897	5.58533	6.3751	5.52149	6.24869	6.05374	6.15688	6.03445	6.22889	6.33235	6.04199	5.84584	5.6757	5.6477	5.62962	5.57592	5.46319	6.55035	6.11848	6.1932	6.84968	6.21359	6.54283		Os02g0459400|mRNA|AK062336|CDS+3'UTR	AK062336	Conserved hypothetical protein.				lightgreen
Os06g0266100|mRNA|AK060683|CDS+3'UTR	148	5.6227	5.74754	5.6227	6.30904	6.22448	6.34029	5.80474	5.81417	5.95514	6.16501	6.35469	6.14318	5.89028	5.69691	5.73744	6.14822	5.37116	5.46319	6.25421	6.06411	6.76109	6.25794	6.38088	6.79163		Os06g0266100|mRNA|AK060683|CDS+3'UTR	AK060683	Integrase, catalytic region domain containing protein.		No_Hits	'35.2'_'not assigned.unknown'	lightgreen	No_Hits	No_Hits	No_Hits	No_Hits	No_Hits	No_Hits	No_Hits	No_Hits	No_Hits	No_Hits	No_Hits	No_Hits
Os03g0666700|mRNA|AK061309|CDS+3'UTR	140	5.59753	5.6757	5.98029	6.35211	5.84244	5.91538	5.76088	5.93808	5.93514	5.80259	5.94517	5.78198	5.67241	5.61538	5.76392	5.62962	5.44504	5.41946	6.21075	6.52414	6.7383	6.0404	6.29557	6.44224		Os03g0666700|mRNA|AK061309|CDS+3'UTR	AK061309	Eukaryotic protein of unknown function DUF887 family protein.	LOC_Os03g46410	No_Hits	'35.2'_'not assigned.unknown'	lightgreen	No_Hits	0.0_gi|115454495|ref|NP_001050848.1| Os03g0666700 [Oryza sativa Japonica	Sb01g012470_similar to Expressed protein_0.0	AT1G31300.2_Symbols:_TRAM,_LAG1_and_CLN8_(TLC)_lipid-sensing_domain_containing_protein_chr1:11194308-11195955_FORWARD_LENGTH=278_4e-129	Bradi1g12880_No_Description_present_4e-179	GRMZM2G016184_hypothetical protein LOC100272920 _1e-179	No_Hits	No_Hits	No_Hits	No_Hits	No_Hits	No_Hits
Os11g0572800|mRNA|AK068220|CDS+3'UTR	152	5.53773	5.65939	5.29361	6.55195	6.71811	6.52133	5.96191	6.00715	5.75588	5.87551	6.26465	5.6477	5.55946	5.46455	5.63385	5.17506	5.48677	5.48251	6.43062	6.43253	6.37908	6.55291	6.45938	6.40873		Os11g0572800|mRNA|AK068220|CDS+3'UTR			LOC_Os11g36450	No_Hits	'27.3.57'_'RNA.regulation of transcription.JUMONJI family'	lightgreen	0.0_sp|Q67XX3|FB252_ARATH F-box protein At5g06550 OS=Arabidopsis	0.0_gi|115485969|ref|NP_001068128.1| Os11g0572800 [Oryza sativa Japonica	Sb05g022250_similar to Transcription factor jumonji, putative, expressed_0.0	AT5G06550.1_Symbols:_CONTAINS_InterPro_DOMAIN/s:_Transcription_factor_jumonji/aspartyl_beta-hydroxylase_(InterPro:IPR003347),_F-box_domain,_Skp2-like_(InterPro:IPR022364),_Transcription_factor_jumonji_(InterPro:IPR013129);_BEST_Arabidopsis_thaliana_protein_match_is:_transferases,_transferring_glycosyl_groups_(TAIR:AT1G78280.1);_Has_1762_Blast_hits_to_1747_proteins_in_292_species:_Archae_-_0;_Bact…	Bradi4g16020_F-Box_0.0	GRMZM2G078198_transferase, transferring glycosyl groups _0.0	Q6NYC1_procollagenlysine_5dioxygenase_EC_1_14_11_4_Homo_sapiens_SwissProt_3e-49	No_Hits	Jumonji_transcriptional regulator	No_Hits	No_Hits	No_Hits
Os03g0302900|mRNA|AK069222|CDS+3'UTR	151	5.7029	5.78471	5.63083	6.17694	6.70344	6.45138	6.01089	6.45699	5.97504	6.20694	5.91139	6.11067	5.44065	5.47847	5.47847	5.54928	5.63325	5.55248	6.72675	6.46721	6.1338	6.34215	6.28328	6.36771		Os03g0302900|mRNA|AK069222|CDS+3'UTR	AK069222	Hypothetical protein.	LOC_Os03g19080	No_Hits	'35.2'_'not assigned.unknown'	lightgreen	No_Hits	0.0_gi|115452545|ref|NP_001049873.1| Os03g0302900 [Oryza sativa Japonica	Sb01g037720_similar to Expressed protein_0.0	AT3G58650.1_Symbols:_unknown_protein;_FUNCTIONS_IN:_molecular_function_unknown;_INVOLVED_IN:_biological_process_unknown;_LOCATED_IN:_plasma_membrane;_EXPRESSED_IN:_14_plant_structures;_EXPRESSED_DURING:_8_growth_stages;_BEST_Arabidopsis_thaliana_protein_match_is:_unknown_protein_(TAIR:AT5G26910.1);_Has_2350_Blast_hits_to_1412_proteins_in_248_species:_Archae_-_0;_Bacteria_-_487;_Metazoa_-_577;_Fun…	Bradi1g02980_No_Description_present_8e-82	GRMZM2G017536_Putative uncharacterized protein _0.0	No_Hits	No_Hits	No_Hits	No_Hits	No_Hits	No_Hits
Os02g0492000|mRNA|AK064117|CDS+3'UTR	149	5.47847	5.6489	5.51952	5.83609	6.53001	6.59143	5.70636	6.102	5.74306	5.71496	5.94517	5.91288	5.59939	5.58845	5.6757	5.34111	5.40818	5.75838	6.47047	6.68519	6.01972	6.20592	6.39	6.02619		Os02g0492000|mRNA|AK064117|CDS+3'UTR	AK064117	Ankyrin repeat containing protein.	LOC_Os02g29040	No_Hits	'31.1'_'cell.organisation'	lightgreen	No_Hits	0.0_gi|115446197|ref|NP_001046878.1| Os02g0492000 [Oryza sativa Japonica	Sb08g002220_similar to Ankyrin-like protein-like protein_6e-117	AT3G04710.2_Symbols:_TPR10_ankyrin_repeat_family_protein_chr3:1278229-1280942_FORWARD_LENGTH=455_1e-63	Bradi3g43670_No_Description_present_2e-79	GRMZM2G536120_No Description present_5e-90	E0W185_phospholipase_A2_EC_3_1_1_4_Pediculus_humanus_subsp__corporis_TrEMBL_7e-20	No_Hits	No_Hits	No_Hits	No_Hits	No_Hits
Os06g0198800|mRNA|AK064781|CDS+3'UTR	127	5.80366	5.86214	5.69111	5.97217	6.40213	6.24869	6.15477	6.24696	5.88164	6.35359	6.39804	6.1604	5.77651	5.77356	5.73123	5.48677	5.60434	5.55248	5.92622	7.27732	6.04017	6.40249	6.4105	6.34954		Os06g0198800|mRNA|AK064781|CDS+3'UTR	AK064781	Synaptobrevin family protein.	LOC_Os06g09850	No_Hits	'29.3.4.99'_'protein.targeting.secretory pathway.unspecified'	lightgreen	1e-143_sp|Q94AU2|SEC22_ARATH 25.3 kDa vesicle transport protein OS=Arabidopsis	2e-160_gi|218197755|gb|EEC80182.1| hypothetical protein OsI_22041 [Oryza	Sb01g005550_similar to Putative uncharacterized protein_2e-159	AT1G11890.1_Symbols:_SEC22,_ATSEC22_Synaptobrevin_family_protein_chr1:4011509-4012835_FORWARD_LENGTH=218_8e-145	Bradi1g06110_palmitoyltransferase_activity_(Blast2GO)_2e-157	GRMZM2G120596_No Description present_4e-158	No_Hits	No_Hits	No_Hits	No_Hits	No_Hits	No_Hits
Os04g0533300|mRNA|AK065139|CDS+3'UTR	146	5.7776	5.57277	5.67182	6.00247	6.17337	6.21965	5.80474	5.67687	5.70059	6.31283	5.87244	6.29251	5.76419	5.82924	5.82587	5.37617	5.96672	5.36425	6.06276	6.10784	6.2422	6.48577	6.50044	6.54283		Os04g0533300|mRNA|AK065139|CDS+3'UTR	AK065139	Remorin (pp34).	LOC_Os04g45070	No_Hits	'27.3.99'_'RNA.regulation of transcription.unclassified'	lightgreen	3e-76_sp|P93788|REMO_SOLTU Remorin OS=Solanum tuberosum PE=1 SV=1	6e-135_gi|115459618|ref|NP_001053409.1| Os04g0533300 [Oryza sativa Japonica	Sb06g023630_similar to OSJNBb0039L24.13 protein_1e-111	AT3G61260.1_Symbols:_Remorin_family_protein_chr3:22675403-22676701_REVERSE_LENGTH=212_2e-65	Bradi5g16720_galacturonate_binding_(Blast2GO)_2e-106	GRMZM2G122937_remorin _2e-93	No_Hits	No_Hits	No_Hits	No_Hits	No_Hits	No_Hits
Os04g0533300|mRNA|AK061351|CDS+3'UTR	140	5.75588	5.59939	5.55859	5.69401	6.38196	6.56768	5.78252	5.7787	5.88164	6.62512	5.94517	6.47921	6.00902	5.94395	6.08419	5.40959	5.42612	5.48251	6.25421	6.19485	6.39572	6.57498	6.4698	6.80593		Os04g0533300|mRNA|AK061351|CDS+3'UTR	AK061351	Remorin (pp34).	LOC_Os04g45070	No_Hits	'27.3.99'_'RNA.regulation of transcription.unclassified'	lightgreen	3e-76_sp|P93788|REMO_SOLTU Remorin OS=Solanum tuberosum PE=1 SV=1	6e-135_gi|115459618|ref|NP_001053409.1| Os04g0533300 [Oryza sativa Japonica	Sb06g023630_similar to OSJNBb0039L24.13 protein_1e-111	AT3G61260.1_Symbols:_Remorin_family_protein_chr3:22675403-22676701_REVERSE_LENGTH=212_2e-65	Bradi5g16720_galacturonate_binding_(Blast2GO)_2e-106	GRMZM2G122937_remorin _2e-93	No_Hits	No_Hits	No_Hits	No_Hits	No_Hits	No_Hits
Os04g0533300|mRNA|AK103947|CDS+3'UTR	140	5.73292	5.51952	5.47782	5.83609	6.27283	6.32576	5.86472	5.75588	5.8502	6.45904	6.04177	6.44518	6.01647	6.09124	6.19018	5.57403	5.52475	5.71668	6.27904	6.25995	6.48899	6.6965	6.53228	6.85229		Os04g0533300|mRNA|AK103947|CDS+3'UTR	AK103947	Remorin (pp34).	LOC_Os04g45070	No_Hits	'27.3.99'_'RNA.regulation of transcription.unclassified'	lightgreen	3e-76_sp|P93788|REMO_SOLTU Remorin OS=Solanum tuberosum PE=1 SV=1	6e-135_gi|115459618|ref|NP_001053409.1| Os04g0533300 [Oryza sativa Japonica	Sb06g023630_similar to OSJNBb0039L24.13 protein_1e-111	AT3G61260.1_Symbols:_Remorin_family_protein_chr3:22675403-22676701_REVERSE_LENGTH=212_2e-65	Bradi5g16720_galacturonate_binding_(Blast2GO)_2e-106	GRMZM2G122937_remorin _2e-93	No_Hits	No_Hits	No_Hits	No_Hits	No_Hits	No_Hits
Os04g0533300|mRNA|AK104678|CDS+3'UTR	132	5.69575	5.41383	5.27045	5.86266	6.44777	6.27904	5.8495	5.73123	5.99731	6.62512	6.01042	6.43288	5.95563	5.9532	6.22126	5.44504	5.87192	5.71668	6.27904	6.21763	6.39572	6.56133	6.56005	6.88968		Os04g0533300|mRNA|AK104678|CDS+3'UTR	AK104678	Remorin (pp34).	LOC_Os04g45070	No_Hits	'27.3.99'_'RNA.regulation of transcription.unclassified'	lightgreen	3e-76_sp|P93788|REMO_SOLTU Remorin OS=Solanum tuberosum PE=1 SV=1	6e-135_gi|115459618|ref|NP_001053409.1| Os04g0533300 [Oryza sativa Japonica	Sb06g023630_similar to OSJNBb0039L24.13 protein_1e-111	AT3G61260.1_Symbols:_Remorin_family_protein_chr3:22675403-22676701_REVERSE_LENGTH=212_2e-65	Bradi5g16720_galacturonate_binding_(Blast2GO)_2e-106	GRMZM2G122937_remorin _2e-93	No_Hits	No_Hits	No_Hits	No_Hits	No_Hits	No_Hits
Os08g0121800|mRNA|AK110693|CDS+3'UTR	153	5.6477	5.70636	5.56961	5.89028	6.11718	6.43827	6.10893	6.02762	6.16459	6.27205	6.06949	6.26308	5.73518	5.8382	5.78089	5.44504	5.57592	5.61231	6.5261	6.17445	6.44518	6.47837	6.4105	6.38569		Os08g0121800|mRNA|AK110693|CDS+3'UTR	AK110693	Conserved hypothetical protein.	LOC_Os08g02840	No_Hits	'35.2'_'not assigned.unknown'	lightgreen	No_Hits	3e-111_gi|115474571|ref|NP_001060882.1| Os08g0121800 [Oryza sativa Japonica	Sb07g002120_similar to Putative uncharacterized protein_1e-46	AT3G27160.1_Symbols:_GHS1_Ribosomal_protein_S21_family_protein_chr3:10017531-10018854_FORWARD_LENGTH=183_2e-15	Bradi3g14070_No_Description_present_3e-54	GRMZM2G170262_ribosome-like protein _1e-49	No_Hits	No_Hits	No_Hits	No_Hits	No_Hits	No_Hits
Os10g0577900|mRNA|AK065123|CDS+3'UTR	152	5.83188	5.81897	5.56961	5.94542	6.42504	6.56768	6.17357	6.21844	6.24795	6.33197	6.31056	6.46721	5.55946	5.6757	5.78089	5.27685	5.44504	5.75838	6.1717	6.37727	6.33235	6.31886	6.49016	6.61822		Os10g0577900|mRNA|AK065123|CDS+3'UTR	AK065123	Glycerol-3-phosphate acyltransferase, chloroplast precursor (EC 2.3.1.15) (GPAT).	LOC_Os10g42720	No_Hits	'11.3.1'_'lipid metabolism.Phospholipid synthesis.1-acylglycerol-3-phosphate O-acyltransferase'	lightgreen	0.0_sp|Q39639|PLSB_CUCSA Glycerol-3-phosphate acyltransferase, chloroplastic	0.0_gi|115483650|ref|NP_001065495.1| Os10g0577900 [Oryza sativa Japonica	Sb01g027910_similar to Glycerol-3-phosphate acyltransferase_0.0	AT1G32200.2_Symbols:_ATS1,_ACT1_phospholipid/glycerol_acyltransferase_family_protein_chr1:11602223-11605001_REVERSE_LENGTH=459_0.0	Bradi3g34260_glycerol-3-phosphate_O-acyltransferase_activity_(Blast2GO)_0.0	GRMZM2G159890_glycerol-3-phosphate acyltransferase (LOC100285746), mRNA_0.0	Q9M4V1_glycerol3phosphate_1Oacyltransferase_EC_2_3_1_15_Elaeis_guineensis_var__tenera_TrEMBL_0.0	No_Hits	No_Hits	No_Hits	No_Hits	No_Hits
Os04g0507500|mRNA|AK067306|CDS+3'UTR	153	5.71668	5.84244	5.67182	6.30904	6.44777	6.36807	6.17357	6.08019	5.94542	6.33197	6.04177	6.191	5.77651	5.96912	5.83956	5.48677	5.57592	6.03445	6.29443	6.08552	6.20201	6.38232	6.45138	6.40178		Os04g0507500|mRNA|AK067306|CDS+3'UTR	AK067306	Mast, C-terminal domain containing protein.	LOC_Os04g42840	No_Hits	'31.2'_'cell.division'	lightgreen	0.0_sp|Q8RWY6|CLASP_ARATH CLIP-associated protein OS=Arabidopsis	0.0_gi|38346560|emb|CAE04721.2| OSJNBa0043L24.9 [Oryza sativa Japonica	Sb06g021970_similar to OSIGBa0157A06.7 protein_0.0	AT2G20190.1_Symbols:_ATCLASP,_CLASP_CLIP-associated_protein_chr2:8711862-8718813_REVERSE_LENGTH=1439_0.0	Bradi5g15150_microtubule_binding_(Blast2GO)_0.0	GRMZM2G052078_No Description present_0.0	No_Hits	No_Hits	No_Hits	No_Hits	No_Hits	No_Hits
Os07g0195100|mRNA|AK111552|CDS+3'UTR	149	5.95029	5.91854	5.73123	6.14885	6.056	6.32576	5.91139	5.97957	5.99731	6.0677	6.06949	6.34659	5.85333	5.6757	5.76392	5.59939	5.37116	6.07886	6.30942	6.12994	6.20201	6.43618	6.26249	6.47702		Os07g0195100|mRNA|AK111552|CDS+3'UTR	AK111552	Ras-related protein ARA-3.	LOC_Os07g09680	No_Hits	'35.2'_'not assigned.unknown'	lightgreen	No_Hits	3e-105_gi|34394303|dbj|BAC84785.1| hypothetical protein [Oryza sativa	No_Hits	No_Hits	No_Hits	No_Hits	No_Hits	No_Hits	No_Hits	No_Hits	No_Hits	No_Hits
Os06g0560400|mRNA|AK108074|CDS+3'UTR	151	5.84897	5.76088	5.6227	6.32973	6.27283	6.24869	6.0329	6.09124	5.98694	5.99731	6.04177	6.1265	5.81683	5.79096	5.79989	6.14822	5.63325	5.61231	6.44656	6.29686	6.40873	6.14148	6.27439	6.43653		Os06g0560400|mRNA|AK108074|CDS+3'UTR	AK108074	Eukaryotic protein of unknown function DUF862 family protein.	LOC_Os06g36490	Pfam_PPPDE putative peptidase domain_TVVLNVYDLTPLNNYLHWCGLGIFHSAVEVHGSEYSFGAHDHPTSGVFEVEPKCCPGFMYRCSIFIGRTSLNPLEFRDFIQRMASEYHGDTYHLISKNCNHFTDDLSTRLTGKPIPGWVNRPAKLGAFCNCLLPE_____________	'35.2'_'not assigned.unknown'	lightgreen	6e-70_sp|Q93VG8|PPDEX_ARATH DeSI-like protein At4g17486 OS=Arabidopsis	6e-159_gi|115468540|ref|NP_001057869.1| Os06g0560400 [Oryza sativa Japonica	Sb10g022140_similar to EREBP-4 like protein_6e-127	AT4G17486.1_Symbols:_PPPDE_putative_thiol_peptidase_family_protein_chr4:9749992-9751201_REVERSE_LENGTH=224_4e-71	Bradi1g37890_No_Description_present_4e-129	GRMZM2G065694_EREBP-4 like protein _6e-117	No_Hits	No_Hits	No_Hits	No_Hits	No_Hits	No_Hits
Os11g0110900|COMBINER|CI551597|x	149	5.97169	5.76475	5.71038	6.14885	6.31886	6.43827	6.44931	6.17378	6.31113	6.04405	5.91139	6.36041	6.06994	6.04268	5.91538	6.01089	5.78143	5.80151	6.45549	6.41733	6.30828	6.31886	6.32824	6.24869		Os11g0110900|COMBINER|CI551597|x						lightgreen
Os07g0185200|mRNA|AK060743|CDS+3'UTR	124	5.7776	5.7776	5.69111	6.28251	6.17337	6.39537	5.88977	5.84897	6.00622	6.23743	6.15139	6.36041	6.06051	6.09124	6.06276	6.05668	5.66887	5.58095	5.93612	6.10784	5.83609	6.34954	6.52349	6.50575		Os07g0185200|mRNA|AK060743|CDS+3'UTR	AK060743	Lipid-binding START domain containing protein.	LOC_Os07g08760	No_Hits	'35.1'_'not assigned.no ontology'	lightgreen	No_Hits	0.0_gi|218199205|gb|EEC81632.1| hypothetical protein OsI_25162 [Oryza	Sb06g024600_similar to Putative uncharacterized protein_0.0	AT4G14500.1_Symbols:_Polyketide_cyclase/dehydrase_and_lipid_transport_superfamily_protein_chr4:8334391-8337022_FORWARD_LENGTH=433_0.0	Bradi1g55230_No_Description_present_0.0	GRMZM2G121223_hypothetical protein LOC100274578 _0.0	No_Hits	No_Hits	No_Hits	No_Hits	No_Hits	No_Hits
Os08g0163500|mRNA|AK060560|CDS+3'UTR	139	5.51624	5.65939	5.59442	6.56989	6.59268	6.26308	5.6582	5.61476	5.52475	5.87551	5.58158	5.62087	5.6477	5.7098	5.79989	5.62962	5.27839	5.17262	6.11848	6.20694	6.05018	5.96046	6.36041	6.06949		Os08g0163500|mRNA|AK060560|CDS+3'UTR	AK060560	Protein of unknown function DUF1005 family protein.	LOC_Os08g06640	Pfam_Protein of unknown function (DUF1005)_MDPQIFVRLSVGQLGLKLPGANARKAARSFHCEIRLRGFPVQIAPVPLINYSEFNLDPHTNAAVFSLDESELKALSAPGCFGAHGSYLEVAVYVGRRGGHCGIVTGMKRLVGVVRMDIGPEWRDGKPVMLHHGWVGIGNGEAKPELHLRVKMEADPRYIFEFDDEVALNPQVVQLHGRNRQPIFSCKFIRDRRGSHSDQLYWSSSGGEEKEAEMMRRRERKGWKVVIHDLSGSAVAAAFMATPFVAASGCDTVARSNPGAWLIARAGATAPGSTSSSAAVESWQPWGRLEAWRDQGGAARQDTVCLRLRLLPDGQDACMLVAETPLRSDRGGEFAIDMDRQAPALAAGAEHCAASL…	'35.2'_'not assigned.unknown'	lightgreen	No_Hits	0.0_gi|115474941|ref|NP_001061067.1| Os08g0163500 [Oryza sativa Japonica	Sb07g004370_similar to Putative uncharacterized protein_0.0	AT5G17640.1_Symbols:_Protein_of_unknown_function_(DUF1005)_chr5:5811047-5812429_REVERSE_LENGTH=432_2e-136	Bradi3g16100_No_Description_present_2e-140	GRMZM2G113682_hypothetical protein LOC100278423 _0.0	No_Hits	No_Hits	No_Hits	No_Hits	No_Hits	No_Hits
Os03g0636800|mRNA|AK073129|CDS+3'UTR	140	5.63627	5.68177	5.80935	6.25814	6.02646	6.29622	5.63325	5.7787	5.61782	5.63325	5.72409	5.69923	5.67241	5.47847	5.78089	5.44504	5.78143	5.36425	5.99326	6.23862	6.1932	6.11262	6.01229	6.13465		Os03g0636800|mRNA|AK073129|CDS+3'UTR	AK073129	LSTK-1-like kinase.	LOC_Os03g43590	No_Hits	'29.4.1'_'protein.postranslational modification.kinase'	lightgreen	0.0_sp|Q10GB1|NEK1_ORYSJ Serine/threonine-protein kinase Nek1 OS=Oryza	0.0_gi|122246883|sp|Q10GB1.1|NEK1_ORYSJ RecName: Full=Serine/threonine-protein	Sb01g013950_similar to LSTK-1-like kinase, putative, expressed_0.0	AT3G04810.2_Symbols:_ATNEK2,_NEK2_NIMA-related_kinase_2_chr3:1318096-1321101_FORWARD_LENGTH=606_0.0	Bradi4g02440_protein_kinase_family_protein,_putative,_expressed,_subfamily_NimA_NEK_like_0.0	GRMZM2G390345_No Description present_0.0	Q10GB1_nonspecific_serine/threonine_protein_kinase_EC_2_7_11_1_Oryza_sativa_subsp__japonica_SwissProt_0.0	PPC:4.1.6_Unknown_Function_Kinase	No_Hits	No_Hits	No_Hits	No_Hits
Os09g0275300|COMBINER_EST|Os09g0275300|8	138	5.53773	5.50798	5.52475	6.28251	6.02646	6.15477	5.52149	5.6477	5.70059	5.38694	5.6483	5.6477	5.41171	5.66532	5.53708	5.37617	5.52475	5.36425	5.82924	6.17445	6.18605	5.98314	5.79123	5.92251		Os09g0275300|COMBINER_EST|Os09g0275300|8	Os09g0275300	Conserved hypothetical protein.	LOC_Os09g10330	No_Hits	'35.2'_'not assigned.unknown'	lightgreen	No_Hits	3e-103_gi|297609146|ref|NP_001062750.2| Os09g0275300 [Oryza sativa Japonica	No_Hits	No_Hits	No_Hits	No_Hits	No_Hits	No_Hits	No_Hits	No_Hits	No_Hits	No_Hits
Os12g0612700|mRNA|AK058915|CDS+3'UTR	133	5.68994	5.67241	5.47782	6.25814	6.44777	6.54553	5.89332	6.09124	5.8502	5.46592	5.83767	5.56073	5.46592	5.60187	5.65701	5.24318	5.26303	5.55248	6.14504	5.96383	5.91438	5.82003	6.23703	5.97032		Os12g0612700|mRNA|AK058915|CDS+3'UTR	AK058915	HD-Zip protein (Homeodomain transcription factor) (ATHB-14) (Homeodomain-leucine zipper protein 14).	LOC_Os12g41860	No_Hits	'33.99'_'development.unspecified'	lightgreen	0.0_sp|Q2QM96|HOX33_ORYSJ Homeobox-leucine zipper protein HOX33 OS=Oryza	0.0_gi|115489546|ref|NP_001067260.1| Os12g0612700 [Oryza sativa Japonica	Sb01g013710_similar to Class III HD-Zip protein 4, putative, expressed_0.0	AT2G34710.1_Symbols:_PHB,_ATHB14,_ATHB-14,_PHB-1D_Homeobox-leucine_zipper_family_protein_/_lipid-binding_START_domain-containing_protein_chr2:14639548-14643993_REVERSE_LENGTH=852_0.0	Bradi4g01887_No_Description_present_0.0	GRMZM2G178102_hypothetical protein LOC100274567 _0.0	No_Hits	No_Hits	HB_transcription factor	No_Hits	No_Hits	No_Hits
Os01g0190400|mRNA|AK099119|CDS+3'UTR	150	5.57844	5.54799	5.3697	5.89028	6.29596	6.45138	5.96191	5.89231	5.8382	5.95635	5.43649	5.91288	5.61353	5.64049	5.434	5.48677	5.57592	5.36425	6.06276	5.96383	6.01972	6.0833	5.88113	6.07753		Os01g0190400|mRNA|AK099119|CDS+3'UTR	AK099119	Hexokinase.	LOC_Os01g09460	Pfam_Hexokinase_KVVAELRERCATPASLLRDVAAAMAGEMGAGLEKEGGSRVKMLLSYVDKLPTGREDGLFYGLDLGGTNFRVLKVHLGGSKKHVVNSESREVSIPPHLMSGTSSELFGFIAGELGKFVAEEEEGTDMPNGKKKELGFTFSFPVRQRSVASGTLVKWTKAFSIDDAVGEDVVAELQTAMVKQGLDMHVAALINDAVGTLAGARY_Pfam_Hexokinase_AGVIFGTGTNAAYVEKANAIPKWEGELPNSGDMVINMEWGNFYSSHLPVTEYDEALDKESLNPGEQIYEKLTSGMYLGEIVRRVLLKLSLQSGIFGSIDNSKLKTCFHLRTPHISAMHHDETPDLKIVAEKLHQILEITHTSLEIRKMVVEICDIVARRAARLA…	'2.2.1.4'_'major CHO metabolism.degradation.sucrose.hexokinase'	lightgreen	0.0_sp|Q1WM15|HXK8_ORYSJ Hexokinase-8 OS=Oryza sativa subsp. japonica	0.0_gi|110808555|sp|Q1WM15.2|HXK8_ORYSJ RecName: Full=Hexokinase-8;	Sb03g003190_similar to Hexokinase-8_0.0	AT4G29130.1_Symbols:_ATHXK1,_GIN2,_HXK1_hexokinase_1_chr4:14352338-14354865_REVERSE_LENGTH=496_0.0	Bradi2g05670_fructokinase_activity,_mannokinase_activity,_glucokinase_activity,_ATPase_activity_(Blast2GO)_0.0	GRMZM2G104081_hypothetical protein LOC100192075 _0.0	Q1WM15_hexokinase_EC_2_7_1_1_Oryza_sativa_subsp__japonica_SwissProt_0.0	No_Hits	No_Hits	No_Hits	No_Hits	No_Hits
Os01g0901300|mRNA|AK100274|CDS+3'UTR	120	5.71668	5.6489	5.53384	6.06142	6.63358	6.43827	5.86007	6.01647	5.82712	5.55184	5.6483	5.96888	5.55946	5.6757	5.53708	5.62962	5.87192	5.30689	5.91438	5.93808	6.2422	5.68294	6.18729	6.04222		Os01g0901300|mRNA|AK100274|CDS+3'UTR	AK100274	Conserved hypothetical protein.	LOC_Os01g67520	No_Hits	'21.2.1.2'_'redox.ascorbate and glutathione.ascorbate.GDP-L-galactose-hexose-1-phosphate guanyltransferase'	lightgreen	3e-138_sp|Q9FLP9|GGAP2_ARATH GDP-L-galactose phosphorylase 2 OS=Arabidopsis	0.0_gi|222619697|gb|EEE55829.1| hypothetical protein OsJ_04435 [Oryza	Sb03g042900_similar to B1065G12.8 protein_0.0	AT5G55120.1_Symbols:_VTC5_galactose-1-phosphate_guanylyltransferase_(GDP)s;GDP-D-glucose_phosphorylases;quercetin_4'-O-glucosyltransferases_chr5:22369515-22371709_FORWARD_LENGTH=431_2e-139	Bradi2g57837_No_Description_present_0.0	GRMZM2G359397_hypothetical protein LOC100272546 _0.0	Q9FLP9_GDPLgalactose_phosphorylase_EC_2_7_7_69_Arabidopsis_thaliana_SwissProt_3e-137	No_Hits	No_Hits	No_Hits	No_Hits	No_Hits
Os02g0195000|mRNA|AK109481|CDS+3'UTR	108	5.87551	5.76475	5.89382	6.28251	6.44777	6.49899	5.71668	5.93808	5.81523	5.94395	5.87244	5.68936	5.6477	5.79096	5.74866	5.40959	6.23449	5.27045	6.1031	6.17445	6.08397	5.93906	6.04268	6.09696		Os02g0195000|mRNA|AK109481|CDS+3'UTR	AK109481	Conserved hypothetical protein.	LOC_Os02g10160	Pfam_Uncharacterized conserved protein (DUF2048)_TPFFSKGWGGTKLDLLEKMVKQLFPEARCQNWPPTAVQPMWKTVWETKSSCLREGVFRTTCDPRLIEALPPESHNARVAFLTPKSVSPEKMACVIHLAGTGDHSFERRLRLGGPLLKDNIATMVLESPYYGQRRPSMQHGSKLQCVSDLLLLGKATIDEARSLLYWLQNEAGYGKMGICGLSMGGVHAAMVGSLHPTPIATLPFLAPHSAVVPFCDGLYRHATAWDALRKDAATLAQDVTSLTEDMAQKSGITIEQVRERLRSVLSLTDVTRFPVPKNPQAVIFVGATDDGYIPKHSIMELQKAWPGSEVRWVTGGHVSSFFLHNDAFRKAIVDALDR_SUPERFAMILY…	'35.2'_'not assigned.unknown'	lightgreen	2e-44_sp|Q0P651|CD029_HUMAN Uncharacterized protein C4orf29 OS=Homo	0.0_gi|115444807|ref|NP_001046183.1| Os02g0195000 [Oryza sativa Japonica	Sb04g006510_similar to Putative uncharacterized protein OJ1225_F07.7_0.0	AT3G12150.1_Symbols:_unknown_protein;_CONTAINS_InterPro_DOMAIN/s:_Protein_of_unknown_function_DUF2048_(InterPro:IPR019149);_Has_421_Blast_hits_to_334_proteins_in_155_species:_Archae_-_2;_Bacteria_-_147;_Metazoa_-_215;_Fungi_-_0;_Plants_-_43;_Viruses_-_0;_Other_Eukaryotes_-_14_(source:_NCBI_BLink)._chr3:3876688-3878621_REVERSE_LENGTH=363_0.0	Bradi3g07040_No_Description_present_0.0	GRMZM2G105331_hypothetical protein LOC100276119 _8e-149	No_Hits	No_Hits	No_Hits	No_Hits	No_Hits	No_Hits
Os08g0199200|mRNA|AK063127|CDS+3'UTR	92	5.62962	5.69546	5.34623	5.41242	5.95514	6.11977	5.73405	5.73123	5.6477	5.87551	6.09674	6.22106	5.95563	5.76088	5.81577	5.24318	5.63325	5.89332	5.83956	5.56707	5.70117	6.29328	6.42154	6.29078		Os08g0199200|mRNA|AK063127|CDS+3'UTR	AK063127	Conserved hypothetical protein.	LOC_Os08g09930	No_Hits	'35.2'_'not assigned.unknown'	lightgreen	No_Hits	2e-63_gi|125602503|gb|EAZ41828.1| hypothetical protein OsJ_26367 [Oryza	No_Hits	No_Hits	No_Hits	No_Hits	No_Hits	No_Hits	No_Hits	No_Hits	No_Hits	No_Hits
Os04g0689500|mRNA|AK060983|CDS+3'UTR	59	5.6477	5.6477	6.07842	6.11934	5.34111	6.10463	5.62901	5.36898	5.70059	6.03336	5.83767	5.77246	5.73518	5.52149	5.79989	5.2599	5.52475	5.89332	5.97145	5.41594	6.39572	6.31037	5.88113	6.46006		Os04g0689500|mRNA|AK060983|CDS+3'UTR	AK060983	Conserved hypothetical protein.	LOC_Os04g59330	Pfam_Late embryogenesis abundant protein_KLTYRNTGTFFGIHVTADPFTLSYSQLTLASGDLNKFYQARSSRRTVSVGVMGNKVPLYGGGPTLTAGKGSGSMAPVPMILRTTVHSRAYVLGALVKPKFTRAIECK_____________	'35.2'_'not assigned.unknown'	lightgreen	No_Hits	0.0_gi|115461492|ref|NP_001054346.1| Os04g0689500 [Oryza sativa Japonica	Sb06g033890_similar to H0814G11.12 protein_6e-149	AT1G45688.1_Symbols:_unknown_protein;_FUNCTIONS_IN:_molecular_function_unknown;_INVOLVED_IN:_biological_process_unknown;_LOCATED_IN:_plasma_membrane;_EXPRESSED_IN:_22_plant_structures;_EXPRESSED_DURING:_13_growth_stages;_BEST_Arabidopsis_thaliana_protein_match_is:_unknown_protein_(TAIR:AT5G42860.1);_Has_258_Blast_hits_to_242_proteins_in_39_species:_Archae_-_0;_Bacteria_-_11;_Metazoa_-_10;_Fungi_-…	Bradi5g27260_No_Description_present_1e-169	GRMZM2G081957_hypothetical protein LOC100276241 _3e-157	No_Hits	No_Hits	No_Hits	No_Hits	No_Hits	No_Hits
Os11g0550800|mRNA|AK066323|CDS+3'UTR	128	5.67417	5.53773	5.50864	5.50798	5.88011	6.11977	5.83188	6.102	5.92598	5.30689	5.72409	5.91288	5.73518	5.62658	5.78089	5.39052	5.50533	5.58095	5.99326	6.20694	6.35377	5.96046	6.16124	6.06051		Os11g0550800|mRNA|AK066323|CDS+3'UTR	AK068220	Cyclin-like F-box domain containing protein.	LOC_Os11g34940			lightgreen
Os08g0481400|mRNA|AK106818|CDS+3'UTR	118	5.58658	5.6757	5.51952	5.58408	5.84244	5.65284	5.90538	6.11934	5.80312	5.43056	5.6483	5.41242	5.46592	5.38694	5.38365	5.35841	5.57592	5.41946	6.02296	6.02831	5.6058	5.96046	6.16124	5.56707		Os08g0481400|mRNA|AK106818|CDS+3'UTR	AK106818	Homeobox domain containing protein.	LOC_Os08g37580	No_Hits	'27.3.22'_'RNA.regulation of transcription.HB,Homeobox transcription factor family'	lightgreen	0.0_sp|Q6Z248|HOX20_ORYSJ Homeobox-leucine zipper protein HOX20 OS=Oryza	0.0_gi|115476936|ref|NP_001062064.1| Os08g0481400 [Oryza sativa Japonica	Sb02g027300_similar to Homeodomain leucine zipper protein_2e-94	AT4G40060.1_Symbols:_ATHB16,_ATHB-16,_HB16_homeobox_protein_16_chr4:18571682-18572774_REVERSE_LENGTH=294_3e-53	Bradi4g32737_No_Description_present_1e-102	GRMZM2G056600_hypothetical protein LOC100272620 _3e-101	No_Hits	No_Hits	HB_transcription factor	No_Hits	No_Hits	No_Hits
Os02g0668100|mRNA|AK106165|CDS+3'UTR	130	5.68177	5.6477	5.79015	6.35211	5.99137	5.75755	5.76088	5.73123	5.93514	5.90388	5.72409	5.54928	5.62453	5.60187	5.73123	5.82481	5.52475	5.48251	5.93612	5.90056	5.87551	6.38964	6.33941	6.09696		Os02g0668100|mRNA|AK106165|CDS+3'UTR	AK106165	Polyprenyl synthetase family protein.	LOC_Os02g44780	No_Hits	'16.1.1.10'_'secondary metabolism.isoprenoids.non-mevalonate pathway.geranylgeranyl pyrophosphate synthase'	lightgreen	1e-99_sp|Q39108|GGR_ARATH Heterodimeric geranylgeranyl pyrophosphate	0.0_gi|297599729|ref|NP_001047684.2| Os02g0668100 [Oryza sativa Japonica	Sb02g037510_similar to Putative uncharacterized protein_4e-44	AT4G38460.1_Symbols:_GGR_geranylgeranyl_reductase_chr4:17994849-17995974_FORWARD_LENGTH=326_7e-101	Bradi3g51245_No_Description_present_0.0	GRMZM2G004131_No Description present_0.0	B9SUY3_2alkenal_reductase_EC_1_3_1_74_Ricinus_communis_TrEMBL_2e-113	No_Hits	No_Hits	No_Hits	No_Hits	No_Hits
Os01g0689900|mRNA|AK064656|CDS+3'UTR	126	5.71152	5.70636	5.59442	5.78362	6.02646	5.60765	5.70636	6.11934	5.95514	5.83188	5.58158	6.01601	5.54928	5.60187	5.58783	5.52475	5.70232	5.41946	6.07441	5.72783	6.00996	6.00669	6.28328	6.42957		Os01g0689900|mRNA|AK064656|CDS+3'UTR	AK064656	Protein kinase domain containing protein.	LOC_Os01g49529	Gene3D_-_TSRSNLKTKIIAGVVGGGLSAVFALGLIATVFFVRKRKHKKVNSSSKLLKYSGSGGTPRSMGGDMESGSVKDLQTHLFSYEELEEATDSFNENRELG_ProSitePatterns_Serine/Threonine protein kinases active-site signature._IVHRDVKTTNILL_Gene3D_-_GTVADHLHGHRAQERALSWPLRLNIAVESAAALTYLHAIEPPIVHRDVKTTNILLDADFHVKVADFGLSRLFPLDVTHVSTAPQGTPGYVDPEYHQCYQLTDKSDVYSFGVVLVELISSKPAVDITRQRNEINLAGMAINRIQKSQLEELVDLELGYESDPATKKMMTMVAELAFRCLQQNGEMRPPIKEVLEGLKG…	'35.2'_'not assigned.unknown'	lightgreen	5e-162_sp|P0C5E2|Y1839_ARATH Probable serine/threonine-protein kinase	0.0_gi|297597401|ref|NP_001043925.2| Os01g0689900 [Oryza sativa Japonica	Sb03g031640_similar to Wall-associated kinase 4-like_0.0	AT1G18390.2_Symbols:_Protein_kinase_superfamily_protein_chr1:6327463-6329935_FORWARD_LENGTH=654_4e-163	Bradi2g47000_WAK_receptor-like_protein_kinase,_expressed,_subfamily_WAK/LRK10L-1_0.0	GRMZM2G144028_hypothetical protein LOC100273535 _0.0	B9SFY5_nonspecific_proteintyrosine_kinase_EC_2_7_10_2_Ricinus_communis_TrEMBL_7e-170	PPC:1.5_LRK10_Like_Kinase_(Type_1)	No_Hits	gnl_TC-DB_Q2QQC1_1_A_87_2_2_Protein_kinase_domain_containing_protein_OS=Oryza_sativa_subsp__japonica_GN=LOC_Os12g31560_PE=4_SV=1_8e-42	gi_22326306_ref_NP_181618_2__protein_phosphatase_2C_(PP2C);_protein_id:_At2g40860_1,_supported_by_cDNA:_gi_15810224_[Arabidopsis_thaliana]_SubFamily_6_3_1_20_-_a_Family_6_3_1_-a_5e-19	No_Hits
Os09g0493700|mRNA|AK099237|CDS+3'UTR	129	5.67417	5.71152	5.61353	5.58408	6.02646	5.78416	5.71668	5.75588	5.80312	5.75089	5.68936	5.6058	5.57529	5.61538	5.66768	5.42892	5.44504	5.67943	5.73123	5.78034	5.75033	6.17087	6.0864	6.29078		Os09g0493700|mRNA|AK099237|CDS+3'UTR	AK099237	No apical meristem (NAM) protein domain containing protein.	LOC_Os09g32040	No_Hits	'33.99'_'development.unspecified'	lightgreen	2e-60_sp|Q84K00|NAC78_ARATH NAC domain-containing protein 78 OS=Arabidopsis	0.0_gi|115479907|ref|NP_001063547.1| Os09g0493700 [Oryza sativa Japonica	Sb02g028750_similar to Os09g0493700 protein_0.0	AT1G34190.1_Symbols:_anac017,_NAC017_NAC_domain_containing_protein_17_chr1:12451729-12453914_FORWARD_LENGTH=557_7e-68	Bradi4g34022_No_Description_present_0.0	GRMZM2G004531_hypothetical protein LOC100191556 _0.0	No_Hits	No_Hits	NAC_transcription factor	No_Hits	No_Hits	No_Hits
Os11g0297000|mRNA|AK061209|CDS+3'UTR	125	5.72579	5.57277	5.65069	5.69401	5.84244	5.89028	5.67241	5.73123	6.24141	6.05555	5.61538	5.82712	5.54928	5.76088	5.71324	5.48677	5.27839	5.84741	5.92622	5.96383	5.94639	6.06231	6.45938	6.08728		Os11g0297000|mRNA|AK061209|CDS+3'UTR	AK061209	Conserved hypothetical protein.	LOC_Os11g19149	No_Hits	'35.2'_'not assigned.unknown'	lightgreen	No_Hits	3e-54_gi|222615866|gb|EEE51998.1| hypothetical protein OsJ_33690 [Oryza	No_Hits	No_Hits	No_Hits	No_Hits	No_Hits	No_Hits	No_Hits	No_Hits	No_Hits	No_Hits
Os06g0731300|COMBINER_EST|CI463827|6	151	5.46455	5.5544	5.67182	5.78362	5.61476	6.00622	5.76088	5.6477	5.81523	6.0677	5.4103	5.90157	5.62453	5.24465	5.41524	5.37617	5.15129	5.24703	6.12779	6.14276	5.93563	6.35711	6.16124	6.06051		Os06g0731300|COMBINER_EST|CI463827|6	CI463827	Surface protein from Gram-positive cocci, anchor region domain containing protein.	LOC_Os06g51470	ProSiteProfiles_Gram-positive cocci surface proteins LPxTG motif profile._LPETAAACVAAAGLVGVAASLLVGRAAEGARREEEEEEE_____________	'35.2'_'not assigned.unknown'	lightgreen	No_Hits	5e-108_gi|54291568|dbj|BAD62492.1| unknown protein [Oryza sativa Japonica	Sb04g001625_similar to Putative uncharacterized protein B1206D04.20_8e-35	AT3G45050.3_Symbols:_unknown_protein;_FUNCTIONS_IN:_molecular_function_unknown;_INVOLVED_IN:_biological_process_unknown;_LOCATED_IN:_chloroplast;_EXPRESSED_IN:_22_plant_structures;_EXPRESSED_DURING:_13_growth_stages;_Has_28_Blast_hits_to_28_proteins_in_12_species:_Archae_-_0;_Bacteria_-_2;_Metazoa_-_0;_Fungi_-_0;_Plants_-_26;_Viruses_-_0;_Other_Eukaryotes_-_0_(source:_NCBI_BLink)._chr3:16476023-1…	No_Hits	GRMZM2G074252_No Description present_1e-41	No_Hits	No_Hits	No_Hits	No_Hits	No_Hits	No_Hits
Os11g0307600|mRNA|AK121926|CDS+3'UTR	114	5.53773	5.61231	5.60372	5.69401	5.39052	5.8382	5.70636	5.5797	5.44918	5.81897	5.72409	5.76032	5.59939	5.18081	5.49343	5.57403	5.26303	5.61231	6.06276	5.54928	5.73405	5.8732	5.82924	5.8264		Os11g0307600|mRNA|AK121926|CDS+3'UTR	AK121926	Conserved hypothetical protein.	LOC_Os11g20239	No_Hits	'35.2'_'not assigned.unknown'	lightgreen	No_Hits	0.0_gi|115485215|ref|NP_001067751.1| Os11g0307600 [Oryza sativa Japonica	Sb07g007710_weakly similar to Putative uncharacterized protein_8e-50	No_Hits	Bradi3g29520_No_Description_present_2e-44	GRMZM5G845047_No Description present_1e-14	No_Hits	No_Hits	No_Hits	No_Hits	No_Hits	No_Hits
Os03g0239300|mRNA|AK066038|CDS+3'UTR	123	5.28644	5.34623	5.29361	5.42752	5.84244	5.62962	5.68936	5.7787	5.68994	5.17666	5.46455	5.76032	5.53449	5.4344	5.38365	5.27685	5.33498	5.3426	5.89028	5.8264	6.26014	5.49143	5.53384	5.98853		Os03g0239300|mRNA|AK066038|CDS+3'UTR	AK066038	Zn-finger, C2H2 type domain containing protein.	LOC_Os03g13600	No_Hits	'35.2'_'not assigned.unknown'	lightgreen	No_Hits	1e-170_gi|115451809|ref|NP_001049505.1| Os03g0239300 [Oryza sativa Japonica	Sb01g041490_similar to Zinc finger, C2H2 type family protein, expressed_3e-71	AT1G66140.1_Symbols:_ZFP4_zinc_finger_protein_4_chr1:24620063-24620845_REVERSE_LENGTH=260_1e-27	Bradi1g68570_zinc_ion_binding_(Blast2GO)_7e-58	GRMZM2G157197_zinc finger protein 7 _2e-75	No_Hits	No_Hits	No_Hits	No_Hits	No_Hits	No_Hits
Os02g0595700|mRNA|AK119587|CDS+3'UTR	133	5.57844	5.62962	5.50864	6.00247	5.99137	6.00622	5.67241	5.69227	5.46455	5.57087	5.6483	5.45805	5.54928	5.49143	5.57718	5.30841	5.35064	5.48251	5.98267	5.79611	5.82322	5.53773	5.75421	6.1497		Os02g0595700|mRNA|AK119587|CDS+3'UTR	AK119587	Chloroplast elongation factor TuA (EF-TuA) precursor (Fragment).	LOC_Os02g38210	TIGRFAM_EF-Tu: translation elongation factor Tu_ARGKFERTKPHVNIGTIGHVDHGKTTLTAALTMVLASVGGSAPKKYDEIDAAPEERARGITINTATVEYETETRHYAHVDCPGHADYVKNMITGAAQMDGAILVVSGADGPMPQTKEHILLAKQVGVPKIVVFLNKKDQVDDEELLQLVELEVRELLSSYEYDGDEVPIVAGSALKALENLMANPAIKRGDDEWVDGIFSLIDSVDNYIPVPQRQTDLPFLLAVEDVFSITGRGTVATGRIERGTVKVGDTVDIVGIRETRNCTVTGVEMFQKTMDDAMAGDNVGLLLRGMQKDDIERGMVLAKPASITPHTKFDAVVYVLKKDEGGRHSPFFPGYRPQFYMRTTDVTGNV…	'29.2.4'_'protein.synthesis.elongation'	lightgreen	0.0_sp|P46280|EFTU2_SOYBN Elongation factor Tu, chloroplastic OS=Glycine	0.0_gi|297721387|ref|NP_001173056.1| Os02g0595700 [Oryza sativa Japonica	Sb04g024850_similar to Chloroplast translational elongation factor Tu_0.0	AT4G20360.1_Symbols:_ATRAB8D,_ATRABE1B,_RABE1b_RAB_GTPase_homolog_E1B_chr4:10990036-10991466_FORWARD_LENGTH=476_0.0	Bradi3g47690_GTPase_activity_(Blast2GO)_0.0	GRMZM2G106061_elongation factor Tu _0.0	B9RAT6_sulfate_adenylyltransferase_EC_2_7_7_4_Ricinus_communis_TrEMBL_0.0	No_Hits	No_Hits	No_Hits	No_Hits	No_Hits
Os02g0593600|mRNA|AK069976|CDS+3'UTR	128	5.56961	5.6477	5.48677	5.94542	5.99137	5.93906	5.48811	5.55882	5.46455	5.43056	5.94517	5.42892	5.55946	5.40463	5.52214	5.40959	5.40818	5.27045	5.91438	5.79611	5.97934	5.73123	5.69227	5.70808		Os02g0593600|mRNA|AK069976|CDS+3'UTR	AK069976	Leucine-rich repeat, typical subtype containing protein.	LOC_Os02g38040	No_Hits	'30.99'_'signalling.unspecified'	lightgreen	1e-33_sp|O61967|LAP1_CAEEL Protein lap1 OS=Caenorhabditis elegans GN=let-413	0.0_gi|115447043|ref|NP_001047301.1| Os02g0593600 [Oryza sativa Japonica	Sb04g024650_similar to Putative uncharacterized protein_0.0	AT5G05850.1_Symbols:_PIRL1_plant_intracellular_ras_group-related_LRR_1_chr5:1762691-1764609_REVERSE_LENGTH=506_2e-148	Bradi3g47570_No_Description_present_0.0	GRMZM2G092672_No Description present_0.0	B9RAU9_phosphoprotein_phosphatase_EC_3_1_3_16_Ricinus_communis_TrEMBL_4e-150	No_Hits	No_Hits	No_Hits	No_Hits	No_Hits
Os02g0634700|mRNA|AK071869|CDS+3'UTR	130	5.55795	5.40113	5.71038	5.69401	5.49343	5.81149	5.47715	5.54159	5.67535	5.40889	5.58158	5.53384	5.3518	5.49143	5.40113	5.44504	5.33498	5.30689	5.96046	5.93808	5.86266	5.6172	5.5169	5.81363		Os02g0634700|mRNA|AK071869|CDS+3'UTR	AK071869	Serine carboxypeptidase II-1 precursor (EC 3.4.16.6) (CP-MII.1) (Fragment).	LOC_Os02g42310	PRINTS_Carboxypeptidase C serine protease (S10) family signature_LESPVGVGFSY_PRINTS_Carboxypeptidase C serine protease (S10) family signature_WFKRFPQYKSHDFYIAGESYAGHYVP_PRINTS_Carboxypeptidase C serine protease (S10) family signature_LTFVTIRGAGHEVP_ProSitePatterns_Serine carboxypeptidases, histidine active site._LTFVTIRGAGHEVPLHAP_ProSitePatterns_Serine carboxypeptidases, serine active site._IAGE…	'29.5.5'_'protein.degradation.serine protease'	lightgreen	0.0_sp|Q0WPR4|SCP34_ARATH Serine carboxypeptidase-like 34 OS=Arabidopsis	0.0_gi|115447469|ref|NP_001047514.1| Os02g0634700 [Oryza sativa Japonica	Sb04g026900_similar to Putative carboxypeptidase D_0.0	AT5G23210.1_Symbols:_SCPL34_serine_carboxypeptidase-like_34_chr5:7810892-7814837_FORWARD_LENGTH=499_0.0	Bradi3g49590_serine-type_carboxypeptidase_activity_(Blast2GO)_0.0	GRMZM2G161696_lysosomal protective protein _0.0	Q1EP77_carboxypeptidase_D_EC_3_4_16_6_Musa_acuminata_TrEMBL_0.0	No_Hits	No_Hits	No_Hits	No_Hits	No_Hits
Os06g0350200|mRNA|AK099897|UTR	108	5.54928	5.5544	5.69111	6.06142	5.91538	5.67709	5.57592	5.27045	5.58658	5.59255	5.35987	5.63264	5.6477	5.53449	5.49343	5.37617	5.48677	5.55248	5.71496	5.69227	5.71668	5.74698	5.99731	5.74922		Os06g0350200|mRNA|AK099897|UTR	AK099897	Non-protein coding transcript, unclassifiable transcript.				lightgreen
Os01g0271200|mRNA|AK073797|CDS+3'UTR	137	5.49143	5.53773	5.34623	5.63264	5.95514	5.70463	5.50731	5.6477	5.51232	5.84897	5.52083	5.42892	5.37116	5.35621	5.46387	5.34111	5.44504	5.38149	5.46319	5.91388	5.86266	5.68294	5.88113	6.10588		Os01g0271200|mRNA|AK073797|CDS+3'UTR	AK073797	Glutamyl-tRNA synthetase.	LOC_Os01g16520	SUPERFAMILY_-_CGRHTAVLKDQRVLFTLTNGPEEPFIRVLPRHKKYEGAGKKATTFTNKIWLESADASVISIGEEVTLMDWGNAIIKEIKTQNGIITELLGELHLEGSVKMTKLKLTWLPDIEDLVSLSLVEFDYLIKKKKLEEDDNFLDNLNPCTCQEFPALGDANMRNLKQGEIIQLERKGYYRCDAPFIRSSKPIVLFAIPDGRQ_Pfam_signature_desc=Glutathione S-transferase, C-terminal domain_-_PRINTS_Glutamyl-tRNA synthetase signature_RFAPEPSGYLHIG_PRINTS_Glutamyl-tRNA synthetase signature_AKAGLLNKYFAE_PRINTS_Gl…	'29.1.17'_'protein.aa activation.glutamate-tRNA ligase'	lightgreen	0.0_sp|O13775|SYEC_SCHPO Probable glutamate--tRNA ligase, cytoplasmic	0.0_gi|115435896|ref|NP_001042706.1| Os01g0271200 [Oryza sativa Japonica	Sb01g047560_similar to Putative uncharacterized protein_0.0	AT5G26710.1_Symbols:_Glutamyl/glutaminyl-tRNA_synthetase,_class_Ic_chr5:9305673-9308247_FORWARD_LENGTH=719_0.0	Bradi2g10180_glutamine-tRNA_ligase_activity,_glutamate-tRNA_ligase_activity,_ATP_binding_(Blast2GO)_0.0	GRMZM2G046932_hypothetical protein LOC100383320 _0.0	B9RFS6_GlutaminetRNA_ligase_EC_6_1_1_18_Ricinus_communis_TrEMBL_0.0	No_Hits	No_Hits	No_Hits	No_Hits	No_Hits
Os02g0773300|mRNA|AK071811|CDS+3'UTR	126	5.43649	5.43056	5.43579	5.83609	5.99137	5.52214	5.57592	5.71668	5.58658	5.71496	5.46455	5.54928	5.37116	5.55184	5.46387	5.48677	5.48677	5.3426	5.69691	5.6227	5.78034	5.82003	5.58783	5.58408		Os02g0773300|mRNA|AK071811|CDS+3'UTR	AK071811	Pyridoxal phosphate-dependent deaminase family protein.	LOC_Os02g53330	Gene3D_-_NKVRKLEFLMADAVAQGADCVITVGGIQSNHCRATAVAAKYINLDCYLILRTSKLLVDKDPGLVGNLLVERLVGAHIDLVSKEEYGKIGSVALADLLKKKLLEEGRKPYVIPV_PIRSF_-_HSLPIPLHAAAAAAAWMAGVSAASAAGKIGSFLSKRPYAPPSWASHLSPAPSQTFSLGHFPTPIHKWNLPNLPNGTEVWIKRDDISGMQLSGNKVRKLEFLMADAVAQGADCVITVGGIQSNHCRATAVAAKYINLDCYLILRTSKLLVDKDPGLVGNLLVERLVGAHIDLVSKEEYGKIGSVALADLLKKKLLEEGRKPYVIPVGGSNSLGTWYCFLFNPNY_Pfam_Pyridoxal-phosphate dependent enzyme_LG…	'17.5.1'_'hormone metabolism.ethylene.synthesis-degradation'	lightgreen	4e-60_sp|Q9WY68|1A1D_THEMA Putative 1-aminocyclopropane-1-carboxylate	0.0_gi|115448975|ref|NP_001048267.1| Os02g0773300 [Oryza sativa Japonica	Sb04g034640_similar to Putative uncharacterized protein_0.0	AT1G48420.1_Symbols:_D-CDES,_ATACD1,_ACD1_D-cysteine_desulfhydrase_chr1:17896767-17898803_REVERSE_LENGTH=401_0.0	Bradi3g57520_No_Description_present_0.0	GRMZM2G151440_hypothetical protein LOC100191348 _0.0	B9SNW9_1aminocyclopropane1carboxylate_deaminase_EC_3_5_99_7_Ricinus_communis_TrEMBL_0.0	No_Hits	No_Hits	No_Hits	No_Hits	No_Hits

## Sheet: M3_saddlebrown-heatmap
UniqueID	degree	7AL.1	7AL.2	7AL.3	7CSE.1	7CSE.2	7CSE.3	7DSE.1	7DSE.2	7DSE.3	7LSE.1	7LSE.2	7LSE.3	12AL.1	12AL.2	12AL.3	12CSE.1	12CSE.2	12CSE.3	12DSE.1	12DSE.2	12DSE.3	12LSE.1	12LSE.2	12LSE.3			nodeName	SystematicName	Description	MSU7	Interpro	GoMAPMAN	Module	SWISSPROT	NR	Sorghum	Arabidopsis	Brachypodium	Maize	BRENDA	KINASES	Transcription_Factor	Transporter	Phosphatase	ARAMEMNON_hits
Os04g0611300|mRNA|AK066749|CDS+3'UTR	112	8.95363	9.14591	8.49115	9.93999	9.77116	9.43916	10.1267	9.61458	9.45737	10.7253	9.85398	10.1532	9.11606	9.1087	9.02885	8.0327	8.35486	8.41667	9.87725	10.1951	9.81181	10.232	10.2181	10.0119			Os04g0611300|mRNA|AK066749|CDS+3'UTR	AK104924	Conserved hypothetical protein.	LOC_Os04g52180	No_Hits	'35.2'_'not assigned.unknown'	saddlebrown	No_Hits	7e-75_gi|115460474|ref|NP_001053837.1| Os04g0611300 [Oryza sativa Japonica	Sb06g028170_similar to OSJNBa0085I10.17 protein_9e-33	AT1G30880.1_Symbols:_unknown_protein;_Has_24_Blast_hits_to_24_proteins_in_8_species:_Archae_-_0;_Bacteria_-_0;_Metazoa_-_2;_Fungi_-_0;_Plants_-_22;_Viruses_-_0;_Other_Eukaryotes_-_0_(source:_NCBI_BLink)._chr1:10993379-10994056_REVERSE_LENGTH=120_2e-07	Bradi5g21360_No_Description_present_9e-34	GRMZM2G049487_hypothetical protein LOC100276715 _1e-32	No_Hits	No_Hits	No_Hits	No_Hits	No_Hits	No_Hits
Os04g0611300|mRNA|AK104924|CDS+3'UTR	112	9.16817	9.22724	8.36332	10.0148	9.91561	9.49596	10.3427	9.69609	9.43916	10.8722	9.89504	10.1987	9.35921	9.25377	9.12904	8.07314	8.6759	8.50682	10.1139	10.4275	9.88619	10.5378	10.4947	10.0562			Os04g0611300|mRNA|AK104924|CDS+3'UTR	AK062068	Phosphatidylinositol 3- and 4-kinase domain containing protein.	LOC_Os04g52180	No_Hits	'35.2'_'not assigned.unknown'	saddlebrown	No_Hits	7e-75_gi|115460474|ref|NP_001053837.1| Os04g0611300 [Oryza sativa Japonica	Sb06g028170_similar to OSJNBa0085I10.17 protein_9e-33	AT1G30880.1_Symbols:_unknown_protein;_Has_24_Blast_hits_to_24_proteins_in_8_species:_Archae_-_0;_Bacteria_-_0;_Metazoa_-_2;_Fungi_-_0;_Plants_-_22;_Viruses_-_0;_Other_Eukaryotes_-_0_(source:_NCBI_BLink)._chr1:10993379-10994056_REVERSE_LENGTH=120_2e-07	Bradi5g21360_No_Description_present_9e-34	GRMZM2G049487_hypothetical protein LOC100276715 _1e-32	No_Hits	No_Hits	No_Hits	No_Hits	No_Hits	No_Hits
Os04g0611300|mRNA|AK062605|CDS+3'UTR	112	9.15982	9.05384	8.31973	9.93401	9.7664	9.44923	10.3591	9.65836	9.47021	10.8066	9.94099	10.1951	9.30437	9.28751	9.12449	8.09512	8.7669	8.59355	9.99764	10.4596	9.91745	10.4705	10.4563	10.0508			Os04g0611300|mRNA|AK062605|CDS+3'UTR	AK066749	Conserved hypothetical protein.	LOC_Os04g52180	No_Hits	'35.2'_'not assigned.unknown'	saddlebrown	No_Hits	7e-75_gi|115460474|ref|NP_001053837.1| Os04g0611300 [Oryza sativa Japonica	Sb06g028170_similar to OSJNBa0085I10.17 protein_9e-33	AT1G30880.1_Symbols:_unknown_protein;_Has_24_Blast_hits_to_24_proteins_in_8_species:_Archae_-_0;_Bacteria_-_0;_Metazoa_-_2;_Fungi_-_0;_Plants_-_22;_Viruses_-_0;_Other_Eukaryotes_-_0_(source:_NCBI_BLink)._chr1:10993379-10994056_REVERSE_LENGTH=120_2e-07	Bradi5g21360_No_Description_present_9e-34	GRMZM2G049487_hypothetical protein LOC100276715 _1e-32	No_Hits	No_Hits	No_Hits	No_Hits	No_Hits	No_Hits
Os06g0286400|mRNA|AK059360|UTR	111	9.08023	9.35921	9.18319	9.84837	9.0776	9.57848	9.43337	8.96861	9.26096	9.5957	8.56541	8.76265	8.3798	8.39786	8.55044	7.67778	7.80048	7.80048	10.081	10.0562	10.0948	10.0058	10.0148	10.3054			Os06g0286400|mRNA|AK059360|UTR	AK059360	Non-protein coding transcript, unclassifiable transcript.	LOC_Os06g17870	Pfam_Cleavage site for pathogenic type III effector avirulence factor Avr_EEAGRPLPKFGEWDVNDPASADGFTVIFNKARDEKKG_____________	'35.2'_'not assigned.unknown'	saddlebrown	No_Hits	1e-65_gi|125554952|gb|EAZ00558.1| hypothetical protein OsI_22578 [Oryza	Sb10g010690_similar to Nitrate-induced NOI protein_2e-46	AT2G04410.1_Symbols:_RPM1-interacting_protein_4_(RIN4)_family_protein_chr2:1534012-1535040_REVERSE_LENGTH=73_1e-21	Bradi1g43430_No_Description_present_2e-45	GRMZM2G162788_LOC541680 _1e-44	No_Hits	No_Hits	No_Hits	No_Hits	No_Hits	No_Hits
Os10g0191900|COMBINER_EST|CI473177|0	106	9.996	10.063	9.62366	10.5674	10.0347	9.73965	12.5307	12.4591	12.4017	11.2756	10.629	11.1892	8.878	8.72291	9.01588	9.39166	8.25507	9.30161	11.4504	11.4918	11.5539	11.1851	11.1253	11.5539			Os10g0191900|COMBINER_EST|CI473177|0	CI473177	Histone-fold domain containing protein.	LOC_Os10g11580	No_Hits	'35.2'_'not assigned.unknown'	saddlebrown	No_Hits	0.0_gi|115481372|ref|NP_001064279.1| Os10g0191900 [Oryza sativa Japonica	Sb08g006350_Predicted protein_6e-33	AT1G56170.2_Symbols:_HAP5B,_ATHAP5B,_NF-YC2_nuclear_factor_Y,_subunit_C2_chr1:21025118-21025717_FORWARD_LENGTH=199_2e-17	Bradi3g05270_DNA-directed_DNA_polymerase_activity_(Blast2GO)_1e-17	GRMZM2G052499_No Description present_3e-30	B7PD39_DNAdirected_DNA_polymerase_EC_2_7_7_7_Ixodes_scapularis_TrEMBL_7e-11	No_Hits	CCAAT_transcription factor	No_Hits	No_Hits	No_Hits
Os05g0415400|mRNA|AK107330|CDS+3'UTR	112	8.33488	8.96228	8.30752	8.55268	7.98665	7.97867	10.257	10.1218	10.1895	9.42045	9.0564	9.79655	8.14263	8.38302	8.54186	5.52475	5.33498	5.41946	9.91561	10.1015	9.85398	10.4513	10.1669	10.2602			Os05g0415400|mRNA|AK107330|CDS+3'UTR	AK107330	No apical meristem (NAM) protein domain containing protein.	LOC_Os05g34310	No_Hits	'33.99'_'development.unspecified'	saddlebrown	7e-67_sp|Q8GY42|NAC25_ARATH NAC transcription factor 25 OS=Arabidopsis	0.0_gi|115463911|ref|NP_001055555.1| Os05g0415400 [Oryza sativa Japonica	Sb01g036560_similar to Putative NAM (No apical meristem) protein_1e-65	AT1G61110.1_Symbols:_anac025,_NAC025_NAC_domain_containing_protein_25_chr1:22516730-22518055_FORWARD_LENGTH=323_5e-68	Bradi1g17480_NAC_transcrition_factor;AliasBdNAC5_7e-68	GRMZM2G042494_No Description present_5e-66	No_Hits	No_Hits	NAC_transcription factor	No_Hits	No_Hits	No_Hits
Os05g0415400|mRNA|AK119651|CDS+3'UTR	112	8.77747	9.07678	8.37545	8.3339	7.89436	7.96324	10.1484	10.3619	10.1177	8.97382	9.30437	9.44923	7.98605	8.02796	8.00486	5.57403	5.48677	5.3271	9.54853	9.69405	8.80444	10.0387	9.70203	9.50747			Os05g0415400|mRNA|AK119651|CDS+3'UTR	AK119651	No apical meristem (NAM) protein domain containing protein.	LOC_Os05g34310	No_Hits	'33.99'_'development.unspecified'	saddlebrown	7e-67_sp|Q8GY42|NAC25_ARATH NAC transcription factor 25 OS=Arabidopsis	0.0_gi|115463911|ref|NP_001055555.1| Os05g0415400 [Oryza sativa Japonica	Sb01g036560_similar to Putative NAM (No apical meristem) protein_1e-65	AT1G61110.1_Symbols:_anac025,_NAC025_NAC_domain_containing_protein_25_chr1:22516730-22518055_FORWARD_LENGTH=323_5e-68	Bradi1g17480_NAC_transcrition_factor;AliasBdNAC5_7e-68	GRMZM2G042494_No Description present_5e-66	No_Hits	No_Hits	NAC_transcription factor	No_Hits	No_Hits	No_Hits
Os06g0283400|mRNA|AK072153|CDS+3'UTR	112	8.89331	8.71514	8.54785	8.24495	8.13919	9.04918	10.5556	10.2376	10.6187	9.73597	9.51624	10.4275	9.17107	8.96718	8.58194	6.50293	5.48677	5.46319	10.222	10.4096	9.33495	10.1467	10.1139	9.67341			Os06g0283400|mRNA|AK072153|CDS+3'UTR	AK072153	Phosphatidylinositol 3- and 4-kinase domain containing protein.	LOC_Os06g17290	No_Hits	'30.4'_'signalling.phosphinositides'	saddlebrown	0.0_sp|Q9C671|P4K2B_ARATH Probable phosphatidylinositol 4-kinase	0.0_gi|115467596|ref|NP_001057397.1| Os06g0283400 [Oryza sativa Japonica	Sb10g010450_similar to Phosphatidylinositol 3-and 4-kinase family-like_0.0	AT2G03890.1_Symbols:_ATPI4K_GAMMA_7,_UBDK_GAMMA_7,_PI4K_GAMMA_7_phosphoinositide_4-kinase_gamma_7_chr2:1186199-1188151_FORWARD_LENGTH=650_0.0	Bradi1g43570_No_Description_present_0.0	GRMZM2G408359_No Description present_0.0	Q9C671_1phosphatidylinositol_4kinase_EC_2_7_1_67_Arabidopsis_thaliana_SwissProt_0.0	No_Hits	No_Hits	No_Hits	No_Hits	No_Hits
Os06g0671900|mRNA|L33263|CDS+3'UTR	112	7.69977	7.52216	7.7276	8.79143	8.75465	8.42425	8.88036	8.62908	8.87303	9.06316	8.78665	9.15407	8.05579	7.97855	8.12738	6.2309	6.80898	6.95576	8.73517	8.60215	8.79966	9.4217	8.96148	9.12848			Os06g0671900|mRNA|L33263|CDS+3'UTR	L33263	Beta-tubulin.	LOC_Os06g46000	No_Hits	'31.1.1.2'_'cell.organisation.cytoskeleton.mikrotubuli'	saddlebrown	0.0_sp|Q40665|TBB3_ORYSJ Tubulin beta-3 chain OS=Oryza sativa subsp.	0.0_gi|74053562|sp|Q40665.2|TBB3_ORYSJ RecName: Full=Tubulin beta-3	Sb04g004520_similar to Tubulin beta-2/beta-3 chain_0.0	AT5G23860.2_Symbols:_TUB8_tubulin_beta_8_chr5:8042962-8044528_FORWARD_LENGTH=449_0.0	Bradi3g05010_GTPase_activity_(Blast2GO)_0.0	GRMZM2G043822_Tubulin beta-7 chain (Beta-7-tubulin)_0.0	Q6B856_tubulin_GTPase_EC_3_6_5_6_Bos_taurus_SwissProt_0.0	No_Hits	No_Hits	No_Hits	No_Hits	No_Hits
Os10g0103800|mRNA|AK106544|CDS+3'UTR	112	7.92911	8.13994	7.41393	8.84896	8.85196	8.77574	8.76494	8.99143	8.45754	9.26933	9.37483	9.16634	7.94242	7.90945	8.18079	5.7787	5.70232	5.84741	8.84488	9.36914	8.68011	9.69405	9.60415	9.39554			Os10g0103800|mRNA|AK106544|CDS+3'UTR	AK106544	Inositol 1, 3, 4-trisphosphate 56-kinase family protein.	LOC_Os10g01480	No_Hits	'30.4.5'_'signalling.phosphinositides.inositol-1,3,4-trisphosphate 5/6-kinase'	saddlebrown	1e-154_sp|Q9SUG3|ITPK2_ARATH Inositol-tetrakisphosphate 1-kinase 2 OS=Arabidopsis	0.0_gi|115480852|ref|NP_001064019.1| Os10g0103800 [Oryza sativa Japonica	Sb01g042010_similar to Inositol 1,3,4-trisphosphate 5/6-kinase_0.0	AT4G08170.2_Symbols:_Inositol_1,3,4-trisphosphate_5/6-kinase_family_protein_chr4:5163707-5167000_REVERSE_LENGTH=353_1e-155	Bradi3g21470_inositol-1,3,4-trisphosphate_5/6-kinase_activity,_inositol_tetrakisphosphate_1-kinase_activity_(Blast2GO)_0.0	GRMZM2G149903_LOC100282992 _0.0	A1KXK8_inositol1,3,4trisphosphate_5/6kinase_EC_2_7_1_159_Oryza_sativa_TrEMBL_0.0	No_Hits	No_Hits	No_Hits	No_Hits	No_Hits
Os04g0586200|mRNA|AK120315|CDS+3'UTR	112	8.20175	7.9502	8.47092	9.06316	8.90502	8.88862	8.56742	8.79966	8.78974	9.28515	9.08498	8.74332	8.8676	8.45238	8.36545	7.71141	7.59477	6.46602	9.49489	9.25981	8.66016	9.44923	9.04106	8.88961			Os04g0586200|mRNA|AK120315|CDS+3'UTR	AK062605	Conserved hypothetical protein.	LOC_Os04g49680	Pfam_Protein of unknown function (DUF581)_TGRHALDACALCTKPLRRDSDIFMYRGDTPFCSEECRYEQMHLDAA_____________	'35.2'_'not assigned.unknown'	saddlebrown	No_Hits	1e-68_gi|116309831|emb|CAH66868.1| H0307D04.13 [Oryza sativa Indica	Sb06g026710_similar to H0307D04.13 protein_6e-49	AT5G47060.1_Symbols:_Protein_of_unknown_function_(DUF581)_chr5:19116843-19117639_FORWARD_LENGTH=177_2e-16	Bradi5g19660_No_Description_present_1e-35	GRMZM2G322817_hypothetical protein LOC100274866 _2e-39	No_Hits	No_Hits	No_Hits	No_Hits	No_Hits	No_Hits
Os08g0561800|mRNA|AK119834|CDS+3'UTR	112	8.84323	8.83593	8.58465	8.49657	8.5736	8.0097	9.17863	9.19735	8.73592	9.11606	9.15759	8.89125	8.32405	8.18599	8.44634	7.54775	7.58159	7.72272	9.00906	8.7442	8.83091	9.00568	9.00173	9.05868			Os08g0561800|mRNA|AK119834|CDS+3'UTR	AK119834	Conserved hypothetical protein.	LOC_Os08g44780	No_Hits	'35.2'_'not assigned.unknown'	saddlebrown	No_Hits	4e-66_gi|297726679|ref|NP_001175703.1| Os08g0561800 [Oryza sativa Japonica	No_Hits	No_Hits	No_Hits	No_Hits	No_Hits	No_Hits	No_Hits	No_Hits	No_Hits	No_Hits
Os03g0289100|mRNA|D82038|CDS+3'UTR	112	8.00847	8.16921	8.04961	7.89191	7.75383	7.95854	9.19807	8.81496	9.2712	9.52989	8.869	9.8787	8.22086	8.12998	8.35193	7.11872	6.50822	6.90286	9.34321	9.73782	9.22457	9.51095	9.61992	9.32791			Os03g0289100|mRNA|D82038|CDS+3'UTR	D82038	OSK3 (OSK5).	LOC_Os03g17980	No_Hits	'30.1'_'signalling.in sugar and nutrient physiology'	saddlebrown	0.0_sp|Q02723|RKIN1_SECCE Carbon catabolite-derepressing protein	0.0_gi|108707591|gb|ABF95386.1| Carbon catabolite derepressing protein	Sb01g038560_similar to SNF1-related protein kinase_0.0	AT3G01090.2_Symbols:_AKIN10,_KIN10_SNF1_kinase_homolog_10_chr3:31437-34143_REVERSE_LENGTH=535_0.0	Bradi1g65630_CAMK_KIN1/SNF1/Nim1_like_AMPKh.1_-_CAMK_includes_calcium/calmodulin_depedent_protein_kinases,_expressed,_subfamily_KIN1/SNF1/Nim1_like(CAMK_2)_AMPKh_0.0	GRMZM2G107867_SNF1-related protein kinase _0.0	Q02723_nonspecific_serine/threonine_protein_kinase_EC_2_7_11_1_Secale_cereale_SwissProt_0.0	PPC:4.2_SNF1_Related_Protein_Kinase_(SnRK)	No_Hits	gnl_TC-DB_P53104_9_A_15_1_1_Serine/threonine-protein_kinase_ATG1_OS=Saccharomyces_cerevisiae_(strain_ATCC_204508_/_S288c)_GN=ATG1_PE=1_SV=1_6e-38	gi_240254485_ref_NP_179595_5__protein_phosphatase_2C_and_cyclic_nucleotide-binding/kinase_domain-containing_protein_[Arabidopsis_thaliana]_SubFamily_6_3_1_17_-_a_Family_6_3_1_-a_4e-23	No_Hits
Os03g0289100|mRNA|AK069206|CDS+3'UTR	112	8.41238	8.63312	8.25161	8.03522	7.99423	8.10099	9.40408	9.28633	9.45967	9.60093	9.23854	10.07	8.63312	8.58749	8.53166	7.08183	7.04865	6.94238	9.75733	10.1236	9.42045	9.87059	9.9589	9.52126			Os03g0289100|mRNA|AK069206|CDS+3'UTR	AK069206	OSK3 (OSK5).	LOC_Os03g17980	No_Hits	'30.1'_'signalling.in sugar and nutrient physiology'	saddlebrown	0.0_sp|Q02723|RKIN1_SECCE Carbon catabolite-derepressing protein	0.0_gi|108707591|gb|ABF95386.1| Carbon catabolite derepressing protein	Sb01g038560_similar to SNF1-related protein kinase_0.0	AT3G01090.2_Symbols:_AKIN10,_KIN10_SNF1_kinase_homolog_10_chr3:31437-34143_REVERSE_LENGTH=535_0.0	Bradi1g65630_CAMK_KIN1/SNF1/Nim1_like_AMPKh.1_-_CAMK_includes_calcium/calmodulin_depedent_protein_kinases,_expressed,_subfamily_KIN1/SNF1/Nim1_like(CAMK_2)_AMPKh_0.0	GRMZM2G107867_SNF1-related protein kinase _0.0	Q02723_nonspecific_serine/threonine_protein_kinase_EC_2_7_11_1_Secale_cereale_SwissProt_0.0	PPC:4.2_SNF1_Related_Protein_Kinase_(SnRK)	No_Hits	gnl_TC-DB_P53104_9_A_15_1_1_Serine/threonine-protein_kinase_ATG1_OS=Saccharomyces_cerevisiae_(strain_ATCC_204508_/_S288c)_GN=ATG1_PE=1_SV=1_6e-38	gi_240254485_ref_NP_179595_5__protein_phosphatase_2C_and_cyclic_nucleotide-binding/kinase_domain-containing_protein_[Arabidopsis_thaliana]_SubFamily_6_3_1_17_-_a_Family_6_3_1_-a_4e-23	No_Hits
Os03g0289100|mRNA|U55768|CDS+3'UTR	112	8.42364	8.60215	8.18787	8.1792	7.96582	8.15123	9.47734	9.33181	9.3929	9.61043	9.23463	9.8885	8.46974	8.44201	8.28277	7.15264	7.00199	6.98073	9.57056	9.97734	9.30437	9.78583	9.92169	9.37363			Os03g0289100|mRNA|U55768|CDS+3'UTR	U55768	OSK3 (OSK5).	LOC_Os03g17980	No_Hits	'30.1'_'signalling.in sugar and nutrient physiology'	saddlebrown	0.0_sp|Q02723|RKIN1_SECCE Carbon catabolite-derepressing protein	0.0_gi|108707591|gb|ABF95386.1| Carbon catabolite derepressing protein	Sb01g038560_similar to SNF1-related protein kinase_0.0	AT3G01090.2_Symbols:_AKIN10,_KIN10_SNF1_kinase_homolog_10_chr3:31437-34143_REVERSE_LENGTH=535_0.0	Bradi1g65630_CAMK_KIN1/SNF1/Nim1_like_AMPKh.1_-_CAMK_includes_calcium/calmodulin_depedent_protein_kinases,_expressed,_subfamily_KIN1/SNF1/Nim1_like(CAMK_2)_AMPKh_0.0	GRMZM2G107867_SNF1-related protein kinase _0.0	Q02723_nonspecific_serine/threonine_protein_kinase_EC_2_7_11_1_Secale_cereale_SwissProt_0.0	PPC:4.2_SNF1_Related_Protein_Kinase_(SnRK)	No_Hits	gnl_TC-DB_P53104_9_A_15_1_1_Serine/threonine-protein_kinase_ATG1_OS=Saccharomyces_cerevisiae_(strain_ATCC_204508_/_S288c)_GN=ATG1_PE=1_SV=1_6e-38	gi_240254485_ref_NP_179595_5__protein_phosphatase_2C_and_cyclic_nucleotide-binding/kinase_domain-containing_protein_[Arabidopsis_thaliana]_SubFamily_6_3_1_17_-_a_Family_6_3_1_-a_4e-23	No_Hits
Os01g0805900|mRNA|AK072502|CDS+3'UTR	112	7.3391	7.06924	7.71126	9.24449	8.76094	7.38892	8.27798	8.71175	9.02236	10.07	10.1698	9.98599	8.17814	7.88525	7.52151	6.05668	6.70919	5.84741	10.0182	9.70781	9.28515	11.4216	10.6167	10.6733			Os01g0805900|mRNA|AK072502|CDS+3'UTR	AK072502	Tubulin beta-2 chain (Beta-2 tubulin).	LOC_Os01g59150	SMART_Tubulin/FtsZ family, GTPase domain_VNVYYNEASCGRFVPRAVLMDLEPGTMDSVRTGPYGQIFRPDNFVFGQSGAGNNWAKGHYTEGAELIDSVLDVVRKEAENCDCLQGFQVCHSLGGGTGSGMGTLLISKIREEYPDRMMLTFSVFPSPKVSDTVVEPYNATLSVHQLVENADECMVLDNEALYDICFRTLKLTTPSFGDLNHLISATMSGVTCCLRFPG_PRINTS_Beta-tubulin signature_FRTLKLTTPSFGD_PRINTS_Beta-tubulin signature_DNFVFGQSGAGN_PRINTS_Beta-tubulin signature_MFRRVSEQFTAM_PRINTS_Beta-tubulin signature…	'31.1.1.2'_'cell.organisation.cytoskeleton.mikrotubuli'	saddlebrown	0.0_sp|P45960|TBB4_ORYSJ Tubulin beta-4 chain OS=Oryza sativa subsp.	0.0_gi|115440571|ref|NP_001044565.1| Os01g0805900 [Oryza sativa Japonica	Sb03g037490_similar to Tubulin beta-2/beta-3 chain_0.0	AT5G12250.1_Symbols:_TUB6_beta-6_tubulin_chr5:3961317-3962971_REVERSE_LENGTH=449_0.0	Bradi2g52790_GTPase_activity_(Blast2GO)_0.0	GRMZM2G133802_Tubulin beta-5 chain (Beta-5-tubulin)_0.0	Q6B856_tubulin_GTPase_EC_3_6_5_6_Bos_taurus_SwissProt_0.0	No_Hits	No_Hits	No_Hits	No_Hits	No_Hits
Os01g0805900|mRNA|D30716|CDS+3'UTR	112	7.2194	6.86036	7.50537	9.02236	8.58749	7.25377	8.2949	8.42032	8.75959	9.96473	9.92169	9.69609	7.76933	7.45771	6.93613	5.37617	6.35359	5.80151	9.60716	9.34321	8.87632	10.9389	10.3843	10.4275			Os01g0805900|mRNA|D30716|CDS+3'UTR	D30716	Tubulin beta-2 chain (Beta-2 tubulin).	LOC_Os01g59150	SMART_Tubulin/FtsZ family, GTPase domain_VNVYYNEASCGRFVPRAVLMDLEPGTMDSVRTGPYGQIFRPDNFVFGQSGAGNNWAKGHYTEGAELIDSVLDVVRKEAENCDCLQGFQVCHSLGGGTGSGMGTLLISKIREEYPDRMMLTFSVFPSPKVSDTVVEPYNATLSVHQLVENADECMVLDNEALYDICFRTLKLTTPSFGDLNHLISATMSGVTCCLRFPG_PRINTS_Beta-tubulin signature_FRTLKLTTPSFGD_PRINTS_Beta-tubulin signature_DNFVFGQSGAGN_PRINTS_Beta-tubulin signature_MFRRVSEQFTAM_PRINTS_Beta-tubulin signature…	'31.1.1.2'_'cell.organisation.cytoskeleton.mikrotubuli'	saddlebrown	0.0_sp|P45960|TBB4_ORYSJ Tubulin beta-4 chain OS=Oryza sativa subsp.	0.0_gi|115440571|ref|NP_001044565.1| Os01g0805900 [Oryza sativa Japonica	Sb03g037490_similar to Tubulin beta-2/beta-3 chain_0.0	AT5G12250.1_Symbols:_TUB6_beta-6_tubulin_chr5:3961317-3962971_REVERSE_LENGTH=449_0.0	Bradi2g52790_GTPase_activity_(Blast2GO)_0.0	GRMZM2G133802_Tubulin beta-5 chain (Beta-5-tubulin)_0.0	Q6B856_tubulin_GTPase_EC_3_6_5_6_Bos_taurus_SwissProt_0.0	No_Hits	No_Hits	No_Hits	No_Hits	No_Hits
Os01g0805900|mRNA|X78143|CDS+3'UTR	112	7.05946	6.61883	7.34614	8.80386	8.32459	7.2064	8.03699	8.34747	8.6753	9.67847	9.73301	9.66471	7.59725	7.31108	6.86768	5.48677	5.96672	5.75838	9.5381	9.15517	8.75769	10.8554	10.2446	10.1895			Os01g0805900|mRNA|X78143|CDS+3'UTR	X78143	Tubulin beta-2 chain (Beta-2 tubulin).	LOC_Os01g59150	SMART_Tubulin/FtsZ family, GTPase domain_VNVYYNEASCGRFVPRAVLMDLEPGTMDSVRTGPYGQIFRPDNFVFGQSGAGNNWAKGHYTEGAELIDSVLDVVRKEAENCDCLQGFQVCHSLGGGTGSGMGTLLISKIREEYPDRMMLTFSVFPSPKVSDTVVEPYNATLSVHQLVENADECMVLDNEALYDICFRTLKLTTPSFGDLNHLISATMSGVTCCLRFPG_PRINTS_Beta-tubulin signature_FRTLKLTTPSFGD_PRINTS_Beta-tubulin signature_DNFVFGQSGAGN_PRINTS_Beta-tubulin signature_MFRRVSEQFTAM_PRINTS_Beta-tubulin signature…	'31.1.1.2'_'cell.organisation.cytoskeleton.mikrotubuli'	saddlebrown	0.0_sp|P45960|TBB4_ORYSJ Tubulin beta-4 chain OS=Oryza sativa subsp.	0.0_gi|115440571|ref|NP_001044565.1| Os01g0805900 [Oryza sativa Japonica	Sb03g037490_similar to Tubulin beta-2/beta-3 chain_0.0	AT5G12250.1_Symbols:_TUB6_beta-6_tubulin_chr5:3961317-3962971_REVERSE_LENGTH=449_0.0	Bradi2g52790_GTPase_activity_(Blast2GO)_0.0	GRMZM2G133802_Tubulin beta-5 chain (Beta-5-tubulin)_0.0	Q6B856_tubulin_GTPase_EC_3_6_5_6_Bos_taurus_SwissProt_0.0	No_Hits	No_Hits	No_Hits	No_Hits	No_Hits
Os02g0541300|COMBINER_EST|CI148106|6	112	6.91785	6.79826	7.25849	7.69948	6.94644	7.22588	9.31393	8.51776	9.4625	9.26684	8.40728	9.60329	6.76109	6.6749	6.76976	5.44504	6.31377	5.43995	9.21386	9.10135	8.55793	9.51768	9.21473	9.04194			Os02g0541300|COMBINER_EST|CI148106|6	CI148106	Histidine decarboxylase (Serine decarboxylase).	LOC_Os02g33710	ProSitePatterns_DDC / GAD / HDC / TyrDC pyridoxal-phosphate attachment site._SVSVSGHKFVGCPMPCGVQITR_Pfam_Pyridoxal-dependent decarboxylase conserved domain_QFEVGVLDWFARIWELEKNEYWGYITNCGTEGNLHGILVGREVFPDGILYASRESHYSVFKAARMYRMDCVKVDTLISGEIDCEDFQRKLLLNRDKPAIINVNIGTTVKGAVDDLDLVIKTLEEGGFKDRFYIHCDGALFGLMIPFVKKAPKVSFKKPIGSVSVSGHKFVGCPMPCGVQITRLEHINRLSSNVEYLASRDATIMGSRNGHAPIFLWYTLNRKGYRGFQKEVQKCLRNAHYLKD…	'13.2.7'_'amino acid metabolism.degradation.histidine'	saddlebrown	4e-168_sp|P54772|DCHS_SOLLC Histidine decarboxylase OS=Solanum lycopersicum	0.0_gi|50251290|dbj|BAD28070.1| putative serine decarboxylase [Oryza	Sb04g022140_similar to Putative uncharacterized protein_0.0	AT1G43710.1_Symbols:_emb1075_Pyridoxal_phosphate_(PLP)-dependent_transferases_superfamily_protein_chr1:16486534-16488298_REVERSE_LENGTH=482_0.0	Bradi5g09817_No_Description_present_0.0	GRMZM2G451314_No Description present_0.0	B9T448_Histidine_decarboxylase_EC_4_1_1_22_Ricinus_communis_TrEMBL_0.0	No_Hits	No_Hits	No_Hits	No_Hits	No_Hits
Os04g0668700|mRNA|AK062068|CDS+3'UTR	98	6.68154	7.39974	7.16911	7.95129	7.71476	8.27172	7.64591	7.27152	7.59289	7.86513	7.6314	7.97591	7.80966	7.7994	8.19199	6.53228	6.19115	6.27361	7.90878	8.17461	8.17305	7.98135	8.67405	8.54589			Os04g0668700|mRNA|AK062068|CDS+3'UTR	AK067234	Allantoinase (EC 3.5.2.5).	LOC_Os04g57300	No_Hits	'30.4'_'signalling.phosphinositides'	saddlebrown	0.0_sp|Q9C671|P4K2B_ARATH Probable phosphatidylinositol 4-kinase	0.0_gi|222629737|gb|EEE61869.1| hypothetical protein OsJ_16555 [Oryza	Sb06g032160_similar to B0811B10.16 protein_0.0	AT1G26270.1_Symbols:_Phosphatidylinositol_3-_and_4-kinase_family_protein_chr1:9089822-9091714_REVERSE_LENGTH=630_0.0	Bradi5g25500_No_Description_present_0.0	GRMZM2G179523_phosphatidylinositol 3- and 4-kinase family protein _0.0	Q9C671_1phosphatidylinositol_4kinase_EC_2_7_1_67_Arabidopsis_thaliana_SwissProt_0.0	No_Hits	No_Hits	No_Hits	No_Hits	No_Hits
Os05g0311000|mRNA|AK100520|CDS+3'UTR	112	7.49138	7.62913	7.5692	7.49013	7.6431	7.49573	7.89565	7.76578	7.81385	8.04152	7.72148	8.01951	7.70107	7.52069	7.24336	6.55734	6.73029	6.51378	7.98635	8.02006	7.76602	8.19419	8.04394	7.84033			Os05g0311000|mRNA|AK100520|CDS+3'UTR	AK100520	Mu2 adaptin subunit (AP50) of AP2 domain containing protein.	LOC_Os05g24601	No_Hits	'31.4'_'cell.vesicle transport'	saddlebrown	0.0_sp|Q0DJ99|COPD2_ORYSJ Coatomer subunit delta-2 OS=Oryza sativa	0.0_gi|218196527|gb|EEC78954.1| hypothetical protein OsI_19411 [Oryza	Sb08g006370_similar to Coatomer subunit delta-2_0.0	AT5G05010.2_Symbols:_clathrin_adaptor_complexes_medium_subunit_family_protein_chr5:1477137-1479872_FORWARD_LENGTH=527_0.0	Bradi3g34620_No_Description_present_0.0	GRMZM2G042089_coatomer subunit delta _0.0	No_Hits	No_Hits	No_Hits	No_Hits	No_Hits	No_Hits
Os05g0311000|mRNA|AK104894|CDS+3'UTR	112	7.48636	7.59242	7.59266	7.578	7.5813	7.52888	7.87468	7.7192	7.84972	8.03121	7.66739	7.96989	7.60046	7.40063	7.18459	6.38088	6.55942	6.69215	8.08582	8.0469	7.73958	8.17847	8.04112	7.88037			Os05g0311000|mRNA|AK104894|CDS+3'UTR	AK104894	Mu2 adaptin subunit (AP50) of AP2 domain containing protein.	LOC_Os05g24601	No_Hits	'31.4'_'cell.vesicle transport'	saddlebrown	0.0_sp|Q0DJ99|COPD2_ORYSJ Coatomer subunit delta-2 OS=Oryza sativa	0.0_gi|218196527|gb|EEC78954.1| hypothetical protein OsI_19411 [Oryza	Sb08g006370_similar to Coatomer subunit delta-2_0.0	AT5G05010.2_Symbols:_clathrin_adaptor_complexes_medium_subunit_family_protein_chr5:1477137-1479872_FORWARD_LENGTH=527_0.0	Bradi3g34620_No_Description_present_0.0	GRMZM2G042089_coatomer subunit delta _0.0	No_Hits	No_Hits	No_Hits	No_Hits	No_Hits	No_Hits
Os07g0185500|mRNA|AK058768|UTR	112	7.53312	7.54528	7.12448	7.60562	7.1757	7.4432	7.58758	7.38553	7.13414	7.62367	7.48215	7.46284	7.14587	7.22972	7.36433	6.53228	6.50822	6.55958	7.9666	7.99166	7.78266	8.00882	8.2522	7.98605			Os07g0185500|mRNA|AK058768|UTR	AK058768	Non-protein coding transcript, uncharacterized transcript.	LOC_Os07g08790	No_Hits	'35.2'_'not assigned.unknown'	saddlebrown	7e-35_sp|Q8GYX9|WDL1_ARATH Protein WVD2-like 1 OS=Arabidopsis thaliana	0.0_gi|222636569|gb|EEE66701.1| hypothetical protein OsJ_23365 [Oryza	Sb02g004800_similar to Putative seed specific protein_1e-164	AT1G54460.1_Symbols:_TPX2_(targeting_protein_for_Xklp2)_protein_family_chr1:20340907-20342900_REVERSE_LENGTH=338_3e-47	Bradi1g55170_No_Description_present_0.0	AC148167.6_FGP001_No Description present_4e-161	No_Hits	No_Hits	No_Hits	No_Hits	No_Hits	No_Hits
Os08g0248900|mRNA|AK073613|CDS+3'UTR	109	7.32632	7.25436	7.19615	7.77995	7.35636	7.59772	7.56051	7.39734	7.65982	7.86513	7.10233	7.86579	7.55144	7.32052	7.58152	6.95527	6.38749	6.57935	7.93469	7.64976	8.32247	7.74647	7.8938	8.27105			Os08g0248900|mRNA|AK073613|CDS+3'UTR	AK073613	ADP-ribosylation factor 3.	LOC_Os08g15040	No_Hits	'29.4'_'protein.postranslational modification'	saddlebrown	1e-123_sp|P40940|ARF3_ARATH ADP-ribosylation factor 3 OS=Arabidopsis	2e-130_gi|115475543|ref|NP_001061368.1| Os08g0248900 [Oryza sativa Japonica	Sb07g008560_similar to ADP-ribosylation factor 3_8e-132	AT2G24765.1_Symbols:_ARF3,_ARL1,_ATARL1_ADP-ribosylation_factor_3_chr2:10562822-10564961_FORWARD_LENGTH=182_9e-125	Bradi3g19000_GTPase_activity_(Blast2GO)_5e-132	GRMZM2G147726_hypothetical protein LOC100191298 _3e-131	Q5QQ33_small_monomeric_GTPase_EC_3_6_5_2_Medicago_truncatula_TrEMBL_5e-82	No_Hits	No_Hits	No_Hits	No_Hits	No_Hits
Os03g0716400|COMBINER|CI537269|6	112	6.88151	7.01808	7.06509	8.18356	8.08416	7.93531	8.73517	8.9842	8.6615	8.43173	8.34303	7.66408	7.6314	7.61261	7.72084	5.91587	5.74306	5.27045	8.99449	8.89043	8.89331	9.06574	8.60561	8.66361			Os03g0716400|COMBINER|CI537269|6	CI537269	(No Hit)	LOC_Os03g50790	No_Hits	'35.2'_'not assigned.unknown'	saddlebrown	No_Hits	0.0_gi|108710761|gb|ABF98556.1| hypothetical protein LOC_Os03g50790	No_Hits	No_Hits	No_Hits	No_Hits	No_Hits	No_Hits	No_Hits	No_Hits	No_Hits	No_Hits
Os01g0128400|mRNA|AK121214|CDS+3'UTR	112	7.48636	7.53688	7.54576	8.58531	8.44703	8.23656	7.7393	8.09202	7.85758	8.66688	8.42861	8.07564	7.61915	7.52069	7.61491	6.10675	5.63325	6.27361	8.28238	8.45426	8.24056	8.59725	8.63801	8.86826			Os01g0128400|mRNA|AK121214|CDS+3'UTR	AK121214	Conserved hypothetical protein.	LOC_Os01g03760	Pfam_Uncharacterised conserved protein (DUF2359)_PIIVWVIAQASQGDLVTGMFCWAHFLFPTLCAKPSGNPQTRDLVLQLLERILSAPKARGILLNGAVRKGERLIPPVTFDLFMRAAFPVSSARVKATERFEAAYPTIKELALAGPPGSKTVKQAAQQLLPLCVKAMQENNADLTGESAGVFIWCLTQNAESYKLWERLHPENVEASVVVLSTIVTKWSELSHKLSAESLKVTLKNLRTKNEAALEAATDSGKQASIKAADKYSKEILGRLSRGGACLKGSLLVITLAVAAGFVL_Coils_-_AESLKVTLKNLRTKNEAALEAA_____________	'35.2'_'not assigned.unknown'	saddlebrown	No_Hits	0.0_gi|115434308|ref|NP_001041912.1| Os01g0128400 [Oryza sativa Japonica	Sb03g007310_similar to Putative uncharacterized protein_3e-107	AT1G23170.2_Symbols:_Protein_of_unknown_function_DUF2359,_transmembrane_chr1:8212724-8215516_FORWARD_LENGTH=615_2e-174	Bradi2g02000_No_Description_present_0.0	GRMZM2G121683_hypothetical protein LOC100382048 _0.0	No_Hits	No_Hits	No_Hits	No_Hits	No_Hits	No_Hits
Os09g0498800|mRNA|AK070571|CDS+3'UTR	112	7.84165	7.51576	7.52888	7.77306	7.84283	7.62314	8.24688	8.14185	8.11515	8.11149	8.13555	8.06868	7.05653	7.04565	6.69069	5.7787	5.63325	5.36425	8.48977	8.51849	7.69731	8.45426	8.4669	8.08047			Os09g0498800|mRNA|AK070571|CDS+3'UTR	AK070571	Hypothetical plant protein family protein.	LOC_Os09g32320	Pfam_GDP-fucose protein O-fucosyltransferase_QITDAVVIARYLGATLVLPEIRGNELGKRRKFEDMYDVDKFMTSLDGVVKVVHSLPNAVSSKKPAVVRVPNRVTEEFITGTIEPIFQRNNYLRLATIFSSVSLKQKESGNKDLDSTACLAMFSGLQLKPEFSAVAKHMLDKLKEISEKSDGMVIAIDLQTELLEKKICKTNGGARRRGCYYPQEVVHFLKKVGFSADTTIYLTETWWHKSLDTLKEAFPNTYTKDDIMPAANKGEFLKSGDSYLARALDLKICSESDVFVPAIPGLFYGHVAGKR_____________	'35.2'_'not assigned.unknown'	saddlebrown	No_Hits	0.0_gi|115479951|ref|NP_001063569.1| Os09g0498800 [Oryza sativa Japonica	Sb02g028940_similar to Os09g0498800 protein_0.0	AT1G51630.1_Symbols:_O-fucosyltransferase_family_protein_chr1:19142141-19144082_REVERSE_LENGTH=423_3e-143	Bradi4g34230_No_Description_present_0.0	GRMZM2G044968_hypothetical protein LOC100276406 _0.0	No_Hits	No_Hits	No_Hits	No_Hits	No_Hits	No_Hits
Os08g0320400|COMBINER_EST|CI414107|0	112	7.82427	7.87151	7.94284	7.98069	8.13919	8.1658	7.96384	8.03121	8.27989	8.28657	8.28057	8.41877	6.91524	7.14788	6.98856	5.57403	6.23449	5.61231	8.21459	8.25266	8.06898	8.78406	8.73667	8.72754			Os08g0320400|COMBINER_EST|CI414107|0	CI414107	Indole-3-glycerol phosphate synthase, chloroplast precursor (EC 4.1.1.48) (IGPS).	LOC_Os08g23150	No_Hits	'13.1.6.5.4'_'amino acid metabolism.synthesis.aromatic aa.tryptophan.indole-3-glycerol phosphate synthase'	saddlebrown	7e-143_sp|P49572|TRPC_ARATH Indole-3-glycerol phosphate synthase, chloroplastic	0.0_gi|258644642|dbj|BAI39891.1| indole-3-glycerol phosphate synthase-like	Sb07g007490_similar to Putative uncharacterized protein_0.0	AT2G04400.1_Symbols:_Aldolase-type_TIM_barrel_family_protein_chr2:1531208-1533578_FORWARD_LENGTH=402_6e-144	Bradi5g05430_phosphoribosylanthranilate_isomerase_activity,_indole-3-glycerol-phosphate_synthase_activity,_anthranilate_synthase_activity_(Blast2GO)_0.0	GRMZM2G145870_hypothetical protein LOC100272983 _0.0	B9T1U0_indole3glycerolphosphate_synthase_EC_4_1_1_48_Ricinus_communis_TrEMBL_2e-147	No_Hits	No_Hits	No_Hits	No_Hits	No_Hits
Os05g0556600|COMBINER_EST|AU082976|6	85	7.99803	7.96624	7.62015	8.38798	8.13183	8.34857	8.16309	7.73213	8.04394	8.15327	8.56181	8.09163	8.11304	8.19948	8.13071	7.41316	7.6314	6.88993	8.2004	8.59419	8.50843	8.01527	8.5062	8.39943			Os05g0556600|COMBINER_EST|AU082976|6			LOC_Os05g48280	No_Hits	'35.2'_'not assigned.unknown'	saddlebrown	No_Hits	0.0_gi|297724313|ref|NP_001174520.1| Os05g0556500 [Oryza sativa Japonica	Sb03g031225_similar to Putative uncharacterized protein P0019E03.11-3_2e-67	AT4G20300.1_Symbols:_Protein_of_unknown_function_(DUF1639)_chr4:10955813-10958287_FORWARD_LENGTH=339_2e-25	Bradi2g46620_No_Description_present_2e-70	GRMZM2G156606_hypothetical protein LOC100278401 _3e-78	No_Hits	No_Hits	No_Hits	No_Hits	No_Hits	No_Hits
Os01g0186700|mRNA|AK121977|CDS+3'UTR	96	8.30752	8.40462	8.10922	8.42487	8.10403	8.02185	8.25698	8.32596	7.74874	8.27105	8.17502	7.65251	7.98045	7.97493	8.0486	7.33475	7.659	7.33947	8.7537	8.87366	8.73517	8.4792	8.69127	8.80444			Os01g0186700|mRNA|AK121977|CDS+3'UTR	AK121977	Protein kinase domain containing protein.	LOC_Os01g09200	SUPERFAMILY_-_KETEYMRLKRHKICVDDFELLTIIGRGAFGEVRLCREKTSSNIYAMKKLKKSDMVVRGQVEHVRAERNLLAEVASHCIVKLYYSFQDSEYLYLIMEYLPGGDIMTLLMREDTLTEHVARFYIAETILAIESIHKHNYIHRDIKPDNLLLDKNGHMKLSDFGLCKPIDCSKLST_SUPERFAMILY_-_STVGTPDYIAPEVLLKKGYGMECDWWSLGAIMYEMLVGYPPFYSDDPITTCRKIVHWRNHLKFPEDSKVSPEARDLICRLLCDVDHRIGSAGADQIKAHPWFRGVAWEKLYEMEAAFKPQVNDELDTQNFMKFEEMDNAPTRTGSGPSRKMML_Pfam_Protein kinase C terminal domain_QVNDE…	'29.4'_'protein.postranslational modification'	saddlebrown	1e-143_sp|Q6TGC6|CBK1_PNECA Serine/threonine-protein kinase CBK1 OS=Pneumocystis	0.0_gi|115434976|ref|NP_001042246.1| Os01g0186700 [Oryza sativa Japonica	Sb03g003320_similar to Putative serine/threonine kinase 38_0.0	AT4G33080.1_Symbols:_AGC_(cAMP-dependent,_cGMP-dependent_and_protein_kinase_C)_kinase_family_protein_chr4:15960146-15964296_FORWARD_LENGTH=519_0.0	Bradi2g05530_AGC_AGC_other_NDRh_TRCd.1_-_AGC_kinases_include_homologs_to_PKA,_PKG_and_PKC,_expressed,_subfamily_AGC_other_NDRh_TRCd_0.0	GRMZM2G044531_Putative uncharacterized protein _0.0	B9RQT0_protein_kinase_C_EC_2_7_11_13_Ricinus_communis_TrEMBL_0.0	PPC:4.2.6_IRE/NPH/PI_dependent/S6_Kinase	No_Hits	No_Hits	gi_240254485_ref_NP_179595_5__protein_phosphatase_2C_and_cyclic_nucleotide-binding/kinase_domain-containing_protein_[Arabidopsis_thaliana]_SubFamily_6_3_1_17_-_a_Family_6_3_1_-a_3e-33	No_Hits
Os10g0545200|mRNA|AK098884|CDS+3'UTR	112	7.86169	8.05719	8.14305	8.93597	8.54186	8.24145	8.2537	8.41543	8.35847	8.60215	8.31215	8.70817	8.1409	8.01843	8.09622	7.12878	6.5352	7.08072	9.38371	8.84267	9.34601	9.27586	8.71606	9.22336			Os10g0545200|mRNA|AK098884|CDS+3'UTR	AK098884	Sterol desaturase family protein.	LOC_Os10g39810	Pfam_Fatty acid hydroxylase superfamily_LVYFLVEDYLNYWIHRLLHGEWGYEKIHRVHHEFTAPIGFAAPYAHWAEVLILGIPSFVGPALAPGHMITFWLWIVLRQMEAIETHSGFDFPFNLTKYIPFYGGAEYHDYHHY_____________	'11.8.2'_'lipid metabolism.'exotics' (steroids, squalene etc).methylsterol monooxygenase'	saddlebrown	9e-149_sp|Q8L7W5|SMO11_ARATH Methylsterol monooxygenase 1-1 OS=Arabidopsis	0.0_gi|115483226|ref|NP_001065206.1| Os10g0545200 [Oryza sativa Japonica	Sb01g030160_similar to Putative C-4 sterol methyl oxidase_0.0	AT4G12110.1_Symbols:_SMO1-1,_ATSMO1,_ATSMO1-1_sterol-4alpha-methyl_oxidase_1-1_chr4:7254197-7256004_FORWARD_LENGTH=298_7e-150	Bradi3g32510_C-4_methylsterol_oxidase_activity_(Blast2GO)_0.0	GRMZM2G127067_LOC100282314 _0.0	Q8L7W5_methylsterol_monooxygenase_EC_1_14_13_72_Arabidopsis_thaliana_SwissProt_7e-148	No_Hits	No_Hits	No_Hits	No_Hits	No_Hits
Os10g0545200|mRNA|AK061779|CDS+3'UTR	112	7.48636	7.85823	7.77737	8.64761	8.39786	8.0586	8.08047	8.21861	8.09528	8.43173	8.23476	8.50106	8.03069	7.74493	7.93595	7.23042	6.45138	6.33495	9.22115	8.63709	9.18229	9.046	8.55793	8.98618			Os10g0545200|mRNA|AK061779|CDS+3'UTR	AK061779	Sterol desaturase family protein.	LOC_Os10g39810	Pfam_Fatty acid hydroxylase superfamily_LVYFLVEDYLNYWIHRLLHGEWGYEKIHRVHHEFTAPIGFAAPYAHWAEVLILGIPSFVGPALAPGHMITFWLWIVLRQMEAIETHSGFDFPFNLTKYIPFYGGAEYHDYHHY_____________	'11.8.2'_'lipid metabolism.'exotics' (steroids, squalene etc).methylsterol monooxygenase'	saddlebrown	9e-149_sp|Q8L7W5|SMO11_ARATH Methylsterol monooxygenase 1-1 OS=Arabidopsis	0.0_gi|115483226|ref|NP_001065206.1| Os10g0545200 [Oryza sativa Japonica	Sb01g030160_similar to Putative C-4 sterol methyl oxidase_0.0	AT4G12110.1_Symbols:_SMO1-1,_ATSMO1,_ATSMO1-1_sterol-4alpha-methyl_oxidase_1-1_chr4:7254197-7256004_FORWARD_LENGTH=298_7e-150	Bradi3g32510_C-4_methylsterol_oxidase_activity_(Blast2GO)_0.0	GRMZM2G127067_LOC100282314 _0.0	Q8L7W5_methylsterol_monooxygenase_EC_1_14_13_72_Arabidopsis_thaliana_SwissProt_7e-148	No_Hits	No_Hits	No_Hits	No_Hits	No_Hits
Os10g0545200|mRNA|AK121804|CDS+3'UTR	112	7.71133	7.9079	8.02613	8.83499	8.53247	8.2522	8.09082	8.19994	8.2713	8.59095	8.27525	8.67211	7.97493	7.77062	7.98576	7.16744	6.5352	6.48999	9.11606	8.58465	9.32173	8.973	8.5062	9.09681			Os10g0545200|mRNA|AK121804|CDS+3'UTR	AK121804	Sterol desaturase family protein.	LOC_Os10g39810	Pfam_Fatty acid hydroxylase superfamily_LVYFLVEDYLNYWIHRLLHGEWGYEKIHRVHHEFTAPIGFAAPYAHWAEVLILGIPSFVGPALAPGHMITFWLWIVLRQMEAIETHSGFDFPFNLTKYIPFYGGAEYHDYHHY_____________	'11.8.2'_'lipid metabolism.'exotics' (steroids, squalene etc).methylsterol monooxygenase'	saddlebrown	9e-149_sp|Q8L7W5|SMO11_ARATH Methylsterol monooxygenase 1-1 OS=Arabidopsis	0.0_gi|115483226|ref|NP_001065206.1| Os10g0545200 [Oryza sativa Japonica	Sb01g030160_similar to Putative C-4 sterol methyl oxidase_0.0	AT4G12110.1_Symbols:_SMO1-1,_ATSMO1,_ATSMO1-1_sterol-4alpha-methyl_oxidase_1-1_chr4:7254197-7256004_FORWARD_LENGTH=298_7e-150	Bradi3g32510_C-4_methylsterol_oxidase_activity_(Blast2GO)_0.0	GRMZM2G127067_LOC100282314 _0.0	Q8L7W5_methylsterol_monooxygenase_EC_1_14_13_72_Arabidopsis_thaliana_SwissProt_7e-148	No_Hits	No_Hits	No_Hits	No_Hits	No_Hits
Os04g0458300|mRNA|AK104444|CDS+3'UTR	111	7.37243	7.3801	7.51106	6.68866	6.74606	6.53358	8.54251	8.26435	8.67405	7.33612	7.731	7.84	6.91524	6.5352	6.40249	6.38088	5.70232	5.67943	8.71424	8.67467	7.58695	8.66953	8.59095	8.09622			Os04g0458300|mRNA|AK104444|CDS+3'UTR	AK104444	Non-cell-autonomous protein pathway2.	LOC_Os04g38530	No_Hits	'3.5'_'minor CHO metabolism.others'	saddlebrown	4e-91_sp|Q66HG4|GALM_RAT Aldose 1-epimerase OS=Rattus norvegicus GN=Galm	0.0_gi|222628985|gb|EEE61117.1| hypothetical protein OsJ_15041 [Oryza	Sb06g018800_similar to OSIGBa0097P08.2 protein_0.0	AT5G15140.1_Symbols:_Galactose_mutarotase-like_superfamily_protein_chr5:4908686-4910670_FORWARD_LENGTH=490_4e-123	Bradi5g12260_UDP-glucose_4-epimerase_activity_(Blast2GO)_0.0	GRMZM2G041356_hypothetical protein LOC100217298 _0.0	B9RUP2_Aldose_1epimerase_EC_5_1_3_3_Ricinus_communis_TrEMBL_4e-130	No_Hits	No_Hits	No_Hits	No_Hits	No_Hits
Os04g0458300|mRNA|AK059553|CDS+3'UTR	107	7.31575	7.37289	7.53141	6.64116	6.91975	6.42242	8.36871	8.25922	8.57546	7.07828	7.66739	7.59242	6.73943	6.523	6.3245	6.47871	5.82712	5.67943	8.5122	8.60657	7.54759	8.55268	8.49657	7.95818			Os04g0458300|mRNA|AK059553|CDS+3'UTR	AK059553	Non-cell-autonomous protein pathway2.	LOC_Os04g38530	No_Hits	'3.5'_'minor CHO metabolism.others'	saddlebrown	4e-91_sp|Q66HG4|GALM_RAT Aldose 1-epimerase OS=Rattus norvegicus GN=Galm	0.0_gi|222628985|gb|EEE61117.1| hypothetical protein OsJ_15041 [Oryza	Sb06g018800_similar to OSIGBa0097P08.2 protein_0.0	AT5G15140.1_Symbols:_Galactose_mutarotase-like_superfamily_protein_chr5:4908686-4910670_FORWARD_LENGTH=490_4e-123	Bradi5g12260_UDP-glucose_4-epimerase_activity_(Blast2GO)_0.0	GRMZM2G041356_hypothetical protein LOC100217298 _0.0	B9RUP2_Aldose_1epimerase_EC_5_1_3_3_Ricinus_communis_TrEMBL_4e-130	No_Hits	No_Hits	No_Hits	No_Hits	No_Hits
Os03g0307300|mRNA|AB021746|CDS+3'UTR	112	6.54826	6.76314	6.40036	7.44344	6.71811	6.34029	8.01979	8.04394	8.32841	7.75007	7.64046	7.69436	6.30942	6.21884	6.21439	6.14822	5.60434	5.80151	8.03454	8.13512	7.36515	7.81874	7.65878	7.45686			Os03g0307300|mRNA|AB021746|CDS+3'UTR	AB021746	Nicotianamine synthase 1 (EC 2.5.1.43) (S-adenosyl-L-methionine:S- adenosyl-L-methionine:S-adenosyl-methionine 3-amino-3- carboxypropyltransferase 1) (HvNAS1).	LOC_Os03g19427	No_Hits	'15.2'_'metal handling.binding, chelation and storage'	saddlebrown	0.0_sp|Q0DSH9|NAS1_ORYSJ Nicotianamine synthase 1 OS=Oryza sativa	0.0_gi|115452589|ref|NP_001049895.1| Os03g0307300 [Oryza sativa Japonica	Sb01g037480_similar to ZmNAS2 protein_1e-175	AT1G56430.1_Symbols:_ATNAS4,_NAS4_nicotianamine_synthase_4_chr1:21137023-21137997_FORWARD_LENGTH=324_9e-98	Bradi1g64487_No_Description_present_1e-165	GRMZM2G704488_hypothetical protein LOC100191831 _2e-177	H9BE58_nicotianamine_synthase_EC_2_5_1_43_Oryza_sativa_subsp__japonica_TrEMBL_0.0	No_Hits	No_Hits	No_Hits	No_Hits	No_Hits
Os05g0106600|mRNA|AK072796|CDS+3'UTR	112	6.55099	6.5575	6.76452	7.56486	7.49146	7.70377	6.65953	6.84838	6.87807	7.85732	7.16157	7.7094	6.63222	6.8186	6.6035	5.96287	5.78143	5.61231	8.13787	8.05735	7.37016	8.31883	8.39786	7.79208			Os05g0106600|mRNA|AK072796|CDS+3'UTR	AK103340	Non-muscle actin.	LOC_Os05g01600	No_Hits	'31.1.1.1.1'_'cell.organisation.cytoskeleton.actin.Actin'	saddlebrown	0.0_sp|P30171|ACT11_SOLTU Actin-97 OS=Solanum tuberosum GN=AC97 PE=1	0.0_gi|115461639|ref|NP_001054419.1| Os05g0106600 [Oryza sativa Japonica	Sb09g000750_similar to Actin-11_0.0	AT5G09810.1_Symbols:_ACT7_actin_7_chr5:3052809-3054220_FORWARD_LENGTH=377_0.0	Bradi2g39590_ATP-dependent_5'-3'_DNA_helicase_activity_(Blast2GO)_0.0	GRMZM2G110378_hypothetical protein LOC100191561 _0.0	E1JGP0_glucuronosyltransferase_EC_2_4_1_17_Drosophila_melanogaster_TrEMBL_0.0	No_Hits	No_Hits	No_Hits	No_Hits	No_Hits
Os05g0106600|mRNA|AK061651|CDS+3'UTR	112	6.76618	6.82461	6.87432	7.52956	7.4495	7.78075	6.86049	6.94116	7.09586	8.02053	7.54224	8.0006	6.96806	7.27529	6.90072	6.38088	5.42612	5.84741	8.44017	8.36222	7.43425	8.56742	8.71606	7.96222			Os05g0106600|mRNA|AK061651|CDS+3'UTR	AK072796	Non-muscle actin.	LOC_Os05g01600	No_Hits	'31.1.1.1.1'_'cell.organisation.cytoskeleton.actin.Actin'	saddlebrown	0.0_sp|P30171|ACT11_SOLTU Actin-97 OS=Solanum tuberosum GN=AC97 PE=1	0.0_gi|115461639|ref|NP_001054419.1| Os05g0106600 [Oryza sativa Japonica	Sb09g000750_similar to Actin-11_0.0	AT5G09810.1_Symbols:_ACT7_actin_7_chr5:3052809-3054220_FORWARD_LENGTH=377_0.0	Bradi2g39590_ATP-dependent_5'-3'_DNA_helicase_activity_(Blast2GO)_0.0	GRMZM2G110378_hypothetical protein LOC100191561 _0.0	E1JGP0_glucuronosyltransferase_EC_2_4_1_17_Drosophila_melanogaster_TrEMBL_0.0	No_Hits	No_Hits	No_Hits	No_Hits	No_Hits
Os05g0106600|mRNA|AK103340|CDS+3'UTR	112	6.62329	6.79515	6.89669	7.69237	7.34577	7.74216	6.84027	7.05653	6.98939	7.97479	7.40099	7.8568	6.77708	7.08139	6.84158	6.41521	6.1497	5.75838	8.47424	8.3202	7.40501	8.69328	8.6592	8.0006			Os05g0106600|mRNA|AK103340|CDS+3'UTR			LOC_Os05g01600	No_Hits	'31.1.1.1.1'_'cell.organisation.cytoskeleton.actin.Actin'	saddlebrown	0.0_sp|P30171|ACT11_SOLTU Actin-97 OS=Solanum tuberosum GN=AC97 PE=1	0.0_gi|115461639|ref|NP_001054419.1| Os05g0106600 [Oryza sativa Japonica	Sb09g000750_similar to Actin-11_0.0	AT5G09810.1_Symbols:_ACT7_actin_7_chr5:3052809-3054220_FORWARD_LENGTH=377_0.0	Bradi2g39590_ATP-dependent_5'-3'_DNA_helicase_activity_(Blast2GO)_0.0	GRMZM2G110378_hypothetical protein LOC100191561 _0.0	E1JGP0_glucuronosyltransferase_EC_2_4_1_17_Drosophila_melanogaster_TrEMBL_0.0	No_Hits	No_Hits	No_Hits	No_Hits	No_Hits
Os03g0426800|mRNA|AK099511|CDS+3'UTR	112	7.3801	7.3801	7.35391	7.88615	7.23022	6.73407	8.13555	7.78426	8.01487	8.66315	7.71576	7.94792	7.14148	7.03193	7.33965	5.96287	5.96672	5.84741	7.7743	7.61031	7.67228	8.11952	7.56827	8.0432			Os03g0426800|mRNA|AK099511|CDS+3'UTR	AK099511	Ubiquitin domain containing protein.	LOC_Os03g31290	No_Hits	'29.5.11'_'protein.degradation.ubiquitin'	saddlebrown	6e-82_sp|Q75GT2|MUB1_ORYSJ Membrane-anchored ubiquitin-fold protein	8e-83_gi|108708927|gb|ABF96722.1| ubiquitin-fusion protein, putative,	Sb01g032220_similar to Membrane-anchored ubiquitin-fold protein 1 precursor_1e-72	AT1G22050.1_Symbols:_MUB6_membrane-anchored_ubiquitin-fold_protein_6_precursor_chr1:7771897-7772843_FORWARD_LENGTH=119_6e-43	Bradi3g59100_No_Description_present_2e-41	GRMZM2G086992_Ubiquitin-fusion protein _2e-70	No_Hits	No_Hits	No_Hits	No_Hits	No_Hits	No_Hits
Os05g0429400|mRNA|AK069844|CDS+3'UTR	103	7.02156	7.11713	7.08593	7.17861	7.27626	6.1717	7.09487	7.40501	6.96473	7.77995	7.79357	7.41157	6.69011	6.86369	7.10429	5.52475	5.74306	6.63664	7.37243	7.07426	7.38553	8.37157	7.64074	8.31267			Os05g0429400|mRNA|AK069844|CDS+3'UTR	AK069844	Cellular retinaldehyde binding/alpha-tocopherol transport family protein.	LOC_Os05g35460	No_Hits	'29.3.4.99'_'protein.targeting.secretory pathway.unspecified'	saddlebrown	5e-143_sp|Q9M0R2|PATL5_ARATH Patellin-5 OS=Arabidopsis thaliana GN=PATL5	0.0_gi|115464035|ref|NP_001055617.1| Os05g0429400 [Oryza sativa Japonica	Sb09g021240_similar to Putative cellular retinaldehyde-binding/triple function_0.0	AT4G09160.1_Symbols:_SEC14_cytosolic_factor_family_protein_/_phosphoglyceride_transfer_family_protein_chr4:5839761-5842158_FORWARD_LENGTH=668_4e-144	Bradi2g24440_phosphatidylcholine_transmembrane_transporter_activity_(Blast2GO)_0.0	GRMZM2G033641_hypothetical protein LOC100192106 _0.0	B6KGQ8_tPlasminogen_activator_EC_3_4_21_68_Toxoplasma_gondii_TrEMBL_5e-16	No_Hits	No_Hits	No_Hits	No_Hits	No_Hits
Os01g0128400|mRNA|AK059332|CDS+3'UTR	112	6.65271	7.00877	6.81797	7.42514	7.78344	7.25377	6.96297	7.44499	6.94969	7.5275	7.76034	7.20534	6.90928	6.92467	6.84158	5.96287	5.22659	5.80151	7.49912	7.57395	7.33984	7.84205	7.82014	7.87566			Os01g0128400|mRNA|AK059332|CDS+3'UTR	AK059332	Conserved hypothetical protein.	LOC_Os01g03760	Pfam_Uncharacterised conserved protein (DUF2359)_PIIVWVIAQASQGDLVTGMFCWAHFLFPTLCAKPSGNPQTRDLVLQLLERILSAPKARGILLNGAVRKGERLIPPVTFDLFMRAAFPVSSARVKATERFEAAYPTIKELALAGPPGSKTVKQAAQQLLPLCVKAMQENNADLTGESAGVFIWCLTQNAESYKLWERLHPENVEASVVVLSTIVTKWSELSHKLSAESLKVTLKNLRTKNEAALEAATDSGKQASIKAADKYSKEILGRLSRGGACLKGSLLVITLAVAAGFVL_Coils_-_AESLKVTLKNLRTKNEAALEAA_____________	'35.2'_'not assigned.unknown'	saddlebrown	No_Hits	0.0_gi|115434308|ref|NP_001041912.1| Os01g0128400 [Oryza sativa Japonica	Sb03g007310_similar to Putative uncharacterized protein_3e-107	AT1G23170.2_Symbols:_Protein_of_unknown_function_DUF2359,_transmembrane_chr1:8212724-8215516_FORWARD_LENGTH=615_2e-174	Bradi2g02000_No_Description_present_0.0	GRMZM2G121683_hypothetical protein LOC100382048 _0.0	No_Hits	No_Hits	No_Hits	No_Hits	No_Hits	No_Hits
Os03g0160200|mRNA|AK104859|CDS+3'UTR	110	6.42992	6.79826	6.35046	7.5211	7.5118	7.62928	7.12512	7.0974	6.76783	7.18583	7.17269	6.94526	7.07494	7.13735	7.06509	5.73744	5.66887	5.48251	7.60555	7.52192	7.24745	7.65426	7.51881	7.43018			Os03g0160200|mRNA|AK104859|CDS+3'UTR	AK104859	Conserved hypothetical protein.	LOC_Os03g06420	Pfam_Proline-rich nuclear receptor coactivator_LWAGPAFSNSPPPSSLPIPKFSLHQKRSVSLELPPAGRSDDVVVPLHAKSAPSSPTAGSGVSFFSDSDTAIATENLRRIL_____________	'35.2'_'not assigned.unknown'	saddlebrown	No_Hits	1e-125_gi|115450871|ref|NP_001049036.1| Os03g0160200 [Oryza sativa Japonica	Sb01g046450_similar to Expressed protein_1e-78	AT4G02715.1_Symbols:_unknown_protein;_Has_30201_Blast_hits_to_17322_proteins_in_780_species:_Archae_-_12;_Bacteria_-_1396;_Metazoa_-_17338;_Fungi_-_3422;_Plants_-_5037;_Viruses_-_0;_Other_Eukaryotes_-_2996_(source:_NCBI_BLink)._chr4:1202170-1202787_REVERSE_LENGTH=205_1e-20	Bradi1g74470_No_Description_present_5e-68	GRMZM2G115674_hypothetical protein LOC100277219 (LOC100277219), mRNA_8e-78	No_Hits	No_Hits	No_Hits	No_Hits	No_Hits	No_Hits
Os01g0653800|mRNA|AK111686|CDS+3'UTR	112	6.85712	7.01808	6.70199	7.30976	7.09794	7.19314	7.30994	7.38553	7.17095	7.56983	7.49088	7.55537	6.99667	6.9191	6.86101	6.14822	5.57592	5.38149	7.78813	7.36524	7.50917	7.66547	7.29821	7.3107			Os01g0653800|mRNA|AK111686|CDS+3'UTR	AK111686	WD40-like domain containing protein.	LOC_Os01g46510	SMART_WD40 repeats_TWKLVRRYTGGHKGAISCLMTFMSAAGEVHLVSGGSDGLLILWS_SMART_WD40 repeats_RDVPKQELDNKSLLCMEFLSRSSSSDAPLVAFGSSDGVIRVLS_SMART_WD40 repeats_SLVPPQVLTQHKKLRVYCMVAHPLQPHLVATGTNIGIILSE_SMART_WD40 repeats_MLRLRAFRPTSDKVVKIQLHPTHPWLVTADANDRVSVWD_SMART_WD40 repeats_ELVPKISLKAHDGGVVAVELSRVMGSAPQLITIGADKTLAIWD_SUPERFAMILY_-_RAFRPTSDKVVKIQLHPTHPWLVTADANDRVSVWDWEHRQVIYELKAG_SUPERFAMILY_-_SSAFSAPAPSTR…	'35.1'_'not assigned.no ontology'	saddlebrown	No_Hits	0.0_gi|115438929|ref|NP_001043744.1| Os01g0653800 [Oryza sativa Japonica	Sb03g029780_similar to WD-40 repeat family protein-like_0.0	AT5G24710.1_Symbols:_Transducin/WD40_repeat-like_superfamily_protein_chr5:8459148-8467920_REVERSE_LENGTH=1377_0.0	Bradi2g45380_No_Description_present_0.0	GRMZM2G000177_No Description present_0.0	No_Hits	No_Hits	No_Hits	No_Hits	No_Hits	No_Hits
Os01g0125800|mRNA|AK121927|CDS+3'UTR	112	6.73534	6.66753	6.74801	7.3236	7.22055	7.07839	7.22377	7.10549	6.80109	7.70897	7.2899	7.29508	6.82488	6.52903	6.46789	5.7787	5.74306	5.50271	7.29859	7.23712	7.15904	7.6359	7.56827	7.44551			Os01g0125800|mRNA|AK121927|CDS+3'UTR	AK121927	Cytochrome cd1-nitrite reductase-like, C-terminal haem d1 domain containing protein.	LOC_Os01g03510	ProSiteProfiles_Trp-Asp (WD) repeats profile._EGSHTGSIYAVSWSPDSKQVLTVSADKTAKVWDI_ProSiteProfiles_Trp-Asp (WD) repeats profile._FAGHLKTVSSLAFFPQSNPKTILSTSYDGVIMRW_ProSiteProfiles_Trp-Asp (WD) repeats profile._MLFHSARINCLAWSPDNRLVATGSLDTCAIVYEIDKPASSRI_ProSiteProfiles_Trp-Asp (WD) repeats profile._YPDHAYPTTVARFSPNGEWVASADASGCVRVW_ProSiteProfiles_Trp-Asp (WD) repeats profile._IEKHRGAITCIHYSPDVSMFASA…	'33.99'_'development.unspecified'	saddlebrown	1e-164_sp|P90587|WD66_PHYPO 66 kDa stress protein OS=Physarum polycephalum	0.0_gi|115434270|ref|NP_001041893.1| Os01g0125800 [Oryza sativa Japonica	Sb03g007500_similar to Putative uncharacterized protein_0.0	AT3G18060.1_Symbols:_transducin_family_protein_/_WD-40_repeat_family_protein_chr3:6183880-6186788_FORWARD_LENGTH=609_0.0	Bradi2g01827_No_Description_present_0.0	GRMZM2G030384_hypothetical protein LOC100382413 _0.0	B0ELF3_myosinheavychain_kinase_EC_2_7_11_7_Entamoeba_dispar_(strain_ATCC_PRA260_/_SAW760)_TrEMBL_3e-91	No_Hits	No_Hits	No_Hits	No_Hits	No_Hits
Os08g0513600|COMBINER_EST|CI080711|6	112	6.57084	6.61883	6.45241	6.49833	6.74606	6.48899	7.08593	7.29926	7.25466	7.40229	7.53352	7.59398	6.80728	6.99929	7.06014	5.62962	6.06051	5.80151	7.20575	7.5939	7.32943	7.53141	7.6328	7.2581			Os08g0513600|COMBINER_EST|CI080711|6	CI080711	Conserved hypothetical protein.	LOC_Os08g40250	No_Hits	'35.1'_'not assigned.no ontology'	saddlebrown	No_Hits	0.0_gi|115477260|ref|NP_001062226.1| Os08g0513600 [Oryza sativa Japonica	Sb02g028640_Predicted protein_0.0	AT1G20970.1_Symbols:_FUNCTIONS_IN:_molecular_function_unknown;_INVOLVED_IN:_biological_process_unknown;_LOCATED_IN:_plasma_membrane,_vacuole;_EXPRESSED_IN:_guard_cell,_cultured_cell;_BEST_Arabidopsis_thaliana_protein_match_is:_proton_pump_interactor_1_(TAIR:AT4G27500.1);_Has_30201_Blast_hits_to_17322_proteins_in_780_species:_Archae_-_12;_Bacteria_-_1396;_Metazoa_-_17338;_Fungi_-_3422;_Plants_-_50…	Bradi4g33920_ATPase_activity,_coupled_(Blast2GO)_4e-170	GRMZM2G101711_Putative uncharacterized protein _0.0	No_Hits	No_Hits	No_Hits	No_Hits	No_Hits	No_Hits
Os01g0744000|mRNA|AK058804|CDS+3'UTR	111	6.66294	6.82461	6.94766	6.72087	6.66886	6.52133	7.16422	6.88062	7.20585	7.6517	7.00269	7.25436	7.19851	7.13735	6.69069	5.7787	6.19115	5.71668	7.74493	7.52622	7.2945	7.31889	6.99917	7.14947			Os01g0744000|mRNA|AK058804|CDS+3'UTR	AK058804	Kinesin heavy chain (Fragment).	LOC_Os01g54080	SUPERFAMILY_-_ANRRAEVIDWLGGLLPEFDLPLDSSDEELRDYLINGEALCYVADKLMPGVLEGTWGGYASDQRSNVKKFLSVVAEMGLPGFGVKDLEEGSMSSIVECLLALKDNV_Gene3D_-_ANRRAEVIDWLGGLLPEFDLPLDSSDEELRDYLINGEALCYVADKLMPGVLEGTWGGYASDQRSNVKKFLSVVAEMGLPGFGVKDLEEGSMSSIVECLLALKDNVAT_Pfam_Kinesin motor domain_RVRPFLPGQDGKLTAIDYIGENGEILIANPSKQGKEGYRMFKFNKVFGTHSSQAEVFSDIQPLIRSVLDGFNVCIFAYGQTGSGKTYTMSGPGTSREDWGVNYRALNDLFDISLSRKNAFSYEVGVQMVEIYNEQV…	'31.1'_'cell.organisation'	saddlebrown	7e-171_sp|O81635|ATK4_ARATH Kinesin-4 OS=Arabidopsis thaliana GN=ATK4	0.0_gi|115439885|ref|NP_001044222.1| Os01g0744000 [Oryza sativa Japonica	Sb03g034310_similar to Putative kinesin heavy chain_0.0	AT1G63640.1_Symbols:_P-loop_nucleoside_triphosphate_hydrolases_superfamily_protein_with_CH_(Calponin_Homology)_domain_chr1:23589234-23595139_REVERSE_LENGTH=1071_0.0	Bradi2g49567_No_Description_present_0.0	GRMZM2G173700_Kinesin heavy chain Fragment _0.0	Q5MNW6_minusenddirected_kinesin_ATPase_EC_3_6_4_5_Gossypium_hirsutum_TrEMBL_2e-166	No_Hits	No_Hits	No_Hits	No_Hits	No_Hits
Os06g0634600|mRNA|AK122074|CDS+3'UTR	112	7.11355	7.06509	6.79122	6.86101	7.33556	6.98215	7.30669	7.34959	7.52494	7.34968	7.2675	7.87365	7.13242	7.15799	7.12304	6.30677	5.96672	6.57935	7.59663	7.19861	7.4432	7.67198	7.52494	7.47726			Os06g0634600|mRNA|AK122074|CDS+3'UTR	AK122074	UBX domain containing protein.	LOC_Os06g42810	No_Hits	'29.5'_'protein.degradation'	saddlebrown	1e-72_sp|Q7Y175|UBAX1_ARATH UBA and UBX domain-containing protein At4g15410	0.0_gi|115469078|ref|NP_001058138.1| Os06g0634600 [Oryza sativa Japonica	Sb10g024840_similar to Phosphatase-like_4e-174	AT4G04210.1_Symbols:_PUX4_plant_UBX_domain_containing_protein_4_chr4:2030391-2031670_FORWARD_LENGTH=303_5e-97	Bradi1g35470_No_Description_present_2e-176	GRMZM2G147856_hypothetical protein LOC100275541 _8e-122	No_Hits	No_Hits	No_Hits	No_Hits	No_Hits	No_Hits
Os03g0295800|mRNA|AK071633|CDS+3'UTR	112	7.01785	7.09344	7.14672	6.94571	6.87231	6.6904	7.56573	7.72533	7.67861	7.26711	7.14746	7.34688	6.84237	6.523	6.51592	6.34103	5.70232	6.38928	7.41815	7.42575	7.43425	7.46267	7.26652	7.40027			Os03g0295800|mRNA|AK071633|CDS+3'UTR	AK071633	Gamma interferon inducible lysosomal thiol reductase GILT family protein.	LOC_Os03g18454	No_Hits	'35.1'_'not assigned.no ontology'	saddlebrown	4e-33_sp|P13284|GILT_HUMAN Gamma-interferon-inducible lysosomal thiol	0.0_gi|115452453|ref|NP_001049827.1| Os03g0295800 [Oryza sativa Japonica	Sb01g038260_similar to Gamma interferon inducible lysosomal thiol reductase family protein, expressed_9e-108	AT1G07080.1_Symbols:_Thioredoxin_superfamily_protein_chr1:2170069-2171861_FORWARD_LENGTH=265_5e-82	Bradi1g65250_No_Description_present_4e-109	GRMZM2G307992_LOC100284511 _1e-108	No_Hits	No_Hits	No_Hits	No_Hits	No_Hits	No_Hits
Os04g0307200|mRNA|AK070019|CDS+3'UTR	112	7.00726	7.30329	6.75415	6.55195	6.90236	7.0686	7.29508	7.31193	7.17934	7.30386	7.2675	7.41157	6.86704	6.58343	6.88968	5.57403	5.63325	6.16124	7.53401	7.41245	7.17934	7.47642	7.21896	7.29153			Os04g0307200|mRNA|AK070019|CDS+3'UTR	AK070019	F18B13.2 protein.	LOC_Os04g24180	No_Hits	'20.2.1'_'stress.abiotic.heat'	saddlebrown	1e-45_sp|Q8VHE0|SEC63_MOUSE Translocation protein SEC63 homolog OS=Mus	0.0_gi|115457642|ref|NP_001052421.1| Os04g0307200 [Oryza sativa Japonica	Sb09g006310_similar to OSIGBa0125J07.5 protein_0.0	AT1G79940.3_Symbols:_ATERDJ2A_DnaJ_/_Sec63_Brl_domains-containing_protein_chr1:30070023-30073237_FORWARD_LENGTH=687_0.0	Bradi1g42010_ATP-dependent_helicase_activity_(Blast2GO)_0.0	GRMZM2G007871_No Description present_0.0	O75643_RNA_helicase_EC_3_6_4_13_Homo_sapiens_SwissProt_8e-22	No_Hits	No_Hits	gnl_TC-DB_Q9UGP8_3_A_5_9_1_Translocation_protein_SEC63_homolog_-_Homo_sapiens_(Human)__7e-47	No_Hits	No_Hits
Os06g0198500|COMBINER_EST|CI423738|0	112	6.66294	6.53553	6.32824	6.87909	7.25829	7.26789	7.21995	7.07572	7.14417	7.26711	7.05676	7.48115	6.95697	6.76838	6.82028	6.30677	6.70919	5.75838	7.70897	7.62829	7.51848	7.58679	7.62512	7.46812			Os06g0198500|COMBINER_EST|CI423738|0	CI423738	Protein of unknown function DUF985 family protein.	LOC_Os06g09820	No_Hits	'35.2'_'not assigned.unknown'	saddlebrown	No_Hits	9e-144_gi|115466920|ref|NP_001057059.1| Os06g0198500 [Oryza sativa Japonica	Sb10g006460_similar to Putative uncharacterized protein_3e-133	AT1G19130.1_Symbols:_CONTAINS_InterPro_DOMAIN/s:_Protein_of_unknown_function_DUF985_(InterPro:IPR009327),_RmlC-like_jelly_roll_fold_(InterPro:IPR014710);_Has_1465_Blast_hits_to_1465_proteins_in_584_species:_Archae_-_10;_Bacteria_-_1038;_Metazoa_-_19;_Fungi_-_43;_Plants_-_51;_Viruses_-_0;_Other_Eukaryotes_-_304_(source:_NCBI_BLink)._chr1:6609545-6610555_REVERSE_LENGTH=192_8e-73	Bradi1g46590_No_Description_present_6e-126	GRMZM2G050583_hypothetical protein LOC100382548 _8e-96	No_Hits	No_Hits	No_Hits	No_Hits	No_Hits	No_Hits
Os04g0499200|mRNA|AK069440|CDS+3'UTR	107	6.67696	6.70934	6.73379	7.18775	7.01352	7.05992	7.29821	7.16723	7.2634	6.97703	6.91736	7.07616	7.24197	7.26789	6.96529	6.27128	6.50822	6.38928	8.06788	8.34514	7.52159	7.44015	7.94644	7.34959			Os04g0499200|mRNA|AK069440|CDS+3'UTR	AK069440	Enhancer of rudimentary family protein.	LOC_Os04g42134	No_Hits	'35.1'_'not assigned.no ontology'	saddlebrown	1e-32_sp|Q96319|ERH_ARATH Enhancer of rudimentary homolog OS=Arabidopsis	1e-46_gi|218196681|gb|EEC79108.1| hypothetical protein OsI_19741 [Oryza	Sb06g021590_similar to OSJNBa0029H02.9 protein_9e-41	AT5G10810.1_Symbols:_ATER,_ER_enhancer_of_rudimentary_protein,_putative_chr5:3418897-3420556_REVERSE_LENGTH=109_1e-33	Bradi3g48520_No_Description_present_2e-38	GRMZM2G457697_hypothetical protein LOC100383755 _2e-42	No_Hits	No_Hits	No_Hits	No_Hits	No_Hits	No_Hits
Os05g0539400|mRNA|AK068572|CDS+3'UTR	112	7.05073	7.03858	6.97858	7.2725	7.20929	7.29268	7.5118	7.52799	7.48098	7.39361	7.24715	7.34688	6.87261	6.94632	6.76976	6.72888	6.06051	6.30715	7.96081	8.0158	8.05938	7.14289	7.40608	7.52388			Os05g0539400|mRNA|AK068572|CDS+3'UTR	AK068572	Glycoside hydrolase, family 35 protein.	LOC_Os05g46200	No_Hits	'26.3.2'_'misc.gluco-, galacto- and mannosidases.beta-galactosidase'	saddlebrown	0.0_sp|Q0DGD7|BGAL8_ORYSJ Beta-galactosidase 8 OS=Oryza sativa subsp.	0.0_gi|115465145|ref|NP_001056172.1| Os05g0539400 [Oryza sativa Japonica	Sb09g026870_similar to Beta-galactosidase 8 precursor_0.0	AT1G72990.1_Symbols:_BGAL17_beta-galactosidase_17_chr1:27457480-27462168_REVERSE_LENGTH=697_0.0	Bradi2g18440_Glycosyl_hydrolase_(GH),_subfamily_GH35;AliasBdGH35_4_0.0	GRMZM2G164676_Beta-galactosidase (EC 3.2.1.23)_0.0	B7EF25_betagalactosidase_EC_3_2_1_23_Oryza_sativa_subsp__japonica_TrEMBL_0.0	No_Hits	No_Hits	No_Hits	No_Hits	No_Hits
Os07g0101500|mRNA|AK059667|CDS+3'UTR	103	7.0258	6.84838	6.59143	6.53504	7.32632	6.90903	7.62943	7.7192	7.6289	7.35982	7.44683	7.34485	6.52708	6.50872	6.54682	6.72888	6.68866	6.44034	7.28862	7.39635	7.3124	7.57879	7.27994	7.57358			Os07g0101500|mRNA|AK059667|CDS+3'UTR	AK059667	Sterol 4-alpha-methyl-oxidase (Fragment).	LOC_Os07g01150	Pfam_Fatty acid hydroxylase superfamily_VLFFFVLEDFIFYWGHRALHTKWLYQHVHSVHHEYATPFGLTSEYAHPAEILFLGFATVAGPALTGPHLFTLWVWMVLRVLETVEAHSGYHFPWSPSNFLPLYGGAEFHDYHHR_____________	'11.8.2'_'lipid metabolism.'exotics' (steroids, squalene etc).methylsterol monooxygenase'	saddlebrown	3e-148_sp|Q9ZW22|SMO21_ARATH Methylsterol monooxygenase 2-1 OS=Arabidopsis	0.0_gi|115470159|ref|NP_001058678.1| Os07g0101500 [Oryza sativa Japonica	Sb01g048370_similar to Sterol desaturase family protein, expressed_2e-172	AT2G29390.2_Symbols:_ATSMO2_sterol_4-alpha-methyl-oxidase_2-2_chr2:12610758-12612799_REVERSE_LENGTH=260_5e-153	Bradi4g09090_C-4_methylsterol_oxidase_activity_(Blast2GO)_2e-168	GRMZM2G000531_LOC542766 _1e-170	B9S3D6_methylsterol_monooxygenase_EC_1_14_13_72_Ricinus_communis_TrEMBL_2e-147	No_Hits	No_Hits	No_Hits	No_Hits	No_Hits
Os03g0210500|mRNA|AK058684|CDS+3'UTR	112	5.92894	5.989	5.79015	6.03336	6.53001	6.80912	7.26808	7.3667	7.23342	6.66974	6.88113	7.00667	5.87192	5.85904	5.97217	6.01089	5.35064	5.50271	7.17778	6.98239	6.49367	7.13443	6.79515	6.86101			Os03g0210500|mRNA|AK058684|CDS+3'UTR	AK058684	Protein of unknown function DUF538 family protein.	LOC_Os03g11210	No_Hits	'35.2'_'not assigned.unknown'	saddlebrown	1e-49_sp|Q9M015|Y5161_ARATH Uncharacterized protein At5g01610 OS=Arabidopsis	2e-120_gi|108706796|gb|ABF94591.1| cp protein, putative [Oryza sativa	Sb01g043280_similar to Cp protein, putative_7e-101	AT2G03350.1_Symbols:_Protein_of_unknown_function,_DUF538_chr2:1019733-1021071_REVERSE_LENGTH=179_3e-78	Bradi1g70440_No_Description_present_2e-103	GRMZM2G113159_cp protein _2e-96	No_Hits	No_Hits	No_Hits	No_Hits	No_Hits	No_Hits
Os04g0680400|mRNA|AK067234|CDS+3'UTR	112	5.92102	5.86678	5.9696	6.30904	6.22448	6.00622	6.9901	6.51871	6.69979	7.28852	6.60581	7.32056	6.18812	5.90337	5.77366	5.35841	5.96672	5.24703	7.26594	7.03193	6.41521	7.16198	6.98548	6.62451			Os04g0680400|mRNA|AK067234|CDS+3'UTR	AK061651	Non-muscle actin.	LOC_Os04g58390	No_Hits	'23.2'_'nucleotide metabolism.degradation'	saddlebrown	3e-45_sp|P32375|ALN_YEAST Allantoinase OS=Saccharomyces cerevisiae	9e-143_gi|222629783|gb|EEE61915.1| hypothetical protein OsJ_16648 [Oryza	Sb06g033160_similar to Os04g0680400 protein_1e-128	AT4G04955.1_Symbols:_ATALN,_ALN_allantoinase_chr4:2522301-2525259_REVERSE_LENGTH=506_2e-105	Bradi5g26410_allantoinase_activity,_zinc_ion_binding_(Blast2GO)_1e-133	GRMZM2G173413_hypothetical protein LOC100274212 _5e-127	Q6S4R9_allantoinase_EC_3_5_2_5_Robinia_pseudoacacia_TrEMBL_2e-99	No_Hits	No_Hits	No_Hits	No_Hits	No_Hits
Os11g0667400|COMBINER|CI189926|6	95	5.88977	6.105	6.05465	5.71496	6.11718	6.04496	6.73943	6.9191	6.59112	6.60905	6.6239	6.38749	5.54928	5.84968	5.85852	5.69923	6.19115	5.67943	6.68139	6.73746	7.18903	6.39662	6.60705	6.73886			Os11g0667400|COMBINER|CI189926|6	CI189926	(No Hit)	LOC_Os11g44540	No_Hits	'35.2'_'not assigned.unknown'	saddlebrown	No_Hits	5e-74_gi|77552409|gb|ABA95206.1| hypothetical protein LOC_Os11g44540	Sb02g003380_similar to Ubiquitin carboxyl-terminal hydrolase_7e-14	AT5G22030.1_Symbols:_UBP8_ubiquitin-specific_protease_8_chr5:7290155-7296344_REVERSE_LENGTH=913_6e-07	Bradi1g57080_ubiquitin-specific_protease_activity_(Blast2GO)_2e-16	GRMZM2G106222_No Description present_2e-16	K4A0M9_ubiquitinyl_hydrolase_1_EC_3_4_19_12_Setaria_italica_TrEMBL_2e-25	No_Hits	No_Hits	No_Hits	No_Hits	No_Hits
Os08g0139100|mRNA|AF503584|UTR	112	5.84897	5.78143	5.52475	5.73687	6.57163	5.98267	6.99411	6.83228	6.88447	6.85375	6.64177	6.82262	5.67241	5.89332	5.79989	5.50271	5.37116	5.46319	6.72149	6.763	6.69069	6.66841	6.55067	6.60288			Os08g0139100|mRNA|AF503584|UTR	AF503584	DAG protein, chloroplast precursor.	LOC_Os08g04450	No_Hits	'33.99'_'development.unspecified'	saddlebrown	1e-96_sp|Q38732|DAG_ANTMA DAG protein, chloroplastic OS=Antirrhinum	5e-166_gi|115474737|ref|NP_001060965.1| Os08g0139100 [Oryza sativa Japonica	Sb07g002970_similar to Putative DAG protein_1e-100	AT1G11430.1_Symbols:_plastid_developmental_protein_DAG,_putative_chr1:3847273-3848938_FORWARD_LENGTH=232_2e-102	Bradi3g14650_No_Description_present_1e-109	GRMZM2G003765_DAG protein _5e-100	No_Hits	No_Hits	No_Hits	No_Hits	No_Hits	No_Hits
Os11g0512100|COMBINER|CI471877|0	109	5.72579	5.6757	5.44272	5.46523	5.84244	6.34029	6.46483	6.53553	6.3427	6.20694	6.22086	6.61259	5.52149	5.47847	5.49343	5.50271	5.78143	5.50271	6.55035	6.44931	6.53228	6.45699	6.59901	6.54906			Os11g0512100|COMBINER|CI471877|0	CI471877	(No Hit)	LOC_Os11g31340	No_Hits	'33.99'_'development.unspecified'	saddlebrown	No_Hits	0.0_gi|77551067|gb|ABA93864.1| No apical meristem protein [Oryza	Sb05g004580_Predicted protein_2e-35	AT3G10480.1_Symbols:_ANAC050,_NAC050_NAC_domain_containing_protein_50_chr3:3264410-3266781_FORWARD_LENGTH=447_1e-22	Bradi4g22680_NAC_transcrition_factor;AliasBdNAC70_4e-38	GRMZM2G083347_No Description present_5e-27	No_Hits	No_Hits	NAC_transcription factor	No_Hits	No_Hits	No_Hits
Os03g0133900|mRNA|AK067089|CDS+3'UTR	108	5.78906	5.79123	5.83903	5.67241	5.68936	6.45138	6.54332	6.5274	6.32501	6.33197	6.12392	6.45138	5.80474	5.82056	5.71324	5.52475	5.78143	5.50271	6.8796	6.89934	6.50038	6.38964	6.34917	6.40873			Os03g0133900|mRNA|AK067089|CDS+3'UTR	AK067089	Serine acetyltransferase (EC 2.3.1.30).	LOC_Os03g04140	No_Hits	'13.1.5.3.2'_'amino acid metabolism.synthesis.serine-glycine-cysteine group.cysteine.SAT'	saddlebrown	0.0_sp|Q10S58|SAT2_ORYSJ Probable serine acetyltransferase 2 OS=Oryza	0.0_gi|115450557|ref|NP_001048879.1| Os03g0133900 [Oryza sativa Japonica	Sb01g048040_similar to Serine O-acetyltransferase family protein, expressed_0.0	AT4G35640.1_Symbols:_ATSERAT3;2,_SERAT3;2_serine_acetyltransferase_3;2_chr4:16905755-16907977_REVERSE_LENGTH=355_9e-145	Bradi1g76140_serine_O-acetyltransferase_activity_(Blast2GO)_0.0	GRMZM2G048740_No Description present_0.0	Q10S58_serine_Oacetyltransferase_EC_2_3_1_30_Oryza_sativa_subsp__japonica_SwissProt_0.0	No_Hits	No_Hits	No_Hits	No_Hits	No_Hits
Os01g0769700|mRNA|AK101775|CDS+3'UTR	99	6.50508	6.66279	6.59143	6.72087	5.91538	5.91538	6.86961	6.42748	6.46789	7.34485	6.64177	7.00667	6.84237	6.69215	6.82964	5.44504	5.42612	5.98853	7.06531	6.82249	7.27606	7.7998	7.07203	7.6034			Os01g0769700|mRNA|AK101775|CDS+3'UTR	AK101775	LpimPth4.	LOC_Os01g56330	Pfam_Protein tyrosine kinase_LGVGGFGKVYRGEIDGGVTKVAIKRGNPLSEQGVHEFQTEIEMLSKLRHRHLVSLIGYCEEKNEMILVYDYMAHGTLREHLYKTKNAPLTWRQRLEICIGAARGLHYLHTGAKHTIIHRDVKTTNILLDEKWVAKVSDFGLSKTGPSMDHTHVSTVVKGSFGYLDPEYFRRQQLTEKSDVYSFGVVLFEVLCARPALNPTLAKEEVSLAEWALHCQKKGILDQIVDPHLKGKIAPQCFKKFAETAEKCVSDEGIDRPSMGDVL_Gene3D_-_PTVEPSLDGGAVKKSSVGPIVGGVIGGLVVLALGYCCFMICKRRSRVGKDTGMSDGHSGWLPLSLYGNSHSSGSAKSHTTGSYASSLPSNLCRHFSF…	'30.2.16'_'signalling.receptor kinases.Catharanthus roseus-like RLK1'	saddlebrown	0.0_sp|Q9SCZ4|FERON_ARATH Receptor-like protein kinase FERONIA OS=Arabidopsis	0.0_gi|115440185|ref|NP_001044372.1| Os01g0769700 [Oryza sativa Japonica	Sb01g036260_similar to Putative uncharacterized protein_0.0	AT3G51550.1_Symbols:_FER_Malectin/receptor-like_protein_kinase_family_protein_chr3:19117877-19120564_REVERSE_LENGTH=895_0.0	Bradi1g63320_CrRLK1L_0.0	GRMZM2G006080_No Description present_0.0	B9SRU2_nonspecific_proteintyrosine_kinase_EC_2_7_10_2_Ricinus_communis_TrEMBL_0.0	PPC:1_Receptor-like_protein_kinase	No_Hits	gnl_TC-DB_Q2QQC1_1_A_87_2_2_Protein_kinase_domain_containing_protein_OS=Oryza_sativa_subsp__japonica_GN=LOC_Os12g31560_PE=4_SV=1_4e-46	gi_22326306_ref_NP_181618_2__protein_phosphatase_2C_(PP2C);_protein_id:_At2g40860_1,_supported_by_cDNA:_gi_15810224_[Arabidopsis_thaliana]_SubFamily_6_3_1_20_-_a_Family_6_3_1_-a_6e-21	No_Hits
Os06g0176600|mRNA|AK062794|CDS+3'UTR	112	6.38196	6.26308	6.51805	7.08128	6.83202	6.83922	7.01901	7.21185	7.13977	7.19458	7.00269	7.47726	6.40873	6.19444	6.60859	5.48677	5.31144	5.67943	7.30367	6.83843	7.06014	7.53688	7.34734	7.13607			Os06g0176600|mRNA|AK062794|CDS+3'UTR	AK062794	flagelliform silk protein-like protein [Oryza sativa (japonica cultivar-group)].	LOC_Os06g07923	No_Hits	'35.2'_'not assigned.unknown'	saddlebrown	No_Hits	6e-70_gi|125534768|gb|EAY81316.1| hypothetical protein OsI_36491 [Oryza	No_Hits	No_Hits	No_Hits	No_Hits	No_Hits	No_Hits	No_Hits	No_Hits	No_Hits	No_Hits
Os07g0631900|mRNA|AK058579|UTR	112	6.04541	5.94395	5.85955	6.89619	6.85686	6.72348	7.19427	7.47827	7.15211	6.96697	7.36433	6.9831	6.48765	6.37057	6.6132	5.52475	5.66887	5.58095	7.66767	7.58966	7.62251	7.39009	7.23212	7.34512			Os07g0631900|mRNA|AK058579|UTR	AK058579	RNA-binding region RNP-1 (RNA recognition motif) domain containing protein.	LOC_Os07g43810	No_Hits	'27.4'_'RNA.RNA binding'	saddlebrown	1e-86_sp|Q08935|ROC1_NICSY 29 kDa ribonucleoprotein A, chloroplastic	0.0_gi|115473531|ref|NP_001060364.1| Os07g0631900 [Oryza sativa Japonica	Sb02g040260_similar to Chloroplast 29 kDa ribonucleoprotein_7e-127	AT2G37220.1_Symbols:_RNA-binding_(RRM/RBD/RNP_motifs)_family_protein_chr2:15634980-15636331_REVERSE_LENGTH=289_6e-86	Bradi1g20440_RRM_domain_containing_protein_similar_to_chloroplast_RNA_binding_protein,_[Arabidopsis_thaliana]_AT2G37220_1e-130	GRMZM2G158835_hypothetical protein LOC100274547 _6e-135	B6KE59_ubiquitin_thiolesterase_EC_3_1_2_15_Toxoplasma_gondii_TrEMBL_3e-22	No_Hits	No_Hits	No_Hits	No_Hits	No_Hits
Os04g0507500|mRNA|AK101840|CDS+3'UTR	110	6.21338	6.47534	6.08728	6.96059	7.03388	6.9365	6.6035	6.70373	6.50508	6.94397	6.76976	6.77608	6.5151	6.41521	6.6035	5.7787	5.70232	6.27361	7.01982	6.54923	6.97572	7.12326	6.88841	7.13988			Os04g0507500|mRNA|AK101840|CDS+3'UTR	AK101840	Mast, C-terminal domain containing protein.	LOC_Os04g42840	No_Hits	'31.2'_'cell.division'	saddlebrown	0.0_sp|Q8RWY6|CLASP_ARATH CLIP-associated protein OS=Arabidopsis	0.0_gi|38346560|emb|CAE04721.2| OSJNBa0043L24.9 [Oryza sativa Japonica	Sb06g021970_similar to OSIGBa0157A06.7 protein_0.0	AT2G20190.1_Symbols:_ATCLASP,_CLASP_CLIP-associated_protein_chr2:8711862-8718813_REVERSE_LENGTH=1439_0.0	Bradi5g15150_microtubule_binding_(Blast2GO)_0.0	GRMZM2G052078_No Description present_0.0	No_Hits	No_Hits	No_Hits	No_Hits	No_Hits	No_Hits
Os11g0174000|mRNA|AK120719|CDS+3'UTR	112	6.38749	6.66753	6.32394	6.72087	7.12974	6.84645	6.80701	6.9191	6.68778	7.05472	6.88113	6.86036	6.67608	6.56419	6.62268	5.82481	5.57592	5.15045	7.37243	6.88011	6.69069	7.3251	6.89445	6.97632			Os11g0174000|mRNA|AK120719|CDS+3'UTR	AK120719	Adaptin, N-terminal domain containing protein.	LOC_Os11g07280	No_Hits	'31.4'_'cell.vesicle transport'	saddlebrown	0.0_sp|Q53PC7|COPB1_ORYSJ Coatomer subunit beta-1 OS=Oryza sativa	0.0_gi|297611333|ref|NP_001065875.2| Os11g0174000 [Oryza sativa Japonica	Sb03g011460_similar to Coatomer subunit beta-1_0.0	AT4G31480.2_Symbols:_Coatomer,_beta_subunit_chr4:15264145-15267384_FORWARD_LENGTH=948_0.0	Bradi2g10950_No_Description_present_0.0	GRMZM2G011101_hypothetical protein LOC100383446 _0.0	No_Hits	No_Hits	No_Hits	No_Hits	No_Hits	No_Hits
Os08g0487500|mRNA|AK066326|CDS+3'UTR	112	6.28982	6.29973	6.2327	7.02098	6.80298	6.43827	6.62466	6.85453	6.1098	6.94397	6.72618	6.31962	6.35359	6.42639	6.48899	5.82481	5.44504	5.43995	7.29431	7.21195	7.24346	7.08061	6.98548	7.28477			Os08g0487500|mRNA|AK066326|CDS+3'UTR	AK066326	Zn-finger, RING domain containing protein.	LOC_Os08g38060	No_Hits	'31.1'_'cell.organisation'	saddlebrown	No_Hits	0.0_gi|115477010|ref|NP_001062101.1| Os08g0487500 [Oryza sativa Japonica	Sb07g028950_similar to Zinc finger protein family-like_1e-84	AT3G02340.1_Symbols:_RING/U-box_superfamily_protein_chr3:477032-478261_FORWARD_LENGTH=409_6e-27	Bradi3g38870_RING,_subfamily_RING_finger_protein,_putative,_similar_to_CIP8_(COP1-INTERACTING_PROTEIN_8)_5e-105	GRMZM2G169449_hypothetical protein LOC100192025 _6e-91	Q9P0P0_Ubiquitinprotein_ligase_EC_6_3_2_19_Homo_sapiens_SwissProt_3e-16	No_Hits	No_Hits	No_Hits	No_Hits	No_Hits
Os11g0599500|COMBINER_EST|CI144562|6	98	6.56324	6.68095	6.33588	6.7383	7.33556	6.35395	6.66398	7.18221	6.43062	6.81557	7.14746	6.46721	6.76109	6.71464	6.71787	5.69923	6.1497	6.03445	7.38892	7.37006	7.07616	7.04474	6.93441	6.9914			Os11g0599500|COMBINER_EST|CI144562|6			LOC_Os11g38670	No_Hits	'27.1.2'_'RNA.processing.RNA helicase'	saddlebrown	0.0_sp|Q2R1M8|RH52C_ORYSJ DEAD-box ATP-dependent RNA helicase 52C	0.0_gi|115486155|ref|NP_001068221.1| Os11g0599500 [Oryza sativa Japonica	Sb02g005950_similar to DEAD-box ATP-dependent RNA helicase 52B_0.0	AT2G42520.1_Symbols:_P-loop_containing_nucleoside_triphosphate_hydrolases_superfamily_protein_chr2:17705382-17708744_FORWARD_LENGTH=633_0.0	Bradi4g14490_ATP-dependent_RNA_helicase_activity_(Blast2GO)_0.0	GRMZM2G403636_hypothetical protein LOC100381785 _0.0	Q2R1M8_RNA_helicase_EC_3_6_4_13_Oryza_sativa_subsp__japonica_SwissProt_0.0	No_Hits	No_Hits	gnl_TC-DB_P38919_3_A_18_1_1_Eukaryotic_initiation_factor_4A-III_-_Homo_sapiens_(Human)__6e-62	No_Hits	No_Hits
Os01g0744000|mRNA|AK101026|CDS+3'UTR	112	6.06366	6.52349	6.86075	6.72087	6.55035	6.45138	6.92739	6.48765	6.88447	7.424	6.70948	7.0426	6.5151	6.55019	6.47635	5.24318	5.57592	5.30689	7.20208	7.09189	7.1336	6.90978	6.73057	6.97632			Os01g0744000|mRNA|AK101026|CDS+3'UTR	AK101026	Kinesin heavy chain (Fragment).	LOC_Os01g54080	SUPERFAMILY_-_ANRRAEVIDWLGGLLPEFDLPLDSSDEELRDYLINGEALCYVADKLMPGVLEGTWGGYASDQRSNVKKFLSVVAEMGLPGFGVKDLEEGSMSSIVECLLALKDNV_Gene3D_-_ANRRAEVIDWLGGLLPEFDLPLDSSDEELRDYLINGEALCYVADKLMPGVLEGTWGGYASDQRSNVKKFLSVVAEMGLPGFGVKDLEEGSMSSIVECLLALKDNVAT_Pfam_Kinesin motor domain_RVRPFLPGQDGKLTAIDYIGENGEILIANPSKQGKEGYRMFKFNKVFGTHSSQAEVFSDIQPLIRSVLDGFNVCIFAYGQTGSGKTYTMSGPGTSREDWGVNYRALNDLFDISLSRKNAFSYEVGVQMVEIYNEQV…	'31.1'_'cell.organisation'	saddlebrown	7e-171_sp|O81635|ATK4_ARATH Kinesin-4 OS=Arabidopsis thaliana GN=ATK4	0.0_gi|115439885|ref|NP_001044222.1| Os01g0744000 [Oryza sativa Japonica	Sb03g034310_similar to Putative kinesin heavy chain_0.0	AT1G63640.1_Symbols:_P-loop_nucleoside_triphosphate_hydrolases_superfamily_protein_with_CH_(Calponin_Homology)_domain_chr1:23589234-23595139_REVERSE_LENGTH=1071_0.0	Bradi2g49567_No_Description_present_0.0	GRMZM2G173700_Kinesin heavy chain Fragment _0.0	Q5MNW6_minusenddirected_kinesin_ATPase_EC_3_6_4_5_Gossypium_hirsutum_TrEMBL_2e-166	No_Hits	No_Hits	No_Hits	No_Hits	No_Hits
Os03g0193700|COMBINER_EST|CI245760|6	112	6.51004	6.17378	6.59746	6.62451	6.85686	6.6035	6.57624	6.58029	7.11048	6.97703	7.12555	7.47431	6.89079	6.59901	6.61822	6.10675	5.87192	5.30689	7.68536	7.43807	7.17934	7.33074	7.13285	6.73379			Os03g0193700|COMBINER_EST|CI245760|6	CI245760	Rab geranylgeranyltransferase, beta subunit.				saddlebrown
Os07g0413700|mRNA|AK106540|CDS+3'UTR	96	6.03994	6.23743	6.30258	6.96059	6.53001	6.79893	6.38462	6.38088	6.30639	6.61581	6.26465	6.58906	6.27904	6.523	6.34252	5.01751	5.37116	6.57935	7.30994	7.18397	7.0522	6.84968	6.60705	6.91141			Os07g0413700|mRNA|AK106540|CDS+3'UTR	AK106540	Poly(ADP)-ribose polymerase (EC 2.4.2.30).	LOC_Os07g23110	No_Hits	'29.4'_'protein.postranslational modification'	saddlebrown	0.0_sp|Q7EYV7|PARP1_ORYSJ Poly [ADP-ribose] polymerase 1 OS=Oryza	0.0_gi|115471709|ref|NP_001059453.1| Os07g0413700 [Oryza sativa Japonica	Sb02g009900_similar to Poly [ADP-ribose] polymerase 1 (EC 2.4.2.30) (PARP-1) (ADPRT 1) (NAD(+) ADP-ribosyltransferase 1)_0.0	AT2G31320.1_Symbols:_PARP2,_ATPARP2_poly(ADP-ribose)_polymerase_2_chr2:13354046-13359578_REVERSE_LENGTH=983_0.0	Bradi1g52530_NAD+_ADP-ribosyltransferase_activity,_zinc_ion_binding_(Blast2GO)_0.0	GRMZM5G831712_Poly [ADP-ribose] polymerase 1 (PARP-1)(EC 2.4.2.30)(NAD(+) ADP-ribosyltransferase 1)(ADPRT-1)(Poly[ADP-ribose] synthase 1)_0.0	Q7EYV7_NAD+_ADPribosyltransferase_EC_2_4_2_30_Oryza_sativa_subsp__japonica_SwissProt_0.0	No_Hits	No_Hits	No_Hits	No_Hits	No_Hits
Os05g0494700|COMBINER|CI547050|0	112	5.83903	6.03857	5.73123	6.00247	6.17337	6.11977	6.23703	6.17378	6.35785	6.82964	6.17378	6.54874	6.36807	6.35505	6.26269	5.39052	5.42612	5.55248	6.86165	7.01982	6.70919	7.18521	6.88164	7.03698			Os05g0494700|COMBINER|CI547050|0	CI547050	(No Hit)	LOC_Os05g41500	Coils_-_RAQAEKRAAAEDGEGAEAEEEG_____________	'35.2'_'not assigned.unknown'	saddlebrown	No_Hits	1e-108_gi|215769246|dbj|BAH01475.1| unnamed protein product [Oryza sativa	Sb03g037330_weakly similar to Putative uncharacterized protein_5e-17	No_Hits	Bradi2g21230_No_Description_present_6e-16	GRMZM2G073347_No Description present_1e-11	No_Hits	No_Hits	No_Hits	No_Hits	No_Hits	No_Hits
Os05g0494700|COMBINER|CI547050|x	112	5.92894	6.07975	5.96046	6.47938	6.17337	6.00622	6.20831	6.19018	6.40679	6.58343	6.31056	6.40178	6.33235	6.40979	6.19018	5.57403	5.13791	5.3426	6.94311	7.09762	6.81223	7.39009	6.79515	7.09079			Os05g0494700|COMBINER|CI547050|x	CI547050	(No Hit)	LOC_Os05g41500	Coils_-_RAQAEKRAAAEDGEGAEAEEEG_____________	'35.2'_'not assigned.unknown'	saddlebrown	No_Hits	1e-108_gi|215769246|dbj|BAH01475.1| unnamed protein product [Oryza sativa	Sb03g037330_weakly similar to Putative uncharacterized protein_5e-17	No_Hits	Bradi2g21230_No_Description_present_6e-16	GRMZM2G073347_No Description present_1e-11	No_Hits	No_Hits	No_Hits	No_Hits	No_Hits	No_Hits
Os01g0769700|mRNA|AK105465|CDS+3'UTR	103	6.42329	6.54392	6.26308	6.58984	6.17337	5.56137	6.59513	6.31283	6.17378	6.85375	6.39804	6.57966	6.46006	6.33904	6.39662	5.40959	5.60434	5.6471	6.75943	6.61489	6.63966	7.35492	6.80351	6.96858			Os01g0769700|mRNA|AK105465|CDS+3'UTR	AK105465	LpimPth4.	LOC_Os01g56330	Pfam_Protein tyrosine kinase_LGVGGFGKVYRGEIDGGVTKVAIKRGNPLSEQGVHEFQTEIEMLSKLRHRHLVSLIGYCEEKNEMILVYDYMAHGTLREHLYKTKNAPLTWRQRLEICIGAARGLHYLHTGAKHTIIHRDVKTTNILLDEKWVAKVSDFGLSKTGPSMDHTHVSTVVKGSFGYLDPEYFRRQQLTEKSDVYSFGVVLFEVLCARPALNPTLAKEEVSLAEWALHCQKKGILDQIVDPHLKGKIAPQCFKKFAETAEKCVSDEGIDRPSMGDVL_Gene3D_-_PTVEPSLDGGAVKKSSVGPIVGGVIGGLVVLALGYCCFMICKRRSRVGKDTGMSDGHSGWLPLSLYGNSHSSGSAKSHTTGSYASSLPSNLCRHFSF…	'30.2.16'_'signalling.receptor kinases.Catharanthus roseus-like RLK1'	saddlebrown	0.0_sp|Q9SCZ4|FERON_ARATH Receptor-like protein kinase FERONIA OS=Arabidopsis	0.0_gi|115440185|ref|NP_001044372.1| Os01g0769700 [Oryza sativa Japonica	Sb01g036260_similar to Putative uncharacterized protein_0.0	AT3G51550.1_Symbols:_FER_Malectin/receptor-like_protein_kinase_family_protein_chr3:19117877-19120564_REVERSE_LENGTH=895_0.0	Bradi1g63320_CrRLK1L_0.0	GRMZM2G006080_No Description present_0.0	B9SRU2_nonspecific_proteintyrosine_kinase_EC_2_7_10_2_Ricinus_communis_TrEMBL_0.0	PPC:1_Receptor-like_protein_kinase	No_Hits	gnl_TC-DB_Q2QQC1_1_A_87_2_2_Protein_kinase_domain_containing_protein_OS=Oryza_sativa_subsp__japonica_GN=LOC_Os12g31560_PE=4_SV=1_4e-46	gi_22326306_ref_NP_181618_2__protein_phosphatase_2C_(PP2C);_protein_id:_At2g40860_1,_supported_by_cDNA:_gi_15810224_[Arabidopsis_thaliana]_SubFamily_6_3_1_20_-_a_Family_6_3_1_-a_6e-21	No_Hits
Os03g0575500|mRNA|AK120300|CDS+3'UTR	112	6.18812	5.93857	6.10353	6.47938	6.31886	6.04496	6.64627	6.76258	6.59112	6.67696	6.54939	6.68125	6.40873	6.35505	6.29174	5.66354	5.42612	5.41946	6.35601	6.77169	6.50038	6.76026	6.55067	6.39125			Os03g0575500|mRNA|AK120300|CDS+3'UTR			LOC_Os03g37864	No_Hits	'35.2'_'not assigned.unknown'	saddlebrown	No_Hits	1e-51_gi|38093759|gb|AAR10875.1| unknown protein [Oryza sativa Japonica	No_Hits	No_Hits	No_Hits	No_Hits	No_Hits	No_Hits	No_Hits	No_Hits	No_Hits	No_Hits
Os04g0495300|mRNA|AK109232|CDS+3'UTR	112	6.36716	6.21561	6.32394	6.32973	6.36151	6.40873	6.35359	6.54489	6.57609	6.5928	6.60581	6.7043	6.20425	6.19444	5.96335	5.66354	5.48677	5.41946	6.39751	6.763	6.59684	6.71939	6.88841	6.77169			Os04g0495300|mRNA|AK109232|CDS+3'UTR	AK109232	Conserved hypothetical protein.	LOC_Os04g41800	No_Hits	'35.2'_'not assigned.unknown'	saddlebrown	No_Hits	1e-103_gi|115459184|ref|NP_001053192.1| Os04g0495300 [Oryza sativa Japonica	Sb06g021330_similar to Os04g0495300 protein_9e-62	AT2G43540.1_Symbols:_unknown_protein;_FUNCTIONS_IN:_molecular_function_unknown;_INVOLVED_IN:_N-terminal_protein_myristoylation;_LOCATED_IN:_cellular_component_unknown;_EXPRESSED_IN:_22_plant_structures;_EXPRESSED_DURING:_13_growth_stages;_Has_27_Blast_hits_to_27_proteins_in_12_species:_Archae_-_0;_Bacteria_-_0;_Metazoa_-_0;_Fungi_-_0;_Plants_-_27;_Viruses_-_0;_Other_Eukaryotes_-_0_(source:_NCBI_B…	Bradi5g14480_No_Description_present_1e-76	GRMZM2G112594_hypothetical protein LOC100277129 _1e-67	No_Hits	No_Hits	No_Hits	No_Hits	No_Hits	No_Hits
Os12g0173400|mRNA|AK059260|CDS+3'UTR	112	6.35469	6.42154	6.24869	6.06142	6.57163	6.80912	6.68982	6.98382	6.76341	6.79515	6.72618	6.64717	6.36807	6.43288	6.17487	5.50271	5.66887	5.41946	6.81076	6.38713	6.80701	6.9812	7.09816	6.76082			Os12g0173400|mRNA|AK059260|CDS+3'UTR	AK059260	Hypothetical protein.	LOC_Os12g07500	No_Hits	'35.2'_'not assigned.unknown'	saddlebrown	No_Hits	0.0_gi|115487592|ref|NP_001066283.1| Os12g0173400 [Oryza sativa Japonica	Sb08g004590_weakly similar to Expressed protein_1e-83	No_Hits	Bradi4g41510_No_Description_present_5e-76	GRMZM2G106647_CsAtPR5Putative uncharacterized protein ;_8e-57	Q2RBL2_DNAdirected_RNA_polymerase_EC_2_7_7_6_Oryza_sativa_subsp__japonica_TrEMBL_5e-11	No_Hits	No_Hits	No_Hits	No_Hits	No_Hits
Os04g0222200|COMBINER|CI558177|6	112	6.15477	6.02785	6.01647	6.56989	6.55035	6.47685	6.60951	6.82528	6.64116	6.74871	6.84158	6.9075	6.42154	6.11067	6.45699	5.57403	5.52475	5.71668	6.95552	6.70176	6.68476	7.29431	6.97174	6.58468			Os04g0222200|COMBINER|CI558177|6	CI558177	(No Hit)				saddlebrown
Os11g0141800|mRNA|AK059193|CDS+3'UTR	112	6.2309	5.96191	5.82924	6.49833	6.71811	6.53358	6.70459	6.86961	6.67608	6.50872	6.79839	6.84237	6.56514	6.65196	6.27069	5.54928	5.46455	5.41946	7.16359	7.31411	6.56609	6.84027	6.94969	6.40178			Os11g0141800|mRNA|AK059193|CDS+3'UTR						saddlebrown
Os02g0668000|mRNA|AK101871|CDS+3'UTR	103	5.86214	5.98029	6.42119	5.89028	6.056	6.61489	5.96816	5.84897	6.43062	6.16501	6.12392	6.56228	5.67241	5.65189	5.71324	5.48677	5.40818	5.43995	6.56482	6.50044	6.74269	6.31886	6.34917	6.80136			Os02g0668000|mRNA|AK101871|CDS+3'UTR	AK101871	MscS Mechanosensitive ion channel family protein.	LOC_Os02g44770	No_Hits	'30.99'_'signalling.unspecified'	saddlebrown	0.0_sp|F4IME2|MSL8_ARATH Mechanosensitive ion channel protein 8 OS=Arabidopsis	0.0_gi|115447807|ref|NP_001047683.1| Os02g0668000 [Oryza sativa Japonica	Sb04g032300_similar to Mechanosensitive ion channel domain-containing protein-like_0.0	AT3G14810.1_Symbols:_MSL5_mechanosensitive_channel_of_small_conductance-like_5_chr3:4971223-4974216_REVERSE_LENGTH=881_0.0	Bradi3g51250_No_Description_present_0.0	GRMZM2G303244_No Description present_0.0	B9R8H0_nonspecific_proteintyrosine_kinase_EC_2_7_10_2_Ricinus_communis_TrEMBL_3e-22	No_Hits	No_Hits	gnl_TC-DB_F4IME2_1_A_23_4_7_Mechanosensitive_ion_channel_protein_8_OS=Arabidopsis_thaliana_GN=MSL8_PE=2_SV=2_0.0	No_Hits	No_Hits
Os04g0533300|mRNA|AK106182|CDS+3'UTR	101	5.73292	5.57277	6.42119	5.58408	6.14716	6.29622	5.88062	5.73123	5.96383	6.58343	5.94517	6.41539	5.91662	6.01601	6.14504	5.59939	5.52475	5.38149	6.37329	6.08552	6.4698	6.62543	6.64177	6.82898			Os04g0533300|mRNA|AK106182|CDS+3'UTR	AK106182	Remorin (pp34).	LOC_Os04g45070	No_Hits	'27.3.99'_'RNA.regulation of transcription.unclassified'	saddlebrown	3e-76_sp|P93788|REMO_SOLTU Remorin OS=Solanum tuberosum PE=1 SV=1	6e-135_gi|115459618|ref|NP_001053409.1| Os04g0533300 [Oryza sativa Japonica	Sb06g023630_similar to OSJNBb0039L24.13 protein_1e-111	AT3G61260.1_Symbols:_Remorin_family_protein_chr3:22675403-22676701_REVERSE_LENGTH=212_2e-65	Bradi5g16720_galacturonate_binding_(Blast2GO)_2e-106	GRMZM2G122937_remorin _2e-93	No_Hits	No_Hits	No_Hits	No_Hits	No_Hits	No_Hits
Os12g0231700|COMBINER|CI083394|6	106	5.8264	5.82712	5.69944	6.32973	6.63358	6.15477	6.12736	6.04791	6.08197	6.11197	6.19894	6.19894	5.89028	6.07508	6.03336	5.91587	5.35064	5.40184	6.30942	6.27826	6.11479	6.53293	6.54025	6.59143			Os12g0231700|COMBINER|CI083394|6	CI083394	(No Hit)	LOC_Os12g12990	No_Hits	'35.2'_'not assigned.unknown'	saddlebrown	No_Hits	0.0_gi|108862370|gb|ABA96323.2| transposon protein, putative, CACTA,	Sb01g049735_weakly similar to Putative uncharacterized protein_3e-15	No_Hits	Bradi4g13087_No_Description_present_3e-37	GRMZM2G089755_No Description present_2e-59	Q10F92_rRNA_Nglycosylase_EC_3_2_2_22_Oryza_sativa_subsp__japonica_TrEMBL_3e-09	No_Hits	No_Hits	No_Hits	No_Hits	No_Hits
Os03g0160200|mRNA|AK100712|CDS+3'UTR	93	5.83903	5.93857	5.48677	6.14885	6.22448	6.36807	5.91953	5.90538	5.89079	6.12349	6.12392	6.03445	5.98267	6.01601	5.90939	6.01089	5.40818	5.20925	6.18234	6.00294	6.1932	6.34954	6.21359	6.40873			Os03g0160200|mRNA|AK100712|CDS+3'UTR	AK100712	Conserved hypothetical protein.	LOC_Os03g06420	Pfam_Proline-rich nuclear receptor coactivator_LWAGPAFSNSPPPSSLPIPKFSLHQKRSVSLELPPAGRSDDVVVPLHAKSAPSSPTAGSGVSFFSDSDTAIATENLRRIL_____________	'35.2'_'not assigned.unknown'	saddlebrown	No_Hits	1e-125_gi|115450871|ref|NP_001049036.1| Os03g0160200 [Oryza sativa Japonica	Sb01g046450_similar to Expressed protein_1e-78	AT4G02715.1_Symbols:_unknown_protein;_Has_30201_Blast_hits_to_17322_proteins_in_780_species:_Archae_-_12;_Bacteria_-_1396;_Metazoa_-_17338;_Fungi_-_3422;_Plants_-_5037;_Viruses_-_0;_Other_Eukaryotes_-_2996_(source:_NCBI_BLink)._chr4:1202170-1202787_REVERSE_LENGTH=205_1e-20	Bradi1g74470_No_Description_present_5e-68	GRMZM2G115674_hypothetical protein LOC100277219 (LOC100277219), mRNA_8e-78	No_Hits	No_Hits	No_Hits	No_Hits	No_Hits	No_Hits
Os10g0167700|mRNA|AK072061|CDS+3'UTR	103	6.03994	6.02296	6.18275	6.14885	5.76419	6.15477	6.07975	6.102	5.82712	5.99731	6.33235	6.31962	6.12435	5.98853	5.96335	5.91587	5.60434	5.48251	6.58343	6.54923	6.65938	6.6132	6.58906	6.74773			Os10g0167700|mRNA|AK072061|CDS+3'UTR	AK072061	Conserved hypothetical protein.	LOC_Os10g08599	No_Hits	'35.2'_'not assigned.unknown'	saddlebrown	No_Hits	3e-43_gi|222612497|gb|EEE50629.1| hypothetical protein OsJ_30833 [Oryza	No_Hits	No_Hits	No_Hits	No_Hits	No_Hits	No_Hits	No_Hits	No_Hits	No_Hits	No_Hits
Os03g0703200|mRNA|AK111846|CDS+3'UTR	112	6.08921	6.12349	6.08728	6.00247	5.99137	5.89028	6.22889	5.88164	6.12736	6.17487	6.41908	6.1265	5.75643	5.80043	5.75588	5.52475	5.63325	5.58095	6.02296	6.42329	6.15097	6.35711	6.34917	6.39125			Os03g0703200|mRNA|AK111846|CDS+3'UTR	AK111846	Protein kinase domain containing protein.	LOC_Os03g49620	No_Hits	'30.2.2'_'signalling.receptor kinases.leucine rich repeat II'	saddlebrown	No_Hits	No_Hits	Sb01g010820_similar to BRASSINOSTEROID INSENSITIVE 1-associated receptor kinase 1, putative, expressed_0.0	AT5G10290.1_Symbols:_leucine-rich_repeat_transmembrane_protein_kinase_family_protein_chr5:3235462-3238171_REVERSE_LENGTH=613_0.0	Bradi1g10950_leucine-rich_repeat_protein_kinase,_putative,_expressed,_subfamily_LRR-II_0.0	AC217401.3_FGP003_No Description present_0.0	C0LGT1_nonspecific_serine/threonine_protein_kinase_EC_2_7_11_1_Arabidopsis_thaliana_SwissProt_0.0	PPC:1.12_Leucine_Rich_Repeat_Kinase_II_&_X	No_Hits	gnl_TC-DB_K7UE65_1_A_87_2_1_Uncharacterized_protein_OS=Zea_mays_GN=ZEAMMB73_507020_PE=3_SV=1_4e-54	gi_22326306_ref_NP_181618_2__protein_phosphatase_2C_(PP2C);_protein_id:_At2g40860_1,_supported_by_cDNA:_gi_15810224_[Arabidopsis_thaliana]_SubFamily_6_3_1_20_-_a_Family_6_3_1_-a_1e-21	No_Hits
Os12g0585300|COMBINER|CI548757|0	111	5.87551	5.82269	6.14376	5.91637	5.91538	6.04496	6.22327	6.03857	6.33272	6.31283	6.17378	6.56228	5.91139	5.78143	5.96335	5.7787	5.60434	5.84741	6.51903	6.27826	6.51871	6.74213	6.43044	6.36151			Os12g0585300|COMBINER|CI548757|0	CI548757	(No Hit)	LOC_Os12g39520	No_Hits	'35.2'_'not assigned.unknown'	saddlebrown	No_Hits	0.0_gi|297729335|ref|NP_001177031.1| Os12g0585200 [Oryza sativa Japonica	Sb10g003360_weakly similar to Putative uncharacterized protein_8e-52	AT1G57790.1_Symbols:_F-box_family_protein_chr1:21404578-21405636_REVERSE_LENGTH=352_9e-07	Bradi2g16447_No_Description_present_4e-33	GRMZM2G012821_No Description present_7e-19	No_Hits	No_Hits	No_Hits	No_Hits	No_Hits	No_Hits
Os05g0494100|mRNA|AK068320|CDS+3'UTR	112	5.83903	5.83662	5.94395	5.97217	6.11718	6.36807	6.20831	6.00715	6.3427	6.2927	5.98029	6.76562	5.89028	6.02619	5.79989	5.54928	5.70232	5.58095	6.36588	6.57321	6.27516	6.45069	6.68982	6.46636			Os05g0494100|mRNA|AK068320|CDS+3'UTR	AK068320	Transcription factor CBF/NF-Y/archaeal histone domain containing protein.	LOC_Os05g41450	No_Hits	'27.3.67'_'RNA.regulation of transcription.putative transcription regulator'	saddlebrown	No_Hits	0.0_gi|115464647|ref|NP_001055923.1| Os05g0494100 [Oryza sativa Japonica	Sb09g024220_similar to Putative uncharacterized protein_8e-106	AT3G12480.1_Symbols:_NF-YC11_nuclear_factor_Y,_subunit_C11_chr3:3958065-3960278_FORWARD_LENGTH=293_3e-52	Bradi2g21290_DNA-directed_DNA_polymerase_activity_(Blast2GO)_1e-133	GRMZM2G440949_dr1-associated corepressor _6e-104	Q10315_DNAdirected_DNA_polymerase_EC_2_7_7_7_Schizosaccharomyces_pombe_(strain_972_/_ATCC_24843)_SwissProt_7e-22	No_Hits	CCAAT_transcription factor	No_Hits	No_Hits	No_Hits
Os02g0542400|mRNA|AK065397|CDS+3'UTR	112	5.75588	5.79665	5.65998	6.28251	5.91538	6.57935	6.37546	6.02762	6.21399	6.69215	6.17378	6.1265	5.98267	5.98853	6.07151	5.34111	5.20762	5.75838	6.64777	6.41733	6.69737	6.25794	6.58906	6.34954			Os02g0542400|mRNA|AK065397|CDS+3'UTR			LOC_Os02g33770	Coils_-_SKEKDRELEKMRLENEKMKLENERLELELKLKEIEMGI_Pfam_signature_desc=Myb/SANT-like DNA-binding domain_-_Coils_-_MRDIRLEKRRLKIKAQMLKIEQ_____________	'27.3.30'_'RNA.regulation of transcription.Trihelix, Triple-Helix transcription factor family'	saddlebrown	No_Hits	0.0_gi|115446577|ref|NP_001047068.1| Os02g0542400 [Oryza sativa Japonica	Sb04g022190_similar to Putative uncharacterized protein_4e-162	AT1G21200.1_Symbols:_sequence-specific_DNA_binding_transcription_factors_chr1:7421483-7422814_FORWARD_LENGTH=443_6e-76	Bradi3g45300_No_Description_present_1e-156	GRMZM2G037823_No Description present_6e-159	No_Hits	No_Hits	Trihelix_transcription factor	No_Hits	No_Hits	No_Hits
Os02g0192300|COMBINER|CI468424|6	109	5.51624	5.74754	5.57592	5.89028	5.31212	5.70463	5.99966	6.14716	6.2056	6.34103	5.6483	6.5174	5.456	5.27685	5.61353	5.40959	5.42612	5.48251	6.48765	6.14276	6.29763	6.78891	6.55067	6.50575			Os02g0192300|COMBINER|CI468424|6	CI468424	(No Hit)	LOC_Os02g09910	No_Hits	'35.2'_'not assigned.unknown'	saddlebrown	No_Hits	8e-176_gi|297720955|ref|NP_001172840.1| Os02g0192300 [Oryza sativa Japonica	Sb04g006230_similar to Putative uncharacterized protein P0437H03.106_1e-38	AT3G01460.1_Symbols:_MBD9,_ATMBD9_methyl-CPG-binding_domain_9_chr3:173316-182038_FORWARD_LENGTH=2176_3e-13	Bradi3g06720_acetyltransferase_activity_(Blast2GO)_4e-41	GRMZM2G084296_PHD-finger family protein _1e-38	Q9SGH2_histone_acetyltransferase_EC_2_3_1_48_Arabidopsis_thaliana_SwissProt_3e-11	No_Hits	PHD_transcriptional regulator	No_Hits	No_Hits	No_Hits
Os12g0547100|mRNA|AK121480|CDS+3'UTR	94	6.03994	5.79665	5.50864	5.38622	6.14716	5.67709	6.22889	6.31283	6.30639	5.87551	6.15139	6.49666	5.62453	5.92449	5.73123	5.46455	5.66887	5.43995	6.04268	6.27826	6.17528	6.29328	6.37111	6.15751			Os12g0547100|mRNA|AK121480|CDS+3'UTR	AK121480	Hypothetical protein.	LOC_Os12g36060	No_Hits	'35.2'_'not assigned.unknown'	saddlebrown	No_Hits	3e-74_gi|115488958|ref|NP_001066966.1| Os12g0547100 [Oryza sativa Japonica	No_Hits	No_Hits	No_Hits	No_Hits	No_Hits	No_Hits	No_Hits	No_Hits	No_Hits	No_Hits
Os05g0304800|COMBINER_EST|CI458788|0	110	5.59753	5.57277	5.42612	5.58408	5.55184	5.67709	6.16961	6.23663	6.48342	6.23743	5.94517	6.29251	5.456	5.29361	5.47847	5.24318	5.22659	5.55248	6.06276	6.12994	5.82322	6.24869	6.26249	6.02619			Os05g0304800|COMBINER_EST|CI458788|0	CI458788	Histone-fold domain containing protein.	LOC_Os05g23910	No_Hits	'35.2'_'not assigned.unknown'	saddlebrown	No_Hits	0.0_gi|115463089|ref|NP_001055144.1| Os05g0304800 [Oryza sativa Japonica	Sb08g006350_Predicted protein_5e-35	AT5G63470.2_Symbols:_NF-YC4_nuclear_factor_Y,_subunit_C4_chr5:25416332-25417084_REVERSE_LENGTH=250_3e-17	Bradi3g05270_DNA-directed_DNA_polymerase_activity_(Blast2GO)_1e-17	GRMZM2G052499_No Description present_1e-35	B7PD39_DNAdirected_DNA_polymerase_EC_2_7_7_7_Ixodes_scapularis_TrEMBL_8e-10	No_Hits	CCAAT_transcription factor	No_Hits	No_Hits	No_Hits
Os09g0423600|COMBINER_EST|AU057037|7	112	5.91039	5.83662	5.64049	5.78362	6.17337	5.60765	6.61975	6.43601	6.35785	6.49899	6.12392	6.1742	5.65939	5.58845	5.69459	5.30841	5.13791	5.50271	6.35601	6.14276	6.20201	6.29328	5.9319	6.07753			Os09g0423600|COMBINER_EST|AU057037|7	AU057037	MGDG synthase A precursor (EC 2.4.1.46).	LOC_Os09g25580	No_Hits	'11.10.1'_'lipid metabolism.glycolipid synthesis.MGDG synthase'	saddlebrown	0.0_sp|Q69QJ7|MGDG1_ORYSJ Probable monogalactosyldiacylglycerol synthase	0.0_gi|75118638|sp|Q69QJ7.1|MGDG1_ORYSJ RecName: Full=Probable monogalactosyldiacylglycerol	Sb02g025070_similar to MGDG synthase type A_0.0	AT4G31780.2_Symbols:_MGD1,_MGDA_monogalactosyl_diacylglycerol_synthase_1_chr4:15374222-15376961_FORWARD_LENGTH=533_0.0	Bradi4g30600_Putative_monogalactosyldiacylglycerol_synthase._Glycosyltransferase_CAZy_family_GT28.;AliasBdMGD1_0.0	GRMZM2G142873_hypothetical protein LOC100274282 _0.0	Q69QJ7_monogalactosyldiacylglycerol_synthase_EC_2_4_1_46_Oryza_sativa_subsp__japonica_SwissProt_0.0	No_Hits	No_Hits	No_Hits	No_Hits	No_Hits
Os02g0714300|mRNA|AK107036|CDS+3'UTR	111	5.61353	5.66591	5.50864	5.71496	5.76419	5.60765	5.8382	5.93808	5.63143	6.1444	6.17378	5.86781	5.58595	5.49143	5.49343	5.42892	5.44504	5.38149	6.21075	5.88724	5.80689	5.83188	6.02785	6.22889			Os02g0714300|mRNA|AK107036|CDS+3'UTR	AK107036	AT-rich interaction region domain containing protein.	LOC_Os02g48370	No_Hits	'27.3.38'_'RNA.regulation of transcription.AT-rich interaction domain containing transcription factor family'	saddlebrown	3e-119_sp|Q940Y3|ARID3_ARATH AT-rich interactive domain-containing protein	0.0_gi|115448279|ref|NP_001047919.1| Os02g0714300 [Oryza sativa Japonica	Sb04g029990_similar to DNA-binding protein-like_0.0	AT2G17410.1_Symbols:_ARID/BRIGHT_DNA-binding_domain-containing_protein_chr2:7559869-7563474_FORWARD_LENGTH=786_2e-120	Bradi3g53270_No_Description_present_0.0	GRMZM2G110109_DNA-binding protein _0.0	No_Hits	No_Hits	ARID_transcriptional regulator	No_Hits	No_Hits	No_Hits
Os01g0805800|mRNA|AK059963|CDS+3'UTR	112	5.49143	5.52606	5.50072	6.03336	5.91538	5.81149	5.82712	5.89231	5.82712	6.31283	6.31056	6.01601	5.79611	5.60187	5.53708	5.40959	5.33498	5.3426	6.29443	5.95175	5.80689	6.34215	6.39	6.38088			Os01g0805800|mRNA|AK059963|CDS+3'UTR	AK059963	DNA-directed RNA polymerase II 23 kDa polypeptide (EC 2.7.7.6) (RPB25) (XAP4) (RPB5) (RPABC1).	LOC_Os01g59140	SUPERFAMILY_-_LLINIKEHVLVPEHQVLNNEEKKTLLERYTLKETQLPRIQITDPIARYYGLRRGQVVKIIRPSETAGRYVTYRYVV_ProSitePatterns_RNA polymerases H / 23 Kd subunits signature._HVLVPEHQVLNNEE_ProDom_RNA POLYMERASE DNA-DIRECTED SUBUNIT NUCLEOTIDYLTRANSFERASE TRANSFERASE TRANSCRIPTION II H POLYPEPTIDE_LVPEHQVLNNEEKKTLLERYTLKETQLPRIQITDPIARYYGLRRGQVVKIIRPSETAGRYVTYRYV_SUPERFAMILY_-_EVMVGRLVRIRRTVMQMLRDRGYLVVEHELAMGRRDFLRKY…	'27.2'_'RNA.transcription'	saddlebrown	4e-73_sp|Q9N5K2|RPAB1_CAEEL DNA-directed RNA polymerases I, II, and	7e-150_gi|115440569|ref|NP_001044564.1| Os01g0805800 [Oryza sativa Japonica	Sb03g037480_similar to Putative DNA-directed RNA polymerase II 23K chain_1e-139	AT3G22320.1_Symbols:_ATRPABC24.3,_RPB5A,_NRPB5,_NRPD5_Eukaryotic_rpb5_RNA_polymerase_subunit_family_protein_chr3:7891045-7892094_REVERSE_LENGTH=205_6e-103	Bradi2g52777_No_Description_present_4e-105	GRMZM2G476009_hypothetical protein LOC100273250 _3e-142	Q5DDM1_DNAdirected_RNA_polymerase_EC_2_7_7_6_Schistosoma_japonicum_TrEMBL_7e-70	No_Hits	No_Hits	No_Hits	No_Hits	No_Hits
Os10g0478100|mRNA|AK099202|CDS+3'UTR	110	5.52475	5.74754	5.63083	5.65129	5.52149	6.11977	5.9314	5.90538	5.8502	5.73405	5.58158	5.76032	5.6477	5.6757	5.52214	5.35841	5.48677	5.36425	6.30942	5.95175	5.88977	6.0833	6.12392	6.15751			Os10g0478100|mRNA|AK099202|CDS+3'UTR	AK099202	Heat shock protein DnaJ, N-terminal domain containing protein.	LOC_Os10g33790	No_Hits	'35.2'_'not assigned.unknown'	saddlebrown	No_Hits	0.0_gi|115482532|ref|NP_001064859.1| Os10g0478100 [Oryza sativa Japonica	Sb07g002290_similar to Putative uncharacterized protein_2e-119	AT1G08640.1_Symbols:_CJD1_Chloroplast_J-like_domain_1_chr1:2748714-2751209_REVERSE_LENGTH=294_4e-89	Bradi3g14180_No_Description_present_6e-113	GRMZM2G057091_hypothetical protein LOC100217132 _3e-127	I0Z7G6_DNAdirected_DNA_polymerase_EC_2_7_7_7_Coccomyxa_subellipsoidea_C169_TrEMBL_2e-07	No_Hits	No_Hits	No_Hits	No_Hits	No_Hits
Os02g0639600|mRNA|AK101968|CDS+3'UTR	102	5.68994	5.71152	5.88724	5.73687	5.61476	5.81149	5.67241	5.70463	5.6477	5.9319	5.91139	5.80474	5.94737	5.76088	5.69459	5.44504	5.40818	5.41946	6.48765	6.25995	5.99895	6.32576	6.056	6.37329			Os02g0639600|mRNA|AK101968|CDS+3'UTR	AK101968	MLD (Sphingolipid delta 4 desaturase protein DES1).	LOC_Os02g42660	No_Hits	'11.8.1'_'lipid metabolism.'exotics' (steroids, squalene etc).sphingolipids'	saddlebrown	6e-115_sp|Q3ZBY7|DEGS1_BOVIN Sphingolipid delta(4)-desaturase DES1 OS=Bos	0.0_gi|115447521|ref|NP_001047540.1| Os02g0639600 [Oryza sativa Japonica	Sb06g023400_similar to Putative uncharacterized protein_0.0	AT4G04930.1_Symbols:_DES-1-LIKE_fatty_acid_desaturase_family_protein_chr4:2509236-2510918_FORWARD_LENGTH=332_0.0	Bradi5g16510_stearoyl-CoA_9-desaturase_activity_(Blast2GO)_0.0	GRMZM2G078373_No Description present_0.0	Q94515_stearoylCoA_9desaturase_EC_1_14_19_1_Drosophila_melanogaster_TrEMBL_3e-119	No_Hits	No_Hits	No_Hits	No_Hits	No_Hits
Os06g0671900|mRNA|AK069237|CDS+3'UTR	102	5.55795	5.57277	5.69944	5.97217	5.72726	5.8642	5.7787	5.73123	6.52447	5.90388	5.6483	5.82712	5.57529	5.71868	5.73123	5.20925	5.60434	5.28721	6.01182	5.78034	5.92647	6.50575	6.16124	6.38088			Os06g0671900|mRNA|AK069237|CDS+3'UTR	AK069237	Beta-tubulin.	LOC_Os06g46000	No_Hits	'31.1.1.2'_'cell.organisation.cytoskeleton.mikrotubuli'	saddlebrown	0.0_sp|Q40665|TBB3_ORYSJ Tubulin beta-3 chain OS=Oryza sativa subsp.	0.0_gi|74053562|sp|Q40665.2|TBB3_ORYSJ RecName: Full=Tubulin beta-3	Sb04g004520_similar to Tubulin beta-2/beta-3 chain_0.0	AT5G23860.2_Symbols:_TUB8_tubulin_beta_8_chr5:8042962-8044528_FORWARD_LENGTH=449_0.0	Bradi3g05010_GTPase_activity_(Blast2GO)_0.0	GRMZM2G043822_Tubulin beta-7 chain (Beta-7-tubulin)_0.0	Q6B856_tubulin_GTPase_EC_3_6_5_6_Bos_taurus_SwissProt_0.0	No_Hits	No_Hits	No_Hits	No_Hits	No_Hits
Os06g0666600|mRNA|AK106824|CDS+3'UTR	92	5.78906	5.80581	5.84968	5.65129	5.61476	5.52214	5.88571	5.95029	5.98694	6.23743	5.76143	6.22106	5.62453	5.64049	5.31287	5.48677	6.06051	5.3426	6.33235	6.05465	5.98836	6.25794	6.34917	5.94249			Os06g0666600|mRNA|AK106824|CDS+3'UTR	AK106824	Glyceraldehyde-3-phosphate dehydrogenase precursor (EC 1.2.1.12).	LOC_Os06g45590	No_Hits	'4.2.11'_'glycolysis.plastid branch.3-phosphoglycerate kinase (PGK)'	saddlebrown	0.0_sp|Q5E924|G3PP2_ARATH Glyceraldehyde 3-phosphate dehydrogenase	0.0_gi|115469420|ref|NP_001058309.1| Os06g0666600 [Oryza sativa Japonica	Sb04g004750_similar to Putative uncharacterized protein_0.0	AT1G16300.1_Symbols:_GAPCP-2_glyceraldehyde-3-phosphate_dehydrogenase_of_plastid_2_chr1:5574433-5577406_FORWARD_LENGTH=420_0.0	Bradi1g32087_No_Description_present_0.0	GRMZM2G104632_LOC100282981 _0.0	Q84WR0_glyceraldehyde3phosphate_dehydrogenase_(phosphorylating)_EC_1_2_1_12_Arabidopsis_thaliana_TrEMBL_0.0	No_Hits	No_Hits	No_Hits	No_Hits	No_Hits
Os01g0857200|COMBINER_EST|Os01g0857200|8	110	5.65224	5.65939	5.69944	5.80935	5.39052	5.48677	5.81096	5.73123	5.80312	6.1444	5.79935	6.27691	5.52149	5.37188	5.50864	5.20925	5.55184	5.36425	6.21075	6.07441	6.05018	6.27555	5.98029	6.26269			Os01g0857200|COMBINER_EST|Os01g0857200|8	Os01g0857200	Di-trans-poly-cis-decaprenylcistransferase family protein.	LOC_Os01g63830	Hamap_Ditrans,polycis-undecaprenyl-diphosphate synthase ((2E,6E)-farnesyl-diphosphate specific) [uppS]._LPRHVAVVMDGNARWARARGLPSAAGHEAGRRALEETVRLSRAWGIRALTAFAFSNENWSRPKVEVDFLMRLFERVIHDSVAEFLREGIRLRVIGDSSRLPVSLQKIAREAEETTRNNSQLDLTLAISYSGRRDIVQACRKLAQKVQSKALAAEDIDEALFADELETSCAADEFPYPDLLIRTSGELRLSNFLLWQSAYSELFFTNTLWPDFGEADYLEALCSFQSRDRRFGV_Coils_-_LQKIAREAEETTRNNSQLDLTL_ProSitePatterns_Undecaprenyl p…	'35.1'_'not assigned.no ontology'	saddlebrown	1e-95_sp|Q56Y11|DDPS2_ARATH Dehydrodolichyl diphosphate synthase 2	0.0_gi|115441143|ref|NP_001044851.1| Os01g0857200 [Oryza sativa Japonica	Sb03g040360_similar to Putative undecaprenyl pyrophosphate synthetase_1e-163	AT5G58770.1_Symbols:_Undecaprenyl_pyrophosphate_synthetase_family_protein_chr5:23734396-23735495_FORWARD_LENGTH=310_9e-97	Bradi2g55407_No_Description_present_1e-156	GRMZM2G146437_undecaprenyl pyrophosphate synthetase _1e-159	B9SI16_ditrans,polycisundecaprenyldiphosphate_synthase_[(2E,6E)farnesyldiphosphate_specific]_EC_2_5_1_31_Ricinus_communis_TrEMBL_2e-95	No_Hits	No_Hits	No_Hits	No_Hits	No_Hits
Os05g0185800|mRNA|AK065050|CDS+3'UTR	104	5.58658	5.49477	5.6227	5.43995	5.49343	5.37932	6.02646	5.85955	6.06142	5.83188	5.79935	6.02619	5.3271	5.41735	5.63385	5.3271	5.44504	5.61231	6.19059	6.04199	6.01972	5.98314	5.9319	6.09696			Os05g0185800|mRNA|AK065050|CDS+3'UTR	AK065050	Hypothetical protein.	LOC_Os05g09380	No_Hits	'31.1'_'cell.organisation'	saddlebrown	3e-61_sp|Q9LI74|CHUP1_ARATH Protein CHUP1, chloroplastic OS=Arabidopsis	0.0_gi|115462459|ref|NP_001054829.1| Os05g0185800 [Oryza sativa Japonica	Sb09g005790_similar to Putative uncharacterized protein_0.0	AT1G52080.1_Symbols:_AR791_actin_binding_protein_family_chr1:19369788-19371862_FORWARD_LENGTH=573_4e-77	Bradi2g33480_microtubule_binding,_protein_kinase_activity_(Blast2GO)_0.0	GRMZM2G350802_No Description present_0.0	No_Hits	No_Hits	No_Hits	No_Hits	No_Hits	No_Hits
Os06g0602200|mRNA|AK073375|CDS+3'UTR	112	5.61353	5.69546	5.67182	5.78362	5.44203	5.65284	6.12736	6.12994	5.91438	6.0677	5.98029	6.05646	5.59939	5.75309	5.61353	5.1912	5.44504	5.19038	6.26308	6.08552	6.40178	6.0404	5.77431	6.04222			Os06g0602200|mRNA|AK073375|CDS+3'UTR	AK073375	Hypothetical protein.				saddlebrown
Os06g0498900|mRNA|AK065724|CDS+3'UTR	92	5.72579	5.86678	5.64049	6.00247	5.76419	5.56137	6.191	6.25696	6.19018	5.84897	5.79935	6.1604	5.73518	5.92449	5.87295	5.96287	5.30167	5.43995	6.06276	5.8264	6.10544	6.15055	6.0864	6.02619			Os06g0498900|mRNA|AK065724|CDS+3'UTR			LOC_Os06g30380	No_Hits	'35.2'_'not assigned.unknown'	saddlebrown	1e-35_sp|P54453|YQEH_BACSU Uncharacterized protein YqeH OS=Bacillus	0.0_gi|115468206|ref|NP_001057702.1| Os06g0498900 [Oryza sativa Japonica	Sb05g001920_similar to Putative uncharacterized protein_0.0	AT3G57180.1_Symbols:_BPG2_P-loop_containing_nucleoside_triphosphate_hydrolases_superfamily_protein_chr3:21163663-21166006_REVERSE_LENGTH=660_0.0	Bradi4g00640_No_Description_present_0.0	GRMZM2G035042_IMP dehydrogenase/GMP reductase _0.0	F8LKX1_nitricoxide_synthase_(NADPH_dependent)_EC_1_14_13_39_Streptococcus_salivarius_(strain_CCHSS3)_TrEMBL_1e-40	No_Hits	No_Hits	No_Hits	No_Hits	No_Hits
Os01g0898300|mRNA|AK105381|CDS+3'UTR	112	5.88266	5.97169	5.77136	5.89028	5.61476	5.67709	6.21399	6.19018	6.01461	6.34103	6.01042	5.94029	5.6477	5.56137	5.69459	5.62962	5.35064	5.38149	6.18234	5.97934	5.92647	6.26582	6.14801	6.2424			Os01g0898300|mRNA|AK105381|CDS+3'UTR	AK105381	ARM repeat fold domain containing protein.	LOC_Os01g67290	SUPERFAMILY_-_CDYVSRNPTRIPKITEYLEERCYKDLRHENFTLAKVVPCIYRKLLCSCKDHTPLLATSTLSIIRTLLDQRMNDDLRVLGCLMLVDFLNGQVDSTHMFNLEGLIPKLCQISQELREDDKGFRLRCAALQALASMVQYMGDHSHISMELDEVVSVIV_SUPERFAMILY_-_QTSILKVASLLAKHAKLKASVTIASATSDLIKHLRKCMHCAVESPNAQNDVDKWNSALYVALEECLVQLTEKVGDVGPVLDMVGVMLENLSCTATIARTTISSVFRTVQIAASIHKSLYNQKAFPEALFHQLLLAMMHPDKKTRVGSHRVLSTII_Coils_-_ISHFKEKFENLSEKFNGIEEQL_____________	'35.2'_'not assigned.unknown'	saddlebrown	No_Hits	0.0_gi|115441625|ref|NP_001045092.1| Os01g0898300 [Oryza sativa Japonica	Sb03g042720_similar to Cyclin-like_0.0	AT1G05960.1_Symbols:_ARM_repeat_superfamily_protein_chr1:1808478-1815060_REVERSE_LENGTH=982_0.0	Bradi2g57664_No_Description_present_0.0	GRMZM5G813206_hypothetical protein LOC100279714 _0.0	No_Hits	No_Hits	No_Hits	No_Hits	No_Hits	No_Hits
Os07g0583600|mRNA|AK122131|CDS+3'UTR	100	5.65939	5.69546	5.51952	5.91637	5.76419	5.60765	6.12349	5.96864	5.8382	6.35359	6.01042	5.88011	5.86369	5.77356	5.99731	5.59939	5.42612	5.67943	6.22005	5.86987	6.20201	6.12994	5.75421	6.35487			Os07g0583600|mRNA|AK122131|CDS+3'UTR			LOC_Os07g39470	No_Hits	'27.3.21'_'RNA.regulation of transcription.GRAS transcription factor family'	saddlebrown	0.0_sp|Q8GVE1|CIGR2_ORYSJ Chitin-inducible gibberellin-responsive	0.0_gi|115473033|ref|NP_001060115.1| Os07g0583600 [Oryza sativa Japonica	Sb02g037650_similar to Putative chitin-inducible gibberellin-responsive protein_0.0	AT5G48150.2_Symbols:_PAT1_GRAS_family_transcription_factor_chr5:19522497-19524053_REVERSE_LENGTH=490_0.0	Bradi1g23350_GRAS__transcription_factor;AliasBdGRAS7_0.0	GRMZM2G431309_LOC100281447 _0.0	No_Hits	No_Hits	GRAS_transcription factor	No_Hits	No_Hits	No_Hits
Os09g0321500|mRNA|AK062743|UTR	102	5.67417	5.61231	5.46592	5.43995	6.29596	5.81149	6.05374	6.24696	5.95514	6.10047	5.79935	6.05646	5.52149	5.53449	5.70405	5.59939	5.44504	5.3426	6.26308	6.08552	6.17528	5.86007	5.96287	5.93288			Os09g0321500|mRNA|AK062743|UTR	AK062743	Non-protein coding transcript, putative npRNA.	LOC_Os09g15284	No_Hits	'35.2'_'not assigned.unknown'	saddlebrown	No_Hits	No_Hits	No_Hits	No_Hits	No_Hits	No_Hits	No_Hits	No_Hits	No_Hits	No_Hits	No_Hits	No_Hits
Os02g0816700|mRNA|AK059572|CDS+3'UTR	111	5.6477	5.68177	5.50072	5.43995	5.88011	5.56137	5.91953	6.01647	5.95514	5.98314	5.79935	6.22106	5.52149	5.64049	5.40113	5.37617	5.37116	5.50271	5.97145	6.04199	6.056	6.12994	6.07262	6.06949			Os02g0816700|mRNA|AK059572|CDS+3'UTR	AK059572	Conserved hypothetical protein.	LOC_Os02g57170	No_Hits	'35.1'_'not assigned.no ontology'	saddlebrown	No_Hits	4e-109_gi|115449637|ref|NP_001048515.1| Os02g0816700 [Oryza sativa Japonica	Sb04g037190_similar to Putative uncharacterized protein_7e-87	AT1G04555.1_Symbols:_unknown_protein;_FUNCTIONS_IN:_molecular_function_unknown;_INVOLVED_IN:_biological_process_unknown;_LOCATED_IN:_cellular_component_unknown;_BEST_Arabidopsis_thaliana_protein_match_is:_unknown_protein_(TAIR:AT4G33380.1);_Has_84_Blast_hits_to_83_proteins_in_15_species:_Archae_-_0;_Bacteria_-_0;_Metazoa_-_9;_Fungi_-_0;_Plants_-_75;_Viruses_-_0;_Other_Eukaryotes_-_0_(source:_NCBI…	Bradi3g55330_No_Description_present_5e-88	GRMZM2G157472_hypothetical protein LOC100193613 _1e-85	No_Hits	No_Hits	No_Hits	No_Hits	No_Hits	No_Hits
Os09g0505200|COMBINER_EST|Os09g0505200|8	109	5.50138	5.49477	5.54349	5.43995	5.84244	5.62962	5.71668	5.95949	5.7787	6.08877	5.87244	5.89028	5.53449	5.55184	5.38365	5.50271	5.48677	5.43995	6.0013	5.88724	5.70117	6.18729	6.12392	5.91288			Os09g0505200|COMBINER_EST|Os09g0505200|8	Os09g0505200	Transcriptional activator FHA1.	LOC_Os09g32750	No_Hits	'27.3.48'_'RNA.regulation of transcription.FHA transcription factor'	saddlebrown	No_Hits	0.0_gi|125564287|gb|EAZ09667.1| hypothetical protein OsI_31950 [Oryza	Sb05g025560_weakly similar to Os08g0528900 protein_1e-61	AT3G07220.1_Symbols:_SMAD/FHA_domain-containing_protein_chr3:2297968-2299407_FORWARD_LENGTH=320_1e-48	Bradi3g39197_No_Description_present_4e-79	GRMZM2G424241_hypothetical protein LOC100193957 _1e-68	No_Hits	No_Hits	FHA_transcription factor	No_Hits	No_Hits	No_Hits
Os10g0185100|mRNA|AK065091|CDS+3'UTR	112	5.20762	5.72579	5.65069	5.65129	5.91538	5.65284	6.01089	5.93808	5.93514	6.00786	5.72409	5.98853	5.456	5.52149	5.63385	5.34111	5.26303	5.36425	5.82924	6.11848	5.90207	5.97169	6.16124	6.13465			Os10g0185100|mRNA|AK065091|CDS+3'UTR	AK065091	Hypothetical protein.				saddlebrown
Os02g0732900|mRNA|AK104342|CDS+3'UTR	95	5.43649	5.65463	5.67182	5.71496	5.84244	5.65284	5.88571	5.8264	6.14546	5.78416	5.22899	6.21359	5.54928	5.37188	5.63385	5.10351	5.22659	5.55248	5.7481	5.76143	6.14191	5.86007	5.84897	6.00715			Os02g0732900|mRNA|AK104342|CDS+3'UTR			LOC_Os02g50010	No_Hits	'35.2'_'not assigned.unknown'	saddlebrown	8e-171_sp|Q8W4A5|APO2_ARATH APO protein 2, chloroplastic OS=Arabidopsis	0.0_gi|115448503|ref|NP_001048031.1| Os02g0732900 [Oryza sativa Japonica	Sb04g028820_similar to Putative uncharacterized protein_0.0	AT5G57930.2_Symbols:_APO2_Arabidopsis_thaliana_protein_of_unknown_function_(DUF794)_chr5:23454690-23456354_FORWARD_LENGTH=443_5e-172	Bradi3g56890_No_Description_present_0.0	GRMZM2G063473_hypothetical protein LOC100194271 _0.0	No_Hits	No_Hits	No_Hits	No_Hits	No_Hits	No_Hits
Os04g0550500|mRNA|AK104439|CDS+3'UTR	104	5.61353	5.64049	5.47782	5.41242	5.72726	5.62962	5.91488	5.96864	6.13551	5.87551	5.52083	6.00715	5.71496	5.52149	5.47847	5.37617	5.18626	5.41946	5.77596	5.71152	6.056	6.00669	5.8642	6.12736			Os04g0550500|mRNA|AK104439|CDS+3'UTR	AK120315	Senescence-associated protein SAG102.	LOC_Os04g46460	No_Hits	'23.4.99'_'nucleotide metabolism.phosphotransfer and pyrophosphatases.misc'	saddlebrown	4e-142_sp|Q9SCL7|NAGK_ARATH Acetylglutamate kinase, chloroplastic OS=Arabidopsis	0.0_gi|115459780|ref|NP_001053490.1| Os04g0550500 [Oryza sativa Japonica	Sb06g024550_similar to OSIGBa0122F23.1 protein_0.0	AT3G57560.1_Symbols:_NAGK_N-acetyl-l-glutamate_kinase_chr3:21311164-21312207_REVERSE_LENGTH=347_3e-143	Bradi5g17650_glutamate_N-acetyltransferase_activity_(Blast2GO)_0.0	GRMZM2G132777_acetylglutamate kinase _0.0	B9RYI2_acetylglutamate_kinase_EC_2_7_2_8_Ricinus_communis_TrEMBL_2e-146	No_Hits	No_Hits	No_Hits	No_Hits	No_Hits
Os01g0865600|mRNA|AK099677|CDS+3'UTR	98	5.68994	5.6172	5.75033	5.78362	5.36825	5.78416	5.75089	5.76696	5.67535	5.86266	5.58158	5.73518	5.48251	5.46455	5.52214	5.3271	5.57592	5.36425	6.08374	5.88724	5.91438	5.91488	5.69227	5.59939			Os01g0865600|mRNA|AK099677|CDS+3'UTR	AK099677	Basic helix-loop-helix dimerisation region bHLH domain containing protein.	LOC_Os01g64560	SUPERFAMILY_-_RQMIQDRIKELREIVPNSAKCSIDTLLEKTIKHMLFLQNVAK_Pfam_bHLH-MYC and R2R3-MYB transcription factors N-terminal_LRDSLRRLCTDVGWSYAVFWRATRAADSQRKLVWGDGHYERAAGAPSISGFEAMDLLLKEKAAALRSGTGRGGGGGEGHAADGAAGHSHDRVDALVHKAMAQQVHVVGEGVIGQAALTGLHRWIVHDIVDECEEEDEVLLEMKGQFCAGIQTIAVIPVLPRGVIQLGSTKMVMEEAAFIDHVRSLF_ProSiteProfiles_Myc-type, basic helix-loop-helix (bHLH) domain profile._SRPGESARPRPKDRQMIQDRIKE…	'27.3.6'_'RNA.regulation of transcription.bHLH,Basic Helix-Loop-Helix family'	saddlebrown	2e-89_sp|Q9XIN0|LHW_ARATH Transcription factor LHW OS=Arabidopsis thaliana	0.0_gi|297598011|ref|NP_001044899.2| Os01g0865600 [Oryza sativa Japonica	Sb08g003770_similar to Expressed protein_2e-109	AT2G27230.2_Symbols:_LHW_transcription_factor-related_chr2:11650895-11653840_FORWARD_LENGTH=650_2e-90	Bradi4g41970_bHLH_transcription_factor;AliasBdbHLH139_2e-111	GRMZM2G158281_Putative uncharacterized protein _2e-112	No_Hits	No_Hits	No_Hits	No_Hits	No_Hits	No_Hits
Os03g0204900|mRNA|AK062601|CDS+3'UTR	97	5.6477	5.62331	5.57592	5.30622	5.46523	5.46592	5.79449	5.80259	5.99731	5.71496	5.43649	6.04199	5.3518	5.37188	5.72124	5.27685	5.35064	5.27045	5.71496	5.91388	5.58783	6.09168	6.0864	5.93288			Os03g0204900|mRNA|AK062601|CDS+3'UTR	AK062601	Hypothetical protein.	LOC_Os03g10740	No_Hits	'35.2'_'not assigned.unknown'	saddlebrown	No_Hits	9e-68_gi|108706743|gb|ABF94538.1| expressed protein [Oryza sativa Japonica	No_Hits	No_Hits	No_Hits	No_Hits	No_Hits	No_Hits	No_Hits	No_Hits	No_Hits	No_Hits
Os01g0544700|mRNA|AK065963|UTR	106	5.6477	5.67241	5.27994	5.50798	5.41524	5.60765	5.82216	5.8264	5.93514	5.90388	5.4103	5.99872	5.52149	5.4344	5.50864	5.2599	5.48677	5.17262	5.80312	5.97934	5.79557	5.91488	5.71152	5.98853			Os01g0544700|mRNA|AK065963|UTR						saddlebrown
Os08g0120300|COMBINER_EST|CI421536|3	108	5.57844	5.67241	5.40818	5.38622	5.58095	5.41453	5.79449	5.99825	5.67535	5.65582	5.87244	5.91288	5.73518	5.40463	5.71324	5.2599	5.22659	5.3426	5.91438	5.88724	5.67241	6.22166	5.77431	5.91288			Os08g0120300|COMBINER_EST|CI421536|3	CI421536	Hypothetical protein.				saddlebrown

## Sheet: M4_black-heatmap
UniqueID	degree	7AL.1	7AL.2	7AL.3	7CSE.1	7CSE.2	7CSE.3	7DSE.1	7DSE.2	7DSE.3	7LSE.1	7LSE.2	7LSE.3	12AL.1	12AL.2	12AL.3	12CSE.1	12CSE.2	12CSE.3	12DSE.1	12DSE.2	12DSE.3	12LSE.1	12LSE.2	12LSE.3		nodeName	SystematicName	Description	MSU7	Interpro	GoMAPMAN	Module	SWISSPROT	NR	Sorghum	Arabidopsis	Brachypodium	Maize	BRENDA	KINASES	Transcription_Factor	Transporter	Phosphatase	ARAMEMNON_hits
Os11g0582400|mRNA|AF516927|CDS+3'UTR	680	10.7133	12.9192	9.52989	5.34623	5.13872	5.29284	7.71576	7.56067	6.39	5.76916	6.01042	5.53384	16.0831	15.9835	16.2821	5.66354	6.31377	6.12064	9.81069	10.8871	10.8428	5.88927	5.43056	6.13465		Os11g0582400|mRNA|AF516927|CDS+3'UTR	AK073083	Hypothetical protein.	LOC_Os11g37270	No_Hits	'35.2'_'not assigned.unknown'	black	No_Hits	0.0_gi|115486027|ref|NP_001068157.1| Os11g0582400 [Oryza sativa Japonica	Sb05g022640_Predicted protein_5e-42	No_Hits	Bradi4g15230_No_Description_present_4e-06	GRMZM2G325118_Antimicrobial peptide MBP-1 _7e-46	No_Hits	No_Hits	No_Hits	No_Hits	No_Hits	No_Hits
Os11g0582400|mRNA|AK108352|CDS+3'UTR	680	10.0873	12.4315	8.86074	5.06545	5.55184	5.30917	7.40027	7.02825	6.18275	5.65582	5.68936	5.74866	14.6964	14.7836	15.6548	5.57403	5.70232	5.94053	9.1674	10.2709	10.4235	5.74698	5.3993	5.93288		Os11g0582400|mRNA|AK108352|CDS+3'UTR	U25969	Hypothetical protein.	LOC_Os11g37270	No_Hits	'35.2'_'not assigned.unknown'	black	No_Hits	0.0_gi|115486027|ref|NP_001068157.1| Os11g0582400 [Oryza sativa Japonica	Sb05g022640_Predicted protein_5e-42	No_Hits	Bradi4g15230_No_Description_present_4e-06	GRMZM2G325118_Antimicrobial peptide MBP-1 _7e-46	No_Hits	No_Hits	No_Hits	No_Hits	No_Hits	No_Hits
Os11g0582400|mRNA|U25969|CDS+3'UTR	680	9.59306	11.7084	8.65229	5.52149	5.34111	5.46592	7.21043	6.71005	5.98694	5.61476	5.79935	5.68936	14.3122	14.5794	15.1812	5.57403	5.52475	5.55248	8.73891	9.85573	10.2165	5.52149	5.5169	6.05329		Os11g0582400|mRNA|U25969|CDS+3'UTR	AK066312	Disease resistance protein family protein.	LOC_Os11g37759	No_Hits	'20.1.7'_'stress.biotic.PR-proteins'	black	2e-56_sp|Q9STE5|R13L2_ARATH Putative disease resistance RPP13-like	0.0_gi|125577737|gb|EAZ18959.1| hypothetical protein OsJ_34495 [Oryza	Sb09g004210_similar to Os05g0240200 protein_0.0	AT3G46710.1_Symbols:_NB-ARC_domain-containing_disease_resistance_protein_chr3:17206489-17209032_REVERSE_LENGTH=847_2e-57	Bradi4g09587_No_Description_present_0.0	GRMZM2G003755_hypothetical protein LOC100383650 _0.0	B9T1X5_phosphoprotein_phosphatase_EC_3_1_3_16_Ricinus_communis_TrEMBL_4e-89	No_Hits	No_Hits	No_Hits	No_Hits	No_Hits
Os11g0582400|mRNA|AK073083|CDS+3'UTR	680	9.87449	12.025	8.41165	5.20362	5.24001	5.40113	7.2782	6.86036	5.99731	5.57087	5.6483	5.76032	14.5325	14.6161	15.1102	6.18935	5.66887	5.98853	8.89396	10.0347	10.1139	5.47715	5.18339	5.86987		Os11g0582400|mRNA|AK073083|CDS+3'UTR	AK108352	Hypothetical protein.	LOC_Os11g37270	No_Hits	'35.2'_'not assigned.unknown'	black	No_Hits	0.0_gi|115486027|ref|NP_001068157.1| Os11g0582400 [Oryza sativa Japonica	Sb05g022640_Predicted protein_5e-42	No_Hits	Bradi4g15230_No_Description_present_4e-06	GRMZM2G325118_Antimicrobial peptide MBP-1 _7e-46	No_Hits	No_Hits	No_Hits	No_Hits	No_Hits	No_Hits
Os06g0110200|mRNA|AK107973|CDS+3'UTR	682	9.71595	10.3427	9.4625	5.3606	5.52149	5.40113	6.47702	6.3722	6.00622	5.81897	5.35987	5.59193	13.8353	13.6951	14.2478	6.2309	5.57592	5.61231	8.11775	9.40846	9.2287	5.24624	5.62962	5.43995		Os06g0110200|mRNA|AK107973|CDS+3'UTR	AK107973	Late embryogenesis abundant (LEA) group 1 family protein.	LOC_Os06g02040	No_Hits	'35.2'_'not assigned.unknown'	black	No_Hits	4e-63_gi|115465964|ref|NP_001056581.1| Os06g0110200 [Oryza sativa Japonica	Sb10g000930_similar to Putative uncharacterized protein OSJNBa0004I20.22_4e-17	AT1G32560.1_Symbols:_Late_embryogenesis_abundant_protein,_group_1_protein_chr1:11774528-11775032_FORWARD_LENGTH=134_2e-12	Bradi1g51800_No_Description_present_1e-31	GRMZM2G473960_LOC100286326 _1e-07	No_Hits	No_Hits	No_Hits	No_Hits	No_Hits	No_Hits
Os05g0381400|mRNA|AK102039|CDS+3'UTR	683	7.66962	8.13096	8.67405	5.46523	5.41524	5.32784	5.69401	5.52149	5.61782	5.38694	5.27839	5.23261	12.2137	12.2387	12.6418	5.20925	5.40818	5.84741	6.59143	7.0689	7.6912	5.40184	5.29284	5.34401		Os05g0381400|mRNA|AK102039|CDS+3'UTR	AK102039	ABA induced plasma membrane protein PM 19.	LOC_Os05g31670	Pfam_AWPM-19-like family_VLNLIMYLIVIGFASWNLNHYINGETNHPGVAGNGATFYFLVFAILAGVVGAASKLAGVHHVRSWGAHSLAAGAASALIAWAITALAFGLACKEIHIGGYRGWRLRVLEAFVIILAFTQLLYVAMLHGG_____________	'34.99'_'transport.misc'	black	No_Hits	2e-115_gi|115463597|ref|NP_001055398.1| Os05g0381400 [Oryza sativa Japonica	Sb02g010080_similar to Hydrophobic LEA-like protein_2e-86	AT1G04560.1_Symbols:_AWPM-19-like_family_protein_chr1:1245070-1245888_FORWARD_LENGTH=186_2e-65	Bradi1g00600_No_Description_present_8e-79	GRMZM2G154747_LOC100279493 (pco126369), mRNA_5e-86	No_Hits	No_Hits	No_Hits	No_Hits	No_Hits	No_Hits
Os08g0535200|mRNA|AK106127|CDS+3'UTR	684	8.23982	5.75643	7.55385	5.4921	5.44203	5.34475	7.02825	6.47128	5.61782	5.38694	5.27839	5.21722	12.0004	11.62	12.3582	5.62962	5.33498	5.19038	5.71496	5.93808	6.29763	5.43195	5.30917	5.53449		Os08g0535200|mRNA|AK106127|CDS+3'UTR	AK106127	MtN3-like protein.	LOC_Os08g42350	No_Hits	'33.99'_'development.unspecified'	black	0.0_sp|Q6YZF3|SWT11_ORYSJ Bidirectional sugar transporter SWEET11	0.0_gi|115477517|ref|NP_001062354.1| Os08g0535200 [Oryza sativa Japonica	Sb07g026040_similar to Disease resistant allele XA13_8e-154	AT5G50790.1_Symbols:_SWEET10,_AtSWEET10_Nodulin_MtN3_family_protein_chr5:20656461-20657827_REVERSE_LENGTH=289_3e-69	Bradi3g41410_No_Description_present_4e-145	GRMZM2G368827_LOC100282584 _5e-157	No_Hits	No_Hits	No_Hits	gnl_TC-DB_Q6YZF3_9_A_58_1_6_Bidirectional_sugar_transporter_SWEET11_OS=Oryza_sativa_subsp__japonica_GN=SWEET11_PE=1_SV=1_0.0	No_Hits	No_Hits
Os01g0256500|mRNA|U46138|CDS+3'UTR	680	9.87059	9.96473	8.51661	5.58408	5.29207	5.8382	6.67637	8.18263	5.72868	5.46592	5.68936	5.57592	12.1087	12.294	12.3336	6.18935	5.78143	5.84741	6.56482	7.31411	7.60609	5.34111	5.43056	5.50271		Os01g0256500|mRNA|U46138|CDS+3'UTR	U46138	Zn-induced protein.	LOC_Os01g15270	No_Hits	'35.2'_'not assigned.unknown'	black	No_Hits	4e-73_gi|1184112|gb|AAA87049.1| Zn-induced protein [Oryza sativa]	No_Hits	No_Hits	No_Hits	No_Hits	No_Hits	No_Hits	No_Hits	No_Hits	No_Hits	No_Hits
Os01g0256500|mRNA|AY072712|CDS+3'UTR	681	9.33393	9.38644	8.35898	5.56707	5.68936	5.37932	6.48999	7.69465	5.61782	5.59255	5.52083	5.54928	11.5277	11.5631	12.1087	5.39052	5.44504	6.03445	6.36588	6.84593	7.4432	5.6172	5.46455	5.37617		Os01g0256500|mRNA|AY072712|CDS+3'UTR	AY072712	Zn-induced protein.	LOC_Os01g15270	No_Hits	'35.2'_'not assigned.unknown'	black	No_Hits	4e-73_gi|1184112|gb|AAA87049.1| Zn-induced protein [Oryza sativa]	No_Hits	No_Hits	No_Hits	No_Hits	No_Hits	No_Hits	No_Hits	No_Hits	No_Hits	No_Hits
Os01g0256500|mRNA|AF022734|5'UTR+CDS	682	9.53975	9.64963	8.24782	5.78362	5.61476	5.70463	6.51575	8.01487	5.76641	5.59255	5.27839	5.41242	11.7288	11.8884	12.039	6.30677	5.60434	6.16124	6.54348	7.02557	7.37425	5.58533	5.46455	5.63083		Os01g0256500|mRNA|AF022734|5'UTR+CDS	AF022734	Zn-induced protein.	LOC_Os01g15270	No_Hits	'35.2'_'not assigned.unknown'	black	No_Hits	4e-73_gi|1184112|gb|AAA87049.1| Zn-induced protein [Oryza sativa]	No_Hits	No_Hits	No_Hits	No_Hits	No_Hits	No_Hits	No_Hits	No_Hits	No_Hits	No_Hits
Os01g0256500|mRNA|AK119698|5'UTR+CDS	682	9.19162	9.04918	8.05735	5.52149	5.39052	5.27462	6.45596	7.64478	5.75588	5.63325	5.4103	5.51952	11.3605	11.4234	11.9013	6.05668	5.78143	6.03445	6.27904	6.91987	7.36129	5.58533	5.67241	5.40818		Os01g0256500|mRNA|AK119698|5'UTR+CDS	AK119698	Zn-induced protein.	LOC_Os01g15270	No_Hits	'35.2'_'not assigned.unknown'	black	No_Hits	4e-73_gi|1184112|gb|AAA87049.1| Zn-induced protein [Oryza sativa]	No_Hits	No_Hits	No_Hits	No_Hits	No_Hits	No_Hits	No_Hits	No_Hits	No_Hits	No_Hits
Os08g0535200|mRNA|AK070510|CDS+3'UTR	685	6.47938	5.64049	7.24715	5.65129	5.34111	5.44986	6.60951	6.03857	5.48049	5.17666	5.4103	5.36825	11.105	10.8487	11.7556	5.54928	5.42612	5.50271	5.69691	5.71152	6.18605	5.44504	5.46455	5.71953		Os08g0535200|mRNA|AK070510|CDS+3'UTR	AK070510	MtN3-like protein.	LOC_Os08g42350	No_Hits	'33.99'_'development.unspecified'	black	0.0_sp|Q6YZF3|SWT11_ORYSJ Bidirectional sugar transporter SWEET11	0.0_gi|115477517|ref|NP_001062354.1| Os08g0535200 [Oryza sativa Japonica	Sb07g026040_similar to Disease resistant allele XA13_8e-154	AT5G50790.1_Symbols:_SWEET10,_AtSWEET10_Nodulin_MtN3_family_protein_chr5:20656461-20657827_REVERSE_LENGTH=289_3e-69	Bradi3g41410_No_Description_present_4e-145	GRMZM2G368827_LOC100282584 _5e-157	No_Hits	No_Hits	No_Hits	gnl_TC-DB_Q6YZF3_9_A_58_1_6_Bidirectional_sugar_transporter_SWEET11_OS=Oryza_sativa_subsp__japonica_GN=SWEET11_PE=1_SV=1_0.0	No_Hits	No_Hits
Os09g0484200|mRNA|AK073885|CDS+3'UTR	681	8.96475	5.98029	8.55268	5.45257	5.39052	5.44986	7.29211	7.63612	6.50508	6.20694	6.26465	5.96888	10.6206	11.5405	11.7288	5.44504	5.30167	5.3426	6.29443	6.21763	6.09344	6.22166	5.69227	5.59939		Os09g0484200|mRNA|AK073885|CDS+3'UTR	AK073885	Hypothetical protein.	LOC_Os09g31080	No_Hits	'35.2'_'not assigned.unknown'	black	No_Hits	4e-68_gi|115479839|ref|NP_001063513.1| Os09g0484200 [Oryza sativa Japonica	No_Hits	No_Hits	No_Hits	No_Hits	No_Hits	No_Hits	No_Hits	No_Hits	No_Hits	No_Hits
Os07g0422100|mRNA|U57639|CDS+3'UTR	683	8.08875	8.6082	7.62481	5.42752	5.24001	5.41453	5.58595	5.6477	5.60063	5.34623	5.52083	5.26967	11.0883	11.2187	11.3018	6.38088	5.48677	5.2314	6.40555	6.75387	6.84593	5.47715	5.41242	5.50271		Os07g0422100|mRNA|U57639|CDS+3'UTR	U57639	AWPM-19-like family protein.	LOC_Os07g24000	Pfam_AWPM-19-like family_VLNLIMYLIVIGFASWNLNHFINGQTNYPGVAGNGATFYFLVFAILAGVVGAASKLAGVHHVRAWRHDSLATNAASSLIAWAITALAFGLACKEIHIGGHRGWRLRVLEAFVIILAFTQLLYVLMLHTG_____________	'34.99'_'transport.misc'	black	No_Hits	1e-117_gi|115471773|ref|NP_001059485.1| Os07g0422100 [Oryza sativa Japonica	Sb02g010080_similar to Hydrophobic LEA-like protein_5e-107	AT1G04560.1_Symbols:_AWPM-19-like_family_protein_chr1:1245070-1245888_FORWARD_LENGTH=186_6e-70	Bradi1g00600_No_Description_present_4e-79	GRMZM2G154747_LOC100279493 (pco126369), mRNA_6e-110	No_Hits	No_Hits	No_Hits	No_Hits	No_Hits	No_Hits
Os03g0432100|mRNA|AJ004965|CDS+3'UTR	683	8.49219	8.90394	7.40027	5.41242	5.44203	5.37932	5.77431	5.93808	5.52475	5.43056	5.58158	5.51952	11.0089	10.958	11.2629	5.96287	5.52475	6.03445	6.27322	6.97114	6.67225	5.7776	5.62962	5.50271		Os03g0432100|mRNA|AJ004965|CDS+3'UTR	AJ004965	Pyruvate, phosphate dikinase, chloroplast precursor (EC 2.7.9.1) (Pyruvate, orthophosphate dikinase).	LOC_Os03g31750	No_Hits	'6.5'_'gluconeogenesis / glyoxylate cycle.pyruvate dikinase'	black	0.0_sp|Q75KR1|PPDK2_ORYSJ Pyruvate, phosphate dikinase 2 OS=Oryza	0.0_gi|75226424|sp|Q75KR1.1|PPDK2_ORYSJ RecName: Full=Pyruvate, phosphate	Sb09g019930_similar to Pyruvate, phosphate dikinase, chloroplast precursor_0.0	AT4G15530.4_Symbols:_PPDK_pyruvate_orthophosphate_dikinase_chr4:8864828-8870727_REVERSE_LENGTH=956_0.0	Bradi2g25745_No_Description_present_0.0	GRMZM2G097457_Pyruvate, phosphate dikinase 1, chloroplastic Precursor (EC 2.7.9.1)(Pyruvate, orthophosphate dikinase 1)_0.0	Q75KR1_pyruvate,_phosphate_dikinase_EC_2_7_9_1_Oryza_sativa_subsp__japonica_SwissProt_0.0	No_Hits	No_Hits	No_Hits	No_Hits	No_Hits
Os02g0802500|mRNA|AK064361|CDS+3'UTR	681	7.93644	9.19735	8.40244	5.46523	5.39052	5.434	6.50409	6.86549	6.14546	5.49076	5.52083	5.45805	10.9797	10.8024	11.2482	5.34111	5.31144	5.38149	6.38214	6.79407	6.96382	5.27839	5.3993	5.30993		Os02g0802500|mRNA|AK064361|CDS+3'UTR	AK064361	H(+)-translocating (Pyrophosphate-ENERGIZED) inorganic pyrophosphatase beta-1 polypeptide (EC 3.6.1.1) (Fragment).	LOC_Os02g55890	No_Hits	'34.30'_'transport.H+ transporting pyrophosphatase'	black	0.0_sp|Q06572|AVP_HORVU Pyrophosphate-energized vacuolar membrane	0.0_gi|115449285|ref|NP_001048422.1| Os02g0802500 [Oryza sativa Japonica	Sb10g005250_similar to Pyrophosphate-energized vacuolar membrane proton pump (EC 3.6.1.1) (Pyrophosphate-energized inorganic pyrophosphatase) (H(+)-PPase)_0.0	AT1G15690.1_Symbols:_AVP1,_ATAVP3,_AVP-3,_AtVHP1;1_Inorganic_H_pyrophosphatase_family_protein_chr1:5399115-5402185_FORWARD_LENGTH=770_0.0	Bradi1g47767_No_Description_present_0.0	GRMZM2G014240_hypothetical protein LOC100382506 _0.0	P93410_inorganic_diphosphatase_EC_3_6_1_1_Oryza_sativa_TrEMBL_0.0	No_Hits	No_Hits	gnl_TC-DB_P21616_3_A_10_1_8_Pyrophosphate-energized_vacuolar_membrane_proton_pump_OS=Vigna_radiata_var__radiata_PE=1_SV=3_0.0	No_Hits	No_Hits
Os10g0492600|mRNA|AK111931|CDS+3'UTR	644	9.68126	10.1015	8.85196	9.8758	9.58466	10.0281	9.35921	9.82138	9.46769	9.09532	9.0186	9.39166	10.9931	11.2254	11.2373	9.11982	9.26933	8.23377	9.58638	10.1267	9.99764	9.54147	10.0665	9.99068		Os10g0492600|mRNA|AK111931|CDS+3'UTR	AK111931	Tonoplast membrane integral protein ZmTIP3-1.	LOC_Os10g35050	No_Hits	'34.19.2'_'transport.Major Intrinsic Proteins.TIP'	black	0.0_sp|Q9FWV6|TIP31_ORYSJ Probable aquaporin TIP3-1 OS=Oryza sativa	0.0_gi|115482680|ref|NP_001064933.1| Os10g0492600 [Oryza sativa Japonica	Sb01g018430_similar to Aquaporin TIP3-1_3e-150	AT1G73190.1_Symbols:_ALPHA-TIP,_TIP3;1_Aquaporin-like_superfamily_protein_chr1:27522155-27523171_FORWARD_LENGTH=268_1e-113	Bradi3g29780_nitrate_transmembrane_transporter_activity,_cation_channel_activity_(Blast2GO)_8e-146	GRMZM2G305446_Aquaporin TIP3-1 (Tonoplast intrinsic protein 3-1)(ZmTIP3-1)(ZmTIP3;1)_2e-152	K3JQ89_glycerophosphodiester_phosphodiesterase_EC_3_1_4_46_Escherichia_coli_07798_TrEMBL_4e-12	No_Hits	No_Hits	gnl_TC-DB_P26587_1_A_8_10_1_TONOPLAST_INTRINSIC_PROTEIN__ALPHA_(ALPHA_TIP)_-_Arabidopsis_thaliana_(Mouse-ear_cress)__4e-114	No_Hits	No_Hits
Os09g0420800|mRNA|AK099513|CDS+3'UTR	681	9.7824	10.1267	9.83636	8.77574	8.9438	8.91583	9.65299	9.25981	9.61043	9.00629	8.9852	9.21473	11.2629	11.4553	11.0883	8.49077	8.72058	8.54315	9.4052	9.74818	9.31147	9.03589	9.19906	8.79581		Os09g0420800|mRNA|AK099513|CDS+3'UTR	AK099513	Ubiquitin (Fragment).	LOC_Os09g25320	No_Hits	'29.5.11.1'_'protein.degradation.ubiquitin.ubiquitin'	black	4e-105_sp|P0C030|RUB1_ORYSJ Ubiquitin-NEDD8-like protein RUB1 OS=Oryza	2e-103_gi|115479211|ref|NP_001063199.1| Os09g0420800 [Oryza sativa Japonica	Sb02g024880_similar to AT4g05320/C17L7_240_2e-106	AT1G31340.1_Symbols:_RUB1,_NEDD8,_ATRUB1_related_to_ubiquitin_1_chr1:11218076-11219417_REVERSE_LENGTH=156_9e-106	Bradi4g30470_ubiquitin-protein_ligase_activity_(Blast2GO)_2e-106	GRMZM2G116689_LOC100282222 _2e-105	G8H6H0_ubiquitincalmodulin_ligase_EC_6_3_2_21_Papaver_somniferum_TrEMBL_1e-80	No_Hits	No_Hits	gnl_TC-DB_Q7KQK2_3_A_16_1_3_Polyubiquitin_OS=Plasmodium_falciparum_(isolate_3D7)_GN=pUB_PE=4_SV=1_2e-80	No_Hits	No_Hits
Os07g0422100|mRNA|AK063592|CDS+3'UTR	683	7.89481	8.63533	7.41393	5.24545	5.08962	5.32784	5.64049	5.71668	5.55668	5.2646	5.35987	5.26967	10.8372	11.0337	11.0524	6.01089	5.38694	5.20925	6.38214	6.66131	6.80082	5.55248	5.3993	5.59939		Os07g0422100|mRNA|AK063592|CDS+3'UTR	AK063592	AWPM-19-like family protein.	LOC_Os07g24000	Pfam_AWPM-19-like family_VLNLIMYLIVIGFASWNLNHFINGQTNYPGVAGNGATFYFLVFAILAGVVGAASKLAGVHHVRAWRHDSLATNAASSLIAWAITALAFGLACKEIHIGGHRGWRLRVLEAFVIILAFTQLLYVLMLHTG_____________	'34.99'_'transport.misc'	black	No_Hits	1e-117_gi|115471773|ref|NP_001059485.1| Os07g0422100 [Oryza sativa Japonica	Sb02g010080_similar to Hydrophobic LEA-like protein_5e-107	AT1G04560.1_Symbols:_AWPM-19-like_family_protein_chr1:1245070-1245888_FORWARD_LENGTH=186_6e-70	Bradi1g00600_No_Description_present_4e-79	GRMZM2G154747_LOC100279493 (pco126369), mRNA_6e-110	No_Hits	No_Hits	No_Hits	No_Hits	No_Hits	No_Hits
Os03g0432100|mRNA|AK065739|CDS+3'UTR	683	8.282	8.75148	7.33456	5.24545	5.46523	5.91538	5.77431	5.89231	5.58658	5.46592	5.33498	5.51952	10.8554	10.8275	11.0464	5.96287	5.96672	5.67943	6.19059	6.88778	6.62158	5.6172	5.75421	5.70808		Os03g0432100|mRNA|AK065739|CDS+3'UTR	AK065739	Pyruvate, phosphate dikinase, chloroplast precursor (EC 2.7.9.1) (Pyruvate, orthophosphate dikinase).	LOC_Os03g31750	No_Hits	'6.5'_'gluconeogenesis / glyoxylate cycle.pyruvate dikinase'	black	0.0_sp|Q75KR1|PPDK2_ORYSJ Pyruvate, phosphate dikinase 2 OS=Oryza	0.0_gi|75226424|sp|Q75KR1.1|PPDK2_ORYSJ RecName: Full=Pyruvate, phosphate	Sb09g019930_similar to Pyruvate, phosphate dikinase, chloroplast precursor_0.0	AT4G15530.4_Symbols:_PPDK_pyruvate_orthophosphate_dikinase_chr4:8864828-8870727_REVERSE_LENGTH=956_0.0	Bradi2g25745_No_Description_present_0.0	GRMZM2G097457_Pyruvate, phosphate dikinase 1, chloroplastic Precursor (EC 2.7.9.1)(Pyruvate, orthophosphate dikinase 1)_0.0	Q75KR1_pyruvate,_phosphate_dikinase_EC_2_7_9_1_Oryza_sativa_subsp__japonica_SwissProt_0.0	No_Hits	No_Hits	No_Hits	No_Hits	No_Hits
Os01g0256500|mRNA|AK069098|5'UTR+CDS	682	8.41005	8.34514	7.5957	5.69401	5.31212	5.50533	6.04678	7.11366	5.63143	5.50864	5.52083	5.40001	10.4669	10.6033	11.0337	5.62962	5.40818	5.55248	6.03353	6.38713	6.81223	5.3271	5.3426	5.456		Os01g0256500|mRNA|AK069098|5'UTR+CDS	AK069098	Zn-induced protein.	LOC_Os01g15270	No_Hits	'35.2'_'not assigned.unknown'	black	No_Hits	4e-73_gi|1184112|gb|AAA87049.1| Zn-induced protein [Oryza sativa]	No_Hits	No_Hits	No_Hits	No_Hits	No_Hits	No_Hits	No_Hits	No_Hits	No_Hits	No_Hits
Os01g0915200|mRNA|AK121863|CDS+3'UTR	662	7.15778	7.89743	8.37849	6.94571	8.25161	6.54553	7.00457	8.4068	7.05743	6.60149	7.44683	6.24948	10.6376	10.652	10.9877	7.56486	6.80898	6.98073	9.00906	9.45326	9.02885	8.02906	7.67891	8.40922		Os01g0915200|mRNA|AK121863|CDS+3'UTR	AK121863	Cystatin.	LOC_Os01g69850	SMART_-_ARRGRVQLRRIEDKASRQVRFSKRRAGLFKKAFELALLCDVEVALLVFSPVGKLYEYSSS_PRINTS_MADS domain signature_RGRVQLRRIEDKASRQVRFSK_PRINTS_MADS domain signature_LCDVEVALLVFSPVGKLYEYSS_PRINTS_MADS domain signature_KRRAGLFKKAFELALL_ProSiteProfiles_MADS-box domain profile._ARRGRVQLRRIEDKASRQVRFSKRRAGLFKKAFELALLCDVEVALLVFSPVGKLYEYSSSS_SUPERFAMILY_-_RGRVQLRRIEDKASRQVRFSKRRAGLFKKAFELALLCDVEVALLVFSPVGKLYEYSSSSIEGTY…	'33.99'_'development.unspecified'	black	No_Hits	2e-113_gi|115441911|ref|NP_001045235.1| Os01g0922800 [Oryza sativa Japonica	Sb03g044170_similar to M22 protein_1e-73	AT3G30260.1_Symbols:_AGL79_AGAMOUS-like_79_chr3:11909119-11912880_FORWARD_LENGTH=249_1e-27	Bradi2g59120_MADS_transcription_factor;AliasBdMAD30_5e-68	GRMZM2G171650_hypothetical protein LOC100272251 _7e-65	B9RLK4_2alkenal_reductase_EC_1_3_1_74_Ricinus_communis_TrEMBL_3e-25	No_Hits	MADS_transcription factor	No_Hits	No_Hits	No_Hits
Os09g0484200|mRNA|AK071106|UTR	683	8.47253	5.83662	7.88726	5.58408	5.55184	5.44986	7.11605	7.22538	6.21399	6.11197	6.01042	5.92102	10.2117	11.2482	10.977	5.3271	5.24318	5.30689	6.06276	5.96383	6.05018	6.26582	5.58783	5.63083		Os09g0484200|mRNA|AK071106|UTR	AK071106	Hypothetical protein.	LOC_Os09g31080	No_Hits	'35.2'_'not assigned.unknown'	black	No_Hits	4e-68_gi|115479839|ref|NP_001063513.1| Os09g0484200 [Oryza sativa Japonica	No_Hits	No_Hits	No_Hits	No_Hits	No_Hits	No_Hits	No_Hits	No_Hits	No_Hits	No_Hits
Os10g0492600|mRNA|AB114828|CDS+3'UTR	609	9.48577	9.91928	8.48645	9.64554	9.48066	9.751	9.55923	9.60093	9.10308	8.87428	8.84644	9.18319	10.5674	10.9058	10.8487	8.90609	9.08677	7.93837	9.4052	9.87188	9.72276	9.38158	9.90239	9.7063		Os10g0492600|mRNA|AB114828|CDS+3'UTR	AB114828	Tonoplast membrane integral protein ZmTIP3-1.	LOC_Os10g35050	No_Hits	'34.19.2'_'transport.Major Intrinsic Proteins.TIP'	black	0.0_sp|Q9FWV6|TIP31_ORYSJ Probable aquaporin TIP3-1 OS=Oryza sativa	0.0_gi|115482680|ref|NP_001064933.1| Os10g0492600 [Oryza sativa Japonica	Sb01g018430_similar to Aquaporin TIP3-1_3e-150	AT1G73190.1_Symbols:_ALPHA-TIP,_TIP3;1_Aquaporin-like_superfamily_protein_chr1:27522155-27523171_FORWARD_LENGTH=268_1e-113	Bradi3g29780_nitrate_transmembrane_transporter_activity,_cation_channel_activity_(Blast2GO)_8e-146	GRMZM2G305446_Aquaporin TIP3-1 (Tonoplast intrinsic protein 3-1)(ZmTIP3-1)(ZmTIP3;1)_2e-152	K3JQ89_glycerophosphodiester_phosphodiesterase_EC_3_1_4_46_Escherichia_coli_07798_TrEMBL_4e-12	No_Hits	No_Hits	gnl_TC-DB_P26587_1_A_8_10_1_TONOPLAST_INTRINSIC_PROTEIN__ALPHA_(ALPHA_TIP)_-_Arabidopsis_thaliana_(Mouse-ear_cress)__4e-114	No_Hits	No_Hits
Os06g0141600|mRNA|AK059772|CDS+3'UTR	684	6.43618	6.60581	7.27463	5.37261	6.22448	6.69994	5.73123	5.90538	5.74306	5.46592	5.94517	5.26967	10.7759	10.5018	10.8275	5.62962	5.46455	5.52541	6.47047	6.83202	7.01375	5.37188	5.67241	5.53449		Os06g0141600|mRNA|AK059772|CDS+3'UTR	AK059772	Early nodulin (ESTs C98096(C0688)).	LOC_Os06g04940	No_Hits	'35.2'_'not assigned.unknown'	black	No_Hits	2e-95_gi|115466324|ref|NP_001056761.1| Os06g0141600 [Oryza sativa Japonica	Sb10g002900_similar to Os06g0142300 protein_1e-47	AT5G25940.1_Symbols:_early_nodulin-related_chr5:9054252-9055151_REVERSE_LENGTH=115_4e-12	Bradi1g51080_No_Description_present_1e-34	GRMZM2G131421_early nodulin 93 _4e-46	No_Hits	No_Hits	No_Hits	No_Hits	No_Hits	No_Hits
Os08g0127900|mRNA|U25968|CDS+3'UTR	685	5.7776	5.78471	5.69111	5.37261	5.34111	5.48677	5.52149	5.67687	5.30167	5.32784	5.10058	5.76032	9.20903	9.39832	10.5907	5.7787	5.44504	5.55248	5.71496	5.60372	6.20201	5.58533	5.27685	5.29514		Os08g0127900|mRNA|U25968|CDS+3'UTR	U25968	Globulin 1 (Fragment).	LOC_Os08g03410	No_Hits	'33.1'_'development.storage proteins'	black	2e-126_sp|P07728|GLUA1_ORYSJ Glutelin type-A 1 OS=Oryza sativa subsp.	0.0_gi|115474621|ref|NP_001060907.1| Os08g0127900 [Oryza sativa Japonica	Sb09g000830_similar to Legumin 1_2e-102	AT5G44120.3_Symbols:_CRA1,_ATCRA1,_CRU1_RmlC-like_cupins_superfamily_protein_chr5:17756460-17758246_REVERSE_LENGTH=472_1e-108	Bradi2g40840_globulin;AliasBdGLO2E_7e-118	GRMZM2G174883_legumin1 _2e-96	No_Hits	No_Hits	No_Hits	No_Hits	No_Hits	No_Hits
Os04g0635500|mRNA|AK119684|CDS+3'UTR	679	6.66294	6.57577	7.8219	5.89028	6.11718	7.66853	6.06051	6.31283	6.68778	5.96912	5.72409	5.42892	10.6591	10.8199	10.4235	7.58679	7.30329	5.94053	7.9777	8.21283	7.4432	7.42231	6.97174	7.30669		Os04g0635500|mRNA|AK119684|CDS+3'UTR	AK119684	Wound induced protein (Fragment).	LOC_Os04g54300	Pfam_Wound-induced protein_VAMSVGAVEALKDQAGLCRWNYALRSIHRAAKANARAGVSRGKKLPASAAAVAERRRAEKAEEGLRTVMYISCW_____________	'35.2'_'not assigned.unknown'	black	No_Hits	5e-53_gi|115460816|ref|NP_001054008.1| Os04g0635500 [Oryza sativa Japonica	Sb06g029870_similar to H0315F07.12 protein_5e-40	AT4G10270.1_Symbols:_Wound-responsive_family_protein_chr4:6374805-6375077_FORWARD_LENGTH=90_4e-25	Bradi5g23166_No_Description_present_2e-44	GRMZM2G106393_LOC100280530 _3e-34	No_Hits	No_Hits	No_Hits	No_Hits	No_Hits	No_Hits
Os08g0127900|mRNA|AK105316|CDS+3'UTR	685	5.71668	5.82712	5.51952	5.40113	5.31212	5.37932	5.50731	5.50005	5.40184	5.32784	5.35987	5.33721	9.03589	9.1731	10.4186	5.3271	5.48677	5.38149	5.4941	5.65582	6.17528	5.43195	5.30917	5.46903		Os08g0127900|mRNA|AK105316|CDS+3'UTR	AK105316	Globulin 1 (Fragment).	LOC_Os08g03410	No_Hits	'33.1'_'development.storage proteins'	black	2e-126_sp|P07728|GLUA1_ORYSJ Glutelin type-A 1 OS=Oryza sativa subsp.	0.0_gi|115474621|ref|NP_001060907.1| Os08g0127900 [Oryza sativa Japonica	Sb09g000830_similar to Legumin 1_2e-102	AT5G44120.3_Symbols:_CRA1,_ATCRA1,_CRU1_RmlC-like_cupins_superfamily_protein_chr5:17756460-17758246_REVERSE_LENGTH=472_1e-108	Bradi2g40840_globulin;AliasBdGLO2E_7e-118	GRMZM2G174883_legumin1 _2e-96	No_Hits	No_Hits	No_Hits	No_Hits	No_Hits	No_Hits
Os11g0671000|mRNA|AK119708|CDS+3'UTR	682	6.40448	6.17378	6.26308	5.83609	5.26381	6.34029	7.17067	6.34566	7.24913	6.23743	6.52708	7.8219	10.6771	10.3284	10.3427	5.34111	5.22659	5.46319	6.78565	6.94311	6.39572	6.52051	6.23703	5.90107		Os11g0671000|mRNA|AK119708|CDS+3'UTR	AB027421	Class III chitinase homologue (OsChib3H-b).	LOC_Os11g47500	No_Hits	'20.1.7'_'stress.biotic.PR-proteins'	black	3e-126_sp|Q7GCM7|XIP1_ORYSJ Xylanase inhibitor protein 1 OS=Oryza sativa	0.0_gi|2696233|dbj|BAA23812.1| chitinase [Oryza sativa Japonica Group]	Sb05g008550_similar to Putative xylanase inhibitor protein precursor_5e-99	AT5G24090.1_Symbols:_ATCHIA,_CHIA_chitinase_A_chr5:8143805-8145153_REVERSE_LENGTH=302_2e-52	Bradi4g40120_chitinase_activity_(Blast2GO)_1e-110	GRMZM2G447795_xylanase inhibitor protein 1 _2e-82	O49830_chitinase_EC_3_2_1_14_Oryza_sativa_subsp__japonica_TrEMBL_0.0	No_Hits	No_Hits	No_Hits	No_Hits	No_Hits
Os09g0369500|mRNA|AK105479|CDS+3'UTR	683	6.8365	8.31926	7.89191	5.31858	5.18873	5.37932	5.55504	5.75588	5.54349	5.36898	5.35987	5.31437	9.67847	10.232	10.2959	5.52475	5.33498	5.43995	5.95029	6.46721	5.97934	5.34111	5.3426	5.456		Os09g0369500|mRNA|AK105479|CDS+3'UTR	AK105479	Conserved hypothetical protein.	LOC_Os09g20400	No_Hits	'35.2'_'not assigned.unknown'	black	No_Hits	0.0_gi|115478843|ref|NP_001063015.1| Os09g0369500 [Oryza sativa Japonica	Sb02g023270_similar to Os09g0369500 protein_4e-134	No_Hits	Bradi4g29037_No_Description_present_1e-142	GRMZM2G140041_hypothetical protein LOC100274777 _2e-136	No_Hits	No_Hits	No_Hits	No_Hits	No_Hits	No_Hits
Os04g0635500|mRNA|AK069933|CDS+3'UTR	682	6.7919	6.61883	7.59266	5.4921	6.36151	7.33649	6.11761	6.35546	6.60766	5.95635	5.98029	5.68936	10.7253	10.7486	10.257	7.5319	7.37325	6.41521	7.87061	8.20572	7.17934	7.35492	6.92037	7.19943		Os04g0635500|mRNA|AK069933|CDS+3'UTR	AK069933	Wound induced protein (Fragment).	LOC_Os04g54300	Pfam_Wound-induced protein_VAMSVGAVEALKDQAGLCRWNYALRSIHRAAKANARAGVSRGKKLPASAAAVAERRRAEKAEEGLRTVMYISCW_____________	'35.2'_'not assigned.unknown'	black	No_Hits	5e-53_gi|115460816|ref|NP_001054008.1| Os04g0635500 [Oryza sativa Japonica	Sb06g029870_similar to H0315F07.12 protein_5e-40	AT4G10270.1_Symbols:_Wound-responsive_family_protein_chr4:6374805-6375077_FORWARD_LENGTH=90_4e-25	Bradi5g23166_No_Description_present_2e-44	GRMZM2G106393_LOC100280530 _3e-34	No_Hits	No_Hits	No_Hits	No_Hits	No_Hits	No_Hits
Os08g0189100|mRNA|AF032973|CDS+3'UTR	680	8.12502	5.76088	7.11778	5.18626	5.24001	5.03774	8.24101	5.71668	5.75588	5.49076	5.4103	5.65939	9.08677	9.49278	10.1573	5.69923	5.57592	6.23703	5.5093	5.81149	5.88977	5.52149	5.55248	5.456		Os08g0189100|mRNA|AF032973|CDS+3'UTR	AF032973	Germin-like protein precursor.	LOC_Os08g08960	No_Hits	'20.2.99'_'stress.abiotic.unspecified'	black	2e-157_sp|Q6YZA9|GL82_ORYSJ Germin-like protein 8-2 OS=Oryza sativa	1e-155_gi|115475119|ref|NP_001061156.1| Os08g0189100 [Oryza sativa Japonica	Sb07g005350_similar to Germin-like protein subfamily 1 member 8, putative_2e-118	AT5G39110.1_Symbols:_RmlC-like_cupins_superfamily_protein_chr5:15657802-15658584_REVERSE_LENGTH=222_1e-82	Bradi3g15210_manganese_ion_binding_(Blast2GO)_3e-125	GRMZM2G149714_No Description present_1e-119	B9T166_oxalate_oxidase_EC_1_2_3_4_Ricinus_communis_TrEMBL_7e-88	No_Hits	No_Hits	No_Hits	No_Hits	No_Hits
Os08g0127900|mRNA|AK119657|CDS+3'UTR	685	5.56961	5.72579	5.90638	5.86266	5.44203	5.41453	5.37116	5.45942	5.52475	5.34623	5.30689	5.23261	8.53943	8.60753	10.1548	5.48677	5.30167	5.80151	5.52475	5.60372	5.95756	5.50731	5.3271	5.34401		Os08g0127900|mRNA|AK119657|CDS+3'UTR	AK119657	Globulin 1 (Fragment).	LOC_Os08g03410	No_Hits	'33.1'_'development.storage proteins'	black	2e-126_sp|P07728|GLUA1_ORYSJ Glutelin type-A 1 OS=Oryza sativa subsp.	0.0_gi|115474621|ref|NP_001060907.1| Os08g0127900 [Oryza sativa Japonica	Sb09g000830_similar to Legumin 1_2e-102	AT5G44120.3_Symbols:_CRA1,_ATCRA1,_CRU1_RmlC-like_cupins_superfamily_protein_chr5:17756460-17758246_REVERSE_LENGTH=472_1e-108	Bradi2g40840_globulin;AliasBdGLO2E_7e-118	GRMZM2G174883_legumin1 _2e-96	No_Hits	No_Hits	No_Hits	No_Hits	No_Hits	No_Hits
Os01g0711500|COMBINER_EST|CI076279|6	684	7.47338	7.35069	6.90474	6.28251	6.27283	5.8642	6.30942	6.58812	6.53747	6.05555	6.35469	6.2422	9.91318	9.59929	10.1516	5.69923	6.10631	5.84741	5.99326	6.70732	6.55099	6.44207	6.30866	6.38088		Os01g0711500|COMBINER_EST|CI076279|6	CI076279	Calcineurin B (Fragment).	LOC_Os01g51420	Pfam_EF-hand domain pair_SFRLYDLRQTGFIEREEVKQMVVATLLESEVQLSDDLVEAILDKTFEDADTDKDNRISKEEWKAF_ProSiteProfiles_EF-hand calcium-binding domain profile._PLEDKIDFSFRLYDLRQTGFIEREEVKQMVVATLLE_ProSiteProfiles_EF-hand calcium-binding domain profile._GKNLFLDRVFDLFDEKKNSVIEFEEFIHAISVFHPN_ProSiteProfiles_EF-hand calcium-binding domain profile._LVEAILDKTFEDADTDKDNRISKEEWKAFVLKHPSV_SUPERFAMILY_-_CFSVNEVEALYELYK…	'30.3'_'signalling.calcium'	black	0.0_sp|Q3HRN7|CNBLA_ORYSJ Calcineurin B-like protein 10 OS=Oryza	0.0_gi|122215721|sp|Q3HRN7.1|CNBLA_ORYSJ RecName: Full=Calcineurin	Sb03g032690_similar to Calcineurin B-like_6e-158	AT4G33000.1_Symbols:_CBL10,_ATCBL10_calcineurin_B-like_protein_10_chr4:15924349-15926398_FORWARD_LENGTH=256_2e-111	Bradi2g41730_calcium-dependent_protein_serine/threonine_phosphatase_activity_(Blast2GO)_6e-122	GRMZM2G116584_hypothetical protein LOC100193926 _7e-119	A2WRR1_phosphorylase_kinase_EC_2_7_11_19_Oryza_sativa_subsp__indica_TrEMBL_3e-122	No_Hits	No_Hits	gnl_TC-DB_Q9FUQ7_5_B_1_1_6_Calcineurin_B-like_protein_8_OS=Arabidopsis_thaliana_GN=CBL8_PE=1_SV=1_9e-71	No_Hits	No_Hits
Os01g0149400|mRNA|D29712|5'UTR+CDS	677	7.56051	7.69948	8.10922	8.21051	8.30404	7.46923	6.82514	7.19212	7.26769	6.834	8.10228	6.834	10.0842	10.0597	10.1339	7.94674	7.91701	8.12775	7.48954	7.8568	7.43425	7.33494	7.47751	7.0426		Os01g0149400|mRNA|D29712|5'UTR+CDS	D29712	Histone H2B.1.	LOC_Os01g05610	PRINTS_Histone H2B signature_KHAVSEGTKAVTKF_PRINTS_Histone H2B signature_SKAMSIMNSFINDIFEKLAGE_PRINTS_Histone H2B signature_YKIYIFKVLKQVHPDIGIS_PRINTS_Histone H2B signature_QTSVRLVLPGELAK_PRINTS_Histone H2B signature_AKLARYNKKPTITSREIQ_SUPERFAMILY_-_AGKAEKGSGEGRKAGRKKAKKSVETYKIYIFKVLKQVHPDIGISSKAMSIMNSFINDIFEKLAGESAKLARYNKKPTITSREIQTSVRLVLPGELAKHAVSEGTKAVTKFTS_Gene3D_-_PAGKAEKGSGEGRKAGRKKAKKSVETY…	'28.1.3.2.2'_'DNA.synthesis/chromatin structure.histone.core.H2B'	black	2e-102_sp|Q94JJ7|H2B3_ORYSJ Histone H2B.3 OS=Oryza sativa subsp. japonica	1e-100_gi|75166313|sp|Q94JJ7.1|H2B3_ORYSJ RecName: Full=Histone H2B.3	Sb04g030340_similar to Histone H2B.5_3e-78	AT3G45980.1_Symbols:_H2B,_HTB9_Histone_superfamily_protein_chr3:16897492-16897944_REVERSE_LENGTH=150_2e-74	Bradi2g27760_No_Description_present_2e-77	GRMZM2G057852_Histone H2B.3 _6e-73	No_Hits	No_Hits	No_Hits	No_Hits	No_Hits	No_Hits
Os11g0533700|COMBINER|CI076279|6	684	7.38589	7.19499	7.08593	6.42119	6.17337	6.00622	6.52708	6.45699	6.43913	6.11197	6.31056	6.11761	9.79522	9.37837	10.1094	6.10675	5.82712	5.67943	6.15393	6.59326	6.41521	6.26582	6.27439	6.31755		Os11g0533700|COMBINER|CI076279|6	CI219794	Protein of unknown function DUF563 family protein.	LOC_Os11g37200	Pfam_Inhibitor of apoptosis-promoting Bax1_AFVRKVYCILALQFAVTAAIAVVAWAVRPIPRFFAAGSLASWLVYLAILLCPFIVLWPMLKYREKHPVNLLLLGLFTLCESLTIAVCSSTFLGKVVLQAAILTAVAVIGLTIFTFWAAHRGHDFTFMYPFLAASLLVLLAYLIIQICFPLGRAGMTIYGCLATVLFSAFIVFDTNQLIKRHTYNEYVIAAISLYLDVINLFMAQL_____________	'35.1'_'not assigned.no ontology'	black	7e-56_sp|Q94A20|BI1L_ARATH BI1-like protein OS=Arabidopsis thaliana	0.0_gi|115486021|ref|NP_001068154.1| Os11g0581900 [Oryza sativa Japonica	Sb05g022690_similar to Uncharacterized protein family UPF0005 containing protein, expressed_6e-107	AT1G03070.2_Symbols:_Bax_inhibitor-1_family_protein_chr1:730148-731379_FORWARD_LENGTH=247_4e-72	Bradi4g15160_No_Description_present_4e-113	GRMZM2G095898_No Description present_2e-105	G0R4N7_NADH:ubiquinone_reductase_(H+translocating)_EC_1_6_5_3_Ichthyophthirius_multifiliis_(strain_G5)_TrEMBL_4e-13	No_Hits	No_Hits	No_Hits	No_Hits	No_Hits
Os05g0474600|mRNA|AK066733|CDS+3'UTR	683	7.40501	7.68813	7.34012	5.55248	5.46523	5.60765	5.78252	5.79123	5.57403	5.63325	5.46455	5.41242	9.85573	9.58058	10.063	5.66354	5.57592	5.98853	6.22889	6.36989	6.21642	5.3855	5.43056	5.43995		Os05g0474600|mRNA|AK066733|CDS+3'UTR	AK066733	Aldose reductase (EC 1.1.1.21) (AR) (Aldehyde reductase).	LOC_Os05g39680	No_Hits	'35.2'_'not assigned.unknown'	black	7e-120_sp|Q8L5Z7|SNX2A_ARATH Sorting nexin 2A OS=Arabidopsis thaliana	0.0_gi|52353677|gb|AAU44243.1| unknown protein [Oryza sativa Japonica	Sb09g023240_similar to Chromosome chr13 scaffold_48, whole genome shotgun sequence_0.0	AT2G40400.2_Symbols:_Protein_of_unknown_function_(DUF399_and_DUF3411)_chr2:16869363-16872569_FORWARD_LENGTH=735_0.0	Bradi2g22470_No_Description_present_0.0	GRMZM2G034120_hypothetical protein LOC100274936 (LOC100274936), mRNA_0.0	No_Hits	No_Hits	No_Hits	No_Hits	No_Hits	No_Hits
Os03g0133100|mRNA|AK063608|CDS+3'UTR	685	6.2309	6.53293	6.57829	5.65129	5.99137	5.54478	5.43649	5.50005	6.02388	5.50864	5.52083	5.65939	9.28515	8.76159	9.97734	5.62962	5.57592	5.84741	5.63022	5.8264	5.80689	5.55248	5.48049	5.63083		Os03g0133100|mRNA|AK063608|CDS+3'UTR	AK063608	Hypothetical protein.	LOC_Os03g04080	No_Hits	'35.2'_'not assigned.unknown'	black	No_Hits	2e-76_gi|115450545|ref|NP_001048873.1| Os03g0133100 [Oryza sativa Japonica	Sb01g048120_similar to Expressed protein_3e-60	AT5G42290.1_Symbols:_transcription_activator-related_chr5:16911700-16912032_FORWARD_LENGTH=110_6e-23	Bradi1g76200_No_Description_present_6e-58	GRMZM2G428040_hypothetical protein LOC100274923 _8e-44	No_Hits	No_Hits	No_Hits	No_Hits	No_Hits	No_Hits
Os06g0353700|COMBINER|CI439216|x	682	7.82427	8.0867	8.03069	5.43995	5.36825	5.30917	5.76088	5.80259	5.51232	5.13028	5.38437	5.47377	10.2959	9.95451	9.96473	5.48677	5.63325	5.38149	5.92622	6.25995	6.02969	5.44504	5.58783	5.29514		Os06g0353700|COMBINER|CI439216|x	CI439216	(No Hit)				black
Os07g0657100|mRNA|AK108253|CDS+3'UTR	683	7.28862	8.06373	6.79704	5.31858	5.26381	5.29284	5.58595	5.43649	5.33684	5.34623	5.38437	5.20199	9.23463	9.85398	9.92793	5.2599	5.40818	5.6471	5.6477	5.96383	5.54094	5.47715	5.25833	5.29514		Os07g0657100|mRNA|AK108253|CDS+3'UTR	AK108253	Glyoxalase/bleomycin resistance protein/dioxygenase domain containing protein.	LOC_Os07g46360	No_Hits	'24.2'_'Biodegradation of Xenobiotics.lactoylglutathione lyase'	black	No_Hits	2e-150_gi|115473821|ref|NP_001060509.1| Os07g0657100 [Oryza sativa Japonica	Sb02g041630_similar to Glyoxalase family-like protein_2e-111	AT2G28420.1_Symbols:_Lactoylglutathione_lyase_/_glyoxalase_I_family_protein_chr2:12157946-12158500_FORWARD_LENGTH=184_5e-72	Bradi1g19200_No_Description_present_4e-114	GRMZM2G133275_lactoylglutathione lyase _4e-113	No_Hits	No_Hits	No_Hits	No_Hits	No_Hits	No_Hits
Os11g0582400|mRNA|AF049348|CDS+3'UTR	685	5.78906	6.17378	5.50864	5.27685	5.26381	5.30917	5.46455	5.54159	5.33684	5.46592	5.6483	5.03538	9.55146	9.64344	9.82483	5.37617	5.30167	5.50271	6.01182	5.88724	6.15097	5.37188	5.41242	5.39052		Os11g0582400|mRNA|AF049348|CDS+3'UTR	AF516927	Hypothetical protein.	LOC_Os11g37270	No_Hits	'35.2'_'not assigned.unknown'	black	No_Hits	0.0_gi|115486027|ref|NP_001068157.1| Os11g0582400 [Oryza sativa Japonica	Sb05g022640_Predicted protein_5e-42	No_Hits	Bradi4g15230_No_Description_present_4e-06	GRMZM2G325118_Antimicrobial peptide MBP-1 _7e-46	No_Hits	No_Hits	No_Hits	No_Hits	No_Hits	No_Hits
Os08g0189100|mRNA|AK062862|CDS+3'UTR	679	8.0977	5.71496	6.88215	5.31858	5.49343	5.34475	8.38038	5.75588	5.61782	5.2646	5.49143	5.81683	8.9473	9.28407	9.81411	6.05668	5.91978	5.28721	5.52475	5.69227	5.93563	5.46319	5.43056	5.50271		Os08g0189100|mRNA|AK062862|CDS+3'UTR	AK062862	Germin-like protein precursor.	LOC_Os08g08960	No_Hits	'20.2.99'_'stress.abiotic.unspecified'	black	2e-157_sp|Q6YZA9|GL82_ORYSJ Germin-like protein 8-2 OS=Oryza sativa	1e-155_gi|115475119|ref|NP_001061156.1| Os08g0189100 [Oryza sativa Japonica	Sb07g005350_similar to Germin-like protein subfamily 1 member 8, putative_2e-118	AT5G39110.1_Symbols:_RmlC-like_cupins_superfamily_protein_chr5:15657802-15658584_REVERSE_LENGTH=222_1e-82	Bradi3g15210_manganese_ion_binding_(Blast2GO)_3e-125	GRMZM2G149714_No Description present_1e-119	B9T166_oxalate_oxidase_EC_1_2_3_4_Ricinus_communis_TrEMBL_7e-88	No_Hits	No_Hits	No_Hits	No_Hits	No_Hits
Os03g0133100|mRNA|AK119680|CDS+3'UTR	685	6.1111	6.31283	6.54283	5.73687	5.49343	5.58533	5.48811	5.38909	5.63143	5.63325	5.61538	5.53384	8.84813	8.38302	9.79389	5.50271	6.10631	5.61231	5.86472	5.56707	5.6227	5.53773	5.48049	5.48942		Os03g0133100|mRNA|AK119680|CDS+3'UTR	AK119680	Hypothetical protein.	LOC_Os03g04080	No_Hits	'35.2'_'not assigned.unknown'	black	No_Hits	2e-76_gi|115450545|ref|NP_001048873.1| Os03g0133100 [Oryza sativa Japonica	Sb01g048120_similar to Expressed protein_3e-60	AT5G42290.1_Symbols:_transcription_activator-related_chr5:16911700-16912032_FORWARD_LENGTH=110_6e-23	Bradi1g76200_No_Description_present_6e-58	GRMZM2G428040_hypothetical protein LOC100274923 _8e-44	No_Hits	No_Hits	No_Hits	No_Hits	No_Hits	No_Hits
Os07g0198300|mRNA|AK060951|CDS+3'UTR	677	8.76494	8.75148	8.10436	5.41242	5.58095	5.56137	6.41574	6.38088	6.03445	5.4478	5.87244	5.69923	9.99764	10.1601	9.79095	5.96287	5.46455	5.89332	7.50966	7.41245	6.9703	5.7776	5.89635	5.63083		Os07g0198300|mRNA|AK060951|CDS+3'UTR	AK060951	Plant lipid transfer/seed storage/trypsin-alpha amylase inhibitor domain containing protein.	LOC_Os07g09970	No_Hits	'26.21'_'misc.protease inhibitor/seed storage/lipid transfer protein (LTP) family protein'	black	No_Hits	3e-142_gi|115471053|ref|NP_001059125.1| Os07g0198300 [Oryza sativa Japonica	Sb02g005900_similar to Lipid transfer protein-like_6e-70	AT2G44290.1_Symbols:_Bifunctional_inhibitor/lipid-transfer_protein/seed_storage_2S_albumin_superfamily_protein_chr2:18305418-18306202_REVERSE_LENGTH=205_7e-41	Bradi1g54560_No_Description_present_1e-68	GRMZM2G170044_hypothetical protein LOC100384277 _1e-58	No_Hits	No_Hits	No_Hits	No_Hits	No_Hits	No_Hits
Os11g0246200|COMBINER_EST|CI555878|0	683	7.82427	7.64478	7.69977	6.30904	6.19894	6.20572	6.29953	6.19018	6.19018	5.86266	6.12392	6.13465	10.1987	10.1753	9.77116	6.55734	6.66753	5.46319	6.53844	6.62949	6.45138	6.24869	5.91488	5.99872		Os11g0246200|COMBINER_EST|CI555878|0	AK107293	RNA-binding protein Lupus La domain containing protein.	LOC_Os11g14300	No_Hits	'35.1'_'not assigned.no ontology'	black	No_Hits	0.0_gi|115484947|ref|NP_001067617.1| Os11g0248200 [Oryza sativa Japonica	Sb05g006890_similar to At2g43970/F6E13.10_3e-139	AT2G43970.1_Symbols:_RNA-binding_protein_chr2:18205535-18208031_REVERSE_LENGTH=545_2e-82	Bradi4g20900_RRM_domain_containing_protein_similar_to_RNA_recognition_motif_containing_protein,_[Sorghum_bicolor]_Sb08g007220_7e-166	GRMZM2G072339_hypothetical protein LOC100217316 _1e-137	No_Hits	No_Hits	No_Hits	No_Hits	No_Hits	No_Hits
Os03g0227800|mRNA|AK063571|CDS+3'UTR	501	9.02509	8.82802	9.63502	8.61429	8.29095	9.54853	8.01446	8.04944	9.0277	7.76468	8.33329	8.62859	9.96841	9.51221	9.74127	8.2492	8.17643	7.51678	9.29746	9.05279	9.0277	8.73667	8.72434	8.81357		Os03g0227800|mRNA|AK063571|CDS+3'UTR	AK063571	Hypothetical protein.	LOC_Os03g12670	No_Hits	'35.2'_'not assigned.unknown'	black	No_Hits	3e-49_gi|215692846|dbj|BAG88182.1| unnamed protein product [Oryza sativa	No_Hits	No_Hits	No_Hits	No_Hits	No_Hits	No_Hits	No_Hits	No_Hits	No_Hits	No_Hits
Os04g0684800|mRNA|AK058755|UTR	682	5.8264	5.90488	6.33588	5.4921	5.46523	5.52214	5.78252	5.5797	6.13551	5.38694	5.6483	5.57592	9.64554	9.40408	9.67202	6.27128	5.70232	5.43995	7.05427	7.53544	7.10429	5.6489	5.58783	5.46903		Os04g0684800|mRNA|AK058755|UTR	AK058755	Ubiquitin-conjugating enzymes domain containing protein.	LOC_Os04g58800	No_Hits	'29.5.11.3'_'protein.degradation.ubiquitin.E2'	black	7e-90_sp|Q9SJ44|UEV1C_ARATH Ubiquitin-conjugating enzyme E2 variant	1e-106_gi|32488709|emb|CAE03452.1| OSJNBa0088H09.10 [Oryza sativa Japonica	Sb06g033510_similar to H0913C04.6 protein_7e-90	AT2G36060.1_Symbols:_MMZ3,_UEV1C_MMS_ZWEI_homologue_3_chr2:15143012-15143998_REVERSE_LENGTH=145_5e-91	Bradi4g02400_ISG15_ligase_activity,_ubiquitin-protein_ligase_activity_(Blast2GO)_1e-87	GRMZM2G027378_Putative uncharacterized proteinUbiquitin-conjugating enzyme spm2 ;_5e-87	Q4WQ99_Ubiquitinprotein_ligase_EC_6_3_2_19_Neosartorya_fumigata_(strain_ATCC_MYA4609_/_Af293_/_CBS_101355_/_FGSC_A1100)_TrEMBL_6e-53	No_Hits	No_Hits	No_Hits	No_Hits	No_Hits
Os12g0612600|COMBINER|CI076279|6	683	7.35069	7.19499	6.84541	6.44155	6.34103	6.21965	6.22889	6.46483	6.2319	6.03336	6.52708	6.13465	9.76164	9.37363	9.62688	5.91587	5.55184	6.16124	5.97145	6.64537	6.30828	6.32576	6.31849	6.29686		Os12g0612600|COMBINER|CI076279|6	CI076279	(No Hit)	LOC_Os12g41840	No_Hits	'34.99'_'transport.misc'	black	7e-59_sp|Q54XK2|SC61A_DICDI Protein transport protein Sec61 subunit	0.0_gi|108862952|gb|ABA99384.2| preprotein translocase, SecY subunit	Sb04g022600_similar to Sec61p_4e-74	AT1G29310.1_Symbols:_SecY_protein_transport_family_protein_chr1:10252662-10254526_FORWARD_LENGTH=475_2e-64	Bradi4g28500_P-P-bond-hydrolysis-driven_protein_transmembrane_transporter_activity_(Blast2GO)_1e-67	GRMZM2G307252_hypothetical protein LOC100276798 _6e-68	G0QW82_chitin_synthase_EC_2_4_1_16_Ichthyophthirius_multifiliis_(strain_G5)_TrEMBL_7e-44	No_Hits	No_Hits	gnl_TC-DB_Q9H9S3_3_A_5_9_1_Protein_transport_protein_Sec61_alpha_subunit_isoform_2_(Sec61_alpha-_2)_-_Homo_sapiens_(Human)__2e-58	No_Hits	No_Hits
Os04g0141300|COMBINER|CI076279|6	683	7.26789	6.98974	6.72888	6.35211	6.36151	6.97174	6.29443	6.46483	6.28039	6.00786	6.06949	6.15308	9.63035	9.24449	9.60716	6.01089	5.78143	6.19894	5.98267	6.58343	6.33979	6.12236	6.31849	6.33048		Os04g0141300|COMBINER|CI076279|6	CI076279	(No Hit)	LOC_Os04g05570	No_Hits	'35.2'_'not assigned.unknown'	black	No_Hits	0.0_gi|38346294|emb|CAE04176.2| OSJNBa0029C04.7 [Oryza sativa Japonica	Sb04g008290_similar to Os02g0231600 protein_2e-32	AT1G43722.1_Symbols:_unknown_protein;_BEST_Arabidopsis_thaliana_protein_match_is:_unknown_protein_(TAIR:AT5G28730.1);_Has_924_Blast_hits_to_912_proteins_in_109_species:_Archae_-_0;_Bacteria_-_0;_Metazoa_-_222;_Fungi_-_31;_Plants_-_661;_Viruses_-_0;_Other_Eukaryotes_-_10_(source:_NCBI_BLink)._chr1:16496403-16497377_FORWARD_LENGTH=324_6e-37	Bradi3g06253_No_Description_present_1e-30	GRMZM2G113804_No Description present_2e-71	No_Hits	No_Hits	No_Hits	No_Hits	No_Hits	No_Hits
Os05g0215700|mRNA|AK107771|CDS+3'UTR	684	6.7056	6.56609	6.91748	5.52149	5.52149	5.50533	5.6582	5.61476	5.70059	5.17666	5.14972	5.33721	9.71595	9.80932	9.56315	5.29207	5.40818	5.48251	6.0013	6.31623	5.92647	5.52149	5.37932	5.39052		Os05g0215700|mRNA|AK107771|CDS+3'UTR	AK107771	Hypothetical protein.	LOC_Os05g12481	ProSiteProfiles_signature_desc=Prokaryotic membrane lipoprotein lipid attachment site profile._-_____________	'35.2'_'not assigned.unknown'	black	No_Hits	2e-55_gi|115462669|ref|NP_001054934.1| Os05g0215700 [Oryza sativa Japonica	No_Hits	No_Hits	No_Hits	No_Hits	No_Hits	No_Hits	No_Hits	No_Hits	No_Hits	No_Hits
Os02g0513100|mRNA|AK103266|CDS+3'UTR	685	6.20572	5.52606	5.47782	5.43995	5.61476	5.41453	5.52149	5.47981	5.36898	5.49076	6.06949	5.33721	8.9028	9.51481	9.53975	5.3271	5.33498	5.41946	5.43195	5.38437	5.6227	5.27839	5.06495	5.27839		Os02g0513100|mRNA|AK103266|CDS+3'UTR	AK103266	NEC1.	LOC_Os02g30910	No_Hits	'33.99'_'development.unspecified'	black	0.0_sp|Q6K602|SWT15_ORYSJ Bidirectional sugar transporter SWEET15	0.0_gi|115446329|ref|NP_001046944.1| Os02g0513100 [Oryza sativa Japonica	Sb04g021000_similar to Putative uncharacterized protein_8e-147	AT3G48740.1_Symbols:_SWEET11,_AtSWEET11_Nodulin_MtN3_family_protein_chr3:18052814-18054663_REVERSE_LENGTH=289_9e-90	Bradi3g44260_No_Description_present_4e-170	GRMZM2G168365_LOC100282648 _2e-138	No_Hits	No_Hits	No_Hits	gnl_TC-DB_Q9SMM5_9_A_58_1_13_Bidirectional_sugar_transporter_SWEET11_OS=Arabidopsis_thaliana_GN=SWEET11_PE=1_SV=1_3e-90	No_Hits	No_Hits
Os01g0225600|COMBINER_EST|Os01g0225600|8	683	6.97006	7.31757	7.00199	6.72087	6.14716	6.02646	5.66532	5.75588	5.67535	5.55184	5.91139	5.50271	9.21823	9.44322	9.51221	6.74662	6.82938	5.41946	5.86472	6.15393	6.1338	5.71382	6.23703	5.98853		Os01g0225600|COMBINER_EST|Os01g0225600|8	Os01g0225600	Late embryogenesis abundant protein Lea14-A.	LOC_Os01g12580	SUPERFAMILY_-_MAQLVDKAKGFVADKVARVEKPEAELAELSFQSVGRGGATLAGRVDVRNPYSHSIPICEVSYSLKSAGREVASGTMPDPGSLTAGDTTRLDIPVKVPYDFLVSLARDAGRDWDIDYEMRVGLTVDLPILGNFTLPLTKSGELKLPTLSDV_SMART_Water Stress and Hypersensitive response_AELAELSFQSVGRGGATLAGRVDVRNPYSHSIPICEVSYSLKSAGREVASGTMPDPGSLTAGDTTRLDIPVKVPYDFLVSLARDAGRDWDIDYEMRVGLTVDLPILGNFTLPLTKSGE_Pfam_Late embryogenesis abundant protein_VDVRNPYSHSIPICEVSYSLKSAGREV…	'33.2'_'development.late embryogenesis abundant'	black	4e-70_sp|P46518|LEA14_GOSHI Late embryogenesis abundant protein Lea14-A	8e-104_gi|297596366|ref|NP_001042461.2| Os01g0225600 [Oryza sativa Japonica	Sb03g001170_similar to Os01g0225600 protein_8e-89	AT1G01470.1_Symbols:_LEA14,_LSR3_Late_embryogenesis_abundant_protein_chr1:172295-172826_REVERSE_LENGTH=151_3e-62	Bradi2g07480_No_Description_present_2e-85	GRMZM2G050607_late embryogenesis abundant protein Lea14-A _1e-86	No_Hits	No_Hits	No_Hits	No_Hits	No_Hits	No_Hits
Os10g0576600|mRNA|AK099195|CDS+3'UTR	677	7.2194	7.14778	7.5857	7.10156	7.03388	7.28407	6.38462	6.6904	6.60766	6.00786	6.17378	6.22106	9.71595	9.76318	9.48978	5.7787	6.42084	5.38149	7.57816	7.73471	6.94311	7.22377	7.31297	7.10386		Os10g0576600|mRNA|AK099195|CDS+3'UTR	AK099195	TPR-like domain containing protein.	LOC_Os10g42610	No_Hits	'35.2'_'not assigned.unknown'	black	No_Hits	1e-161_gi|115483632|ref|NP_001065486.1| Os10g0576600 [Oryza sativa Japonica	Sb01g028080_similar to Expressed protein_5e-62	AT4G17940.1_Symbols:_Tetratricopeptide_repeat_(TPR)-like_superfamily_protein_chr4:9965787-9966778_FORWARD_LENGTH=274_2e-35	Bradi3g34320_No_Description_present_1e-42	GRMZM2G056093_hypothetical protein LOC100383344 _8e-32	No_Hits	No_Hits	No_Hits	No_Hits	No_Hits	No_Hits
Os02g0802500|mRNA|AJ621242|CDS	682	7.68762	7.89128	7.38316	5.42752	5.13872	5.30917	5.99966	6.34566	5.49477	5.30689	5.4103	5.40001	9.49703	9.2373	9.47645	5.44504	5.35064	5.55248	5.52475	6.01601	6.01972	5.40184	5.18339	5.46903		Os02g0802500|mRNA|AJ621242|CDS	AJ621242	H(+)-translocating (Pyrophosphate-ENERGIZED) inorganic pyrophosphatase beta-1 polypeptide (EC 3.6.1.1) (Fragment).	LOC_Os02g55890	No_Hits	'34.30'_'transport.H+ transporting pyrophosphatase'	black	0.0_sp|Q06572|AVP_HORVU Pyrophosphate-energized vacuolar membrane	0.0_gi|115449285|ref|NP_001048422.1| Os02g0802500 [Oryza sativa Japonica	Sb10g005250_similar to Pyrophosphate-energized vacuolar membrane proton pump (EC 3.6.1.1) (Pyrophosphate-energized inorganic pyrophosphatase) (H(+)-PPase)_0.0	AT1G15690.1_Symbols:_AVP1,_ATAVP3,_AVP-3,_AtVHP1;1_Inorganic_H_pyrophosphatase_family_protein_chr1:5399115-5402185_FORWARD_LENGTH=770_0.0	Bradi1g47767_No_Description_present_0.0	GRMZM2G014240_hypothetical protein LOC100382506 _0.0	P93410_inorganic_diphosphatase_EC_3_6_1_1_Oryza_sativa_TrEMBL_0.0	No_Hits	No_Hits	gnl_TC-DB_P21616_3_A_10_1_8_Pyrophosphate-energized_vacuolar_membrane_proton_pump_OS=Vigna_radiata_var__radiata_PE=1_SV=3_0.0	No_Hits	No_Hits
Os10g0505900|mRNA|AK062588|CDS+3'UTR	681	7.23612	7.48412	7.51356	5.65129	5.2133	5.41453	5.67241	5.50005	5.48049	5.50864	5.87244	5.44272	9.34499	9.42317	9.43058	5.20925	5.27839	5.43995	5.33936	5.93808	5.84968	5.05624	5.37932	5.17666		Os10g0505900|mRNA|AK062588|CDS+3'UTR	AK062588	Conserved hypothetical protein.	LOC_Os10g36180	No_Hits	'35.2'_'not assigned.unknown'	black	No_Hits	0.0_gi|115482832|ref|NP_001065009.1| Os10g0505900 [Oryza sativa Japonica	Sb01g017695_similar to Expressed protein_1e-139	AT5G52300.2_Symbols:_RD29B,_LTI65_CAP160_protein_chr5:21237205-21239404_FORWARD_LENGTH=618_1e-09	Bradi3g30320_No_Description_present_1e-87	GRMZM2G376743_No Description present_3e-72	No_Hits	No_Hits	No_Hits	No_Hits	No_Hits	No_Hits
Os08g0189100|mRNA|AF042489|CDS+3'UTR	679	7.5516	5.6757	6.6152	5.34623	5.24001	5.65284	7.71268	5.50005	5.46455	5.2646	5.46455	5.6477	8.21098	8.51718	9.30627	5.7787	5.40818	5.2314	5.26303	5.4344	5.75033	5.43195	5.43056	5.39052		Os08g0189100|mRNA|AF042489|CDS+3'UTR	AF042489	Germin-like protein precursor.	LOC_Os08g08960	No_Hits	'20.2.99'_'stress.abiotic.unspecified'	black	2e-157_sp|Q6YZA9|GL82_ORYSJ Germin-like protein 8-2 OS=Oryza sativa	1e-155_gi|115475119|ref|NP_001061156.1| Os08g0189100 [Oryza sativa Japonica	Sb07g005350_similar to Germin-like protein subfamily 1 member 8, putative_2e-118	AT5G39110.1_Symbols:_RmlC-like_cupins_superfamily_protein_chr5:15657802-15658584_REVERSE_LENGTH=222_1e-82	Bradi3g15210_manganese_ion_binding_(Blast2GO)_3e-125	GRMZM2G149714_No Description present_1e-119	B9T166_oxalate_oxidase_EC_1_2_3_4_Ricinus_communis_TrEMBL_7e-88	No_Hits	No_Hits	No_Hits	No_Hits	No_Hits
Os10g0576600|mRNA|AK104125|CDS+3'UTR	679	7.05073	6.73971	7.34968	6.92124	7.03388	7.22588	6.27671	6.43601	6.51674	5.96912	6.12392	6.13465	9.2747	9.37173	9.28815	6.01089	5.96672	5.75838	7.14031	7.35646	6.85712	6.91549	7.21896	7.01739		Os10g0576600|mRNA|AK104125|CDS+3'UTR	AK104125	TPR-like domain containing protein.	LOC_Os10g42610	No_Hits	'35.2'_'not assigned.unknown'	black	No_Hits	1e-161_gi|115483632|ref|NP_001065486.1| Os10g0576600 [Oryza sativa Japonica	Sb01g028080_similar to Expressed protein_5e-62	AT4G17940.1_Symbols:_Tetratricopeptide_repeat_(TPR)-like_superfamily_protein_chr4:9965787-9966778_FORWARD_LENGTH=274_2e-35	Bradi3g34320_No_Description_present_1e-42	GRMZM2G056093_hypothetical protein LOC100383344 _8e-32	No_Hits	No_Hits	No_Hits	No_Hits	No_Hits	No_Hits
Os01g0702500|mRNA|AY333185|CDS+3'UTR	683	7.28358	7.27703	6.88816	5.4921	5.55184	5.32784	5.59877	5.41383	5.58658	5.34623	5.33498	5.54928	8.55833	8.97088	9.23195	5.44504	5.24318	5.41946	5.59628	5.72783	5.6227	5.27839	5.29284	5.50271		Os01g0702500|mRNA|AY333185|CDS+3'UTR	AY333185	Dehydrin RAB25.	LOC_Os01g50700	ProSiteProfiles_dnaJ domain profile._AYYDVLGVSTDASAAEIKKAYYLKAKLVHPDKNPNNPDAERRFKELGEAYQILSDPVRKDSYDKHG_ProSitePatterns_Nt-dnaJ domain signature._FKELGEAYQILSDPVRKDSY_SMART_DnaJ molecular chaperone homology domain_SAYYDVLGVSTDASAAEIKKAYYLKAKLVHPDKNPNNPDAERRFKELGEAYQILSDPVR_Coils_-_NTEARARIQDKIKELQTEREQKLVQS_SUPERFAMILY_-_AYYDVLGVSTDASAAEIKKAYYLKAKLVHPDKNPNNPDAERRFKELGEAYQILSDPVRKDSYDKHGKEGLPQDNMI…	'20.2.1'_'stress.abiotic.heat'	black	2e-156_sp|P30287|DHR25_ORYSJ Dehydrin Rab25 OS=Oryza sativa subsp. japonica	0.0_gi|222619126|gb|EEE55258.1| hypothetical protein OsJ_03161 [Oryza	Sb03g032250_similar to Putative uncharacterized protein_0.0	AT2G21510.1_Symbols:_DNAJ_heat_shock_N-terminal_domain-containing_protein_chr2:9210841-9212699_REVERSE_LENGTH=346_7e-142	Bradi2g47570_No_Description_present_0.0	GRMZM2G469901_No Description present_0.0	B9PIJ6_methylatedDNA[protein]cysteine_Smethyltransferase_EC_2_1_1_63_Toxoplasma_gondii_TrEMBL_9e-48	No_Hits	No_Hits	No_Hits	No_Hits	No_Hits
Os12g0464400|mRNA|AK121922|CDS+3'UTR	681	7.69977	7.94087	7.33456	5.26303	5.26381	5.19872	5.78252	5.74418	5.49477	5.28072	5.30689	5.42892	9.15201	9.12234	9.21209	5.59939	5.30167	5.75838	5.55946	5.91388	6.056	5.37188	5.27685	5.43995		Os12g0464400|mRNA|AK121922|CDS+3'UTR	AK121922	Short-chain dehydrogenase/reductase SDR family protein.	LOC_Os12g27830	No_Hits	'26.22'_'misc.short chain dehydrogenase/reductase (SDR)'	black	1e-116_sp|P0DKC6|HSD1B_ARATH 11-beta-hydroxysteroid dehydrogenase 1B	0.0_gi|115488506|ref|NP_001066740.1| Os12g0464400 [Oryza sativa Japonica	Sb02g040840_similar to Os12g0464400 protein_0.0	AT5G50700.1_Symbols:_HSD1_hydroxysteroid_dehydrogenase_1_chr5:20623259-20624995_REVERSE_LENGTH=349_1e-117	Bradi4g07670_11-beta-hydroxysteroid_dehydrogenase_activity_(Blast2GO)_0.0	GRMZM2G006119_hypothetical protein LOC100216664 _0.0	B9RAC0_3oxoacyl[acylcarrierprotein]_reductase_EC_1_1_1_100_Ricinus_communis_TrEMBL_6e-117	No_Hits	No_Hits	No_Hits	No_Hits	No_Hits
Os04g0684800|mRNA|AK066799|CDS+3'UTR	683	5.78906	5.81149	6.29423	5.38622	5.26381	5.30917	5.72323	5.5797	6.04405	5.46592	5.4103	5.54928	9.09878	8.8722	9.1878	5.54928	5.48677	5.50271	6.60581	6.9762	6.76109	5.6489	5.48049	5.456		Os04g0684800|mRNA|AK066799|CDS+3'UTR	AK066799	Ubiquitin-conjugating enzymes domain containing protein.	LOC_Os04g58800	No_Hits	'29.5.11.3'_'protein.degradation.ubiquitin.E2'	black	7e-90_sp|Q9SJ44|UEV1C_ARATH Ubiquitin-conjugating enzyme E2 variant	1e-106_gi|32488709|emb|CAE03452.1| OSJNBa0088H09.10 [Oryza sativa Japonica	Sb06g033510_similar to H0913C04.6 protein_7e-90	AT2G36060.1_Symbols:_MMZ3,_UEV1C_MMS_ZWEI_homologue_3_chr2:15143012-15143998_REVERSE_LENGTH=145_5e-91	Bradi4g02400_ISG15_ligase_activity,_ubiquitin-protein_ligase_activity_(Blast2GO)_1e-87	GRMZM2G027378_Putative uncharacterized proteinUbiquitin-conjugating enzyme spm2 ;_5e-87	Q4WQ99_Ubiquitinprotein_ligase_EC_6_3_2_19_Neosartorya_fumigata_(strain_ATCC_MYA4609_/_Af293_/_CBS_101355_/_FGSC_A1100)_TrEMBL_6e-53	No_Hits	No_Hits	No_Hits	No_Hits	No_Hits
Os05g0474600|mRNA|AK102864|CDS+3'UTR	683	6.88151	7.15275	7.07382	5.89028	5.24001	5.73179	5.63325	5.6477	5.70059	5.4478	5.68936	5.49076	8.66548	8.53247	9.17792	5.86858	5.57592	5.41946	5.61353	5.97934	6.1338	5.46319	5.3426	5.39052		Os05g0474600|mRNA|AK102864|CDS+3'UTR	AK102864	Aldose reductase (EC 1.1.1.21) (AR) (Aldehyde reductase).	LOC_Os05g39680	No_Hits	'35.2'_'not assigned.unknown'	black	7e-120_sp|Q8L5Z7|SNX2A_ARATH Sorting nexin 2A OS=Arabidopsis thaliana	0.0_gi|52353677|gb|AAU44243.1| unknown protein [Oryza sativa Japonica	Sb09g023240_similar to Chromosome chr13 scaffold_48, whole genome shotgun sequence_0.0	AT2G40400.2_Symbols:_Protein_of_unknown_function_(DUF399_and_DUF3411)_chr2:16869363-16872569_FORWARD_LENGTH=735_0.0	Bradi2g22470_No_Description_present_0.0	GRMZM2G034120_hypothetical protein LOC100274936 (LOC100274936), mRNA_0.0	No_Hits	No_Hits	No_Hits	No_Hits	No_Hits	No_Hits
Os11g0671000|mRNA|AK060981|CDS+3'UTR	684	5.82056	5.74754	5.74137	5.47914	5.55184	5.56137	6.18275	5.84897	6.42224	5.78416	5.76143	6.76562	9.20903	9.13391	9.164	5.12171	5.44504	5.46319	5.91438	6.17445	5.93563	5.93906	5.94932	5.63083		Os11g0671000|mRNA|AK060981|CDS+3'UTR	AK119708	Dormancy-associated protein.	LOC_Os11g44810	Pfam_Dormancy/auxin associated protein_LWDDVVAGPRPETGLEKLRKAATTRPLVINKDGDGEASGAAYKRTQSMPTTPTTPVTPSSSSPTTTATTTPRGSNVWRSVFHPGSNLATKSLGANLFDRPQPNSPTVYDWY_____________	'35.2'_'not assigned.unknown'	black	6e-31_sp|Q05349|12KD_FRAAN Auxin-repressed 12.5 kDa protein OS=Fragaria	5e-84_gi|115486573|ref|NP_001068430.1| Os11g0671000 [Oryza sativa Japonica	Sb01g016810_similar to Auxin-repressed protein-like protein ARP1, putative, expressed_5e-55	AT2G33830.2_Symbols:_Dormancy/auxin_associated_family_protein_chr2:14309768-14310286_REVERSE_LENGTH=108_4e-38	Bradi2g55940_No_Description_present_2e-47	GRMZM2G123896_hypothetical protein LOC100272715 _6e-54	No_Hits	No_Hits	No_Hits	No_Hits	No_Hits	No_Hits
Os06g0633800|mRNA|AK101315|CDS+3'UTR	685	7.24606	7.31757	6.95552	7.29105	6.94644	7.10648	7.03789	6.76838	6.60766	6.86627	6.44138	6.7276	9.10386	8.81974	9.06923	7.43244	7.16848	6.99494	7.35106	7.03193	7.31543	6.94619	6.94969	7.20575		Os06g0633800|mRNA|AK101315|CDS+3'UTR	AK101315	Aromatic amino acid permease family protein.	LOC_Os06g42720	Pfam_Transmembrane amino acid transporter protein_ASFSGAVFNLSTTIVGAGIMALPASIKMLGIIPGILMIIVVALLTEASIDMLVRCSHQGKITSYGWLMGEAYGQWGRIALQASVVINNIGVMIVYMIIIGDVLSGTSSTGVHHRGILEGWFGAHLWNSRAIVLLATTLFVFAPLVSFKRLDSLRYTSALSVALAVVFVVITAGIAIIKLFNGTVAMPKLFPELDGLSSIWKLFTAVPVLVTAYICHYNVHSIDNELEDRTQIKPIVRTSLFLCSSVYIATSFFAYLLFGEGTLDDVLANFDANLGIPFSSVFDDIVRVSYAAHVMLVFPIVFFALRLNLDGLLFPTSRHISRDNKRFAIITISLLTVIYLAAIFIPSIW…	'34.3'_'transport.amino acids'	black	2e-33_sp|Q99624|S38A3_HUMAN Sodium-coupled neutral amino acid transporter	0.0_gi|115469066|ref|NP_001058132.1| Os06g0633800 [Oryza sativa Japonica	Sb10g024790_similar to Putative uncharacterized protein_0.0	AT3G30390.2_Symbols:_Transmembrane_amino_acid_transporter_family_protein_chr3:11977112-11978827_REVERSE_LENGTH=460_0.0	Bradi1g35530_hydrogen:amino_acid_symporter_activity,_L-glutamine_transmembrane_transporter_activity_(Blast2GO)_0.0	GRMZM2G177659_LOC100283030 _0.0	No_Hits	No_Hits	No_Hits	gnl_TC-DB_Q99624_2_A_18_6_3_TRANSPORTER_PROTEIN_(NA+_AND_H+_COUPLED_AMINO_ACID_TRANSPORT_SYSTEM_N)_-_Homo_sapiens_(Human)__5e-35	No_Hits	No_Hits
Os03g0345300|mRNA|AK108277|CDS+3'UTR	685	6.03336	6.00949	6.09388	5.52149	5.13872	5.44986	5.75089	5.50005	5.60063	5.34623	5.4103	5.33721	8.32986	8.61803	9.04512	5.54928	5.70232	5.41946	5.55946	5.51624	5.68761	5.34111	5.46455	5.50271		Os03g0345300|mRNA|AK108277|CDS+3'UTR	AK108277	Conserved hypothetical protein.	LOC_Os03g22470	Pfam_signature_desc=Ferritin-like domain_-_____________	'20.2.3'_'stress.abiotic.drought/salt'	black	1e-92_sp|P22242|DRPE_CRAPL Desiccation-related protein PCC13-62 OS=Craterostigma	0.0_gi|115452977|ref|NP_001050089.1| Os03g0345300 [Oryza sativa Japonica	Sb01g035570_similar to Desiccation-related protein PCC13-62, putative, expressed_2e-158	AT3G62730.1_Symbols:_unknown_protein;_FUNCTIONS_IN:_molecular_function_unknown;_INVOLVED_IN:_biological_process_unknown;_LOCATED_IN:_endomembrane_system;_EXPRESSED_IN:_13_plant_structures;_EXPRESSED_DURING:_LP.04_four_leaves_visible,_4_anthesis,_LP.02_two_leaves_visible,_petal_differentiation_and_expansion_stage;_BEST_Arabidopsis_thaliana_protein_match_is:_unknown_protein_(TAIR:AT1G47980.1);_Has_…	Bradi1g62680_No_Description_present_2e-169	GRMZM2G075290_hypothetical protein LOC100274577 _1e-156	K4B0V2_linoleate_13Slipoxygenase_EC_1_13_11_12_Solanum_lycopersicum_TrEMBL_3e-114	No_Hits	No_Hits	No_Hits	No_Hits	No_Hits
Os07g0638100|mRNA|AK100429|CDS+3'UTR	683	7.03331	6.82964	6.71235	5.38622	5.61476	5.30917	5.96816	5.7787	5.61782	5.57087	5.87244	5.49076	8.09887	8.31685	9.03589	5.48677	5.55184	5.46319	5.52475	5.41594	5.68761	5.3855	5.3426	5.30993		Os07g0638100|mRNA|AK100429|CDS+3'UTR	AK100429	TolB, C-terminal domain containing protein.	LOC_Os07g44410	No_Hits	'35.1'_'not assigned.no ontology'	black	No_Hits	0.0_gi|115473615|ref|NP_001060406.1| Os07g0638100 [Oryza sativa Japonica	Sb02g040640_similar to Putative uncharacterized protein_0.0	AT4G01870.1_Symbols:_tolB_protein-related_chr4:808473-810431_REVERSE_LENGTH=652_0.0	Bradi1g20050_No_Description_present_0.0	GRMZM2G039757_No Description present_0.0	A2QKA9_acylaminoacylpeptidase_EC_3_4_19_1_Aspergillus_niger_(strain_CBS_513_88_/_FGSC_A1513)_TrEMBL_3e-07	No_Hits	No_Hits	No_Hits	No_Hits	No_Hits
Os06g0341300|mRNA|AK107654|CDS+3'UTR	685	5.98029	6.77361	6.27244	5.50798	5.44203	5.48677	5.53708	5.47981	5.434	5.17666	5.6483	5.27994	8.86074	9.2287	9.01588	6.14822	6.23449	5.67943	5.3518	5.96383	5.83609	5.52149	5.99731	5.50271		Os06g0341300|mRNA|AK107654|CDS+3'UTR	AK107654	Seed maturation protein domain containing protein.	LOC_Os06g23350	No_Hits	'33.2'_'development.late embryogenesis abundant'	black	4e-56_sp|P09444|LEA34_GOSHI Late embryogenesis abundant protein D-34	0.0_gi|115467932|ref|NP_001057565.1| Os06g0341300 [Oryza sativa Japonica	Sb04g017790_similar to Putative uncharacterized protein_5e-111	AT3G22490.1_Symbols:_Seed_maturation_protein_chr3:7969785-7970738_REVERSE_LENGTH=262_1e-57	Bradi4g07340_No_Description_present_2e-82	GRMZM2G025857_late embryogenesis abundant protein D-34 _2e-46	No_Hits	No_Hits	No_Hits	No_Hits	No_Hits	No_Hits
Os07g0158800|mRNA|AK106452|CDS+3'UTR	679	7.20494	7.45531	7.38817	5.97217	6.31886	6.00622	6.94433	6.63875	6.64116	6.36588	6.15139	6.7276	8.71699	8.78299	8.9716	5.27685	5.42612	5.40184	6.35601	6.47652	6.07441	6.06231	6.056	5.93288		Os07g0158800|mRNA|AK106452|CDS+3'UTR	AK106452	Arabidopsis protein of unknown function DUF266 family protein.	LOC_Os07g06490	Pfam_Core-2/I-Branching enzyme_VAFLFLTNSELTFAPLWERFFEGHGERLNVYVHADPAARLMMPPTRSFKGRFVAAGPTKRADATLIAAARRLLAAALVDDAANAYFALLSQHCIPVHSFRHLHATLFPPPAAAAAAARRQRRLPSYIEVLDGEPQMASRYAARGEGAMLPEVPFDRFRVGSQFFTLARRHAALVVGERRLWDKFRQPCLDQNACYPEEHYFPTLLDMADPAGVARYTLTHVNWAGSVHGHPHTYTAAEVSAELVAD_____________	'35.2'_'not assigned.unknown'	black	No_Hits	0.0_gi|115470663|ref|NP_001058930.1| Os07g0158800 [Oryza sativa Japonica	Sb02g003330_similar to Putative uncharacterized protein_1e-150	AT3G52060.2_Symbols:_Core-2/I-branching_beta-1,6-N-acetylglucosaminyltransferase_family_protein_chr3:19310987-19312027_REVERSE_LENGTH=346_2e-116	Bradi1g57147_No_Description_present_2e-152	GRMZM2G029587_hypothetical protein LOC100384228 _1e-137	No_Hits	No_Hits	No_Hits	No_Hits	No_Hits	No_Hits
Os05g0344200|mRNA|AK119727|CDS+3'UTR	672	6.97342	6.85125	7.1849	6.64116	6.65196	7.28407	6.74241	7.01352	6.9793	5.71496	6.06949	6.9191	8.91301	8.89516	8.96861	5.52475	6.23449	5.67943	7.43564	7.51872	6.80082	6.93331	6.97174	6.80136		Os05g0344200|mRNA|AK119727|CDS+3'UTR	AK119727	Hypothetical protein.	LOC_Os05g27780	No_Hits	'35.2'_'not assigned.unknown'	black	No_Hits	2e-118_gi|115463307|ref|NP_001055253.1| Os05g0344200 [Oryza sativa Japonica	Sb09g015910_similar to Putative uncharacterized protein_4e-52	AT2G41430.5_Symbols:_ERD15_dehydration-induced_protein_(ERD15)_chr2:17269736-17270314_FORWARD_LENGTH=163_1e-07	Bradi1g11710_No_Description_present_1e-31	GRMZM2G093325_hypothetical protein LOC100277865 _5e-35	No_Hits	No_Hits	No_Hits	No_Hits	No_Hits	No_Hits
Os11g0671000|mRNA|AF467730|CDS+3'UTR	684	5.80366	5.74754	5.58533	5.43995	5.55184	5.52214	6.34954	5.90538	6.39	5.78416	5.55184	6.80365	9.02509	8.93873	8.96562	5.48677	5.63325	5.84741	5.93612	6.29686	5.75033	5.95175	5.96287	5.50271		Os11g0671000|mRNA|AF467730|CDS+3'UTR	AK060981	Dormancy-associated protein.	LOC_Os11g44810	Pfam_Dormancy/auxin associated protein_LWDDVVAGPRPETGLEKLRKAATTRPLVINKDGDGEASGAAYKRTQSMPTTPTTPVTPSSSSPTTTATTTPRGSNVWRSVFHPGSNLATKSLGANLFDRPQPNSPTVYDWY_____________	'35.2'_'not assigned.unknown'	black	6e-31_sp|Q05349|12KD_FRAAN Auxin-repressed 12.5 kDa protein OS=Fragaria	5e-84_gi|115486573|ref|NP_001068430.1| Os11g0671000 [Oryza sativa Japonica	Sb01g016810_similar to Auxin-repressed protein-like protein ARP1, putative, expressed_5e-55	AT2G33830.2_Symbols:_Dormancy/auxin_associated_family_protein_chr2:14309768-14310286_REVERSE_LENGTH=108_4e-38	Bradi2g55940_No_Description_present_2e-47	GRMZM2G123896_hypothetical protein LOC100272715 _6e-54	No_Hits	No_Hits	No_Hits	No_Hits	No_Hits	No_Hits
Os01g0662600|mRNA|AK105041|UTR	680	8.04531	8.31321	8.08118	6.86101	7.0477	7.2064	7.22962	7.07572	7.20249	7.05472	6.79839	7.02814	8.9716	9.1443	8.9412	7.26652	7.35391	7.36238	7.20208	7.35646	6.99929	7.13443	6.97787	7.00714		Os01g0662600|mRNA|AK105041|UTR	AK105041	ISCU1.	LOC_Os01g47340	SUPERFAMILY_-_AYHERVVDHYENPRNVGSFENDDPSVGTGLVGAPACGDVMKLQIRVDESSGKIVDACFKTFGCGSAIASSSVATEWVKGKQMEEVVTIKNTEIAKHLSLPPVKLHCSMLAEDAIKAAVKDYEAKK_TIGRFAM_iscU: FeS cluster assembly scaffold IscU_YHERVVDHYENPRNVGSFENDDPSVGTGLVGAPACGDVMKLQIRVDESSGKIVDACFKTFGCGSAIASSSVATEWVKGKQMEEVVTIKNTEIAKHLSLPPVKLHCSMLAEDAIKAAVKDYEAKK_Gene3D_-_AYHERVVDHYENPRNVGSFENDDPSVGTGLVGAPACGDVMKLQIRVDESSGKIVDACFKTFGCGSAIASSSVATEW…	'29.8'_'protein.assembly and cofactor ligation'	black	2e-79_sp|O49627|ISU1_ARATH Iron-sulfur cluster assembly protein 1 OS=Arabidopsis	8e-120_gi|115439007|ref|NP_001043783.1| Os01g0662600 [Oryza sativa Japonica	Sb03g030300_similar to Putative uncharacterized protein_1e-93	AT4G22220.1_Symbols:_ISU1,_ATISU1_SufE/NifU_family_protein_chr4:11759444-11760881_REVERSE_LENGTH=167_1e-80	Bradi2g45740_ferrous_iron_binding_(Blast2GO)_2e-101	GRMZM5G868273_nifU-like N-terminal domain-containing protein _3e-97	Q92HP2_acyl[acylcarrierprotein]UDPNacetylglucosamine_Oacyltransferase_EC_2_3_1_129_Rickettsia_conorii_(strain_ATCC_VR613_/_Malish_7)_TrEMBL_1e-61	No_Hits	No_Hits	No_Hits	No_Hits	No_Hits
Os01g0159600|mRNA|AK064055|CDS+3'UTR	685	5.42127	5.47106	5.27994	5.3606	5.49343	5.23602	5.30993	5.31858	5.38365	5.46592	5.52083	5.45805	7.9947	7.08571	8.90905	5.48677	5.24318	5.61231	5.5093	5.48385	5.49143	5.40184	5.3426	5.37617		Os01g0159600|mRNA|AK064055|CDS+3'UTR	AK064055	Embryonic abundant protein 1.	LOC_Os01g06630	Pfam_Small hydrophilic plant seed protein_EIRAELDRRARDDGKTVIKSGTGGKSLDAQERLAEGRKKGGLSRTTESGKERADDDTGAVLIEPDDKMLKEAKKNLGRK_____________	'35.2'_'not assigned.unknown'	black	No_Hits	1e-55_gi|115434656|ref|NP_001042086.1| Os01g0159600 [Oryza sativa Japonica	Sb03g005260_similar to Similar to Zea mays late embryogenesis abundant protein EMB564 &S16249_1e-40	AT3G51810.1_Symbols:_ATEM1,_GEA1,_AT3,_EM1_Stress_induced_protein_chr3:19214818-19215461_FORWARD_LENGTH=152_2e-09	Bradi2g03825_No_Description_present_7e-45	AC233879.1_FGP002_No Description present_6e-11	No_Hits	No_Hits	No_Hits	No_Hits	No_Hits	No_Hits
Os01g0159600|mRNA|AK122153|CDS+3'UTR	673	5.37545	5.41383	5.60372	5.63264	5.39052	5.37932	5.38694	5.31858	7.7042	5.30689	5.52083	5.26967	8.08316	7.26349	8.88961	5.52475	5.17095	5.38149	5.41453	5.18232	5.58783	5.24624	5.11432	5.29514		Os01g0159600|mRNA|AK122153|CDS+3'UTR	AK122153	Embryonic abundant protein 1.	LOC_Os01g06630	Pfam_Small hydrophilic plant seed protein_EIRAELDRRARDDGKTVIKSGTGGKSLDAQERLAEGRKKGGLSRTTESGKERADDDTGAVLIEPDDKMLKEAKKNLGRK_____________	'35.2'_'not assigned.unknown'	black	No_Hits	1e-55_gi|115434656|ref|NP_001042086.1| Os01g0159600 [Oryza sativa Japonica	Sb03g005260_similar to Similar to Zea mays late embryogenesis abundant protein EMB564 &S16249_1e-40	AT3G51810.1_Symbols:_ATEM1,_GEA1,_AT3,_EM1_Stress_induced_protein_chr3:19214818-19215461_FORWARD_LENGTH=152_2e-09	Bradi2g03825_No_Description_present_7e-45	AC233879.1_FGP002_No Description present_6e-11	No_Hits	No_Hits	No_Hits	No_Hits	No_Hits	No_Hits
Os06g0633800|mRNA|AK073428|CDS+3'UTR	678	7.24606	7.28545	7.14672	7.75774	7.39885	7.61	7.21583	6.86961	6.80567	7.00994	7.03205	6.81263	8.79765	8.54528	8.88585	7.35572	7.23379	7.17057	7.48954	7.18397	7.61724	7.23415	7.21896	7.50966		Os06g0633800|mRNA|AK073428|CDS+3'UTR	AK073428	Aromatic amino acid permease family protein.	LOC_Os06g42720	Pfam_Transmembrane amino acid transporter protein_ASFSGAVFNLSTTIVGAGIMALPASIKMLGIIPGILMIIVVALLTEASIDMLVRCSHQGKITSYGWLMGEAYGQWGRIALQASVVINNIGVMIVYMIIIGDVLSGTSSTGVHHRGILEGWFGAHLWNSRAIVLLATTLFVFAPLVSFKRLDSLRYTSALSVALAVVFVVITAGIAIIKLFNGTVAMPKLFPELDGLSSIWKLFTAVPVLVTAYICHYNVHSIDNELEDRTQIKPIVRTSLFLCSSVYIATSFFAYLLFGEGTLDDVLANFDANLGIPFSSVFDDIVRVSYAAHVMLVFPIVFFALRLNLDGLLFPTSRHISRDNKRFAIITISLLTVIYLAAIFIPSIW…	'34.3'_'transport.amino acids'	black	2e-33_sp|Q99624|S38A3_HUMAN Sodium-coupled neutral amino acid transporter	0.0_gi|115469066|ref|NP_001058132.1| Os06g0633800 [Oryza sativa Japonica	Sb10g024790_similar to Putative uncharacterized protein_0.0	AT3G30390.2_Symbols:_Transmembrane_amino_acid_transporter_family_protein_chr3:11977112-11978827_REVERSE_LENGTH=460_0.0	Bradi1g35530_hydrogen:amino_acid_symporter_activity,_L-glutamine_transmembrane_transporter_activity_(Blast2GO)_0.0	GRMZM2G177659_LOC100283030 _0.0	No_Hits	No_Hits	No_Hits	gnl_TC-DB_Q99624_2_A_18_6_3_TRANSPORTER_PROTEIN_(NA+_AND_H+_COUPLED_AMINO_ACID_TRANSPORT_SYSTEM_N)_-_Homo_sapiens_(Human)__5e-35	No_Hits	No_Hits
Os06g0115000|mRNA|AK108096|CDS+3'UTR	685	6.15477	5.30993	6.12736	5.38622	5.61476	5.34475	5.14887	5.84897	5.52475	5.4478	5.4103	5.33721	8.03856	8.59566	8.85506	5.50271	5.24318	5.52541	5.3518	5.4344	5.40184	5.55248	5.46455	5.53449		Os06g0115000|mRNA|AK108096|CDS+3'UTR	AK108096	Conserved hypothetical protein.	LOC_Os06g02460	No_Hits	'35.2'_'not assigned.unknown'	black	No_Hits	2e-101_gi|115466018|ref|NP_001056608.1| Os06g0115000 [Oryza sativa Japonica	No_Hits	No_Hits	No_Hits	No_Hits	No_Hits	No_Hits	No_Hits	No_Hits	No_Hits	No_Hits
Os04g0635400|COMBINER_EST|CI037812|2	683	5.99895	5.81149	7.04869	5.31858	5.55184	6.20572	5.58595	5.83609	5.86214	5.55184	5.52083	5.65939	8.79352	8.93597	8.80543	5.7787	5.78143	5.67943	6.45549	6.64537	6.34585	6.07329	5.99731	6.30335		Os04g0635400|COMBINER_EST|CI037812|2	CI037812	Conserved hypothetical protein.				black
Os02g0533800|mRNA|AK121139|CDS+3'UTR	684	6.15477	6.29596	6.2327	5.58408	5.29207	5.30917	5.67241	5.81417	5.7787	5.30689	5.33498	5.49076	8.51849	8.28944	8.7716	5.62962	5.11921	5.36425	6.18234	6.34103	6.02969	5.98314	5.6483	5.80151		Os02g0533800|mRNA|AK121139|CDS+3'UTR	AK121139	Conserved hypothetical protein.	LOC_Os02g33070	Coils_-_IQKMEREKLEKERRKADKDKADAAKRA_____________	'35.2'_'not assigned.unknown'	black	No_Hits	7e-60_gi|115446505|ref|NP_001047032.1| Os02g0533800 [Oryza sativa Japonica	Sb04g021780_similar to Putative uncharacterized protein_2e-22	AT5G04750.1_Symbols:_F1F0-ATPase_inhibitor_protein,_putative_chr5:1372202-1373361_FORWARD_LENGTH=94_3e-15	Bradi3g44950_No_Description_present_1e-20	GRMZM2G074017_ATPase inhibitor _2e-22	No_Hits	No_Hits	No_Hits	No_Hits	No_Hits	No_Hits
Os04g0311500|COMBINER_EST|CI452859|5	674	7.28358	7.49831	6.85596	6.75471	6.90236	7.19314	6.53844	6.60628	6.26465	6.12349	6.26465	6.30828	8.71991	8.80192	8.76265	7.39671	7.33317	7.29029	7.50966	7.46276	7.66853	6.62543	7.15747	6.99514		Os04g0311500|COMBINER_EST|CI452859|5	CI452859	Protein of unknown function DUF593 family protein.	LOC_Os04g24610	No_Hits	'35.2'_'not assigned.unknown'	black	No_Hits	0.0_gi|222628594|gb|EEE60726.1| hypothetical protein OsJ_14237 [Oryza	Sb01g019940_similar to OSIGBa0130O15.5 protein_8e-120	AT4G13630.2_Symbols:_Protein_of_unknown_function,_DUF593_chr4:7934093-7936029_REVERSE_LENGTH=569_2e-12	Bradi5g04770_No_Description_present_3e-136	GRMZM2G412304_hypothetical protein LOC100382517 _3e-119	No_Hits	No_Hits	No_Hits	No_Hits	No_Hits	No_Hits
Os06g0726200|mRNA|Z29961|CDS+3'UTR	685	6.65804	6.29289	5.88724	5.33573	5.34111	5.41453	5.42086	5.47981	5.46455	5.2646	5.4103	5.3477	8.88189	8.61209	8.74332	5.29207	5.17095	5.38149	5.33936	5.78034	5.37188	5.49143	5.36352	5.34401		Os06g0726200|mRNA|Z29961|CDS+3'UTR	Z29961	Endochitinase precursor (EC 3.2.1.14).	LOC_Os06g51060	No_Hits	'20.1'_'stress.biotic'	black	0.0_sp|Q42993|CHI1_ORYSJ Chitinase 1 OS=Oryza sativa subsp. japonica	0.0_gi|75282441|sp|Q42993.1|CHI1_ORYSJ RecName: Full=Chitinase 1;	Sb09g001210_similar to Chitinase_4e-173	AT3G12500.1_Symbols:_ATHCHIB,_PR3,_PR-3,_CHI-B,_B-CHI,_HCHIB_basic_chitinase_chr3:3962501-3963984_REVERSE_LENGTH=335_4e-148	Bradi2g47210_Glycosyl_hydrolase_(GH),_subfamily_GH19;AliasBdGH19_7_5e-174	GRMZM2G145518_hypothetical protein LOC100280135 (LOC100280135), mRNA_1e-168	Q42993_chitinase_EC_3_2_1_14_Oryza_sativa_subsp__japonica_SwissProt_0.0	No_Hits	No_Hits	No_Hits	No_Hits	No_Hits
Os05g0344200|mRNA|AK098850|CDS+3'UTR	677	6.97739	6.8408	6.87432	5.89028	6.44777	6.92752	6.74241	6.86036	6.78456	5.65582	6.06949	6.82779	8.84434	8.91214	8.72546	5.86858	5.78143	5.71668	7.36001	7.57879	6.60951	6.96237	6.94201	6.62451		Os05g0344200|mRNA|AK098850|CDS+3'UTR	AK098850	Hypothetical protein.	LOC_Os05g27780	No_Hits	'35.2'_'not assigned.unknown'	black	No_Hits	2e-118_gi|115463307|ref|NP_001055253.1| Os05g0344200 [Oryza sativa Japonica	Sb09g015910_similar to Putative uncharacterized protein_4e-52	AT2G41430.5_Symbols:_ERD15_dehydration-induced_protein_(ERD15)_chr2:17269736-17270314_FORWARD_LENGTH=163_1e-07	Bradi1g11710_No_Description_present_1e-31	GRMZM2G093325_hypothetical protein LOC100277865 _5e-35	No_Hits	No_Hits	No_Hits	No_Hits	No_Hits	No_Hits
Os08g0155900|COMBINER|CI254543|6	683	6.69679	6.34029	6.17445	5.55248	6.46789	5.98267	5.88062	6.3722	5.55668	5.05507	5.25378	5.36825	8.99241	8.74231	8.70051	5.42892	5.48677	5.27045	6.63222	6.72419	6.15097	5.71382	5.84897	5.6477		Os08g0155900|COMBINER|CI254543|6	CI254543	(No Hit)	LOC_Os08g05960	No_Hits	'35.2'_'not assigned.unknown'	black	No_Hits	2e-64_gi|297726051|ref|NP_001175389.1| Os08g0155900 [Oryza sativa Japonica	No_Hits	No_Hits	No_Hits	No_Hits	No_Hits	No_Hits	No_Hits	No_Hits	No_Hits	No_Hits
Os04g0390700|mRNA|AK107261|CDS+3'UTR	678	7.60046	7.99296	7.52774	5.42752	5.55184	5.41453	5.8495	5.71668	5.8382	5.28072	5.52083	5.42892	8.61803	8.84078	8.66912	6.10675	6.35359	6.38928	5.86472	6.16334	6.21642	5.69691	5.79123	5.74922		Os04g0390700|mRNA|AK107261|CDS+3'UTR	AK107261	Short-chain dehydrogenase/reductase SDR family protein.	LOC_Os04g32070	No_Hits	'26.22'_'misc.short chain dehydrogenase/reductase (SDR)'	black	8e-115_sp|P0DKC6|HSD1B_ARATH 11-beta-hydroxysteroid dehydrogenase 1B	0.0_gi|115458084|ref|NP_001052642.1| Os04g0390700 [Oryza sativa Japonica	Sb06g013980_similar to OSIGBa0132D06.4 protein_0.0	AT5G50700.1_Symbols:_HSD1_hydroxysteroid_dehydrogenase_1_chr5:20623259-20624995_REVERSE_LENGTH=349_6e-116	Bradi5g08290_estradiol_17-beta-dehydrogenase_activity,_testosterone_17-beta-dehydrogenase_(NADP+)_activity,_11-beta-hydroxysteroid_dehydrogenase_activity_(Blast2GO)_0.0	GRMZM2G006119_hypothetical protein LOC100216664 _1e-132	B9RAC0_3oxoacyl[acylcarrierprotein]_reductase_EC_1_1_1_100_Ricinus_communis_TrEMBL_2e-108	No_Hits	No_Hits	No_Hits	No_Hits	No_Hits
Os03g0249700|mRNA|AK121219|CDS+3'UTR	682	7.18696	7.15275	7.24715	5.15466	5.16159	5.27462	5.82712	5.36898	5.52475	5.34623	5.25378	5.31437	8.48885	8.6854	8.64909	5.7787	5.78143	5.27045	5.57718	5.53189	5.75033	5.43195	5.41242	5.37617		Os03g0249700|mRNA|AK121219|CDS+3'UTR	AK121219	Hypothetical protein.	LOC_Os03g14570	No_Hits	'35.2'_'not assigned.unknown'	black	No_Hits	1e-86_gi|297721971|ref|NP_001173349.1| Os03g0249800 [Oryza sativa Japonica	Sb01g041020_similar to Expressed protein_5e-57	AT2G21180.1_Symbols:_unknown_protein;_BEST_Arabidopsis_thaliana_protein_match_is:_unknown_protein_(TAIR:AT5G19875.1);_Has_124_Blast_hits_to_124_proteins_in_12_species:_Archae_-_0;_Bacteria_-_0;_Metazoa_-_0;_Fungi_-_0;_Plants_-_124;_Viruses_-_0;_Other_Eukaryotes_-_0_(source:_NCBI_BLink)._chr2:9074956-9075351_REVERSE_LENGTH=131_2e-23	Bradi1g68030_No_Description_present_1e-58	GRMZM2G100988_hypothetical protein LOC100275646 _5e-50	No_Hits	No_Hits	No_Hits	No_Hits	No_Hits	No_Hits
Os04g0635100|COMBINER_EST|CI031407|0	668	7.22825	6.92443	7.91457	6.72087	6.87231	7.16541	6.85323	6.62158	6.82964	6.63313	6.97703	6.26308	8.85506	9.2373	8.63575	6.41521	6.31377	5.84741	7.60309	7.56027	7.36515	7.38589	7.24587	7.34039		Os04g0635100|COMBINER_EST|CI031407|0	CI031407	Wound induced protein (Fragment).	LOC_Os04g54240	Pfam_Wound-induced protein_VAMSVGAVEALKDQGGLCRWNYALRSIHKAAKANAAGVSQGKKLPASAAAVAERRRAEKAEEGLRTVMYLSCWGP_____________	'35.2'_'not assigned.unknown'	black	No_Hits	7e-53_gi|115460810|ref|NP_001054005.1| Os04g0635100 [Oryza sativa Japonica	Sb06g029900_similar to H0315F07.12 protein_3e-43	AT4G10270.1_Symbols:_Wound-responsive_family_protein_chr4:6374805-6375077_FORWARD_LENGTH=90_4e-29	Bradi5g23166_No_Description_present_2e-44	GRMZM2G106393_LOC100280530 _1e-35	No_Hits	No_Hits	No_Hits	No_Hits	No_Hits	No_Hits
Os06g0726200|mRNA|AY378172|CDS+3'UTR	683	7.15517	6.68095	6.62907	5.67241	5.34111	5.44986	5.55504	5.73123	5.434	5.30689	5.58158	5.42892	9.10702	8.8263	8.59355	5.37617	5.48677	5.3426	5.63022	5.48385	5.27685	5.49143	5.22114	5.30993		Os06g0726200|mRNA|AY378172|CDS+3'UTR	AY378172	Endochitinase precursor (EC 3.2.1.14).	LOC_Os06g51060	No_Hits	'20.1'_'stress.biotic'	black	0.0_sp|Q42993|CHI1_ORYSJ Chitinase 1 OS=Oryza sativa subsp. japonica	0.0_gi|75282441|sp|Q42993.1|CHI1_ORYSJ RecName: Full=Chitinase 1;	Sb09g001210_similar to Chitinase_4e-173	AT3G12500.1_Symbols:_ATHCHIB,_PR3,_PR-3,_CHI-B,_B-CHI,_HCHIB_basic_chitinase_chr3:3962501-3963984_REVERSE_LENGTH=335_4e-148	Bradi2g47210_Glycosyl_hydrolase_(GH),_subfamily_GH19;AliasBdGH19_7_5e-174	GRMZM2G145518_hypothetical protein LOC100280135 (LOC100280135), mRNA_1e-168	Q42993_chitinase_EC_3_2_1_14_Oryza_sativa_subsp__japonica_SwissProt_0.0	No_Hits	No_Hits	No_Hits	No_Hits	No_Hits
Os03g0760200|mRNA|AK066760|CDS+3'UTR	685	5.35841	5.59939	5.46115	5.38622	5.29207	5.23602	5.38694	5.36898	5.36898	5.34623	5.4103	5.27994	8.3683	8.14544	8.5387	5.50271	5.52475	5.3271	5.46319	5.37116	5.52279	5.43195	5.37932	5.46903		Os03g0760200|mRNA|AK066760|CDS+3'UTR	AK066760	Cytochrome P450 family protein.	LOC_Os03g55240	No_Hits	'26.10'_'misc.cytochrome P450'	black	8e-144_sp|P93147|C81E1_GLYEC Isoflavone 2'-hydroxylase OS=Glycyrrhiza	0.0_gi|14488353|gb|AAK63920.1|AC084282_1 putative cytochrome P450	Sb01g007420_similar to P450_0.0	AT4G37320.1_Symbols:_CYP81D5_cytochrome_P450,_family_81,_subfamily_D,_polypeptide_5_chr4:17559742-17561690_REVERSE_LENGTH=495_2e-142	Bradi1g14900_steroid_17-alpha-monooxygenase_activity_(Blast2GO)_0.0	GRMZM2G312069_hypothetical protein LOC100274473 _0.0	B9R747_isoflavone_2'hydroxylase_EC_1_14_13_89_Ricinus_communis_TrEMBL_8e-155	No_Hits	No_Hits	No_Hits	No_Hits	No_Hits
Os03g0766600|mRNA|AK121417|CDS+3'UTR	682	7.17112	7.10123	6.99882	5.40113	5.31212	5.56137	5.82712	5.86987	5.49477	5.34623	5.35987	5.71152	8.71514	8.72138	8.52309	6.62786	5.57592	5.6471	6.45549	6.52414	6.29098	5.6172	5.75421	5.91288		Os03g0766600|mRNA|AK121417|CDS+3'UTR	AK121417	Hypothetical protein.	LOC_Os03g55770	No_Hits	'35.2'_'not assigned.unknown'	black	No_Hits	2e-52_gi|115455565|ref|NP_001051383.1| Os03g0766600 [Oryza sativa Japonica	Sb01g007020_weakly similar to MRNA, , relating to carbonate stress_2e-13	No_Hits	Bradi1g07500_No_Description_present_2e-12	No_Hits	No_Hits	No_Hits	No_Hits	No_Hits	No_Hits	No_Hits
[truncated: 600 more rows]

## Sheet: M5_salmon-heatmap
UniqueID	degree	7AL.1	7AL.2	7AL.3	7CSE.1	7CSE.2	7CSE.3	7DSE.1	7DSE.2	7DSE.3	7LSE.1	7LSE.2	7LSE.3	12AL.1	12AL.2	12AL.3	12CSE.1	12CSE.2	12CSE.3	12DSE.1	12DSE.2	12DSE.3	12LSE.1	12LSE.2	12LSE.3		nodeName	SystematicName	Description	MSU7	Interpro	GoMAPMAN	Module	SWISSPROT	NR	Sorghum	Arabidopsis	Brachypodium	Maize	BRENDA	KINASES	Transcription_Factor	Transporter	Phosphatase	ARAMEMNON_hits
[truncated: 157 more rows]

## Sheet: M6_skyblue-heatmap
UniqueID	degree	7AL.1	7AL.2	7AL.3	7CSE.1	7CSE.2	7CSE.3	7DSE.1	7DSE.2	7DSE.3	7LSE.1	7LSE.2	7LSE.3	12AL.1	12AL.2	12AL.3	12CSE.1	12CSE.2	12CSE.3	12DSE.1	12DSE.2	12DSE.3	12LSE.1	12LSE.2	12LSE.3		nodeName	SystematicName	Description	MSU7	Interpro	GoMAPMAN	Module	SWISSPROT	NR	Sorghum	Arabidopsis	Brachypodium	Maize	BRENDA	KINASES	Transcription_Factor	Transporter	Phosphatase	ARAMEMNON_hits
[truncated: 93 more rows]

[truncated: 12 more sheets: M7_grey60-heatmap, M8_darkred-heatmap, M9_blue-heatmap, M10_brown-heatmap, M11_darkturq-heatmap, M12_magenta-heatmap, M13_turq-heatmap, M14_greenyellow-heatmap, M15_tan-heatmap, M16_cyan-heatmap, M17_green-heatmap, M18_red-heatmap]
