# Supplementary material for: Laser microdissection transcriptome data derived gene regulatory networks of developing rice endosperm revealed tissue- and stage-specific regulators modulating starch metabolism
Source: Plant Mol Biol. 2022 Jan 31;108(4-5):443–67. doi: 10.1007/s11103-021-01225-w (PMC8894313; doi:10.1007/s11103-021-01225-w)
Supplement: Supplementary file 17 — Supplementary file17 (XLS 335 kb) [file 11103_2021_1225_MOESM17_ESM.xls]

## Sheet: M1_orange-heatmap
Module	MapMan bin	Count	ListTotal	PopHits	PopTotal	PValue	Bonferroni	Description
orange	26.4	3	67	19	55767	2.85343e-06	9.13096e-05	misc.beta 1,3 glucan hydrolases
orange	33.99	7	63	682	55104	2.57771e-05	0.000824867	development.unspecified
orange	29.5.11.3	3	67	46	55740	3.33189e-05	0.00106621	protein.degradation.ubiquitin.E2
orange	27.3.6	3	67	123	55663	0.000549384	0.0175803	bHLH,Basic Helix-Loop-Helix family
orange	20.2.5	1	69	2	55784	0.00375503	0.120161	stress.abiotic.light
orange	10.4.1.1	1	69	3	55783	0.00500361	0.160115	cell wall.pectin synthesis.homogalacturonan.Galacturonic Acid Trnasferase
orange	17.2.3	2	68	86	55700	0.00552809	0.176899	hormone metabolism.auxin.induced-regulated-responsive-activated
orange	11.2.3	1	69	4	55782	0.00625065	0.200021	lipid metabolism.FA desaturation.omega 3 desaturase
orange	31.5.1	1	69	5	55781	0.00749615	0.239877	cell.cell death.plants
orange	11.9	1	69	5	55781	0.00749615	0.239877	lipid metabolism.lipid degradation
orange	20.1.1	1	69	9	55777	0.0124628	0.398809	stress.biotic.respiratory burst
orange	24.2	1	69	12	55774	0.0161717	0.517493	Biodegradation of Xenobiotics.lactoylglutathione lyase
orange	27.3.25	2	68	159	55627	0.0175412	0.561317	RNA.regulation of transcription.MYB domain transcription factor family
orange	27.3.52	1	69	15	55771	0.0198668	0.635739	RNA.regulation of transcription.Global transcription factor group
orange	16.8.3	1	69	15	55771	0.0198668	0.635739	secondary metabolism.flavonoids.dihydroflavonols
orange	35.1.40	1	69	20	55766	0.0259951	0.831842	not assigned.no ontology.glycine rich proteins
orange	17.1.3	1	69	21	55765	0.0272162	0.870917	hormone metabolism.abscisic acid.induced-regulated-responsive-activated
orange	27.3.50	1	69	23	55763	0.0296538	0.948923	RNA.regulation of transcription.General Transcription
orange	35.1.27	1	69	29	55757	0.0369308	1	not assigned.no ontology.tetratricopeptide repeat (TPR)
orange	31.1	2	68	305	55481	0.05696	1	cell.organisation
orange	29.5.11	1	69	50	55736	0.0619791	1	protein.degradation.ubiquitin
orange	29.7	1	69	55	55731	0.0678477	1	protein.glycosylation
orange	30.6	1	69	63	55723	0.0771623	1	signalling.MAP kinases
orange	26.22	1	69	74	55712	0.0898201	1	misc.short chain dehydrogenase/reductase (SDR)
orange	35.1	3	67	1117	54669	0.165801	1	not assigned.no ontology
orange	31.4	1	69	172	55614	0.195294	1	cell.vesicle transport
orange	29.4	2	68	736	55050	0.236422	1	protein.postranslational modification
orange	26.2	1	69	281	55505	0.298492	1	misc.UDP glucosyl and glucoronyl transferases
orange	29.5.11.4.2	1	69	376	55410	0.377717	1	protein.degradation.ubiquitin.E3.RING
orange	35.1.5	1	69	416	55370	0.408374	1	not assigned.no ontology.pentatricopeptide (PPR) repeat-containing protein
orange	28.99	1	69	432	55354	0.420215	1	DNA.unspecified
orange	35.2	17	53	34482	21304	1	1	not assigned.unknown

## Sheet: M2_lightgreen-heatmap
Module	MapMan bin	Count	ListTotal	PopHits	PopTotal	PValue	Bonferroni	Description
Module	31.1.1.2	7	137	26	55760	2.6139e-12	1.56834e-10	cell.organisation.cytoskeleton.mikrotubuli
Module	25.2	2	142	1	55785	1.97152e-05	0.00118291	C1-metabolism.formate-tetrahydrofolate ligase
Module	13.2.6.1	2	142	1	55785	1.97152e-05	0.00118291	amino acid metabolism.degradation.aromatic aa.phenylalanine
Module	27.3.81	2	142	2	55784	3.93638e-05	0.00236183	RNA.regulation of transcription.S1FA
Module	11.2.2	2	142	2	55784	3.93638e-05	0.00236183	lipid metabolism.FA desaturation.a hydroxylase
Module	29.6	4	140	82	55704	7.59537e-05	0.00455722	protein.folding
Module	31.3	4	140	91	55695	0.000111843	0.00671057	cell.cycle
Module	30.5	5	139	198	55588	0.000191624	0.0114974	signalling.G-proteins
Module	2.1.2.1	2	142	7	55779	0.000234192	0.0140515	major CHO metabolism.synthesis.starch.AGPase
Module	29.3.4.1	2	142	13	55773	0.000676165	0.0405699	protein.targeting.secretory pathway.ER
Module	31.2	3	141	100	55686	0.00244879	0.146927	cell.division
Module	29.2.4	2	142	34	55752	0.00391584	0.23495	protein.synthesis.elongation
Module	19.9	1	143	1	55785	0.00514271	0.308563	tetrapyrrole synthesis.protoporphyrin IX oxidase
Module	13.1.3.6.1.2	1	143	1	55785	0.00514271	0.308563	amino acid metabolism.synthesis.aspartate family.misc.homoserine.aspartate semialdehyde dehydrogenase
Module	29.2.1.1.1.2.3	1	143	2	55784	0.00770421	0.462252	protein.synthesis.ribosomal protein.prokaryotic.chloroplast.50S subunit.L3
Module	21.2.1.2	1	143	2	55784	0.00770421	0.462252	redox.ascorbate and glutathione.ascorbate.GDP-L-galactose-hexose-1-phosphate guanyltransferase
Module	27.3.99	5	139	483	55303	0.008859	0.53154	RNA.regulation of transcription.unclassified
Module	4.2.2	1	143	3	55783	0.0102592	0.61555	glycolysis.plastid branch.phosphoglucomutase (PGM)
Module	29.1.17	1	143	3	55783	0.0102592	0.61555	protein.aa activation.glutamate-tRNA ligase
Module	16.1.1.10	1	143	3	55783	0.0102592	0.61555	secondary metabolism.isoprenoids.non-mevalonate pathway.geranylgeranyl pyrophosphate synthase
Module	11.3.1	1	143	4	55782	0.0128076	0.768454	lipid metabolism.Phospholipid synthesis.1-acylglycerol-3-phosphate O-acyltransferase
Module	31.5.1	1	143	5	55781	0.0153495	0.920968	cell.cell death.plants
Module	30.2.9	1	143	5	55781	0.0153495	0.920968	signalling.receptor kinases.leucine rich repeat IX
Module	23.4.10	1	143	5	55781	0.0153495	0.920968	nucleotide metabolism.phosphotransfer and pyrophosphatases.nucleoside diphosphate kinase
Module	29.7.8	1	143	6	55780	0.0178849	1	protein.glycosylation.alpha-1,6-mannosyl-glycoprotein-beta-1,2-N-acetylglucosaminyltransferase(GnTII)
Module	30.99	1	143	7	55779	0.0204138	1	signalling.unspecified
Module	2.2.1.3.1	1	143	8	55778	0.0229362	1	major CHO metabolism.degradation.sucrose.invertases.neutral
Module	31.1.1.3	1	143	10	55776	0.0279618	1	cell.organisation.cytoskeleton.Myosin
Module	29.4.1.58	1	143	10	55776	0.0279618	1	protein.postranslational modification.kinase.receptor like cytoplasmatic kinase VIII
Module	2.2.1.4	1	143	10	55776	0.0279618	1	major CHO metabolism.degradation.sucrose.hexokinase
Module	29.1	1	143	13	55773	0.0354521	1	protein.aa activation
Module	17.5.1	1	143	13	55773	0.0354521	1	hormone metabolism.ethylene.synthesis-degradation
Module	27.3.57	1	143	14	55772	0.037936	1	RNA.regulation of transcription.JUMONJI family
Module	35.1.12	1	143	15	55771	0.0404137	1	not assigned.no ontology.pumilio/Puf RNA-binding domain-containing protein
Module	27.3.6	2	142	123	55663	0.0415278	1	RNA.regulation of transcription.bHLH,Basic Helix-Loop-Helix family
Module	29.2.2.3.5	1	143	17	55769	0.04535	1	protein.synthesis.ribosome biogenesis.Pre-rRNA processing and modifications.DExD-box helicases
Module	30.2.24	2	142	136	55650	0.0495786	1	signalling.receptor kinases.S-locus glycoprotein like
Module	27.3.9	1	143	21	55765	0.055147	1	RNA.regulation of transcription.C2C2(Zn) GATA transcription factor family
Module	29.5	2	142	151	55635	0.0594999	1	protein.degradation
Module	35.1	6	138	1117	54669	0.0711067	1	not assigned.no ontology
Module	31.4	2	142	172	55614	0.074411	1	cell.vesicle transport
Module	27.4	2	142	184	55602	0.0834104	1	RNA.RNA binding
Module	27.3.69	1	143	40	55746	0.100336	1	RNA.regulation of transcription.SET-domain transcriptional regulator family
Module	29.4.1	1	143	52	55734	0.127765	1	protein.postranslational modification.kinase
Module	29.3.4.99	1	143	54	55732	0.132254	1	protein.targeting.secretory pathway.unspecified
Module	27.1.1	1	143	57	55729	0.138946	1	RNA.processing.splicing
Module	26.4.1	1	143	62	55724	0.149986	1	misc.beta 1,3 glucan hydrolases.glucan endo-1,3-beta-glucosidase
Module	34.9	1	143	64	55722	0.154362	1	transport.metabolite transporters at the mitochondrial membrane
Module	27.3.22	1	143	72	55714	0.171645	1	RNA.regulation of transcription.HB,Homeobox transcription factor family
Module	34.2	1	143	78	55708	0.184376	1	transport.sugars
Module	31.1	2	142	305	55481	0.187459	1	cell.organisation
Module	27.2	1	143	103	55683	0.235364	1	RNA.transcription
Module	33.99	3	141	682	55104	0.259182	1	development.unspecified
Module	29.5.5	1	143	127	55659	0.281332	1	protein.degradation.serine protease
Module	34.16	1	143	137	55649	0.299665	1	transport.ABC transporters and multidrug resistance systems
Module	29.5.11.4.3.2	1	143	173	55613	0.361901	1	protein.degradation.ubiquitin.E3.SCF.FBOX
Module	29.5.11.4.2	1	143	376	55410	0.622875	1	protein.degradation.ubiquitin.E3.RING
Module	28.99	1	143	432	55354	0.673916	1	DNA.unspecified
Module	29.4	1	143	736	55050	0.852303	1	protein.postranslational modification
Module	35.2	42	102	34482	21304	1	1	not assigned.unknown

## Sheet: M3_saddlebrown-heatmap
Module	MapMan bin	Count	ListTotal	PopHits	PopTotal	PValue	Bonferroni	Description
saddlebrown	11.8.2	4	109	4	55782	1.1011e-09	4.40442e-08	lipid metabolism.exotics (steroids, squalene etc).methylsterol monooxygenase
saddlebrown	31.1.1.2	5	108	26	55760	5.02954e-09	2.01182e-07	cell.organisation.cytoskeleton.mikrotubuli
saddlebrown	31.1.1.1.1	3	110	10	55776	2.26665e-06	9.0666e-05	cell.organisation.cytoskeleton.actin.Actin
saddlebrown	30.1	3	110	43	55743	0.000114596	0.00458383	signalling.in sugar and nutrient physiology
saddlebrown	30.2.16	2	111	18	55768	0.000751463	0.0300585	signalling.receptor kinases.Catharanthus roseus-like RLK1
saddlebrown	30.4	2	111	22	55764	0.00108585	0.0434338	signalling.phosphinositides
saddlebrown	31.1	4	109	305	55481	0.00367669	0.147068	cell.organisation
saddlebrown	3.5	2	111	44	55742	0.00395554	0.158222	minor CHO metabolism.others
saddlebrown	4.2.11	1	112	1	55785	0.00403896	0.161558	glycolysis.plastid branch.3-phosphoglycerate kinase (PGK)
saddlebrown	31.4	3	110	172	55614	0.00548777	0.219511	cell.vesicle transport
saddlebrown	27.3.38	1	112	3	55783	0.00806174	0.32247	RNA.regulation of transcription.AT-rich interaction domain containing transcription factor family
saddlebrown	13.1.6.5.4	1	112	3	55783	0.00806174	0.32247	amino acid metabolism.synthesis.aromatic aa.tryptophan.indole-3-glycerol phosphate synthase
saddlebrown	13.1.5.3.2	1	112	3	55783	0.00806174	0.32247	amino acid metabolism.synthesis.serine-glycine-cysteine group.cysteine.SAT
saddlebrown	13.2.7	1	112	4	55782	0.0100671	0.402684	amino acid metabolism.degradation.histidine
saddlebrown	30.4.5	1	112	5	55781	0.0120684	0.482737	signalling.phosphinositides.inositol-1,3,4-trisphosphate 5/6-kinase
saddlebrown	33.99	5	108	682	55104	0.0130969	0.523874	development.unspecified
saddlebrown	30.99	1	112	7	55779	0.0160591	0.642362	signalling.unspecified
saddlebrown	27.3.48	1	112	7	55779	0.0160591	0.642362	RNA.regulation of transcription.FHA transcription factor
saddlebrown	23.4.99	1	112	12	55774	0.0259659	1	nucleotide metabolism.phosphotransfer and pyrophosphatases.misc
saddlebrown	35.1	6	107	1117	54669	0.0268316	1	not assigned.no ontology
saddlebrown	26.3.2	1	112	15	55771	0.0318625	1	misc.gluco-, galacto- and mannosidases.beta-galactosidase
saddlebrown	30.2.2	1	112	19	55767	0.0396696	1	signalling.receptor kinases.leucine rich repeat II
saddlebrown	27.3.30	1	112	23	55763	0.0474143	1	RNA.regulation of transcription.Trihelix, Triple-Helix transcription factor family
saddlebrown	11.8.1	1	112	25	55761	0.0512634	1	lipid metabolism.exotics (steroids, squalene etc).sphingolipids
saddlebrown	23.2	1	112	30	55756	0.0608188	1	nucleotide metabolism.degradation
saddlebrown	27.1.2	1	112	32	55754	0.0646142	1	RNA.processing.RNA helicase
saddlebrown	27.3.21	1	112	35	55751	0.0702789	1	RNA.regulation of transcription.GRAS transcription factor family
saddlebrown	15.2	1	112	44	55742	0.0870696	1	metal handling.binding, chelation and storage
saddlebrown	29.5.11	1	112	50	55736	0.098096	1	protein.degradation.ubiquitin
saddlebrown	29.3.4.99	1	112	54	55732	0.105374	1	protein.targeting.secretory pathway.unspecified
saddlebrown	31.2	1	112	100	55686	0.184995	1	cell.division
saddlebrown	29.4	3	110	736	55050	0.188638	1	protein.postranslational modification
saddlebrown	27.2	1	112	103	55683	0.189937	1	RNA.transcription
saddlebrown	27.3.6	1	112	123	55663	0.222131	1	RNA.regulation of transcription.bHLH,Basic Helix-Loop-Helix family
saddlebrown	20.2.1	1	112	147	55639	0.259093	1	stress.abiotic.heat
saddlebrown	29.5	1	112	151	55635	0.265082	1	protein.degradation
saddlebrown	27.3.67	1	112	175	55611	0.30002	1	RNA.regulation of transcription.putative transcription regulator
saddlebrown	27.4	1	112	184	55602	0.312693	1	RNA.RNA binding
saddlebrown	27.3.99	1	112	483	55303	0.626059	1	RNA.regulation of transcription.unclassified
saddlebrown	35.2	37	76	34482	21304	1	1	not assigned.unknown

## Sheet: M4_black-heatmap
Module	MapMan bin	Count	ListTotal	PopHits	PopTotal	PValue	Bonferroni	Description
black	33.99	38	648	682	55104	7.05992e-14	9.81329e-12	development.unspecified
black	34.19.2	8	678	11	55775	3.0587e-11	4.2516e-09	transport.Major Intrinsic Proteins.TIP
black	20.1	24	662	402	55384	8.02224e-10	1.11509e-07	stress.biotic
black	21.6	7	679	11	55775	1.07281e-09	1.49121e-07	redox.dismutases and catalases
black	26.1	10	676	48	55738	2.02496e-09	2.81469e-07	misc.misc2
black	27.3.22	11	675	72	55714	5.74113e-09	7.98018e-07	HB,Homeobox transcription factor family
black	27.3.19	5	681	7	55779	1.92411e-07	2.67451e-05	EIN3-like(EIL) transcription factor family
black	26.28	10	676	110	55676	2.29538e-06	0.000319057	misc.GDSL-motif lipase
black	6.5	3	683	2	55784	1.7526e-05	0.00243611	gluconeogenesis / glyoxylate cycle.pyruvate dikinase
black	15.3	3	683	3	55783	3.47343e-05	0.00482807	metal handling.regulation
black	3.1.1.2	3	683	4	55782	6.02346e-05	0.00837261	minor CHO metabolism.raffinose family.galactinol synthases.putative
black	10.7	7	679	92	55694	0.000214579	0.0298265	cell wall.modification
black	20.2.4	3	683	9	55777	0.000361813	0.050292	stress.abiotic.touch/wounding
black	7.1	2	684	1	55785	0.000438486	0.0609496	OPP.oxidative PP
black	4.1.9	2	684	1	55785	0.000438486	0.0609496	glycolysis.cytosolic branch.non-phosphorylating glyceraldehyde 3-phosphate dehydrogenase (NPGAP-DH)
black	11.10.3	2	684	1	55785	0.000438486	0.0609496	lipid metabolism.glycolipid synthesis.UDP-sulfoquinovose synthase
black	27.3.40	4	682	27	55759	0.000523333	0.0727433	RNA.regulation of transcription.Aux/IAA family
black	5.3	2	684	2	55784	0.000869898	0.120916	fermentation.ADH
black	2.2.2.2	2	684	2	55784	0.000869898	0.120916	major CHO metabolism.degradation.starch.starch phosphorylase
black	18.2	2	684	2	55784	0.000869898	0.120916	Co-factor and vitamine metabolism.thiamine
black	34.19.1	3	683	13	55773	0.000888218	0.123462	transport.Major Intrinsic Proteins.PIP
black	16.8.5.1	3	683	13	55773	0.000888218	0.123462	secondary metabolism.flavonoids.isoflavones.isoflavone reductase
black	1.3.2	2	684	3	55783	0.00143815	0.199902	PS.calvin cycle.rubisco small subunit
black	27.3.35	5	681	66	55720	0.00175385	0.243785	RNA.regulation of transcription.bZIP transcription factor family
black	27.3.55	3	683	18	55768	0.0020164	0.280279	RNA.regulation of transcription.HDA
black	16.2.1.2	2	684	4	55782	0.00213985	0.297439	secondary metabolism.phenylpropanoids.lignin biosynthesis.C4H
black	13.2.6.2	2	684	4	55782	0.00213985	0.297439	amino acid metabolism.degradation.aromatic aa.tyrosine
black	33.1	4	682	42	55744	0.00235104	0.326795	development.storage proteins
black	34.14	4	682	44	55742	0.00275038	0.382303	transport.unspecified cations
black	16.2.1.4	3	683	21	55765	0.00298675	0.415159	secondary metabolism.phenylpropanoids.lignin biosynthesis.HCT
black	34.99	8	678	194	55592	0.00348744	0.484754	transport.misc
black	27.3.3	5	681	79	55707	0.00365721	0.508352	RNA.regulation of transcription.AP2/EREBP, APETALA2/Ethylene-responsive element binding protein family
black	17.6.1	2	684	8	55778	0.00621582	0.864	hormone metabolism.gibberelin.synthesis-degradation
black	34.3	5	681	91	55695	0.00643433	0.894372	transport.amino acids
black	26.21	3	683	31	55755	0.00807281	1	misc.protease inhibitor/seed storage/lipid transfer protein (LTP) family protein
black	27.3.26	3	683	33	55753	0.00946173	1	RNA.regulation of transcription.MYB-related transcription factor family
black	5.2	2	684	11	55775	0.0105175	1	fermentation.PDC
black	21.4	3	683	36	55750	0.0117909	1	redox.glutaredoxins
black	17.5.3	2	684	12	55774	0.0121725	1	hormone metabolism.ethylene.induced-regulated-responsive-activated
black	16.7	3	683	38	55748	0.0135105	1	secondary metabolism.wax
black	34.6	2	684	13	55773	0.0139331	1	transport.sulphate
black	29.4.1.56	1	685	11	557753	0.0146418	1	protein.postranslational modification.kinase.receptor like cytoplasmatic kinase VI
black	3.5	3	683	44	55742	0.0194843	1	minor CHO metabolism.others
black	21.1	3	683	45	55741	0.0205999	1	redox.thioredoxin
black	33.2	2	684	17	55769	0.0219775	1	development.late embryogenesis abundant
black	3.2.1001	1	685	1	55785	0.0241479	1	minor CHO metabolism.trehalose
black	21.1011	1	685	1	55785	0.0241479	1	redox
black	1.3.5	1	685	1	55785	0.0241479	1	PS.calvin cycle.TPI
black	1.2.1006	1	685	1	55785	0.0241479	1	PS.photorepiration.hydroxypyruvate
black	26.9	4	682	86	55700	0.0242917	1	misc.glutathione S transferases
black	26.13	4	682	87	55699	0.0251721	1	misc.acid and other phosphatases
black	17.4.1	2	684	19	55767	0.0265635	1	hormone metabolism.cytokinin.synthesis-degradation
black	27.3.7	2	684	20	55766	0.0289885	1	RNA.regulation of transcription.C2C2(Zn) CO-like, Constans-like zinc finger family
black	20.1.7	8	678	297	55489	0.034126	1	stress.biotic.PR-proteins
black	5.1	1	685	2	55784	0.0360026	1	fermentation.LDH
black	20.2.3	3	683	57	55729	0.0366625	1	stress.abiotic.drought/salt
black	27.3.30	2	684	23	55763	0.036762	1	RNA.regulation of transcription.Trihelix, Triple-Helix transcription factor family
black	20.2.99	4	682	101	55685	0.0395182	1	stress.abiotic.unspecified
black	10.5.1.1	2	684	25	55761	0.0423362	1	cell wall.cell wall proteins.AGPs.AGP
black	26.4.1	3	683	62	55724	0.0447898	1	misc.beta 1,3 glucan hydrolases.glucan endo-1,3-beta-glucosidase
black	8.1.7	1	685	3	55783	0.0477135	1	TCA / org transformation.TCA.succinate dehydrogenase
black	16.1.2.3	1	685	3	55783	0.0477135	1	secondary metabolism.isoprenoids.mevalonate pathway.HMG-CoA reductase
black	16.4.1	2	684	27	55759	0.0482029	1	secondary metabolism.N misc.alkaloid-like
black	23.2	2	684	30	55756	0.0575136	1	nucleotide metabolism.degradation
black	3.8.2	1	685	4	55782	0.0592823	1	minor CHO metabolism.galactose.alpha-galactosidases
black	26.22	3	683	74	55712	0.0675579	1	misc.short chain dehydrogenase/reductase (SDR)
black	35.1.9	1	685	5	55781	0.0707108	1	not assigned.no ontology.BTB/POZ domain-containing protein
black	12.2.2	1	685	5	55781	0.0707108	1	N-metabolism.ammonia metabolism.glutamine synthetase
black	26.7	4	682	126	55660	0.0745715	1	misc.oxidases - copper, flavone etc
black	34.1.2	1	685	6	55780	0.0820006	1	transport.p- and v-ATPases.H+-exporting ATPase
black	13.1.6.5.5	1	685	6	55780	0.0820006	1	amino acid metabolism.synthesis.aromatic aa.tryptophan.tryptophan synthase
black	10.6.1	1	685	6	55780	0.0820006	1	cell wall.degradation.cellulases and beta -1,4-glucanases
black	10.5.4	1	685	6	55780	0.0820006	1	cell wall.cell wall proteins.HRGP
black	34.1.1.2	1	685	7	55779	0.0931535	1	transport.p- and v-ATPases.H+-transporting two-sector ATPase.subunit C
black	16.8.1	1	685	7	55779	0.0931535	1	secondary metabolism.flavonoids.anthocyanins
black	27.3.65	1	685	8	55778	0.104171	1	RNA.regulation of transcription.Polycomb Group (PcG)
black	26.11	1	685	8	55778	0.104171	1	misc.alcohol dehydrogenases
black	11.6	1	685	8	55778	0.104171	1	lipid metabolism.lipid transfer proteins etc
black	26.3	2	684	44	55742	0.107597	1	misc.gluco-, galacto- and mannosidases
black	20.2.1	4	682	147	55639	0.112846	1	stress.abiotic.heat
black	3.2.3	1	685	9	55777	0.115055	1	minor CHO metabolism.trehalose.potential TPS/TPP
black	20.1.1	1	685	9	55777	0.115055	1	stress.biotic.respiratory burst
black	16.8.3.1	1	685	9	55777	0.115055	1	secondary metabolism.flavonoids.dihydroflavonols.dihydroflavonol 4-reductase
black	13.2.3.1.1	1	685	9	55777	0.115055	1	amino acid metabolism.degradation.aspartate family.asparagine.L-asparaginase
black	13.1.3.4.12	1	685	9	55777	0.115055	1	amino acid metabolism.synthesis.aspartate family.methionine.homocysteine S-methyltransferase
black	28.1.3.2.2	1	685	10	55776	0.125807	1	DNA.synthesis/chromatin structure.histone.core.H2B
black	10.2	1	685	10	55776	0.125807	1	cell wall.cellulose synthesis
black	16.2.1.1	1	685	11	55775	0.136428	1	secondary metabolism.phenylpropanoids.lignin biosynthesis.PAL
black	11.1.10	1	685	11	55775	0.136428	1	lipid metabolism.FA synthesis and FA elongation.beta ketoacyl CoA synthase
black	24.2	1	685	12	55774	0.146921	1	Biodegradation of Xenobiotics.lactoylglutathione lyase
black	20.1.3.1	1	685	12	55774	0.146921	1	stress.biotic.signalling.MLO-like
black	11.8	1	685	12	55774	0.146921	1	lipid metabolism.exotics(steroids, squalene etc)
black	35.1	18	668	1117	54669	0.154435	1	not assigned.no ontology
black	9.7	1	685	14	55772	0.167526	1	mitochondrial electron transport / ATP synthesis.cytochrome c oxidase
black	27.3.52	1	685	15	55771	0.177641	1	RNA.regulation of transcription.Global transcription factor group
black	26.17	1	685	15	55771	0.177641	1	misc.dynamin
black	16.8.3	1	685	15	55771	0.177641	1	secondary metabolism.flavonoids.dihydroflavonols
black	11.9.4.5	1	685	16	55770	0.187633	1	lipid metabolism.lipid degradation.beta-oxidation.acyl-CoA thioesterase
black	10.5.3	1	685	16	55770	0.187633	1	cell wall.cell wall proteins.LRR
black	26.8	2	684	70	55716	0.21793	1	misc.nitrilases, *nitrile lyases, berberine bridge enzymes, reticuline oxidases, troponine reductases
black	30.4.1	1	685	20	55766	0.226406	1	signalling.phosphinositides.phosphatidylinositol-4-phosphate 5-kinase
black	26.3.4	1	685	20	55766	0.226406	1	misc.gluco-, galacto- and mannosidases.endoglucanase
black	16.2.1.7	1	685	20	55766	0.226406	1	secondary metabolism.phenylpropanoids.lignin biosynthesis.CCR1
black	21.2.1	1	685	21	55765	0.235807	1	redox.ascorbate and glutathione.ascorbate
black	27.3.99	8	678	483	55303	0.249643	1	RNA.regulation of transcription.unclassified
black	26.12	3	683	141	55645	0.25533	1	misc.peroxidases
black	27.3.23	1	685	24	55762	0.26333	1	RNA.regulation of transcription.HSF,Heat-shock transcription factor family
black	27.3.12	1	685	24	55762	0.26333	1	RNA.regulation of transcription.C3H zinc finger family
black	26.2	5	681	281	55505	0.268828	1	misc.UDP glucosyl and glucoronyl transferases
black	31.1.1.2	1	685	26	55760	0.281127	1	cell.organisation.cytoskeleton.mikrotubuli
black	29.3.2	1	685	26	55760	0.281127	1	protein.targeting.mitochondria
black	17.2.3	2	684	86	55700	0.289769	1	hormone metabolism.auxin.induced-regulated-responsive-activated
black	34.12	2	684	88	55698	0.29874	1	transport.metal
black	27.3.24	1	685	29	55757	0.30702	1	RNA.regulation of transcription.MADS box transcription factor family
black	27.3.25	3	683	159	55627	0.314565	1	RNA.regulation of transcription.MYB domain transcription factor family
black	35.1.3	1	685	30	55756	0.315443	1	not assigned.no ontology.armadillo/beta-catenin repeat family protein
black	27.1.2	1	685	32	55754	0.331982	1	RNA.processing.RNA helicase
black	35.1.19	1	685	33	55753	0.340102	1	not assigned.no ontology.C2 domain-containing protein
black	10.6.2	1	685	33	55753	0.340102	1	cell wall.degradation.mannan-xylose-arabinose-fucose
black	34.21	1	685	34	55752	0.348123	1	transport.calcium
black	21.2	1	685	34	55752	0.348123	1	redox.ascorbate and glutathione
black	16.8.2	1	685	38	55748	0.379245	1	secondary metabolism.flavonoids.chalcones
black	17.5.2	1	685	40	55746	0.394245	1	hormone metabolism.ethylene.signal transduction
black	26.19	1	685	45	55741	0.430181	1	misc.plastocyanin-like
black	34.15	1	685	53	55733	0.483303	1	transport.potassium
black	29.3.4.99	1	685	54	55732	0.489586	1	protein.targeting.secretory pathway.unspecified
black	34.16	2	684	137	55649	0.504755	1	transport.ABC transporters and multidrug resistance systems
black	30.6	1	685	63	55723	0.542806	1	signalling.MAP kinases
black	27.3.32	1	685	77	55709	0.614791	1	RNA.regulation of transcription.WRKY domain transcription factor family
black	30.5	2	684	198	55588	0.70034	1	signalling.G-proteins
black	27.2	1	685	103	55683	0.719801	1	RNA.transcription
black	27.1	1	685	110	55676	0.742818	1	RNA.processing
black	28.99	4	682	432	55354	0.776979	1	DNA.unspecified
black	27.3.6	1	685	123	55663	0.780673	1	RNA.regulation of transcription.bHLH,Basic Helix-Loop-Helix family
black	28.1	2	684	239	55547	0.792255	1	DNA.synthesis/chromatin structure
black	31.4	1	685	172	55614	0.879686	1	cell.vesicle transport
black	27.3.67	1	685	175	55611	0.884031	1	RNA.regulation of transcription.putative transcription regulator
black	31.1	1	685	305	55481	0.976485	1	cell.organisation
black	35.2	209	477	34482	21304	1	1	not assigned.unknown

## Sheet: M5_salmon-heatmap
Module	MapMan bin	Count	ListTotal	PopHits	PopTotal	PValue	Bonferroni	Description
salmon	21.2.1	8	149	21	55765	1.31156e-14	9.18091e-13	redox.ascorbate and glutathione
salmon	23.1.1.5	3	154	1	55785	8.65574e-08	6.05902e-06	synthesis.pyrimidine.orotate phosphoribosyltransferase
salmon	7.2.1	3	154	2	55784	2.15947e-07	1.51163e-05	OPP.non-reductive PP.transketolase
salmon	21.6	3	154	11	55775	7.71571e-06	0.000540099	redox.dismutases and catalases
salmon	23.1.2.10	2	155	1	55785	2.34347e-05	0.00164043	nucleotide metabolism.synthesis.purine.IMP synthase
salmon	18.8.1	2	155	1	55785	2.34347e-05	0.00164043	ubiquinone.hexaprenyldihydroxybenzoate methyltransferase
salmon	17.3.1.2.99	2	155	13	55773	0.000802241	0.0561569	brassinosteroid.synthesis-degradation.sterols.other
salmon	27.4	4	153	184	55602	0.00201672	0.14117	RNA.RNA binding
salmon	29.2.1.1.1.2.2	1	156	1	55785	0.00560503	0.392352	protein.synthesis.ribosomal protein.prokaryotic.chloroplast.50S subunit.L2
salmon	23.1.2.5	1	156	1	55785	0.00560503	0.392352	nucleotide metabolism.synthesis.purine.AIR synthase
salmon	23.1.1.2	1	156	1	55785	0.00560503	0.392352	nucleotide metabolism.synthesis.pyrimidine.aspartate transcarbamoylase
salmon	18.3.2	1	156	1	55785	0.00560503	0.392352	Co-factor and vitamine metabolism.riboflavin.riboflavin synthase
salmon	11.8.7	1	156	1	55785	0.00560503	0.392352	lipid metabolism.exotics (steroids, squalene etc).trans-2-enoyl-CoA reductase (NADPH)
salmon	3.5	2	155	44	55742	0.00746994	0.522896	minor CHO metabolism.others
salmon	27.3.44	2	155	45	55741	0.00778767	0.545137	RNA.regulation of transcription.Chromatin Remodeling Factors
salmon	27.1.21	1	156	2	55784	0.00839583	0.587708	RNA.processing.siRNA methyltransferase
salmon	21.2.1.2	1	156	2	55784	0.00839583	0.587708	redox.ascorbate and glutathione.ascorbate.GDP-L-galactose-hexose-1-phosphate guanyltransferase
salmon	16.1.2.7	1	156	2	55784	0.00839583	0.587708	secondary metabolism.isoprenoids.mevalonate pathway.isopentenyl pyrophosphate:dimethyllallyl pyrophosphate isomerase
salmon	11.1.6	1	156	2	55784	0.00839583	0.587708	lipid metabolism.FA synthesis and FA elongation.enoyl ACP reductase
salmon	26.1	2	155	48	55738	0.00877674	0.614372	misc.misc2
salmon	29.5	3	154	151	55635	0.00950169	0.665118	protein.degradation
salmon	8.2.11	1	156	4	55782	0.0139541	0.976787	TCA / org transformation.other organic acid transformatons.atp-citrate lyase
salmon	8.1.5	1	156	4	55782	0.0139541	0.976787	TCA / org transformation.TCA.2-oxoglutarate dehydrogenase
salmon	17.3.1.2.2	1	156	4	55782	0.0139541	0.976787	hormone metabolism.brassinosteroid.synthesis-degradation.sterols.SMT2
salmon	4.1.5	1	156	5	55781	0.0167216	1	glycolysis.cytosolic branch.pyrophosphate-fructose-6-P phosphotransferase
salmon	4.1.13	1	156	5	55781	0.0167216	1	glycolysis.cytosolic branch.enolase
salmon	4.1.12	1	156	5	55781	0.0167216	1	glycolysis.cytosolic branch.phosphoglycerate mutase
salmon	13.2.4.4	1	156	5	55781	0.0167216	1	amino acid metabolism.degradation.branched chain group.leucine
salmon	11.9.2.2	1	156	5	55781	0.0167216	1	lipid metabolism.lipid degradation.lipases.acylglycerol lipase
salmon	11.1.31	1	156	6	55780	0.0194814	1	lipid metabolism.FA synthesis and FA elongation.pyruvate DH
salmon	23.4.1	1	156	7	55779	0.0222335	1	nucleotide metabolism.phosphotransfer and pyrophosphatases.adenylate kinase
salmon	21.99	1	156	7	55779	0.0222335	1	redox.misc
salmon	9.6	1	156	8	55778	0.0249779	1	mitochondrial electron transport / ATP synthesis.cytochrome c
salmon	31.3	2	155	91	55695	0.0283425	1	cell.cycle
salmon	5.2	1	156	11	55775	0.0331654	1	fermentation.PDC
salmon	27.3.15	1	156	11	55775	0.0331654	1	RNA.regulation of transcription.CCAAT box binding factor family, HAP3
salmon	21.1.1	1	156	12	55774	0.0358793	1	redox.thioredoxin.PDIL
salmon	35.1	7	150	1117	54669	0.0399962	1	not assigned.no ontology
salmon	28.1.3.2.1	1	156	14	55772	0.0412845	1	DNA.synthesis/chromatin structure.histone.core.H2A
salmon	29.2.2.3.5	1	156	17	55769	0.0493358	1	protein.synthesis.ribosome biogenesis.Pre-rRNA processing and modifications.DExD-box helicases
salmon	29.5.5	2	155	127	55659	0.051258	1	protein.degradation.serine protease
salmon	20.2.1	2	155	147	55639	0.0660455	1	stress.abiotic.heat
salmon	27.1.2	1	156	32	55754	0.0885959	1	RNA.processing.RNA helicase
salmon	34.21	1	156	34	55752	0.0937074	1	transport.calcium
salmon	21.2	1	156	34	55752	0.0937074	1	redox.ascorbate and glutathione
salmon	29.3.1	1	156	38	55748	0.103845	1	protein.targeting.nucleus
salmon	15.2	1	156	44	55742	0.11884	1	metal handling.binding, chelation and storage
salmon	29.5.11.3	1	156	46	55740	0.123783	1	protein.degradation.ubiquitin.E2
salmon	30.11	2	155	227	55559	0.135722	1	signalling.light
salmon	34.15	1	156	53	55733	0.140868	1	transport.potassium
salmon	29.2.3	1	156	70	55716	0.180992	1	protein.synthesis.initiation
salmon	26.22	1	156	74	55712	0.190159	1	misc.short chain dehydrogenase/reductase (SDR)
salmon	29.6	1	156	82	55704	0.208189	1	protein.folding
salmon	31.2	1	156	100	55686	0.24731	1	cell.division
salmon	20.2.99	1	156	101	55685	0.249426	1	stress.abiotic.unspecified
salmon	27.1	1	156	110	55676	0.268208	1	RNA.processing
salmon	27.3.6	1	156	123	55663	0.294515	1	RNA.regulation of transcription.bHLH,Basic Helix-Loop-Helix family
salmon	29.4	3	154	736	55050	0.343483	1	protein.postranslational modification
salmon	27.3.25	1	156	159	55627	0.362564	1	RNA.regulation of transcription.MYB domain transcription factor family
salmon	29.5.11.4.3.2	1	156	173	55613	0.387229	1	protein.degradation.ubiquitin.E3.SCF.FBOX
salmon	27.3.99	2	155	483	55303	0.395392	1	RNA.regulation of transcription.unclassified
salmon	30.5	1	156	198	55588	0.428938	1	signalling.G-proteins
salmon	28.1	1	156	239	55547	0.49132	1	DNA.synthesis/chromatin structure
salmon	26.2	1	156	281	55505	0.548204	1	misc.UDP glucosyl and glucoronyl transferases
salmon	31.1	1	156	305	55481	0.577823	1	cell.organisation
salmon	29.5.11.4.2	1	156	376	55410	0.654614	1	protein.degradation.ubiquitin.E3.RING
salmon	35.1.5	1	156	416	55370	0.691586	1	not assigned.no ontology.pentatricopeptide (PPR) repeat-containing protein
salmon	28.99	1	156	432	55354	0.705248	1	DNA.unspecified
salmon	33.99	1	156	682	55104	0.85504	1	development.unspecified
salmon	35.2	44	113	34482	21304	1	1	not assigned.unknown

## Sheet: M6_skyblue-heatmap
Module	MapMan bin	Count	ListTotal	PopHits	PopTotal	PValue	Bonferroni	Description
skyblue	8.1.7	5	88	3	55783	6.3864e-13	3.38479e-11	TCA / org transformation.TCA.succinate dehydrogenase
skyblue	27.3.4	4	89	27	55759	2.1852e-07	1.15815e-05	ARF, Auxin Response Factor family
skyblue	21.2.1	3	90	21	55765	8.80609e-06	0.000466723	redox.ascorbate and glutathione
skyblue	13.2.5.2	2	91	3	55783	2.73128e-05	0.00144758	degradation.serine-glycine-cysteine group.glycine
skyblue	21.5	2	91	6	55780	7.62271e-05	0.00404004	redox.peroxiredoxin
skyblue	26.1	3	90	48	55738	8.77033e-05	0.00464828	misc.misc2
skyblue	26.3.2	2	91	15	55771	0.000366648	0.0194324	gluco-, galacto- and mannosidases.beta-galactosidase
skyblue	29.3.2	2	91	26	55760	0.00100699	0.0533705	protein.targeting.mitochondria
skyblue	25.4	1	92	2	55784	0.00498472	0.26419	C1-metabolism.5-formyltetrahydrofolate cyclo-ligase
skyblue	8.2.4	1	92	3	55783	0.00664082	0.351963	TCA / org transformation.other organic acid transformatons.IDH
skyblue	4.1.8	1	92	3	55783	0.00664082	0.351963	glycolysis.cytosolic branch.glyceraldehyde 3-phosphate dehydrogenase (GAP-DH)
skyblue	7.1.3	1	92	4	55782	0.0082942	0.439592	OPP.oxidative PP.6-phosphogluconate dehydrogenase
skyblue	2.2.1.1	1	92	4	55782	0.0082942	0.439592	major CHO metabolism.degradation.sucrose.fructokinase
skyblue	13.2.4.1	1	92	4	55782	0.0082942	0.439592	amino acid metabolism.degradation.branched chain group.shared
skyblue	21.99	1	92	7	55779	0.013238	0.701615	redox.misc
skyblue	17.6.1.13	1	92	7	55779	0.013238	0.701615	hormone metabolism.gibberelin.synthesis-degradation.GA2 oxidase
skyblue	26.11	1	92	8	55778	0.0148805	0.788668	misc.alcohol dehydrogenases
skyblue	35.1.2	1	92	9	55777	0.0165203	0.875578	not assigned.no ontology.agenet domain-containing protein
skyblue	29.3.5	1	92	9	55777	0.0165203	0.875578	protein.targeting.peroxisomes
skyblue	26.7	2	91	126	55660	0.0194438	1	misc.oxidases - copper, flavone etc
skyblue	30.2.7	1	92	12	55774	0.0214236	1	signalling.receptor kinases.leucine rich repeat VII
skyblue	29.4.1.55	1	92	13	55773	0.0230526	1	protein.postranslational modification.kinase.receptor like cytoplasmatic kinase V
skyblue	34.22	1	92	16	55770	0.0279236	1	transport.cyclic nucleotide or calcium regulated channels
skyblue	11.9.4.5	1	92	16	55770	0.0279236	1	lipid metabolism.lipid degradation.beta-oxidation.acyl-CoA thioesterase
skyblue	33.3	1	92	17	55769	0.029542	1	development.squamosa promoter binding like (SPL)
skyblue	31.4	2	91	172	55614	0.034282	1	cell.vesicle transport
skyblue	9.1.2	1	92	24	55762	0.0407959	1	mitochondrial electron transport / ATP synthesis.NADH-DH.localisation not clear
skyblue	21.2	1	92	34	55752	0.0566493	1	redox.ascorbate and glutathione
skyblue	30.2.8.2	1	92	37	55749	0.0613546	1	signalling.receptor kinases.leucine rich repeat VIII.VIII-2
skyblue	33.1	1	92	42	55744	0.0691452	1	development.storage proteins
skyblue	34.14	1	92	44	55742	0.0722434	1	transport.unspecified cations
skyblue	26.3	1	92	44	55742	0.0722434	1	misc.gluco-, galacto- and mannosidases
skyblue	11.9.2.1	1	92	48	55738	0.0784095	1	lipid metabolism.lipid degradation.lipases.triacylglycerol lipase
skyblue	26.2	2	91	281	55505	0.0810131	1	misc.UDP glucosyl and glucoronyl transferases
skyblue	29.7	1	92	55	55731	0.0891026	1	protein.glycosylation
skyblue	27.3.35	1	92	66	55720	0.105659	1	RNA.regulation of transcription.bZIP transcription factor family
skyblue	33.99	3	90	682	55104	0.10652	1	development.unspecified
skyblue	26.8	1	92	70	55716	0.111605	1	misc.nitrilases, *nitrile lyases, berberine bridge enzymes, reticuline oxidases, troponine reductases
skyblue	29.6	1	92	82	55704	0.12921	1	protein.folding
skyblue	26.13	1	92	87	55699	0.136443	1	misc.acid and other phosphatases
skyblue	29.5.4	1	92	99	55687	0.153561	1	protein.degradation.aspartate protease
skyblue	29.5.11.4.5.2	1	92	118	55668	0.179981	1	protein.degradation.ubiquitin.E3.BTB/POZ Cullin3.BTB/POZ
skyblue	29.5.5	1	92	127	55659	0.192209	1	protein.degradation.serine protease
skyblue	20.2.1	1	92	147	55639	0.218741	1	stress.abiotic.heat
skyblue	29.5	1	92	151	55635	0.223943	1	protein.degradation
skyblue	27.3.67	1	92	175	55611	0.254443	1	RNA.regulation of transcription.putative transcription regulator
skyblue	34.99	1	92	194	55592	0.277745	1	transport.misc
skyblue	30.11	1	92	227	55559	0.316517	1	signalling.light
skyblue	20.1.7	1	92	297	55489	0.392074	1	stress.biotic.PR-proteins
skyblue	27.3.99	1	92	483	55303	0.555011	1	RNA.regulation of transcription.unclassified
skyblue	35.1	2	91	1117	54669	0.558188	1	not assigned.no ontology
skyblue	29.4	1	92	736	55050	0.709392	1	protein.postranslational modification
skyblue	35.2	16	77	34482	21304	1	1	not assigned.unknown

## Sheet: M7_grey60-heatmap
Module	MapMan bin	Count	ListTotal	PopHits	PopTotal	PValue	Bonferroni	Description
grey60	2.1.2.2	4	103	12	55774	2.26941e-08	9.30459e-07	major CHO metabolism.synthesis.starch.starch synthase
grey60	20.2.1	6	101	147	55639	5.48524e-07	2.24895e-05	stress.abiotic.heat
grey60	2.2.1.5	2	105	7	55779	0.000129562	0.00531203	major CHO metabolism.degradation.sucrose.Susy
grey60	29.5.11.20	3	104	68	55718	0.00035461	0.014539	protein.degradation.ubiquitin.proteasom
grey60	27.3.67	4	103	175	55611	0.000405892	0.0166416	putative transcription regulator
grey60	27.4	4	103	184	55602	0.000488223	0.0200172	RNA.RNA binding
grey60	33.2	2	105	17	55769	0.000607766	0.0249184	development.late embryogenesis abundant
grey60	20.2.2	2	105	17	55769	0.000607766	0.0249184	stress.abiotic.cold
grey60	29.3.3	2	105	34	55752	0.00219211	0.0898764	protein.targeting.chloroplast
grey60	30.1	2	105	43	55743	0.00340632	0.139659	signalling.in sugar and nutrient physiology
grey60	31.1.1.1.3.5	1	106	1	55785	0.00382511	0.15683	cell.organisation.cytoskeleton.actin.actin binding.actin capping
grey60	30.5	3	104	198	55588	0.00691237	0.283407	signalling.G-proteins
grey60	12.3.1	1	106	4	55782	0.00953562	0.390961	N-metabolism.N-degradation.glutamate dehydrogenase
grey60	34.2	2	105	78	55708	0.0104101	0.426813	transport.sugars
grey60	30.4.5	1	106	5	55781	0.0114319	0.468708	signalling.phosphinositides.inositol-1,3,4-trisphosphate 5/6-kinase
grey60	34.12	2	105	88	55698	0.0130314	0.534288	transport.metal
grey60	13.1.5.3	1	106	6	55780	0.0133246	0.546309	amino acid metabolism.synthesis.serine-glycine-cysteine group.cysteine
grey60	34.3	2	105	91	55695	0.0138681	0.568593	transport.amino acids
grey60	21.3	1	106	8	55778	0.0170992	0.701068	redox.heme
grey60	27.3.14	1	106	9	55777	0.0189812	0.778228	RNA.regulation of transcription.CCAAT box binding factor family, HAP2
grey60	31.1.1.1.1	1	106	10	55776	0.0208595	0.855241	cell.organisation.cytoskeleton.actin.Actin
grey60	29.5	2	105	151	55635	0.0350108	1	protein.degradation
grey60	23.3.3	1	106	18	55768	0.0357588	1	nucleotide metabolism.salvage.NUDIX hydrolases
grey60	26.4	1	106	19	55767	0.0376053	1	misc.beta 1,3 glucan hydrolases
grey60	35.1.40	1	106	20	55766	0.0394484	1	not assigned.no ontology.glycine rich proteins
grey60	27.3.9	1	106	21	55765	0.0412879	1	RNA.regulation of transcription.C2C2(Zn) GATA transcription factor family
grey60	34.8	1	106	30	55756	0.0576876	1	transport.metabolite transporters at the envelope membrane
grey60	29.3.1	1	106	38	55748	0.0720315	1	protein.targeting.nucleus
grey60	28.1	2	105	239	55547	0.0782312	1	DNA.synthesis/chromatin structure
grey60	33.1	1	106	42	55744	0.0791222	1	development.storage proteins
grey60	15.2	1	106	44	55742	0.0826473	1	metal handling.binding, chelation and storage
grey60	29.5.11.3	1	106	46	55740	0.0861591	1	protein.degradation.ubiquitin.E2
grey60	20.1.7	2	105	297	55489	0.112392	1	stress.biotic.PR-proteins
grey60	29.2.3	1	106	70	55716	0.127276	1	protein.synthesis.initiation
grey60	35.1	4	103	1117	54669	0.168294	1	not assigned.no ontology
grey60	26.7	1	106	126	55660	0.216225	1	misc.oxidases - copper, flavone etc
grey60	31.4	1	106	172	55614	0.282524	1	cell.vesicle transport
grey60	29.5.11.4.2	1	106	376	55410	0.515604	1	protein.degradation.ubiquitin.E3.RING
grey60	33.99	1	106	682	55104	0.732016	1	development.unspecified
grey60	29.4	1	106	736	55050	0.758681	1	protein.postranslational modification
grey60	35.2	27	80	34482	21304	1	1	not assigned.unknown

## Sheet: M8_darkred-heatmap
Module	MapMan bin	Count	ListTotal	PopHits	PopTotal	PValue	Bonferroni	Description
darkred	21.5	5	138	6	55780	4.64684e-11	2.7881e-09	redox.peroxiredoxin
darkred	7.1.3	3	140	4	55782	5.68538e-07	3.41123e-05	OPP.oxidative PP.6-phosphogluconate dehydrogenase
darkred	34.2.1	3	140	5	55781	9.07954e-07	5.44772e-05	transport.sugars.sucrose
darkred	26.9	4	139	86	55700	8.8262e-05	0.00529572	misc.glutathione S transferases
darkred	30.2.3	3	140	43	55743	0.000229201	0.013752	signalling.receptor kinases.leucine rich repeat III
darkred	35.1	10	133	1117	54669	0.000679493	0.0407696	not assigned.no ontology
darkred	29.5	4	139	151	55635	0.000702764	0.0421658	protein.degradation
darkred	26.3.2	2	141	15	55771	0.000860902	0.0516541	misc.gluco-, galacto- and mannosidases.beta-galactosidase
darkred	26.13	3	140	87	55699	0.00163403	0.0980417	misc.acid and other phosphatases
darkred	34.1	2	141	24	55762	0.00202651	0.12159	transport.p- and v-ATPases
darkred	10.6.2	2	141	33	55753	0.00365463	0.219278	cell wall.degradation.mannan-xylose-arabinose-fucose
darkred	34.21	2	141	34	55752	0.00386314	0.231789	transport.calcium
darkred	4.3.9	1	142	1	55785	0.00510714	0.306428	glycolysis.unclear/dually targeted.non-phosphorylating glyceraldehyde 3-phosphate dehydrogenase (NPGAP-DH)
darkred	13.1.6.1	1	142	1	55785	0.00510714	0.306428	amino acid metabolism.synthesis.aromatic aa.chorismate
darkred	26.1	2	141	48	55738	0.00733822	0.440293	misc.misc2
darkred	7.2.2	1	142	2	55784	0.00765098	0.459059	OPP.non-reductive PP.transaldolase
darkred	1.3.6	1	142	2	55784	0.00765098	0.459059	PS.calvin cycle.aldolase
darkred	30.6	2	141	63	55723	0.0121529	0.729174	signalling.MAP kinases
darkred	8.2.11	1	142	4	55782	0.0127193	0.763159	TCA / org transformation.other organic acid transformatons.atp-citrate lyase
darkred	8.1.1.2	1	142	4	55782	0.0127193	0.763159	TCA / org transformation.TCA.pyruvate DH.E2
darkred	2.2.2.4	1	142	4	55782	0.0127193	0.763159	major CHO metabolism.degradation.starch.D enzyme
darkred	12.3.1	1	142	4	55782	0.0127193	0.763159	N-metabolism.N-degradation.glutamate dehydrogenase
darkred	10.5	1	142	4	55782	0.0127193	0.763159	cell wall.cell wall proteins
darkred	34.99	3	140	194	55592	0.0143215	0.859289	transport.misc
darkred	26.8	2	141	70	55716	0.0147615	0.885691	misc.nitrilases, *nitrile lyases, berberine bridge enzymes, reticuline oxidases, troponine reductases
darkred	4.1.12	1	142	5	55781	0.0152438	0.91463	glycolysis.cytosolic branch.phosphoglycerate mutase
darkred	17.1.2	1	142	6	55780	0.0177619	1	hormone metabolism.abscisic acid.signal transduction
darkred	1.2.2	1	142	6	55780	0.0177619	1	PS.photorespiration.glycolate oxydase
darkred	1.2.2	1	142	6	55780	0.0177619	1	PS.photorespiration.glycolate oxydase
darkred	11.1.31	1	142	6	55780	0.0177619	1	lipid metabolism.FA synthesis and FA elongation.pyruvate DH
darkred	30.3	3	140	214	55572	0.0184778	1	signalling.calcium
darkred	2.1.2.1	1	142	7	55779	0.0202737	1	major CHO metabolism.synthesis.starch.AGPase
darkred	30.11	3	140	227	55559	0.0215012	1	signalling.light
darkred	17.2.3	2	141	86	55700	0.0215295	1	hormone metabolism.auxin.induced-regulated-responsive-activated
darkred	30.7	1	142	8	55778	0.022779	1	signalling.14-3-3 proteins
darkred	16.8.3.1	1	142	9	55777	0.025278	1	secondary metabolism.flavonoids.dihydroflavonols.dihydroflavonol 4-reductase
darkred	27.3.80	1	142	10	55776	0.0277706	1	RNA.regulation of transcription.zf-HD
darkred	30.2.7	1	142	12	55774	0.0327369	1	signalling.receptor kinases.leucine rich repeat VII
darkred	35.1.21	1	142	16	55770	0.042594	1	not assigned.no ontology.epsin N-terminal homology (ENTH) domain-containing protein
darkred	26.7	2	141	126	55660	0.0428002	1	misc.oxidases - copper, flavone etc
darkred	33.3	1	142	17	55769	0.0450426	1	development.squamosa promoter binding like (SPL)
darkred	30.2.2	1	142	19	55767	0.0499213	1	signalling.receptor kinases.leucine rich repeat II
darkred	27.3.23	1	142	24	55762	0.06201	1	RNA.regulation of transcription.HSF,Heat-shock transcription factor family
darkred	29.3.2	1	142	26	55760	0.0668025	1	protein.targeting.mitochondria
darkred	27.3.40	1	142	27	55759	0.0691897	1	RNA.regulation of transcription.Aux/IAA family
darkred	35.1.19	1	142	33	55753	0.0833859	1	not assigned.no ontology.C2 domain-containing protein
darkred	29.4.1	1	142	52	55734	0.126937	1	protein.postranslational modification.kinase
darkred	29.5.1	1	142	61	55725	0.146843	1	protein.degradation.subtilases
darkred	34.2	1	142	78	55708	0.183222	1	transport.sugars
darkred	34.12	1	142	88	55698	0.203898	1	transport.metal
darkred	34.3	1	142	91	55695	0.209998	1	transport.amino acids
darkred	29.5.4	1	142	99	55687	0.226041	1	protein.degradation.aspartate protease
darkred	27.3.25	1	142	159	55627	0.336481	1	RNA.regulation of transcription.MYB domain transcription factor family
darkred	29.5.11.4.3.2	1	142	173	55613	0.35991	1	protein.degradation.ubiquitin.E3.SCF.FBOX
darkred	27.3.67	1	142	175	55611	0.363189	1	RNA.regulation of transcription.putative transcription regulator
darkred	33.99	2	141	682	55104	0.523466	1	development.unspecified
darkred	20.1.7	1	142	297	55489	0.534639	1	stress.biotic.PR-proteins
darkred	29.4	2	141	736	55050	0.564531	1	protein.postranslational modification
darkred	29.5.11.4.2	1	142	376	55410	0.620316	1	protein.degradation.ubiquitin.E3.RING
darkred	35.2	35	108	34482	21304	1	1	not assigned.unknown

## Sheet: M9_blue-heatmap
Module	MapMan bin	Count	ListTotal	PopHits	PopTotal	PValue	Bonferroni	Description
blue	11.4	6	579	3	55783	9.96103e-11	1.87267e-08	lipid metabolism.TAG synthesis
blue	16.1	5	580	5	55781	2.85656e-08	5.37033e-06	secondary metabolism.isoprenoids
blue	26.3	8	577	44	55742	6.46203e-08	1.21486e-05	misc.gluco-, galacto- and mannosidases
blue	5.1	4	581	2	55784	1.69388e-07	3.1845e-05	fermentation.LDH
blue	21.5.2	4	581	2	55784	1.69388e-07	3.1845e-05	redox.peroxiredoxin.PER1
blue	35.1	32	553	1117	54669	6.45653e-07	0.000121383	not assigned.no ontology
blue	7.1.1	4	581	5	55781	1.38799e-06	0.000260942	OPP.oxidative PP.G6PD
blue	13.1.6.1.1	4	581	6	55780	2.29427e-06	0.000431323	amino acid metabolism.synthesis.aromatic aa.chorismate.3-deoxy-D-arabino-heptulosonate 7-phosphate synthase
blue	22.1.5	3	582	1	55785	4.41344e-06	0.000829726	polyamine metabolism.synthesis.N-carbamoylputrescine amidohydrolase
blue	30.7	4	581	8	55778	5.3193e-06	0.00100003	signalling.14-3-3 proteins
blue	3.4.3	3	582	2	55784	1.09482e-05	0.00205826	minor CHO metabolism.myo-inositol.InsP Synthases
blue	34.1	5	580	24	55762	1.14358e-05	0.00214994	transport.p- and v-ATPases
blue	13.1.1.1.2	3	582	3	55783	2.1727e-05	0.00408468	amino acid metabolism.synthesis.central amino acid metabolism.GABA.GABA transaminase
blue	26.9	7	578	86	55700	5.48305e-05	0.0103081	misc.glutathione S transferases
blue	30.4.5	3	582	5	55781	5.98987e-05	0.011261	signalling.phosphinositides.inositol-1,3,4-trisphosphate 5/6-kinase
blue	29.4.1	5	580	52	55734	0.00031751	0.0596918	protein.postranslational modification.kinase
blue	3.5.1	2	583	1	55785	0.000320318	0.0602198	minor CHO metabolism.others.Xylose isomerase
blue	22.2	2	583	1	55785	0.000320318	0.0602198	polyamine metabolism.degradation
blue	11.8.1.1	2	583	1	55785	0.000320318	0.0602198	lipid metabolism.exotics (steroids, squalene etc).sphingolipids.ceramidase
blue	11.2.1	2	583	1	55785	0.000320318	0.0602198	lipid metabolism.FA desaturation.desaturase
blue	21.6	3	582	11	55775	0.000371665	0.069873	redox.dismutases and catalases
blue	13.1.5.3.1	3	582	13	55773	0.000563023	0.105848	amino acid metabolism.synthesis.serine-glycine-cysteine group.cysteine.OASTL
blue	4.1.3	2	583	2	55784	0.000636223	0.11961	glycolysis.cytosolic branch.glucose-6-phosphate isomerase
blue	23.3.1	2	583	2	55784	0.000636223	0.11961	nucleotide metabolism.salvage.phosphoribosyltransferases
blue	27.3.35	5	580	66	55720	0.000876685	0.164817	RNA.regulation of transcription.bZIP transcription factor family
blue	8.1.7	2	583	3	55783	0.00105307	0.197978	TCA / org transformation.TCA.succinate dehydrogenase
blue	11.9.3.2	3	582	17	55769	0.00111132	0.208928	lipid metabolism.lipid degradation.lysophospholipases.carboxylesterase
blue	15.2	4	581	44	55742	0.00155604	0.292536	metal handling.binding, chelation and storage
blue	21.1	4	581	45	55741	0.0016806	0.315952	redox.thioredoxin
blue	26.1	4	581	48	55738	0.00209553	0.39396	misc.misc2
blue	23.1.3	2	583	5	55781	0.00218115	0.410056	nucleotide metabolism.synthesis.PRS-PP
blue	19.99	2	583	5	55781	0.00218115	0.410056	tetrapyrrole synthesis.unspecified
blue	13.1.1.1.1	2	583	5	55781	0.00218115	0.410056	amino acid metabolism.synthesis.central amino acid metabolism.GABA.Glutamate decarboxylase
blue	11.9.3	2	583	5	55781	0.00218115	0.410056	lipid metabolism.lipid degradation.lysophospholipases
blue	26.14	2	583	6	55780	0.00288824	0.542988	misc.oxygenases
blue	11.1.31	2	583	6	55780	0.00288824	0.542988	lipid metabolism.FA synthesis and FA elongation.pyruvate DH
blue	10.1.5	2	583	6	55780	0.00288824	0.542988	cell wall.precursor synthesis.UXS
blue	26.2	9	576	281	55505	0.00356968	0.671099	misc.UDP glucosyl and glucoronyl transferases
blue	8.2.10	2	583	7	55779	0.00368797	0.693339	TCA / org transformation.other organic acid transformatons.malic
blue	17.6.1.13	2	583	7	55779	0.00368797	0.693339	hormone metabolism.gibberelin.synthesis-degradation.GA2 oxidase
blue	26.11	2	583	8	55778	0.00457837	0.860734	misc.alcohol dehydrogenases
blue	11.9.4.2	2	583	8	55778	0.00457837	0.860734	lipid metabolism.lipid degradation.beta-oxidation.acyl CoA DH
blue	29.5.4	5	580	99	55687	0.00468786	0.881317	protein.degradation.aspartate protease
blue	25	2	583	9	55777	0.00555747	1	C1-metabolism
blue	21.4	3	582	36	55750	0.00770111	1	redox.glutaredoxins
blue	30.3	7	578	214	55572	0.0086945	1	signalling.calcium
blue	17.5.2	3	582	40	55746	0.0100871	1	hormone metabolism.ethylene.signal transduction
blue	11.8.10	2	583	13	55773	0.0103227	1	lipid metabolism.exotics (steroids, squalene etc).phosphatidylcholinesterol O-acyltransferase
blue	33.1	3	582	42	55744	0.0114233	1	development.storage proteins
blue	27.3.57	2	583	14	55772	0.0117169	1	RNA.regulation of transcription.JUMONJI family
blue	29.6	4	581	82	55704	0.0124842	1	protein.folding
blue	35.1.12	2	583	15	55771	0.0131887	1	not assigned.no ontology.pumilio/Puf RNA-binding domain-containing protein
blue	10.5.3	2	583	16	55770	0.0147364	1	cell wall.cell wall proteins.LRR
blue	34.3	4	581	91	55695	0.017412	1	transport.amino acids
blue	23.3.3	2	583	18	55768	0.0180521	1	nucleotide metabolism.salvage.NUDIX hydrolases
blue	34.99	6	579	194	55592	0.0186309	1	transport.misc
blue	34.15	3	582	53	55733	0.02053	1	transport.potassium
blue	3.4.4	1	584	1	55785	0.0206478	1	minor CHO metabolism.myo-inositol.myo inositol oxygenases
blue	30.2.27	1	584	1	55785	0.0206478	1	signalling.receptor kinases.C-Lectin
blue	29.2.1.99.2.19	1	584	1	55785	0.0206478	1	protein.synthesis.ribosomal protein.unknown.large subunit.L19
blue	29.2.1.1.3.2	1	584	1	55785	0.0206478	1	protein.synthesis.ribosomal protein.prokaryotic.unknown organellar.50S subunit
blue	23.1.2	1	584	1	55785	0.0206478	1	nucleotide metabolism.synthesis.purine
blue	2.2.1	1	584	1	55785	0.0206478	1	major CHO metabolism.degradation.sucrose
blue	21.2.1.3	1	584	1	55785	0.0206478	1	redox.ascorbate and glutathione.ascorbate.L-galactose-1-phosphate phosphatase
blue	18.8	1	584	1	55785	0.0206478	1	Co-factor and vitamine metabolism.ubiquinone
blue	18.3.2	1	584	1	55785	0.0206478	1	Co-factor and vitamine metabolism.riboflavin.riboflavin synthase
blue	16.1.4.2	1	584	1	55785	0.0206478	1	secondary metabolism.isoprenoids.carotenoids.phytoene dehydrogenase
blue	14.5	1	584	1	55785	0.0206478	1	S-assimilation.sulfite oxidase
blue	14.1	1	584	1	55785	0.0206478	1	S-assimilation.ATPS
blue	13.1.2.3.1	1	584	1	55785	0.0206478	1	amino acid metabolism.synthesis.glutamate family.arginine.N-acetyl-L-glutamate 5-phosphotransferase
blue	12.2.1.1	1	584	1	55785	0.0206478	1	N-metabolism.ammonia metabolism.glutamate synthase.ferredoxin dependent
blue	11.5	1	584	1	55785	0.0206478	1	lipid metabolism.glyceral metabolism
blue	11.5.1002	1	584	1	55785	0.0206478	1	lipid metabolism.glyceral metabolism
blue	10.5.1	1	584	1	55785	0.0206478	1	cell wall.cell wall proteins.AGPs
blue	10.3.1.1	1	584	1	55785	0.0206478	1	cell wall.hemicellulose synthesis.xyloglucan.XXXG galactose Transferase
blue	27.1.19	3	582	54	55732	0.0215074	1	RNA.processing.ribonucleases
blue	27.3.7	2	583	20	55766	0.0216508	1	RNA.regulation of transcription.C2C2(Zn) CO-like, Constans-like zinc finger family
blue	20.2.3	3	582	57	55729	0.0245902	1	stress.abiotic.drought/salt
blue	27.3.5	2	583	22	55764	0.0255193	1	RNA.regulation of transcription.ARR
blue	29.4	14	571	736	55050	0.0266103	1	protein.postranslational modification
blue	7.2.2	1	584	2	55784	0.0308116	1	OPP.non-reductive PP.transaldolase
blue	6.3	1	584	2	55784	0.0308116	1	gluconeogenesis / glyoxylate cycle.Malate DH
blue	17.3.1.2.4	1	584	2	55784	0.0308116	1	hormone metabolism.brassinosteroid.synthesis-degradation.sterols.FACKEL
blue	16.1.2.1	1	584	2	55784	0.0308116	1	secondary metabolism.isoprenoids.mevalonate pathway.acetyl-CoA C-acyltransferase
blue	1.3.6	1	584	2	55784	0.0308116	1	PS.calvin cycle.aldolase
blue	13.2.2.2	1	584	2	55784	0.0308116	1	amino acid metabolism.degradation.glutamate family.proline
blue	1.2.5	1	584	2	55784	0.0308116	1	PS.photorespiration.serine hydroxymethyltransferase
blue	11.1.5	1	584	2	55784	0.0308116	1	lipid metabolism.FA synthesis and FA elongation.beta hydroxyacyl ACP dehydratase
blue	11.1.30	1	584	2	55784	0.0308116	1	lipid metabolism.FA synthesis and FA elongation.pyruvate kinase
blue	30.6	3	582	63	55723	0.0314309	1	signalling.MAP kinases
blue	20.2	2	583	28	55758	0.0386193	1	stress.abiotic
blue	34.23.1	1	584	3	55783	0.0408701	1	transport.hormones.auxin
blue	11.1.4	1	584	3	55783	0.0408701	1	lipid metabolism.FA synthesis and FA elongation.ACP oxoacyl reductase
blue	31.1	7	578	305	55481	0.0455766	1	cell.organisation
blue	27.4	5	580	184	55602	0.0480189	1	RNA.RNA binding
blue	27.3.32	3	582	77	55709	0.0508207	1	RNA.regulation of transcription.WRKY domain transcription factor family
blue	8.2.11	1	584	4	55782	0.0508243	1	TCA / org transformation.other organic acid transformatons.atp-citrate lyase
blue	7.1.3	1	584	4	55782	0.0508243	1	OPP.oxidative PP.6-phosphogluconate dehydrogenase
blue	4.1.11	1	584	4	55782	0.0508243	1	glycolysis.cytosolic branch.3-phosphoglycerate kinase (PGK)
blue	2.2.1.1	1	584	4	55782	0.0508243	1	major CHO metabolism.degradation.sucrose.fructokinase
blue	20.1.5	1	584	4	55782	0.0508243	1	stress.biotic.regulation of transcription
blue	1.1.5.2	1	584	4	55782	0.0508243	1	PS.lightreaction.other electron carrier (ox/red).ferredoxin
blue	34.2	3	582	78	55708	0.0523837	1	transport.sugars
blue	31.3.1	2	583	34	55752	0.0537166	1	cell.cycle.peptidylprolyl isomerase
blue	8.1.1.1	1	584	5	55781	0.0606754	1	TCA / org transformation.TCA.pyruvate DH.E1
blue	23.4.10	1	584	5	55781	0.0606754	1	nucleotide metabolism.phosphotransfer and pyrophosphatases.nucleoside diphosphate kinase
blue	11.5.2	1	584	5	55781	0.0606754	1	lipid metabolism.glyceral metabolism.Glycerol-3-phosphate dehydrogenase (NAD+)
blue	33.99	12	573	682	55104	0.060835	1	development.unspecified
blue	30.5	5	580	198	55588	0.0614633	1	signalling.G-proteins
blue	16.8.2	2	583	38	55748	0.0647467	1	secondary metabolism.flavonoids.chalcones
blue	4.1.14	1	584	6	55780	0.0704245	1	glycolysis.cytosolic branch.pyruvate kinase (PK)
blue	11.1.13	1	584	6	55780	0.0704245	1	lipid metabolism.FA synthesis and FA elongation.acyl-CoA binding protein
blue	34.1.1.2	1	584	7	55779	0.0800725	1	transport.p- and v-ATPases.H+-transporting two-sector ATPase.subunit C
blue	31.1.1.1.2	1	584	7	55779	0.0800725	1	cell.organisation.cytoskeleton.actin.actin depolymerizing factors
blue	30.2.18	1	584	7	55779	0.0800725	1	signalling.receptor kinases.extensin
blue	26.5	1	584	7	55779	0.0800725	1	misc.acyl transferases
blue	23.4.3	1	584	7	55779	0.0800725	1	nucleotide metabolism.phosphotransfer and pyrophosphatases.uridylate kinase
blue	21.99	1	584	7	55779	0.0800725	1	redox.misc
blue	11.3.3	1	584	7	55779	0.0800725	1	lipid metabolism.Phospholipid synthesis.phosphatidate cytidylyltransferase
blue	27.3.44	2	583	45	55741	0.0856397	1	RNA.regulation of transcription.Chromatin Remodeling Factors
blue	11.6	1	584	8	55778	0.0896206	1	lipid metabolism.lipid transfer proteins etc
blue	29.5.11.4.2	7	578	376	55410	0.106248	1	protein.degradation.ubiquitin.E3.RING
blue	27.3.80	1	584	10	55776	0.108421	1	RNA.regulation of transcription.zf-HD
blue	27.3.1	1	584	10	55776	0.108421	1	RNA.regulation of transcription.ABI3/VP1-related B3-domain-containing transcription factor family
blue	17.3.1.1.5	1	584	10	55776	0.108421	1	hormone metabolism.brassinosteroid.synthesis-degradation.BRs.metabolic regulation
blue	11.1.9	1	584	10	55776	0.108421	1	lipid metabolism.FA synthesis and FA elongation.long chain fatty acid CoA ligase
blue	29.3.4.99	2	583	54	55732	0.114948	1	protein.targeting.secretory pathway.unspecified
blue	34.19.2	1	584	11	55775	0.117675	1	transport.Major Intrinsic Proteins.TIP
blue	8.3	1	584	12	55774	0.126834	1	TCA / org transformation.carbonic anhydrases
blue	24.2	1	584	12	55774	0.126834	1	Biodegradation of Xenobiotics.lactoylglutathione lyase
blue	2.1.2.2	1	584	12	55774	0.126834	1	major CHO metabolism.synthesis.starch.starch synthase
blue	28.1.3.2.3	1	584	14	55772	0.144867	1	DNA.synthesis/chromatin structure.histone.core.H3
blue	29.5.5	3	582	127	55659	0.153352	1	protein.degradation.serine protease
blue	26.3.2	1	584	15	55771	0.153744	1	misc.gluco-, galacto- and mannosidases.beta-galactosidase
blue	35.1.21	1	584	16	55770	0.162528	1	not assigned.no ontology.epsin N-terminal homology (ENTH) domain-containing protein
blue	21.2.2	1	584	16	55770	0.162528	1	redox.ascorbate and glutathione.glutathione
blue	26.8	2	583	70	55716	0.171832	1	misc.nitrilases, *nitrile lyases, berberine bridge enzymes, reticuline oxidases, troponine reductases
blue	17.2.1	1	584	18	55768	0.179825	1	hormone metabolism.auxin.synthesis-degradation
blue	29.5.3	2	583	74	55712	0.186699	1	protein.degradation.cysteine protease
blue	30.2.22	1	584	20	55766	0.196766	1	signalling.receptor kinases.proline extensin like
blue	18	1	584	20	55766	0.196766	1	Co-factor and vitamine metabolism
blue	16.2.1.7	1	584	20	55766	0.196766	1	secondary metabolism.phenylpropanoids.lignin biosynthesis.CCR1
blue	30.4	1	584	22	55764	0.213357	1	signalling.phosphinositides
blue	9.1.2	1	584	24	55762	0.229606	1	mitochondrial electron transport / ATP synthesis.NADH-DH.localisation not clear
blue	17.2.3	2	583	86	55700	0.232166	1	hormone metabolism.auxin.induced-regulated-responsive-activated
blue	26.13	2	583	87	55699	0.235993	1	misc.acid and other phosphatases
blue	29.8	1	584	26	55760	0.24552	1	protein.assembly and cofactor ligation
blue	29.3.2	1	584	26	55760	0.24552	1	protein.targeting.mitochondria
blue	20.1	6	579	402	55384	0.251316	1	stress.biotic
blue	27.3.4	1	584	27	55759	0.253354	1	RNA.regulation of transcription.ARF, Auxin Response Factor family
blue	16.4.1	1	584	27	55759	0.253354	1	secondary metabolism.N misc.alkaloid-like
blue	35.1.27	1	584	29	55757	0.268778	1	not assigned.no ontology.tetratricopeptide repeat (TPR)
blue	34.8	1	584	30	55756	0.27637	1	transport.metabolite transporters at the envelope membrane
blue	27.2	2	583	103	55683	0.297377	1	RNA.transcription
blue	35.1.19	1	584	33	55753	0.298679	1	not assigned.no ontology.C2 domain-containing protein
blue	27.3.26	1	584	33	55753	0.298679	1	RNA.regulation of transcription.MYB-related transcription factor family
blue	34.21	1	584	34	55752	0.305961	1	transport.calcium
blue	21.2	1	584	34	55752	0.305961	1	redox.ascorbate and glutathione
blue	27.3.21	1	584	35	55751	0.313168	1	RNA.regulation of transcription.GRAS transcription factor family
blue	27.1	2	583	110	55676	0.324067	1	RNA.processing
blue	26.28	2	583	110	55676	0.324067	1	misc.GDSL-motif lipase
blue	29.3.1	1	584	38	55748	0.334344	1	protein.targeting.nucleus
blue	30.2.3	1	584	43	55743	0.368198	1	signalling.receptor kinases.leucine rich repeat III
blue	27.3.6	2	583	123	55663	0.37285	1	RNA.regulation of transcription.bHLH,Basic Helix-Loop-Helix family
blue	3.5	1	584	44	55742	0.37476	1	minor CHO metabolism.others
blue	34.14	1	584	44	55742	0.37476	1	transport.unspecified cations
blue	26.7	2	583	126	55660	0.383914	1	misc.oxidases - copper, flavone etc
blue	30.2.11	1	584	46	55740	0.38768	1	signalling.receptor kinases.leucine rich repeat XI
blue	30.2.10	1	584	48	55738	0.400334	1	signalling.receptor kinases.leucine rich repeat X
blue	11.9.2.1	1	584	48	55738	0.400334	1	lipid metabolism.lipid degradation.lipases.triacylglycerol lipase
blue	29.5.11	1	584	50	55736	0.412726	1	protein.degradation.ubiquitin
blue	29.5.9	1	584	54	55732	0.43675	1	protein.degradation.AAA type
blue	29.7	1	584	55	55731	0.4426	1	protein.glycosylation
blue	29.5.1	1	584	61	55725	0.476454	1	protein.degradation.subtilases
blue	34.9	1	584	64	55722	0.492603	1	transport.metabolite transporters at the mitochondrial membrane
blue	31.4	2	583	172	55614	0.540476	1	cell.vesicle transport
blue	26.22	1	584	74	55712	0.542926	1	misc.short chain dehydrogenase/reductase (SDR)
blue	28.2	1	584	77	55709	0.557027	1	DNA.repair
blue	27.3.3	1	584	79	55707	0.566186	1	RNA.regulation of transcription.AP2/EREBP, APETALA2/Ethylene-responsive element binding protein family
blue	27.3.99	5	580	483	55303	0.572477	1	RNA.regulation of transcription.unclassified
blue	31.2	1	584	100	55686	0.651655	1	cell.division
blue	20.2.1	1	584	147	55639	0.78689	1	stress.abiotic.heat
blue	29.5	1	584	151	55635	0.795623	1	protein.degradation
blue	27.3.25	1	584	159	55627	0.81203	1	RNA.regulation of transcription.MYB domain transcription factor family
blue	27.3.67	1	584	175	55611	0.841005	1	RNA.regulation of transcription.putative transcription regulator
blue	30.11	1	584	227	55559	0.907754	1	signalling.light
blue	28.99	2	583	432	55354	0.940669	1	DNA.unspecified
blue	35.2	133	452	34482	21304	1	1	not assigned.unknown

## Sheet: M10_brown-heatmap
Module	MapMan bin	Count	ListTotal	PopHits	PopTotal	PValue	Bonferroni	Description
brown	11.9.3.1	7	924	16	55770	6.12104e-08	1.45681e-05	lipid metabolism.lipid degradation.lysophospholipases.phospholipase D
brown	29.5.3	11	920	74	55712	1.55417e-07	3.69893e-05	protein.degradation.cysteine protease
brown	16.2.1.1	6	925	11	55775	2.04145e-07	4.85864e-05	secondary metabolism.phenylpropanoids.lignin biosynthesis.PAL
brown	12.2.2	5	926	5	55781	2.77498e-07	6.60446e-05	N-metabolism.ammonia metabolism.glutamine synthetase
brown	26.11	5	926	8	55778	1.36028e-06	0.000323748	misc.alcohol dehydrogenases
brown	35.1	41	890	1117	54669	5.06251e-06	0.00120488	not assigned.no ontology
brown	34.3	10	921	91	55695	6.76835e-06	0.00161087	transport.amino acids
brown	31.1	18	913	305	55481	8.46549e-06	0.00201479	cell.organisation
brown	4.1.4	4	927	5	55781	8.51155e-06	0.00202575	glycolysis.cytosolic branch.phosphofructokinase (PFK)
brown	7.2.3	3	928	1	55785	1.74192e-05	0.00414578	OPP.non-reductive PP.ribulose-phosphate 3-epimerase
brown	4.1.15	4	927	7	55779	2.17147e-05	0.00516809	glycolysis.cytosolic branch.phospho-enol-pyruvate carboxylase (PEPC)
brown	34.1.1.2	4	927	7	55779	2.17147e-05	0.00516809	transport.p- and v-ATPases.H+-transporting two-sector ATPase.subunit C
brown	20.2.2	5	926	17	55769	2.46189e-05	0.00585929	stress.abiotic.cold
brown	11.9.4.2	4	927	8	55778	3.21477e-05	0.00765115	lipid metabolism.lipid degradation.beta-oxidation.acyl CoA DH
brown	5.1	3	928	2	55784	4.30141e-05	0.0102374	fermentation.LDH
brown	5.2	4	927	11	55775	8.52339e-05	0.0202857	fermentation.PDC
brown	29.8	5	926	26	55760	0.000140561	0.0334536	protein.assembly and cofactor ligation
brown	13.2.6.2	3	928	4	55782	0.000146884	0.0349585	amino acid metabolism.degradation.aromatic aa.tyrosine
brown	33.99	26	905	682	55104	0.000147548	0.0351165	development.unspecified
brown	4.1.5	3	928	5	55781	0.00023214	0.0552493	glycolysis.cytosolic branch.pyrophosphate-fructose-6-P phosphotransferase
brown	13.1.1.1.1	3	928	5	55781	0.00023214	0.0552493	amino acid metabolism.synthesis.central amino acid metabolism.GABA.Glutamate decarboxylase
brown	26.1	6	925	48	55738	0.000254175	0.0604936	misc.misc2
brown	20.2.99	8	923	101	55685	0.00045222	0.107628	stress.abiotic.unspecified
brown	24.3	2	929	1	55785	0.000798668	0.190083	Biodegradation of Xenobiotics.3-hydroxybutyryl-CoA dehydrogenase
brown	16.1.3.1	2	929	1	55785	0.000798668	0.190083	secondary metabolism.isoprenoids.tocopherol biosynthesis.hydroxyphenylpyruvate dioxygenase
brown	12.2.1.1	2	929	1	55785	0.000798668	0.190083	N-metabolism.ammonia metabolism.glutamate synthase.ferredoxin dependent
brown	17.5.2	5	926	40	55746	0.0008364	0.199063	hormone metabolism.ethylene.signal transduction
brown	17.3.1.2.3	3	928	11	55775	0.0014018	0.333629	hormone metabolism.brassinosteroid.synthesis-degradation.sterols.CYP51
brown	6.4	2	929	2	55784	0.00157992	0.37602	gluconeogenesis / glyoxylate cycle.PEPCK
brown	5.3	2	929	2	55784	0.00157992	0.37602	fermentation.ADH
brown	13.1.6.2	2	929	2	55784	0.00157992	0.37602	amino acid metabolism.synthesis.aromatic aa.phenylalanine and tyrosine
brown	16.2.1.3	3	928	12	55774	0.00173095	0.411965	secondary metabolism.phenylpropanoids.lignin biosynthesis.4CL
brown	29.5.5	8	923	127	55659	0.00182031	0.433234	protein.degradation.serine protease
brown	29.4.1	5	926	52	55734	0.00243931	0.580557	protein.postranslational modification.kinase
brown	8.1.3	2	929	3	55783	0.00260452	0.619876	TCA / org transformation.TCA.aconitase
brown	1.3.2	2	929	3	55783	0.00260452	0.619876	PS.calvin cycle.rubisco small subunit
brown	11.1.8	3	928	15	55771	0.0029926	0.712239	lipid metabolism.FA synthesis and FA elongation.acyl coa ligase
brown	21.2.2	3	928	16	55770	0.00351064	0.835533	redox.ascorbate and glutathione.glutathione
brown	4.1.11	2	929	4	55782	0.00386429	0.919702	glycolysis.cytosolic branch.3-phosphoglycerate kinase (PGK)
brown	26.9	6	925	86	55700	0.00415558	0.989029	misc.glutathione S transferases
brown	17.2.3	6	925	86	55700	0.00415558	0.989029	hormone metabolism.auxin.induced-regulated-responsive-activated
brown	30.4.5	2	929	5	55781	0.00535126	1	signalling.phosphinositides.inositol-1,3,4-trisphosphate 5/6-kinase
brown	30.2.2	3	928	19	55767	0.00537929	1	signalling.receptor kinases.leucine rich repeat II
brown	33.1	4	927	42	55744	0.00681629	1	development.storage proteins
brown	17.1.3	3	928	21	55765	0.00690026	1	hormone metabolism.abscisic acid.induced-regulated-responsive-activated
brown	4.1.14	2	929	6	55780	0.00705763	1	glycolysis.cytosolic branch.pyruvate kinase (PK)
brown	26.18	2	929	6	55780	0.00705763	1	misc.invertase/pectin methylesterase inhibitor family protein
brown	17.1.2	2	929	6	55780	0.00705763	1	hormone metabolism.abscisic acid.signal transduction
brown	29.4	22	909	736	55050	0.00801308	1	protein.postranslational modification
brown	21.1	4	927	45	55741	0.00851579	1	redox.thioredoxin
brown	8.2.10	2	929	7	55779	0.00897582	1	TCA / org transformation.other organic acid transformatons.malic
brown	26.5	2	929	7	55779	0.00897582	1	misc.acyl transferases
brown	34.1	3	928	24	55762	0.00961593	1	transport.p- and v-ATPases
brown	27.3.12	3	928	24	55762	0.00961593	1	RNA.regulation of transcription.C3H zinc finger family
brown	27.3.20	3	928	25	55761	0.0106403	1	RNA.regulation of transcription.G2-like transcription factor family, GARP
brown	17.6.1	2	929	8	55778	0.0110984	1	hormone metabolism.gibberelin.synthesis-degradation
brown	10.3.2	2	929	8	55778	0.0110984	1	cell wall.hemicellulose synthesis.glucuronoxylan
brown	13.1.3.4.12	2	929	9	55777	0.0134183	1	amino acid metabolism.synthesis.aspartate family.methionine.homocysteine S-methyltransferase
brown	27.4	8	923	184	55602	0.0145351	1	RNA.RNA binding
brown	27.1.19	4	927	54	55732	0.0151985	1	RNA.processing.ribonucleases
brown	27.3.2	2	929	10	55776	0.0159283	1	RNA.regulation of transcription.Alfin-like
brown	27.3.15	2	929	11	55775	0.0186216	1	RNA.regulation of transcription.CCAAT box binding factor family, HAP3
brown	24.2	2	929	12	55774	0.0214915	1	Biodegradation of Xenobiotics.lactoylglutathione lyase
brown	21.2	3	928	34	55752	0.0226444	1	redox.ascorbate and glutathione
brown	34.9	4	927	64	55722	0.0256917	1	transport.metabolite transporters at the mitochondrial membrane
brown	28.1.3.2.1	2	929	14	55772	0.0277355	1	DNA.synthesis/chromatin structure.histone.core.H2A
brown	29.5.11.4.2	12	919	376	55410	0.0281465	1	protein.degradation.ubiquitin.E3.RING
brown	29.5.4	5	926	99	55687	0.028726	1	protein.degradation.aspartate protease
brown	34.16	6	925	137	55649	0.0311644	1	transport.ABC transporters and multidrug resistance systems
brown	8.1.1	1	930	1	55785	0.0325605	1	TCA / org transformation.TCA.pyruvate DH
brown	4.1.9	1	930	1	55785	0.0325605	1	glycolysis.cytosolic branch.non-phosphorylating glyceraldehyde 3-phosphate dehydrogenase (NPGAP-DH)
brown	3.8.1	1	930	1	55785	0.0325605	1	minor CHO metabolism.galactose.galactokinases
brown	3.5.1	1	930	1	55785	0.0325605	1	minor CHO metabolism.others.Xylose isomerase
brown	3.4.4	1	930	1	55785	0.0325605	1	minor CHO metabolism.myo-inositol.myo inositol oxygenases
brown	30.2.27	1	930	1	55785	0.0325605	1	signalling.receptor kinases.C-Lectin
brown	23.1.1.5	1	930	1	55785	0.0325605	1	nucleotide metabolism.synthesis.pyrimidine.orotate phosphoribosyltransferase
brown	23.1.1.4	1	930	1	55785	0.0325605	1	nucleotide metabolism.synthesis.pyrimidine.dihydroorotate dehydrogenase
brown	2.2.2	1	930	1	55785	0.0325605	1	major CHO metabolism.degradation.starch
brown	2.2.2.1	1	930	1	55785	0.0325605	1	major CHO metabolism.degradation.starch.starch cleavage
brown	22.1.5	1	930	1	55785	0.0325605	1	polyamine metabolism.synthesis.N-carbamoylputrescine amidohydrolase
brown	18.5.2.7	1	930	1	55785	0.0325605	1	Co-factor and vitamine metabolism.folate & vitamine K.vitamine K.DHNA Phytyltransferase
brown	17.3.1.2.6	1	930	1	55785	0.0325605	1	hormone metabolism.brassinosteroid.synthesis-degradation.sterols.DWF7
brown	1.3.5	1	930	1	55785	0.0325605	1	PS.calvin cycle.TPI
brown	12.2.1	1	930	1	55785	0.0325605	1	N-metabolism.ammonia metabolism.glutamate synthase
brown	26.8	4	927	70	55716	0.0336478	1	misc.nitrilases, *nitrile lyases, berberine bridge enzymes, reticuline oxidases, troponine reductases
brown	26.22	4	927	74	55712	0.0396631	1	misc.short chain dehydrogenase/reductase (SDR)
brown	20.2.1	6	925	147	55639	0.0411799	1	stress.abiotic.heat
brown	26.3	3	928	44	55742	0.0419385	1	misc.gluco-, galacto- and mannosidases
brown	27.3.3	4	927	79	55707	0.0479868	1	RNA.regulation of transcription.AP2/EREBP, APETALA2/Ethylene-responsive element binding protein family
brown	29.7.5	1	930	2	55784	0.0484414	1	protein.glycosylation.alpha-1,3-mannosyl-glycoprotein-beta-1,2-N-acetylglucosaminyltransferase(GnTI)
brown	29.2.2.1	1	930	2	55784	0.0484414	1	protein.synthesis.ribosome biogenesis.export from nucleus
brown	27.1.3.13	1	930	2	55784	0.0484414	1	RNA.processing.3 end processing.CFIm25
brown	23.1.2.1	1	930	2	55784	0.0484414	1	nucleotide metabolism.synthesis.purine.amidophosphoribosyltransferase
brown	2.2.2.3	1	930	2	55784	0.0484414	1	major CHO metabolism.degradation.starch.glucan water dikinase
brown	2.2.2.2	1	930	2	55784	0.0484414	1	major CHO metabolism.degradation.starch.starch phosphorylase
brown	22.1.7	1	930	2	55784	0.0484414	1	polyamine metabolism.synthesis.spermine synthase
brown	1.3	1	930	2	55784	0.0484414	1	PS.calvin cycle
brown	13.1.6.1.10	1	930	2	55784	0.0484414	1	amino acid metabolism.synthesis.aromatic aa.chorismate.dehydroquinate/shikimate dehydrogenase
brown	1.2.5	1	930	2	55784	0.0484414	1	PS.photorespiration.serine hydroxymethyltransferase
brown	16.2.1.7	2	929	20	55766	0.0500628	1	secondary metabolism.phenylpropanoids.lignin biosynthesis.CCR1
brown	30.4	2	929	22	55764	0.058553	1	signalling.phosphinositides
brown	27.3.50	2	929	23	55763	0.062971	1	RNA.regulation of transcription.General Transcription
brown	26.13	4	927	87	55699	0.0631507	1	misc.acid and other phosphatases
brown	8.2.4	1	930	3	55783	0.0640619	1	TCA / org transformation.other organic acid transformatons.IDH
brown	8.1.2	1	930	3	55783	0.0640619	1	TCA / org transformation.TCA.CS
brown	34.17	1	930	3	55783	0.0640619	1	transport.peroxisomes
brown	24.1	1	930	3	55783	0.0640619	1	Biodegradation of Xenobiotics.hydroxyacylglutathione hydrolase
brown	22.1.3	1	930	3	55783	0.0640619	1	polyamine metabolism.synthesis.arginine decarboxylase
brown	17.3.1.1.99	1	930	3	55783	0.0640619	1	hormone metabolism.brassinosteroid.synthesis-degradation.BRs.other
brown	16.1.4.1	1	930	3	55783	0.0640619	1	secondary metabolism.isoprenoids.carotenoids.phytoene synthase
brown	16.1.2.2	1	930	3	55783	0.0640619	1	secondary metabolism.isoprenoids.mevalonate pathway.HMG-CoA synthase
brown	13.2.2.3	1	930	3	55783	0.0640619	1	amino acid metabolism.degradation.glutamate family.arginine
brown	11.4	1	930	3	55783	0.0640619	1	lipid metabolism.TAG synthesis
brown	30.3	7	924	214	55572	0.0735401	1	signalling.calcium
brown	8.1.4	1	930	4	55782	0.0794263	1	TCA / org transformation.TCA.IDH
brown	3.8.2	1	930	4	55782	0.0794263	1	minor CHO metabolism.galactose.alpha-galactosidases
brown	23.3	1	930	4	55782	0.0794263	1	nucleotide metabolism.salvage
brown	16.2.1.2	1	930	4	55782	0.0794263	1	secondary metabolism.phenylpropanoids.lignin biosynthesis.C4H
brown	11.8.1.2	1	930	4	55782	0.0794263	1	lipid metabolism.exotics (steroids, squalene etc).sphingolipids.serine C-palmitoyltransferase
brown	20.2	2	929	28	55758	0.0865976	1	stress.abiotic
brown	8.1.1.1	1	930	5	55781	0.0945387	1	TCA / org transformation.TCA.pyruvate DH.E1
brown	23.1.3	1	930	5	55781	0.0945387	1	nucleotide metabolism.synthesis.PRS-PP
brown	2.1.1.1	1	930	5	55781	0.0945387	1	major CHO metabolism.synthesis.sucrose.SPS
brown	13.1.6.1.5	1	930	5	55781	0.0945387	1	amino acid metabolism.synthesis.aromatic aa.chorismate.shikimate kinase
brown	13.1.1.3.1	1	930	5	55781	0.0945387	1	amino acid metabolism.synthesis.central amino acid metabolism.alanine.alanine aminotransferase
brown	11.9.3	1	930	5	55781	0.0945387	1	lipid metabolism.lipid degradation.lysophospholipases
brown	10.1.6	1	930	5	55781	0.0945387	1	cell wall.precursor synthesis.GAE
brown	30.6	3	928	63	55723	0.0946338	1	signalling.MAP kinases
brown	23.2	2	929	30	55756	0.0966821	1	nucleotide metabolism.degradation
brown	27.3.35	3	928	66	55720	0.104634	1	RNA.regulation of transcription.bZIP transcription factor family
brown	34.1.2	1	930	6	55780	0.109403	1	transport.p- and v-ATPases.H+-exporting ATPase
brown	26.14	1	930	6	55780	0.109403	1	misc.oxygenases
brown	11.1.7	1	930	6	55780	0.109403	1	lipid metabolism.FA synthesis and FA elongation.ACP thioesterase
brown	35.1.19	2	929	33	55753	0.112384	1	not assigned.no ontology.C2 domain-containing protein
brown	29.5	5	926	151	55635	0.115147	1	protein.degradation
brown	29.3.3	2	929	34	55752	0.117756	1	protein.targeting.chloroplast
brown	30.99	1	930	7	55779	0.124024	1	signalling.unspecified
brown	30.2.18	1	930	7	55779	0.124024	1	signalling.receptor kinases.extensin
brown	23.4.3	1	930	7	55779	0.124024	1	nucleotide metabolism.phosphotransfer and pyrophosphatases.uridylate kinase
brown	16.8.1.2	1	930	7	55779	0.124024	1	secondary metabolism.flavonoids.anthocyanins.anthocyanidin reductase
brown	16.2	2	929	36	55750	0.128685	1	secondary metabolism.phenylpropanoids
brown	34.11	1	930	8	55778	0.138405	1	transport.NDP-sugars at the ER
brown	30.7	1	930	8	55778	0.138405	1	signalling.14-3-3 proteins
brown	30.2.13	1	930	8	55778	0.138405	1	signalling.receptor kinases.leucine rich repeat XIII
brown	11.6	1	930	8	55778	0.138405	1	lipid metabolism.lipid transfer proteins etc
brown	11.3.5	1	930	8	55778	0.138405	1	lipid metabolism.Phospholipid synthesis.diacylglycerol kinase
brown	10.2.2	1	930	8	55778	0.138405	1	cell wall.cellulose synthesis.COBRA
brown	29.3.1	2	929	38	55748	0.139839	1	protein.targeting.nucleus
brown	27.3.27	1	930	9	55777	0.15255	1	RNA.regulation of transcription.NAC domain transcription factor family
brown	2.2.2.1.2	1	930	9	55777	0.15255	1	major CHO metabolism.degradation.starch.starch cleavage.beta amylase
brown	16.8.3.1	1	930	9	55777	0.15255	1	secondary metabolism.flavonoids.dihydroflavonols.dihydroflavonol 4-reductase
brown	35.1.1	1	930	10	55776	0.166463	1	not assigned.no ontology.ABC1 family protein
brown	30.2.8.1	1	930	10	55776	0.166463	1	signalling.receptor kinases.leucine rich repeat VIII.VIII-1
brown	27.3.63	1	930	10	55776	0.166463	1	RNA.regulation of transcription.PHD finger transcription factor
brown	27.3.62	1	930	10	55776	0.166463	1	RNA.regulation of transcription.Nucleosome/chromatin assembly factor group
brown	27.3.46	1	930	10	55776	0.166463	1	RNA.regulation of transcription.DNA methyltransferases
brown	13.99	1	930	10	55776	0.166463	1	amino acid metabolism.misc
brown	11.1.9	1	930	10	55776	0.166463	1	lipid metabolism.FA synthesis and FA elongation.long chain fatty acid CoA ligase
brown	10.2	1	930	10	55776	0.166463	1	cell wall.cellulose synthesis
brown	10.8.1	2	929	43	55743	0.168535	1	cell wall.pectin*esterases.PME
brown	34.14	2	929	44	55742	0.17439	1	transport.unspecified cations
brown	15.2	2	929	44	55742	0.17439	1	metal handling.binding, chelation and storage
brown	34.19.2	1	930	11	55775	0.180148	1	transport.Major Intrinsic Proteins.TIP
brown	29.4.1.56	1	930	11	55775	0.180148	1	protein.postranslational modification.kinase.receptor like cytoplasmatic kinase VI
brown	29.2.5	1	930	11	55775	0.180148	1	protein.synthesis.release
brown	30.2.11	2	929	46	55740	0.186192	1	signalling.receptor kinases.leucine rich repeat XI
brown	34.4	1	930	12	55774	0.193609	1	transport.nitrate
brown	23.4.99	1	930	12	55774	0.193609	1	nucleotide metabolism.phosphotransfer and pyrophosphatases.misc
brown	34.6	1	930	13	55773	0.206849	1	transport.sulphate
brown	29.3.99	1	930	13	55773	0.206849	1	protein.targeting.unknown
brown	27.3	1	930	14	55772	0.219871	1	RNA.regulation of transcription
brown	30.2.99	4	927	143	55643	0.222801	1	signalling.receptor kinases.misc
brown	34.15	2	929	53	55733	0.228223	1	transport.potassium
brown	34.18	1	930	16	55770	0.245279	1	transport.unspecified anions
brown	29.3.4.2	1	930	16	55770	0.245279	1	protein.targeting.secretory pathway.golgi
brown	11.9.4.5	1	930	16	55770	0.245279	1	lipid metabolism.lipid degradation.beta-oxidation.acyl-CoA thioesterase
brown	29.4.1.57	2	929	57	55729	0.252531	1	protein.postranslational modification.kinase.receptor like cytoplasmatic kinase VII
brown	20.2.3	2	929	57	55729	0.252531	1	stress.abiotic.drought/salt
brown	17.2.1	1	930	18	55768	0.269861	1	hormone metabolism.auxin.synthesis-degradation
brown	26.4.1	2	929	62	55724	0.282983	1	misc.beta 1,3 glucan hydrolases.glucan endo-1,3-beta-glucosidase
brown	34.13	3	928	112	55674	0.292668	1	transport.peptides and oligopeptides
brown	27.3.99	10	921	483	55303	0.293459	1	RNA.regulation of transcription.unclassified
brown	35.1.40	1	930	20	55766	0.293642	1	not assigned.no ontology.glycine rich proteins
brown	30.4.1	1	930	20	55766	0.293642	1	signalling.phosphinositides.phosphatidylinositol-4-phosphate 5-kinase
brown	27.3.7	1	930	20	55766	0.293642	1	RNA.regulation of transcription.C2C2(Zn) CO-like, Constans-like zinc finger family
brown	21.2.1	1	930	21	55765	0.305241	1	redox.ascorbate and glutathione.ascorbate
brown	31.4	4	927	172	55614	0.327663	1	cell.vesicle transport
brown	27.3.30	1	930	23	55763	0.327872	1	RNA.regulation of transcription.Trihelix, Triple-Helix transcription factor family
brown	27.3.67	4	927	175	55611	0.338789	1	RNA.regulation of transcription.putative transcription regulator
brown	27.3.23	1	930	24	55762	0.338909	1	RNA.regulation of transcription.HSF,Heat-shock transcription factor family
brown	27.3.22	2	929	72	55714	0.343361	1	RNA.regulation of transcription.HB,Homeobox transcription factor family
brown	27.3.11	2	929	74	55712	0.355264	1	RNA.regulation of transcription.C2H2 zinc finger family
brown	26.7	3	928	126	55660	0.355384	1	misc.oxidases - copper, flavone etc
brown	34.7	1	930	26	55760	0.360444	1	transport.phosphate
brown	31.1.1.2	1	930	26	55760	0.360444	1	cell.organisation.cytoskeleton.mikrotubuli
brown	29.3.2	1	930	26	55760	0.360444	1	protein.targeting.mitochondria
brown	29.3.4.3	1	930	27	55759	0.370947	1	protein.targeting.secretory pathway.vacuole
brown	34.2	2	929	78	55708	0.378829	1	transport.sugars
brown	34.8	1	930	30	55756	0.401434	1	transport.metabolite transporters at the envelope membrane
brown	29.5.11.4.3.1	1	930	30	55756	0.401434	1	protein.degradation.ubiquitin.E3.SCF.SKP
brown	11.3	1	930	30	55756	0.401434	1	lipid metabolism.Phospholipid synthesis
brown	26.21	1	930	31	55755	0.411265	1	misc.protease inhibitor/seed storage/lipid transfer protein (LTP) family protein
brown	29.5.7	1	930	32	55754	0.420935	1	protein.degradation.metalloprotease
brown	27.1.2	1	930	32	55754	0.420935	1	RNA.processing.RNA helicase
brown	26.24	1	930	33	55753	0.430445	1	misc.GCN5-related N-acetyltransferase
brown	27.3.21	1	930	35	55751	0.449001	1	RNA.regulation of transcription.GRAS transcription factor family
brown	27.3.69	1	930	40	55746	0.492792	1	RNA.regulation of transcription.SET-domain transcriptional regulator family
brown	27.3.25	3	928	159	55627	0.497909	1	RNA.regulation of transcription.MYB domain transcription factor family
brown	30.2.3	1	930	43	55743	0.517379	1	signalling.receptor kinases.leucine rich repeat III
brown	30.1	1	930	43	55743	0.517379	1	signalling.in sugar and nutrient physiology
brown	29.5.11.3	1	930	46	55740	0.540776	1	protein.degradation.ubiquitin.E2
brown	26.28	2	929	110	55676	0.550778	1	misc.GDSL-motif lipase
brown	29.5.11.4.3.2	3	928	173	55613	0.553516	1	protein.degradation.ubiquitin.E3.SCF.FBOX
brown	11.9.2.1	1	930	48	55738	0.555741	1	lipid metabolism.lipid degradation.lipases.triacylglycerol lipase
brown	28.1	4	927	239	55547	0.566356	1	DNA.synthesis/chromatin structure
brown	26.6	1	930	50	55736	0.570219	1	misc.O-methyl transferases
brown	29.3.4.99	1	930	54	55732	0.597776	1	protein.targeting.secretory pathway.unspecified
brown	29.7	1	930	55	55731	0.604384	1	protein.glycosylation
brown	27.1.1	1	930	57	55729	0.617278	1	RNA.processing.splicing
brown	20.1	6	925	402	55384	0.661765	1	stress.biotic
brown	29.5.11.20	1	930	68	55718	0.681047	1	protein.degradation.ubiquitin.proteasom
brown	10.6.3	1	930	70	55716	0.691445	1	cell wall.degradation.pectate lyases and polygalacturonases
brown	28.2	1	930	77	55709	0.725242	1	DNA.repair
brown	29.6	1	930	82	55704	0.747094	1	protein.folding
brown	34.12	1	930	88	55698	0.771037	1	transport.metal
brown	10.7	1	930	92	55694	0.785728	1	cell wall.modification
brown	31.2	1	930	100	55686	0.812344	1	cell.division
brown	27.2	1	930	103	55683	0.82145	1	RNA.transcription
brown	34.99	2	929	194	55592	0.833891	1	transport.misc
brown	27.1	1	930	110	55676	0.841018	1	RNA.processing
brown	28.99	5	926	432	55354	0.845484	1	DNA.unspecified
brown	26.2	3	928	281	55505	0.846756	1	misc.UDP glucosyl and glucoronyl transferases
brown	30.11	2	929	227	55559	0.891555	1	signalling.light
brown	26.12	1	930	141	55645	0.904936	1	misc.peroxidases
brown	30.5	1	930	198	55588	0.963097	1	signalling.G-proteins
brown	35.1.5	2	929	416	55370	0.992258	1	not assigned.no ontology.pentatricopeptide (PPR) repeat-containing protein
brown	35.2	259	672	34482	21304	1	1	not assigned.unknown
brown	30.2.17	1	930	1136	54650	1	1	signalling.receptor kinases.DUF 26

[truncated: 8 more sheets: M11_darkturq-heatmap, M12_magenta-heatmap, M13_turq-heatmap, M14_greenyellow-heatmap, M15_tan-heatmap, M16_cyan-heatmap, M17_green-heatmap, M18_red-heatmap]
